# Supplementary material for: Inhibition of RANK signaling in breast cancer induces an anti-tumor immune response orchestrated by CD8+ T cells
Source: Nat Commun. 2020 Dec 10;11:6335. doi: 10.1038/s41467-020-20138-8 (PMC7728758; doi:10.1038/s41467-020-20138-8)
Supplement: Supplementary file 3 — Supplementary Data 1 [file 41467_2020_20138_MOESM3_ESM.xlsx]

## Sheet: Sheet1
Supplementary Data 1. Differentially expressed genes between between RANK+/+ and RANK-/- tumor cells (CD45-) implanted in syngeneic hosts									Table S1. Differentially expressed genes between between RANK+/+ and RANK-/- tumor cells (CD45-) implanted in syngeneic hosts
ProbeName	SystematicName	Status	EnsemblID	gene_id	GeneSymbol	GeneName	GeneDescription	GenomicCoordinates	GO	TIGRID	FC	logFC	logFC.CI.L	logFC.CI.R	AveExpr	t	P.Value	adj.P.Val
A_52_P468068	NM_001163098	Probe	ENSMUST00000064257	99681	Tchh	trichohyalin	Mus musculus trichohyalin (Tchh), mRNA [NM_001163098]	chr3:93252853-93252912	GO:0005737(cytoplasm)|GO:0005813(centrosome)|GO:0005886(plasma membrane)|GO:0030674(protein binding, bridging)|GO:0045109(intermediate filament organization)|GO:0045111(intermediate filament cytoskeleton)	TC1707494	24.6949	4.62614	4.24947	5.00281	7.27321	28.715	7.13093e-09	0.000139167
A_55_P1964672	NM_027574	Probe	ENSMUST00000006963	70843	Krt28	keratin 28	Mus musculus keratin 28 (Krt28), mRNA [NM_027574]	chr11:99226388-99226329	GO:0005198(structural molecule activity)|GO:0005737(cytoplasm)|GO:0005882(intermediate filament)|GO:0008150(biological_process)	TC1584658	8.67605	3.11704	2.64515	3.58893	6.35681	15.4436	6.5971e-07	0.000839668
A_52_P602847	NM_008134	Probe	ENSMUST00000023134	14663	Glycam1	glycosylation dependent cell adhesion molecule 1	Mus musculus glycosylation dependent cell adhesion molecule 1 (Glycam1), mRNA [NM_008134]	chr15:103393398-103393339	GO:0005576(extracellular region)|GO:0005886(plasma membrane)|GO:0007155(cell adhesion)|GO:0016020(membrane)|GO:0043199(sulfate binding)|GO:0050839(cell adhesion molecule binding)	TC1615593	8.04349	3.00782	1.89777	4.11788	6.13578	6.33519	0.000308113	0.0194181
A_51_P422751	NM_017474	Probe	ENSMUST00000029919	23844	Clca3	chloride channel calcium activated 3	Mus musculus chloride channel calcium activated 3 (Clca3), mRNA [NM_017474]	chr3:144667617-144667558	GO:0005254(chloride channel activity)|GO:0005576(extracellular region)|GO:0005902(microvillus)|GO:0006810(transport)|GO:0006811(ion transport)|GO:0006816(calcium ion transport)|GO:0006821(chloride transport)|GO:0016021(integral to membrane)|GO:0030141(secretory granule)|GO:0042589(zymogen granule membrane)	TC1577725	7.83822	2.97053	1.71499	4.22606	8.12248	5.53165	0.000719386	0.0321516
A_55_P1967683	NM_212457	Probe	ENSMUST00000116527	406217	Bex4	brain expressed gene 4	Mus musculus brain expressed gene 4 (Bex4), mRNA [NM_212457]	chrX:132674810-132674869	GO:0003674(molecular_function)|GO:0005634(nucleus)|GO:0005737(cytoplasm)|GO:0008150(biological_process)	TC1576728	6.71443	2.74726	1.8217	3.67283	9.11233	6.93979	0.000171069	0.013827
A_51_P412926	NM_010666	Probe	ENSMUST00000017732	16675	Krt27	keratin 27	Mus musculus keratin 27 (Krt27), mRNA [NM_010666]	chr11:99207828-99207158	GO:0005198(structural molecule activity)|GO:0005737(cytoplasm)|GO:0005882(intermediate filament)|GO:0031069(hair follicle morphogenesis)	TC1582100	6.23903	2.64132	2.43422	2.84843	6.83108	29.8186	5.40291e-09	0.000139167
A_51_P337230	NM_027864	Probe	ENSMUST00000024858	71685	Galnt14	UDP-N-acetyl-alpha-D-galactosamine:polypeptide N-acetylgalactosaminyltransferase 14	Mus musculus UDP-N-acetyl-alpha-D-galactosamine:polypeptide N-acetylgalactosaminyltransferase 14 (Galnt14), mRNA [NM_027864]	chr17:73843173-73843114	GO:0003674(molecular_function)|GO:0004653(polypeptide N-acetylgalactosaminyltransferase activity)|GO:0005575(cellular_component)|GO:0005794(Golgi apparatus)|GO:0008150(biological_process)|GO:0016020(membrane)|GO:0016021(integral to membrane)|GO:0016740(transferase activity)|GO:0016757(transferase activity, transferring glycosyl groups)	TC1584750	5.8068	2.53774	2.29342	2.78207	6.46718	24.2846	2.44185e-08	0.000357414
A_51_P245090	NM_016689	Probe	ENSMUST00000055327	11828	Aqp3	aquaporin 3	Mus musculus aquaporin 3 (Aqp3), mRNA [NM_016689]	chr4:41040021-41039962	GO:0002684(positive regulation of immune system process)|GO:0005215(transporter activity)|GO:0005737(cytoplasm)|GO:0005886(plasma membrane)|GO:0005887(integral to plasma membrane)|GO:0005911(cell-cell junction)|GO:0006810(transport)|GO:0006833(water transport)|GO:0015250(water channel activity)|GO:0015254(glycerol channel activity)|GO:0015793(glycerol transport)|GO:0015840(urea transport)|GO:0016…	TC1595433	5.77517	2.52986	1.79191	3.26781	6.72634	8.25868	0.000119674	0.0110037
A_51_P257938	NM_020047	Probe	ENSMUST00000058178	56753	Tacstd2	tumor-associated calcium signal transducer 2	Mus musculus tumor-associated calcium signal transducer 2 (Tacstd2), mRNA [NM_020047]	chr6:67484808-67484749	GO:0003674(molecular_function)|GO:0005615(extracellular space)|GO:0005634(nucleus)|GO:0005886(plasma membrane)|GO:0009925(basal plasma membrane)|GO:0010633(negative regulation of epithelial cell migration)|GO:0016020(membrane)|GO:0016021(integral to membrane)|GO:0016328(lateral plasma membrane)|GO:0051497(negative regulation of stress fiber assembly)|GO:0090191(negative regulation of branching in…	TC1578728	5.37277	2.42566	1.77476	3.07657	8.1851	8.71297	3.73699e-05	0.00580248
A_55_P2020072	A_55_P2020072	Probe		NA				chr1:152116042-152115983			5.27875	2.4002	1.49741	3.30299	8.60591	6.216	0.000347684	0.0207928
A_52_P382149	NM_007811	Probe	ENSMUST00000025946	13082	Cyp26a1	cytochrome P450, family 26, subfamily a, polypeptide 1	Mus musculus cytochrome P450, family 26, subfamily a, polypeptide 1 (Cyp26a1), mRNA [NM_007811]	chr19:37775566-37775625	GO:0001972(retinoic acid binding)|GO:0004497(monooxygenase activity)|GO:0005506(iron ion binding)|GO:0005783(endoplasmic reticulum)|GO:0007417(central nervous system development)|GO:0008401(retinoic acid 4-hydroxylase activity)|GO:0009952(anterior/posterior pattern specification)|GO:0014032(neural crest cell development)|GO:0016020(membrane)|GO:0016491(oxidoreductase activity)|GO:0016705(oxidored…	TC1585212	5.15478	2.36591	2.10569	2.62613	6.93835	21.2572	6.47251e-08	0.00047785
A_55_P1998471	NM_001281852	Probe	ENSMUST00000117167	20202	S100a9	S100 calcium binding protein A9 (calgranulin B)	Mus musculus S100 calcium binding protein A9 (calgranulin B) (S100a9), transcript variant 1, mRNA [NM_001281852]	chr3:90496632-90496573	GO:0002523(leukocyte migration involved in inflammatory response)|GO:0005509(calcium ion binding)|GO:0005576(extracellular region)|GO:0005615(extracellular space)|GO:0005634(nucleus)|GO:0005737(cytoplasm)|GO:0005856(cytoskeleton)|GO:0005886(plasma membrane)|GO:0006914(autophagy)|GO:0006915(apoptotic process)|GO:0006919(activation of cysteine-type endopeptidase activity involved in apoptotic proce…	TC1578387	4.79877	2.26266	1.92161	2.60372	7.28149	15.5111	6.39287e-07	0.000839668
A_66_P101935	NM_010669	Probe	ENSMUST00000023786	16688	Krt6b	keratin 6B	Mus musculus keratin 6B (Krt6b), mRNA [NM_010669]	chr15:101506551-101506492	GO:0002009(morphogenesis of an epithelium)|GO:0005882(intermediate filament)|GO:0031424(keratinization)|GO:0045109(intermediate filament organization)	TC1600985	4.739	2.24458	1.87323	2.61594	6.10657	14.1317	1.24979e-06	0.00114258
A_51_P446395	NM_009972	Probe	ENSMUST00000082370	12991	Csn2	casein beta	Mus musculus casein beta (Csn2), transcript variant 1, mRNA [NM_009972]	chr5:88121826-88121767	GO:0005215(transporter activity)|GO:0005576(extracellular region)|GO:0006810(transport)	NP748821	4.54307	2.18367	1.94877	2.41856	5.82341	21.7353	5.50115e-08	0.00047785
A_51_P212390	NM_133712	Probe	ENSMUST00000014058	69540	Klk10	kallikrein related-peptidase 10	Mus musculus kallikrein related-peptidase 10 (Klk10), mRNA [NM_133712]	chr7:51039077-51039720	GO:0003674(molecular_function)|GO:0005575(cellular_component)|GO:0008150(biological_process)	TC1581497	4.51849	2.17584	1.52149	2.83019	6.96631	7.77444	8.0738e-05	0.00878633
A_55_P2007756	NM_008470	Probe	ENSMUST00000007280	16666	Krt16	keratin 16	Mus musculus keratin 16 (Krt16), mRNA [NM_008470]	chr11:100107467-100107408	GO:0005198(structural molecule activity)|GO:0005200(structural constituent of cytoskeleton)|GO:0005515(protein binding)|GO:0005882(intermediate filament)|GO:0045104(intermediate filament cytoskeleton organization)	TC1583688	4.50205	2.17058	1.598	2.74317	9.89422	8.86314	3.32513e-05	0.00560106
A_51_P484526	NM_011915	Probe	ENSMUST00000145691	24117	Wif1	Wnt inhibitory factor 1	Mus musculus Wnt inhibitory factor 1 (Wif1), mRNA [NM_011915]	chr10:120537079-120537138	GO:0005576(extracellular region)|GO:0007275(multicellular organismal development)|GO:0016055(Wnt receptor signaling pathway)|GO:0017147(Wnt-protein binding)|GO:0030178(negative regulation of Wnt receptor signaling pathway)|GO:0045600(positive regulation of fat cell differentiation)	TC1595629	4.41508	2.14244	1.84817	2.43671	11.7275	18.2915	4.46404e-06	0.00202605
A_52_P423222	NM_010903	Probe	ENSMUST00000005103	18025	Nfe2l3	nuclear factor, erythroid derived 2, like 3	Mus musculus nuclear factor, erythroid derived 2, like 3 (Nfe2l3), mRNA [NM_010903]	chr6:51408131-51408190	GO:0003677(DNA binding)|GO:0003700(sequence-specific DNA binding transcription factor activity)|GO:0005634(nucleus)|GO:0006351(transcription, DNA-dependent)|GO:0006355(regulation of transcription, DNA-dependent)|GO:0043565(sequence-specific DNA binding)	TC1580069	4.41004	2.14079	1.8621	2.41949	6.74321	17.9595	2.2114e-07	0.00057652
A_51_P450549	NM_011060	Probe	ENSMUST00000026377	18601	Padi3	peptidyl arginine deiminase, type III	Mus musculus peptidyl arginine deiminase, type III (Padi3), mRNA [NM_011060]	chr4:140341423-140341364	GO:0004668(protein-arginine deiminase activity)|GO:0005509(calcium ion binding)|GO:0005634(nucleus)|GO:0005737(cytoplasm)|GO:0006464(cellular protein modification process)|GO:0016787(hydrolase activity)|GO:0018101(peptidyl-citrulline biosynthetic process from peptidyl-arginine)	TC1585715	4.37709	2.12997	1.81305	2.44689	6.46204	15.7136	5.82146e-07	0.000831304
A_52_P415155	NM_009526	Probe	ENSMUST00000006716	22420	Rspo	wingless-related MMTV integration site 6	Mus musculus wingless-related MMTV integration site 6 (Wnt6), mRNA [NM_009526]	chr1:74831461-74831520	GO:0001658(branching involved in ureteric bud morphogenesis)|GO:0005102(receptor binding)|GO:0005109(frizzled binding)|GO:0005515(protein binding)|GO:0005576(extracellular region)|GO:0005578(proteinaceous extracellular matrix)|GO:0005615(extracellular space)|GO:0007165(signal transduction)|GO:0007267(cell-cell signaling)|GO:0007275(multicellular organismal development)|GO:0009798(axis specificati…	TC1588960	4.33725	2.11678	1.85304	2.38052	6.85982	18.7649	1.60738e-07	0.000536679
A_51_P356642	NM_008471	Probe	ENSMUST00000126460	16669	Krt19	keratin 19	Mus musculus keratin 19 (Krt19), mRNA [NM_008471]	chr11:100002451-100002392	GO:0005198(structural molecule activity)|GO:0005882(intermediate filament)|GO:0008307(structural constituent of muscle)|GO:0016010(dystrophin-associated glycoprotein complex)|GO:0030018(Z disc)|GO:0032403(protein complex binding)|GO:0042383(sarcolemma)|GO:0043034(costamere)|GO:0045214(sarcomere organization)|GO:0060706(cell differentiation involved in embryonic placenta development)|GO:0071944(ce…	TC1572673	4.31137	2.10815	1.09894	3.11735	13.2287	4.88395	0.00151482	0.0485438
A_55_P2080931	NM_177717	Probe	ENSMUST00000023714	239673	4732456N10Rik	RIKEN cDNA 4732456N10 gene	Mus musculus RIKEN cDNA 4732456N10 gene (4732456N10Rik), mRNA [NM_177717]	chr15:101382976-101382917	GO:0003674(molecular_function)|GO:0005575(cellular_component)|GO:0005882(intermediate filament)|GO:0008150(biological_process)	TC1594299	4.3023	2.10511	1.82289	2.38733	5.41212	17.4395	2.7374e-07	0.000616421
A_52_P392509	XM_006529614	Probe		252876	Gin1	gypsy retrotransposon integrase 1	Mus musculus 16 days embryo lung cDNA, RIKEN full-length enriched library, clone:8430411H10 product:gross passage A viral integration region 1, full insert sequence. [AK018404]	chr1:99674138-99674197	GO:0003676(nucleic acid binding)|GO:0015074(DNA integration)	TC1585099	4.29246	2.1018	1.84829	2.35531	7.7268	19.3841	1.26891e-07	0.000516384
A_55_P1976972	NM_027574	Probe	ENSMUST00000006963	70843	Krt28	keratin 28	Mus musculus keratin 28 (Krt28), mRNA [NM_027574]	chr11:99234133-99234074	GO:0005198(structural molecule activity)|GO:0005737(cytoplasm)|GO:0005882(intermediate filament)|GO:0008150(biological_process)	TC1584658	4.18962	2.06682	1.60267	2.53097	5.28949	10.4111	1.09152e-05	0.00325602
A_55_P2158121	NM_025312	Probe	ENSMUST00000041407	66042	Sostdc1	sclerostin domain containing 1	Mus musculus sclerostin domain containing 1 (Sostdc1), mRNA [NM_025312]	chr12:37044532-37044591	GO:0005515(protein binding)|GO:0005576(extracellular region)|GO:0005615(extracellular space)|GO:0007389(pattern specification process)|GO:0010454(negative regulation of cell fate commitment)|GO:0016055(Wnt receptor signaling pathway)|GO:0030514(negative regulation of BMP signaling pathway)|GO:0031069(hair follicle morphogenesis)|GO:0042475(odontogenesis of dentin-containing tooth)|GO:0060648(mamm…	TC1579772	4.16178	2.0572	1.76287	2.35153	7.34186	16.3415	4.38537e-07	0.00075516
A_52_P576720	NM_020036	Probe	ENSMUST00000042219	80796	Calm4	calmodulin 4	Mus musculus calmodulin 4 (Calm4), mRNA [NM_020036]	chr13:3837682-3837741	GO:0005509(calcium ion binding)|GO:0046872(metal ion binding)	TC1579290	4.14242	2.05047	1.60893	2.49202	5.88546	10.8576	8.13336e-06	0.00286609
A_30_P01019583	chr5:23195569-23218551_R	Probe		NA			lincRNA:chr5:23195569-23218551 reverse strand	chr5:23204806-23204747			4.1158	2.04117	1.79789	2.28446	8.02098	19.6164	1.1634e-07	0.000516384
A_55_P2115955	NM_198193	Probe	ENSMUST00000065527	379043	Raet1e	retinoic acid early transcript 1E	Mus musculus retinoic acid early transcript 1E (Raet1e), mRNA [NM_198193]	chr10:21903525-21903584	GO:0001913(T cell mediated cytotoxicity)|GO:0003823(antigen binding)|GO:0005886(plasma membrane)|GO:0019882(antigen processing and presentation)|GO:0042267(natural killer cell mediated cytotoxicity)|GO:0046703(natural killer cell lectin-like receptor binding)	TC1590096	4.09441	2.03365	1.42731	2.63999	8.93534	7.84174	7.62107e-05	0.00858458
A_55_P2114651	NM_029346	Probe	ENSMUST00000025390	75577	Dynap	dynactin associated protein	Mus musculus dynactin associated protein (Dynap), mRNA [NM_029346]	chr18:70400142-70400083	GO:0003674(molecular_function)	TC1591109	4.07647	2.02732	1.65028	2.40436	5.46175	12.5714	2.88463e-06	0.00170595
A_55_P2044937	NM_032399	Probe	ENSMUST00000056898	84111	Gpr87	G protein-coupled receptor 87	Mus musculus G protein-coupled receptor 87 (Gpr87), mRNA [NM_032399]	chr3:58982987-58982928	GO:0004871(signal transducer activity)|GO:0004930(G-protein coupled receptor activity)|GO:0005886(plasma membrane)|GO:0007165(signal transduction)|GO:0007186(G-protein coupled receptor signaling pathway)|GO:0007194(negative regulation of adenylate cyclase activity)|GO:0016020(membrane)|GO:0016021(integral to membrane)|GO:0045028(G-protein coupled purinergic nucleotide receptor activity)		4.05998	2.02147	1.60659	2.43635	6.24883	11.3918	5.79973e-06	0.00237456
A_51_P256827	NM_013650	Probe	ENSMUST00000069927	20201	S100a8	S100 calcium binding protein A8 (calgranulin A)	Mus musculus S100 calcium binding protein A8 (calgranulin A) (S100a8), mRNA [NM_013650]	chr3:90473778-90473837	GO:0002523(leukocyte migration involved in inflammatory response)|GO:0005509(calcium ion binding)|GO:0005576(extracellular region)|GO:0005615(extracellular space)|GO:0005737(cytoplasm)|GO:0005856(cytoskeleton)|GO:0005886(plasma membrane)|GO:0006914(autophagy)|GO:0006915(apoptotic process)|GO:0006919(activation of cysteine-type endopeptidase activity involved in apoptotic process)|GO:0006935(chemo…	TC1580152	4.05774	2.02068	1.80396	2.23739	11.3309	21.8001	5.38271e-08	0.00047785
A_52_P216672	NM_008940	Probe	ENSMUST00000085461	259277	Klk8	kallikrein related-peptidase 8	Mus musculus kallikrein related-peptidase 8 (Klk8), mRNA [NM_008940]	chr7:51057455-51057514	GO:0003824(catalytic activity)|GO:0004252(serine-type endopeptidase activity)|GO:0005576(extracellular region)|GO:0005615(extracellular space)|GO:0005737(cytoplasm)|GO:0006508(proteolysis)|GO:0007613(memory)|GO:0008219(cell death)|GO:0008233(peptidase activity)|GO:0008236(serine-type peptidase activity)|GO:0009611(response to wounding)|GO:0016787(hydrolase activity)|GO:0031642(negative regulation…	TC1586091	4.00295	2.00106	1.57847	2.42366	6.26081	11.0709	7.09344e-06	0.00259973
A_55_P1958906	NM_001290825	Probe	ENSMUST00000026045	12821	Col17a1	collagen, type XVII, alpha 1	Mus musculus collagen, type XVII, alpha 1 (Col17a1), mRNA [NM_007732]	chr19:47720953-47720894	GO:0005515(protein binding)|GO:0005576(extracellular region)|GO:0005578(proteinaceous extracellular matrix)|GO:0005581(collagen)|GO:0005604(basement membrane)|GO:0016020(membrane)|GO:0016021(integral to membrane)|GO:0030054(cell junction)|GO:0030056(hemidesmosome)|GO:0031581(hemidesmosome assembly)	TC1582740	3.99556	1.9984	1.37241	2.62439	8.48886	7.46387	0.000105935	0.0103028
A_55_P2025687	NM_080457	Probe	ENSMUST00000115119	140474	Muc4	mucin 4	Mus musculus mucin 4 (Muc4), mRNA [NM_080457]	chr16:32782278-32782337	GO:0001953(negative regulation of cell-matrix adhesion)|GO:0002853(negative regulation of T cell mediated cytotoxicity directed against tumor cell target)|GO:0005176(ErbB-2 class receptor binding)|GO:0005576(extracellular region)|GO:0005615(extracellular space)|GO:0005737(cytoplasm)|GO:0005783(endoplasmic reticulum)|GO:0007155(cell adhesion)|GO:0007160(cell-matrix adhesion)|GO:0010469(regulation …	TC1609504	3.98149	1.99331	1.74406	2.24256	8.28277	18.6976	1.64997e-07	0.000536679
A_55_P1973451	NM_001162476	Probe	ENSMUST00000034880	20897	Stra6	stimulated by retinoic acid gene 6	Mus musculus stimulated by retinoic acid gene 6 (Stra6), transcript variant 1, mRNA [NM_001162476]	chr9:58001701-58001760	GO:0001568(blood vessel development)|GO:0001822(kidney development)|GO:0003184(pulmonary valve morphogenesis)|GO:0003281(ventricular septum development)|GO:0004872(receptor activity)|GO:0005886(plasma membrane)|GO:0006810(transport)|GO:0007507(heart development)|GO:0007612(learning)|GO:0007631(feeding behavior)|GO:0016020(membrane)|GO:0016021(integral to membrane)|GO:0030324(lung development)|GO:…	TC1581999	3.87977	1.95597	1.49841	2.41353	7.2425	9.99469	1.451e-05	0.00370031
A_55_P2325663	NM_001164201	Probe	ENSMUST00000066475	545975	Cers3	ceramide synthase 3	Mus musculus ceramide synthase 3 (Cers3), mRNA [NM_001164201]	chr7:73968501-73968560	GO:0003677(DNA binding)|GO:0003700(sequence-specific DNA binding transcription factor activity)|GO:0005634(nucleus)|GO:0006355(regulation of transcription, DNA-dependent)|GO:0006629(lipid metabolic process)|GO:0016020(membrane)|GO:0016021(integral to membrane)|GO:0016740(transferase activity)|GO:0030148(sphingolipid biosynthetic process)|GO:0030216(keratinocyte differentiation)|GO:0043565(sequenc…	TC1682009	3.80979	1.92971	1.71721	2.14221	8.13308	21.2318	6.52935e-08	0.00047785
A_55_P2000439	NM_001081306	Probe	ENSMUST00000090568	19283	Ptprz1	protein tyrosine phosphatase, receptor type Z, polypeptide 1	Mus musculus protein tyrosine phosphatase, receptor type Z, polypeptide 1 (Ptprz1), mRNA [NM_001081306]	chr6:23002114-23002173	GO:0004721(phosphoprotein phosphatase activity)|GO:0005515(protein binding)|GO:0005578(proteinaceous extracellular matrix)|GO:0007409(axonogenesis)|GO:0016787(hydrolase activity)|GO:0072534(perineuronal net)	TC1650287	3.70248	1.88849	1.40358	2.3734	8.77285	9.10551	2.76358e-05	0.00507216
A_55_P1979714	NM_001177373	Probe	ENSMUST00000080211	56538	Klk11	kallikrein related-peptidase 11	Mus musculus kallikrein related-peptidase 11 (Klk11), transcript variant 1, mRNA [NM_001177373]	chr7:51034552-51034611	GO:0003824(catalytic activity)|GO:0004252(serine-type endopeptidase activity)|GO:0005576(extracellular region)|GO:0006508(proteolysis)|GO:0008233(peptidase activity)|GO:0008236(serine-type peptidase activity)|GO:0016787(hydrolase activity)	TC1586339	3.67515	1.8778	1.45169	2.30392	5.62729	10.3032	1.17395e-05	0.00333652
A_66_P106148	NM_009018	Probe		19370	Raet1c	retinoic acid early transcript gamma	Mus musculus retinoic acid early transcript gamma (Raet1c), mRNA [NM_009018]	chr10:21901098-21901157	GO:0005515(protein binding)|GO:0009897(external side of plasma membrane)|GO:0042742(defense response to bacterium)|GO:0071222(cellular response to lipopolysaccharide)|GO:0071360(cellular response to exogenous dsRNA)		3.66044	1.87202	1.11439	2.62965	6.94819	5.77704	0.000550566	0.0273638
A_51_P125679	NM_028598	Probe	ENSMUST00000098674	73673	2410076I21Rik	RIKEN cDNA 2410076I21 gene	Mus musculus RIKEN cDNA 2410076I21 gene (2410076I21Rik), mRNA [NM_028598]	chr9:58513675-58508155	GO:0005515(protein binding)|GO:0005575(cellular_component)|GO:0006310(DNA recombination)|GO:0007126(meiosis)|GO:0008150(biological_process)	TC1586526	3.65413	1.86953	1.38871	2.35035	6.25877	9.09077	2.79451e-05	0.00507745
A_55_P2112882	NM_026945	Probe	ENSMUST00000106247	69117	Adh6a	alcohol dehydrogenase 6A (class V)	Mus musculus alcohol dehydrogenase 6A (class V) (Adh6a), mRNA [NM_026945]	chr3:137994039-137994098	GO:0005575(cellular_component)|GO:0016491(oxidoreductase activity)|GO:0046872(metal ion binding)|GO:0055114(oxidation-reduction process)		3.63352	1.86137	1.45181	2.27092	5.95676	10.626	9.46088e-06	0.00302686
A_30_P01032080	chr18:70400082-70404236_R	Probe		NA			lincRNA:chr18:70400082-70404236 reverse strand	chr18:70400211-70400152			3.5605	1.83208	1.33895	2.32521	5.66387	8.68623	3.81621e-05	0.005849
A_52_P482251	NM_001010937	Probe	ENSMUST00000039380	14623	Gjb6	gap junction protein, beta 6	Mus musculus gap junction protein, beta 6 (Gjb6), transcript variant 2, mRNA [NM_001010937]	chr14:57742285-57742226	GO:0005515(protein binding)|GO:0005829(cytosol)|GO:0005886(plasma membrane)|GO:0005921(gap junction)|GO:0005922(connexon complex)|GO:0007154(cell communication)|GO:0007605(sensory perception of sound)|GO:0008285(negative regulation of cell proliferation)|GO:0016020(membrane)|GO:0016021(integral to membrane)|GO:0016324(apical plasma membrane)|GO:0030054(cell junction)|GO:0042471(ear morphogenesis)…	TC1596634	3.55354	1.82926	1.56325	2.09527	6.8421	16.0778	4.93312e-07	0.000780606
A_55_P2082653	NM_177747	Probe	ENSMUST00000113409	245595	Zfp711	zinc finger protein 711	Mus musculus zinc finger protein 711 (Zfp711), mRNA [NM_177747]	chrX:109748561-109748620	GO:0005634(nucleus)|GO:0043565(sequence-specific DNA binding)|GO:0045893(positive regulation of transcription, DNA-dependent)	TC1599821	3.55288	1.82899	1.25398	2.404	6.13523	7.4368	0.000108519	0.0104844
A_66_P116076	NM_027011	Probe	ENSMUST00000023709	110308	Krt5	keratin 5	Mus musculus keratin 5 (Krt5), mRNA [NM_027011]	chr15:101542115-101542056	GO:0005198(structural molecule activity)|GO:0005515(protein binding)|GO:0005737(cytoplasm)|GO:0005739(mitochondrion)|GO:0005882(intermediate filament)|GO:0005886(plasma membrane)|GO:0045095(keratin filament)|GO:0097110(scaffold protein binding)	TC1774657	3.53657	1.82235	1.20875	2.43596	7.40305	6.94377	0.00017043	0.0138013
A_30_P01030369	chr18:70400082-70404236_R	Probe		NA			lincRNA:chr18:70400082-70404236 reverse strand	chr18:70400142-70400083			3.51921	1.81525	1.27851	2.352	5.41085	7.90716	7.20812e-05	0.00839008
A_51_P468456	NM_011310	Probe	ENSMUST00000001047	20197	S100a3	S100 calcium binding protein A3	Mus musculus S100 calcium binding protein A3 (S100a3), mRNA [NM_011310]	chr3:90406396-90406455	GO:0005509(calcium ion binding)|GO:0005737(cytoplasm)|GO:0046872(metal ion binding)	TC1581703	3.48951	1.80302	1.56717	2.03888	7.35536	17.8734	2.29003e-07	0.00057652
A_30_P01026028	chr5:23195569-23218551_R	Probe		NA			lincRNA:chr5:23195569-23218551 reverse strand	chr5:23204973-23204914			3.48938	1.80297	1.55721	2.04873	7.21516	17.1523	3.08782e-07	0.000669577
A_51_P126275	NM_010669	Probe	ENSMUST00000023786	16688	Krt6b	keratin 6B	Mus musculus keratin 6B (Krt6b), mRNA [NM_010669]	chr15:101509509-101509450	GO:0002009(morphogenesis of an epithelium)|GO:0005882(intermediate filament)|GO:0031424(keratinization)|GO:0045109(intermediate filament organization)	NP967698	3.47106	1.79538	1.10673	2.48403	6.25423	6.09548	0.000393533	0.0225717
A_51_P125679	NM_028598	Probe	ENSMUST00000098674	73673	2410076I21Rik	RIKEN cDNA 2410076I21 gene	Mus musculus RIKEN cDNA 2410076I21 gene (2410076I21Rik), mRNA [NM_028598]	chr9:58513675-58508155	GO:0005515(protein binding)|GO:0005575(cellular_component)|GO:0006310(DNA recombination)|GO:0007126(meiosis)|GO:0008150(biological_process)	TC1586526	3.45107	1.78704	1.47155	2.10254	6.25004	13.6453	5.5956e-06	0.00235692
A_51_P282227	NM_020577	Probe	ENSMUST00000003655	57344	As3mt	arsenic (+3 oxidation state) methyltransferase	Mus musculus arsenic (+3 oxidation state) methyltransferase (As3mt), mRNA [NM_020577]	chr19:46815312-46815371	GO:0005737(cytoplasm)|GO:0005739(mitochondrion)|GO:0005829(cytosol)|GO:0008168(methyltransferase activity)|GO:0009404(toxin metabolic process)|GO:0016740(transferase activity)|GO:0018872(arsonoacetate metabolic process)|GO:0030791(arsenite methyltransferase activity)|GO:0030792(methylarsonite methyltransferase activity)|GO:0032259(methylation)|GO:0046685(response to arsenic-containing substance)	NP744933	3.44886	1.78612	1.44159	2.13064	7.50795	12.1211	3.73842e-06	0.00188255
A_52_P196097	AK021333	Probe		12231	Btn1a1	butyrophilin, subfamily 1, member A1	Mus musculus 10 days lactation, adult female mammary gland cDNA, RIKEN full-length enriched library, clone:D730042M18 product:butyrophilin, subfamily 1, member A1, full insert sequence. [AK021333]	chr13:23555793-23555734	GO:0005515(protein binding)|GO:0016020(membrane)|GO:0016021(integral to membrane)|GO:0031324(negative regulation of cellular metabolic process)|GO:0046007(negative regulation of activated T cell proliferation)|GO:0050710(negative regulation of cytokine secretion)	TC1591871	3.44877	1.78608	1.16088	2.41129	5.91389	6.67931	0.000219354	0.0162931
A_55_P2046877	NM_008239	Probe	ENSMUST00000042118	15220	Foxq1	forkhead box Q1	Mus musculus forkhead box Q1 (Foxq1), mRNA [NM_008239]	chr13:31652206-31652265	GO:0000122(negative regulation of transcription from RNA polymerase II promoter)|GO:0003677(DNA binding)|GO:0003690(double-stranded DNA binding)|GO:0003700(sequence-specific DNA binding transcription factor activity)|GO:0003705(RNA polymerase II distal enhancer sequence-specific DNA binding transcription factor activity)|GO:0005634(nucleus)|GO:0005667(transcription factor complex)|GO:0006351(tran…	TC1585447	3.44348	1.78387	1.35908	2.20865	6.33077	11.2395	0.000204968	0.0156997
A_52_P174915	NM_010288	Probe	ENSMUST00000068581	14609	Gja1	gap junction protein, alpha 1	Mus musculus gap junction protein, alpha 1 (Gja1), mRNA [NM_010288]	chr10:56109814-56109873	GO:0001649(osteoblast differentiation)|GO:0001701(in utero embryonic development)|GO:0001764(neuron migration)|GO:0001947(heart looping)|GO:0002070(epithelial cell maturation)|GO:0002088(lens development in camera-type eye)|GO:0002544(chronic inflammatory response)|GO:0003104(positive regulation of glomerular filtration)|GO:0003294(atrial ventricular junction remodeling)|GO:0003347(epicardial cel…	TC1573904	3.42536	1.77626	1.27792	2.27459	9.43877	9.53975	0.000412621	0.0230737
A_51_P125679	NM_028598	Probe	ENSMUST00000098674	73673	2410076I21Rik	RIKEN cDNA 2410076I21 gene	Mus musculus RIKEN cDNA 2410076I21 gene (2410076I21Rik), mRNA [NM_028598]	chr9:58513675-58508155	GO:0005515(protein binding)|GO:0005575(cellular_component)|GO:0006310(DNA recombination)|GO:0007126(meiosis)|GO:0008150(biological_process)	TC1586526	3.41247	1.77082	1.38238	2.15926	6.40746	10.6586	9.26011e-06	0.00302203
A_30_P01031842	chr5:15146475-15170100_F	Probe		NA			lincRNA:chr5:15146475-15170100 forward strand	chr5:15168445-15168504			3.39861	1.76494	1.54044	1.98945	5.69722	18.3804	1.86867e-07	0.000547033
A_55_P2081383	NM_001039595	Probe	ENSMUST00000178489	545693	Gm13043	predicted gene 13043	Mus musculus predicted gene 13043 (Gm13043), mRNA [NM_001039595]	chr4:143132296-143132355	GO:0003674(molecular_function)|GO:0005575(cellular_component)|GO:0008150(biological_process)	TC1587477	3.37984	1.75695	1.49691	2.017	5.10908	15.7966	5.60409e-07	0.000820271
A_51_P206405	NM_001081306	Probe	ENSMUST00000090568	19283	Ptprz1	protein tyrosine phosphatase, receptor type Z, polypeptide 1	Mus musculus protein tyrosine phosphatase, receptor type Z, polypeptide 1 (Ptprz1), mRNA [NM_001081306]	chr6:23002046-23002106	GO:0004721(phosphoprotein phosphatase activity)|GO:0005515(protein binding)|GO:0005578(proteinaceous extracellular matrix)|GO:0007409(axonogenesis)|GO:0016787(hydrolase activity)|GO:0072534(perineuronal net)	TC1614675	3.37779	1.75608	1.21906	2.2931	8.99481	7.87758	0.000158195	0.0132314
A_51_P125679	NM_028598	Probe	ENSMUST00000098674	73673	2410076I21Rik	RIKEN cDNA 2410076I21 gene	Mus musculus RIKEN cDNA 2410076I21 gene (2410076I21Rik), mRNA [NM_028598]	chr9:58513675-58508155	GO:0005515(protein binding)|GO:0005575(cellular_component)|GO:0006310(DNA recombination)|GO:0007126(meiosis)|GO:0008150(biological_process)	TC1586526	3.3703	1.75288	1.44833	2.05743	6.22828	13.4569	1.77467e-06	0.0013222
A_55_P2465382	ENSMUST00000099683	Probe	ENSMUST00000099683	NA			predicted gene 10800 [Source:MGI Symbol;Acc:MGI:3641657] [ENSMUST00000099683]	chr2:98507154-98507096		TC1646071	3.36773	1.75178	1.4872	2.01635	10.7785	15.4805	6.48475e-07	0.000839668
A_55_P2042076	NM_145592	Probe	ENSMUST00000033936	234130	Dkk4	dickkopf homolog 4 (Xenopus laevis)	Mus musculus dickkopf homolog 4 (Xenopus laevis) (Dkk4), mRNA [NM_145592]	chr8:23737949-23738008	GO:0005576(extracellular region)|GO:0007275(multicellular organismal development)|GO:0016055(Wnt receptor signaling pathway)|GO:0030178(negative regulation of Wnt receptor signaling pathway)		3.34573	1.74232	1.26594	2.2187	5.25395	8.55118	4.24612e-05	0.00614567
A_51_P101460	NM_023842	Probe	ENSMUST00000124830	109620	Dsp	desmoplakin	Mus musculus desmoplakin (Dsp), mRNA [NM_023842]	chr13:38290121-38290180	GO:0001533(cornified envelope)|GO:0002934(desmosome organization)|GO:0003223(ventricular compact myocardium morphogenesis)|GO:0005080(protein kinase C binding)|GO:0005198(structural molecule activity)|GO:0005515(protein binding)|GO:0005737(cytoplasm)|GO:0005739(mitochondrion)|GO:0005856(cytoskeleton)|GO:0005882(intermediate filament)|GO:0005886(plasma membrane)|GO:0005911(cell-cell junction)|GO:0…	TC1655017	3.34533	1.74215	1.54163	1.94266	10.7324	20.3135	9.01785e-08	0.000516384
A_51_P125679	NM_028598	Probe	ENSMUST00000098674	73673	2410076I21Rik	RIKEN cDNA 2410076I21 gene	Mus musculus RIKEN cDNA 2410076I21 gene (2410076I21Rik), mRNA [NM_028598]	chr9:58513675-58508155	GO:0005515(protein binding)|GO:0005575(cellular_component)|GO:0006310(DNA recombination)|GO:0007126(meiosis)|GO:0008150(biological_process)	TC1586526	3.3375	1.73877	1.31596	2.16158	6.49772	10.332	9.10035e-05	0.00936393
A_51_P101460	NM_023842	Probe	ENSMUST00000124830	109620	Dsp	desmoplakin	Mus musculus desmoplakin (Dsp), mRNA [NM_023842]	chr13:38290121-38290180	GO:0001533(cornified envelope)|GO:0002934(desmosome organization)|GO:0003223(ventricular compact myocardium morphogenesis)|GO:0005080(protein kinase C binding)|GO:0005198(structural molecule activity)|GO:0005515(protein binding)|GO:0005737(cytoplasm)|GO:0005739(mitochondrion)|GO:0005856(cytoskeleton)|GO:0005882(intermediate filament)|GO:0005886(plasma membrane)|GO:0005911(cell-cell junction)|GO:0…	TC1655017	3.31936	1.73091	1.50149	1.96032	11.1775	18.1758	9.26942e-07	0.000964571
A_55_P2138100	ENSMUST00000099050	Probe	ENSMUST00000099050	NA			predicted gene 10720 [Source:MGI Symbol;Acc:MGI:3641687] [ENSMUST00000099050]	chr9:3016673-3016732			3.31453	1.7288	1.43867	2.01893	11.3392	13.9317	1.38438e-06	0.00116939
A_66_P124858	NM_001024474	Probe	ENSMUST00000057442	68203	Diras2	DIRAS family, GTP-binding RAS-like 2	Mus musculus DIRAS family, GTP-binding RAS-like 2 (Diras2), mRNA [NM_001024474]	chr13:52599802-52599744	GO:0000166(nucleotide binding)|GO:0003924(GTPase activity)|GO:0005525(GTP binding)|GO:0005575(cellular_component)|GO:0005886(plasma membrane)|GO:0006184(GTP catabolic process)|GO:0007165(signal transduction)|GO:0007264(small GTPase mediated signal transduction)|GO:0008150(biological_process)|GO:0016020(membrane)	TC1630281	3.31258	1.72796	1.41223	2.04368	5.98595	12.7961	2.54264e-06	0.00160071
A_30_P01018533	chr5:15146475-15170100_F	Probe		NA			lincRNA:chr5:15146475-15170100 forward strand	chr5:15168505-15168564			3.31113	1.72732	1.46696	1.98769	5.6725	15.5112	6.39266e-07	0.000839668
A_51_P488730	NM_175480	Probe	ENSMUST00000058804	234725	Zfp612	zinc finger protein 612	Mus musculus zinc finger protein 612 (Zfp612), mRNA [NM_175480]	chr8:112613985-112614044	GO:0003674(molecular_function)|GO:0005575(cellular_component)|GO:0008150(biological_process)|GO:0046872(metal ion binding)	TC1583863	3.2985	1.72181	1.45393	1.98969	8.80817	15.484	2.5399e-06	0.00160071
A_51_P101460	NM_023842	Probe	ENSMUST00000124830	109620	Dsp	desmoplakin	Mus musculus desmoplakin (Dsp), mRNA [NM_023842]	chr13:38290121-38290180	GO:0001533(cornified envelope)|GO:0002934(desmosome organization)|GO:0003223(ventricular compact myocardium morphogenesis)|GO:0005080(protein kinase C binding)|GO:0005198(structural molecule activity)|GO:0005515(protein binding)|GO:0005737(cytoplasm)|GO:0005739(mitochondrion)|GO:0005856(cytoskeleton)|GO:0005882(intermediate filament)|GO:0005886(plasma membrane)|GO:0005911(cell-cell junction)|GO:0…	TC1655017	3.2962	1.72081	1.50842	1.93319	10.8924	18.9434	1.50032e-07	0.000536679
A_51_P101460	NM_023842	Probe	ENSMUST00000124830	109620	Dsp	desmoplakin	Mus musculus desmoplakin (Dsp), mRNA [NM_023842]	chr13:38290121-38290180	GO:0001533(cornified envelope)|GO:0002934(desmosome organization)|GO:0003223(ventricular compact myocardium morphogenesis)|GO:0005080(protein kinase C binding)|GO:0005198(structural molecule activity)|GO:0005515(protein binding)|GO:0005737(cytoplasm)|GO:0005739(mitochondrion)|GO:0005856(cytoskeleton)|GO:0005882(intermediate filament)|GO:0005886(plasma membrane)|GO:0005911(cell-cell junction)|GO:0…	TC1655017	3.2897	1.71795	1.4083	2.02761	11.0035	13.9389	1.89331e-05	0.00409277
A_55_P2140022	NM_016880	Probe	ENSMUST00000173988	53617	Krt35	keratin 35	Mus musculus keratin 35 (Krt35), mRNA [NM_016880]	chr11:99953596-99953537	GO:0005198(structural molecule activity)|GO:0005882(intermediate filament)	NP378822	3.28668	1.71663	1.35505	2.07822	5.50474	11.4368	1.6694e-05	0.00384804
A_51_P101460	NM_023842	Probe	ENSMUST00000124830	109620	Dsp	desmoplakin	Mus musculus desmoplakin (Dsp), mRNA [NM_023842]	chr13:38290121-38290180	GO:0001533(cornified envelope)|GO:0002934(desmosome organization)|GO:0003223(ventricular compact myocardium morphogenesis)|GO:0005080(protein kinase C binding)|GO:0005198(structural molecule activity)|GO:0005515(protein binding)|GO:0005737(cytoplasm)|GO:0005739(mitochondrion)|GO:0005856(cytoskeleton)|GO:0005882(intermediate filament)|GO:0005886(plasma membrane)|GO:0005911(cell-cell junction)|GO:0…	TC1655017	3.28618	1.71641	1.50819	1.92463	11.0018	19.2734	1.32298e-07	0.000516384
A_55_P2128591	NM_011177	Probe	ENSMUST00000107967	19144	Klk6	kallikrein related-peptidase 6	Mus musculus kallikrein related-peptidase 6 (Klk6), transcript variant 1, mRNA [NM_011177]	chr7:51086977-51087036	GO:0004252(serine-type endopeptidase activity)|GO:0005576(extracellular region)|GO:0005737(cytoplasm)|GO:0006508(proteolysis)|GO:0008233(peptidase activity)|GO:0008236(serine-type peptidase activity)|GO:0010975(regulation of neuron projection development)|GO:0016787(hydrolase activity)|GO:0045745(positive regulation of G-protein coupled receptor protein signaling pathway)	TC1585094	3.26902	1.70886	1.40404	2.01368	6.00652	13.1073	2.14205e-06	0.00142515
A_30_P01031770	chr18:70400082-70404236_R	Probe		NA			lincRNA:chr18:70400082-70404236 reverse strand	chr18:70400271-70400212			3.26699	1.70796	1.4395	1.97642	5.47475	14.8745	8.64769e-07	0.00094909
A_55_P1979566	NM_001025574	Probe	ENSMUST00000088924	433492	Bpifb9b	BPI fold containing family B, member 9B	Mus musculus BPI fold containing family B, member 9B (Bpifb9b), mRNA [NM_001025574]	chr2:154146317-154146376	GO:0003674(molecular_function)|GO:0005575(cellular_component)|GO:0008150(biological_process)	TC1762801	3.26202	1.70577	1.41461	1.99692	5.37442	13.6978	1.56303e-06	0.0012536
A_66_P124164	ENSMUST00000099684	Probe	ENSMUST00000099684	NA			predicted gene 10801 [Source:MGI Symbol;Acc:MGI:3641656] [ENSMUST00000099684]	chr2:98502597-98502655		TC1708920	3.26112	1.70537	1.31441	2.09632	11.1296	11.6746	0.000174128	0.0139847
A_55_P2165554	ENSMUST00000099046	Probe	ENSMUST00000099046	NA			predicted gene 10718 [Source:MGI Symbol;Acc:MGI:3642028] [ENSMUST00000099046]	chr9:3024224-3024283			3.24759	1.69937	1.4528	1.94594	10.3851	16.1138	4.85403e-07	0.000780606
A_55_P2063283	ENSMUST00000103418	Probe	ENSMUST00000103418	NA			immunoglobulin heavy constant gamma 2B [Source:MGI Symbol;Acc:MGI:96445] [ENSMUST00000103418]	chr12:114544797-114544738		NP1487447	3.24495	1.6982	1.37176	2.02463	6.62141	12.163	3.64791e-06	0.00187303
A_55_P2028522	NM_016853	Probe	ENSMUST00000035083	20840	Stac	src homology three (SH3) and cysteine rich domain	Mus musculus src homology three (SH3) and cysteine rich domain (Stac), mRNA [NM_016853]	chr9:111464021-111463962	GO:0003674(molecular_function)|GO:0005575(cellular_component)|GO:0005737(cytoplasm)|GO:0034605(cellular response to heat)|GO:0035556(intracellular signal transduction)|GO:0046872(metal ion binding)	TC1584328	3.24004	1.69601	1.28221	2.10982	5.72238	9.58266	1.94322e-05	0.00413715
A_51_P101460	NM_023842	Probe	ENSMUST00000124830	109620	Dsp	desmoplakin	Mus musculus desmoplakin (Dsp), mRNA [NM_023842]	chr13:38290121-38290180	GO:0001533(cornified envelope)|GO:0002934(desmosome organization)|GO:0003223(ventricular compact myocardium morphogenesis)|GO:0005080(protein kinase C binding)|GO:0005198(structural molecule activity)|GO:0005515(protein binding)|GO:0005737(cytoplasm)|GO:0005739(mitochondrion)|GO:0005856(cytoskeleton)|GO:0005882(intermediate filament)|GO:0005886(plasma membrane)|GO:0005911(cell-cell junction)|GO:0…	TC1655017	3.21924	1.68672	1.4854	1.88804	10.7582	19.5886	1.17546e-07	0.000516384
A_51_P101460	NM_023842	Probe	ENSMUST00000124830	109620	Dsp	desmoplakin	Mus musculus desmoplakin (Dsp), mRNA [NM_023842]	chr13:38290121-38290180	GO:0001533(cornified envelope)|GO:0002934(desmosome organization)|GO:0003223(ventricular compact myocardium morphogenesis)|GO:0005080(protein kinase C binding)|GO:0005198(structural molecule activity)|GO:0005515(protein binding)|GO:0005737(cytoplasm)|GO:0005739(mitochondrion)|GO:0005856(cytoskeleton)|GO:0005882(intermediate filament)|GO:0005886(plasma membrane)|GO:0005911(cell-cell junction)|GO:0…	TC1655017	3.21816	1.68624	1.44503	1.92744	10.9868	16.3451	4.37838e-07	0.00075516
A_51_P101460	NM_023842	Probe	ENSMUST00000124830	109620	Dsp	desmoplakin	Mus musculus desmoplakin (Dsp), mRNA [NM_023842]	chr13:38290121-38290180	GO:0001533(cornified envelope)|GO:0002934(desmosome organization)|GO:0003223(ventricular compact myocardium morphogenesis)|GO:0005080(protein kinase C binding)|GO:0005198(structural molecule activity)|GO:0005515(protein binding)|GO:0005737(cytoplasm)|GO:0005739(mitochondrion)|GO:0005856(cytoskeleton)|GO:0005882(intermediate filament)|GO:0005886(plasma membrane)|GO:0005911(cell-cell junction)|GO:0…	TC1655017	3.20547	1.68054	1.44419	1.91688	10.9904	16.6244	3.87303e-07	0.000742984
A_55_P2151388	NM_025312	Probe	ENSMUST00000041407	66042	Sostdc1	sclerostin domain containing 1	Mus musculus sclerostin domain containing 1 (Sostdc1), mRNA [NM_025312]	chr12:37044197-37044256	GO:0005515(protein binding)|GO:0005576(extracellular region)|GO:0005615(extracellular space)|GO:0007389(pattern specification process)|GO:0010454(negative regulation of cell fate commitment)|GO:0016055(Wnt receptor signaling pathway)|GO:0030514(negative regulation of BMP signaling pathway)|GO:0031069(hair follicle morphogenesis)|GO:0042475(odontogenesis of dentin-containing tooth)|GO:0060648(mamm…	TC1579772	3.2003	1.67821	1.40428	1.95213	7.21364	14.3241	1.13417e-06	0.00108858
A_52_P58359	NM_021901	Probe	ENSMUST00000026236	21908	Tlx1	T cell leukemia, homeobox 1	Mus musculus T cell leukemia, homeobox 1 (Tlx1), mRNA [NM_021901]	chr19:45231061-45231120	GO:0003677(DNA binding)|GO:0005634(nucleus)|GO:0007417(central nervous system development)|GO:0008284(positive regulation of cell proliferation)|GO:0030182(neuron differentiation)|GO:0045165(cell fate commitment)|GO:0045944(positive regulation of transcription from RNA polymerase II promoter)|GO:0046982(protein heterodimerization activity)|GO:0048535(lymph node development)|GO:0048536(spleen deve…	TC1593082	3.19707	1.67675	1.32849	2.02501	6.07295	11.2569	6.30805e-06	0.00251241
A_51_P101460	NM_023842	Probe	ENSMUST00000124830	109620	Dsp	desmoplakin	Mus musculus desmoplakin (Dsp), mRNA [NM_023842]	chr13:38290121-38290180	GO:0001533(cornified envelope)|GO:0002934(desmosome organization)|GO:0003223(ventricular compact myocardium morphogenesis)|GO:0005080(protein kinase C binding)|GO:0005198(structural molecule activity)|GO:0005515(protein binding)|GO:0005737(cytoplasm)|GO:0005739(mitochondrion)|GO:0005856(cytoskeleton)|GO:0005882(intermediate filament)|GO:0005886(plasma membrane)|GO:0005911(cell-cell junction)|GO:0…	TC1655017	3.18968	1.67341	1.2151	2.13173	11.2289	9.77214	0.000372533	0.0217432
A_55_P2004746	NM_183319	Probe	ENSMUST00000033611	331524	Xkrx	X Kell blood group precursor related X linked	Mus musculus X Kell blood group precursor related X linked (Xkrx), mRNA [NM_183319]	chrX:130683673-130683614	GO:0003674(molecular_function)|GO:0005575(cellular_component)|GO:0008150(biological_process)|GO:0016020(membrane)|GO:0016021(integral to membrane)		3.18619	1.67183	1.35012	1.99354	6.42948	12.1501	3.67562e-06	0.00187303
A_51_P125679	NM_028598	Probe	ENSMUST00000098674	73673	2410076I21Rik	RIKEN cDNA 2410076I21 gene	Mus musculus RIKEN cDNA 2410076I21 gene (2410076I21Rik), mRNA [NM_028598]	chr9:58513675-58508155	GO:0005515(protein binding)|GO:0005575(cellular_component)|GO:0006310(DNA recombination)|GO:0007126(meiosis)|GO:0008150(biological_process)	TC1586526	3.1855	1.67152	1.24862	2.09442	6.11033	9.24112	2.4964e-05	0.00476088
A_51_P101460	NM_023842	Probe	ENSMUST00000124830	109620	Dsp	desmoplakin	Mus musculus desmoplakin (Dsp), mRNA [NM_023842]	chr13:38290121-38290180	GO:0001533(cornified envelope)|GO:0002934(desmosome organization)|GO:0003223(ventricular compact myocardium morphogenesis)|GO:0005080(protein kinase C binding)|GO:0005198(structural molecule activity)|GO:0005515(protein binding)|GO:0005737(cytoplasm)|GO:0005739(mitochondrion)|GO:0005856(cytoskeleton)|GO:0005882(intermediate filament)|GO:0005886(plasma membrane)|GO:0005911(cell-cell junction)|GO:0…	TC1655017	3.18516	1.67137	1.4358	1.90693	10.7141	16.5886	3.93395e-07	0.000742984
A_51_P235687	NM_009663	Probe	ENSMUST00000071130	11690	Alox5ap	arachidonate 5-lipoxygenase activating protein	Mus musculus arachidonate 5-lipoxygenase activating protein (Alox5ap), mRNA [NM_009663]	chr5:150099347-150099406	GO:0002540(leukotriene production involved in inflammatory response)|GO:0002675(positive regulation of acute inflammatory response)|GO:0004051(arachidonate 5-lipoxygenase activity)|GO:0005515(protein binding)|GO:0005634(nucleus)|GO:0005635(nuclear envelope)|GO:0005783(endoplasmic reticulum)|GO:0005829(cytosol)|GO:0006691(leukotriene metabolic process)|GO:0008047(enzyme activator activity)|GO:0016…	TC1582063	3.17631	1.66735	1.36249	1.97221	8.82008	13.1754	6.95836e-06	0.00259168
A_66_P109708	NM_019450	Probe	ENSMUST00000028361	54448	Il1f6	interleukin 1 family, member 6	Mus musculus interleukin 1 family, member 6 (Il1f6), mRNA [NM_019450]	chr2:24081127-24081186	GO:0001819(positive regulation of cytokine production)|GO:0005125(cytokine activity)|GO:0005149(interleukin-1 receptor binding)|GO:0005576(extracellular region)|GO:0005615(extracellular space)|GO:0006954(inflammatory response)|GO:0006955(immune response)|GO:0032755(positive regulation of interleukin-6 production)	TC1586068	3.16546	1.66241	1.29143	2.03339	4.86572	10.4771	1.04435e-05	0.00318462
A_55_P2138104	ENSMUST00000099050	Probe	ENSMUST00000099050	NA			predicted gene 10720 [Source:MGI Symbol;Acc:MGI:3641687] [ENSMUST00000099050]	chr9:3017151-3017210		TC1642683	3.1447	1.65292	1.37822	1.92763	11.2503	14.0681	1.29096e-06	0.00114258
A_51_P461040	NM_028798	Probe	ENSMUST00000029521	74175	Crct1	cysteine-rich C-terminal 1	Mus musculus cysteine-rich C-terminal 1 (Crct1), mRNA [NM_028798]	chr3:92818251-92818192	GO:0005515(protein binding)|GO:0005575(cellular_component)|GO:0008150(biological_process)	TC1729288	3.14291	1.6521	1.31033	1.99387	5.84469	11.302	6.13288e-06	0.00245937
A_52_P321140	NM_007843	Probe	ENSMUST00000051017	13214	Defb1	defensin beta 1	Mus musculus defensin beta 1 (Defb1), mRNA [NM_007843]	chr8:22905041-22905100	GO:0005576(extracellular region)|GO:0006952(defense response)|GO:0009617(response to bacterium)|GO:0042742(defense response to bacterium)|GO:0045087(innate immune response)	TC1581749	3.1344	1.64819	1.01051	2.28587	5.72172	6.04304	0.000415551	0.0231523
A_55_P2086334	NM_016879	Probe		53622	Krt85	keratin 85	Mus musculus keratin 85 (Krt85), mRNA [NM_016879]	chr15:101261754-101261695	GO:0005198(structural molecule activity)|GO:0005882(intermediate filament)|GO:0045095(keratin filament)	TC1663963	3.10533	1.63475	1.26411	2.00539	5.9668	10.3122	1.16682e-05	0.00333652
A_55_P2093862	ENSMUST00000099042	Probe	ENSMUST00000099042	NA			predicted gene 10717 [Source:MGI Symbol;Acc:MGI:3642031] [ENSMUST00000099042]	chr9:3030720-3030779			3.10297	1.63365	1.29136	1.97594	10.4492	11.1586	6.71008e-06	0.0025836
A_51_P125679	NM_028598	Probe	ENSMUST00000098674	73673	2410076I21Rik	RIKEN cDNA 2410076I21 gene	Mus musculus RIKEN cDNA 2410076I21 gene (2410076I21Rik), mRNA [NM_028598]	chr9:58513675-58508155	GO:0005515(protein binding)|GO:0005575(cellular_component)|GO:0006310(DNA recombination)|GO:0007126(meiosis)|GO:0008150(biological_process)	TC1586526	3.09601	1.63041	1.24239	2.01842	6.15269	9.82427	1.6352e-05	0.00381144
A_30_P01019442	chr5:14943275-14944205_F	Probe		NA			lincRNA:chr5:14943275-14944205 forward strand	chr5:14944100-14944159			3.09246	1.62876	1.31235	1.94516	5.73517	12.0356	3.93096e-06	0.00192161
A_55_P2101920	NM_001199210	Probe	ENSMUST00000037539	70967	Eva1c	eva-1 homolog C (C. elegans)	Mus musculus eva-1 homolog C (C. elegans) (Eva1c), transcript variant 1, mRNA [NM_001199210]	chr16:90904881-90904940	GO:0003674(molecular_function)|GO:0005575(cellular_component)|GO:0005886(plasma membrane)|GO:0008150(biological_process)|GO:0016020(membrane)|GO:0016021(integral to membrane)|GO:0030246(carbohydrate binding)	NP1486437	3.08493	1.62524	1.2433	2.00718	7.02306	9.94878	1.49821e-05	0.00374859
A_55_P1973970	NM_212485	Probe	ENSMUST00000063292	223915	Krt73	keratin 73	Mus musculus keratin 73 (Krt73), mRNA [NM_212485]	chr15:101623802-101623743	GO:0005198(structural molecule activity)|GO:0005882(intermediate filament)|GO:0008150(biological_process)|GO:0045095(keratin filament)		3.07613	1.62112	1.30141	1.94082	8.51699	11.8553	4.37478e-06	0.00200105
A_55_P2089913	NM_009852	Probe	ENSMUST00000080292	12511	Cd6	CD6 antigen	Mus musculus CD6 antigen (Cd6), transcript variant 2, mRNA [NM_009852]	chr19:10863888-10863829	GO:0001934(positive regulation of protein phosphorylation)|GO:0001948(glycoprotein binding)|GO:0005044(scavenger receptor activity)|GO:0005515(protein binding)|GO:0007155(cell adhesion)|GO:0009986(cell surface)|GO:0016020(membrane)|GO:0016021(integral to membrane)|GO:0019901(protein kinase binding)|GO:0044214(fully spanning plasma membrane)		3.05945	1.61327	1.11101	2.11554	6.73116	7.50976	0.000101711	0.00999155
A_55_P2012478	NM_028326	Probe	ENSMUST00000064814	72701	Zfp618	zinc finger protein 618	Mus musculus zinc finger protein 618 (Zfp618), mRNA [NM_028326]	chr4:62794820-62794879	GO:0003676(nucleic acid binding)|GO:0003677(DNA binding)|GO:0005634(nucleus)|GO:0006351(transcription, DNA-dependent)|GO:0006355(regulation of transcription, DNA-dependent)|GO:0008150(biological_process)|GO:0046872(metal ion binding)	TC1739732	3.05401	1.6107	1.38486	1.83654	7.22086	16.675	3.7887e-07	0.000742984
A_51_P207591	NM_013473	Probe	ENSMUST00000022519	11752	Anxa8	annexin A8	Mus musculus annexin A8 (Anxa8), transcript variant 1, mRNA [NM_013473]	chr14:34913661-34913720	GO:0005509(calcium ion binding)|GO:0005544(calcium-dependent phospholipid binding)|GO:0005575(cellular_component)|GO:0007596(blood coagulation)|GO:0007599(hemostasis)|GO:0046872(metal ion binding)	TC1578666	3.05137	1.60946	1.22414	1.99477	10.6913	11.1793	0.000209745	0.0158899
A_55_P1952056	AK138305	Probe		22061	Trp63	transformation related protein 63	Mus musculus adult male hypothalamus cDNA, RIKEN full-length enriched library, clone:A230061P11 product:transformation related protein 63, full insert sequence. [AK138305]	chr16:25821344-25821403	GO:0000122(negative regulation of transcription from RNA polymerase II promoter)|GO:0000785(chromatin)|GO:0000790(nuclear chromatin)|GO:0000989(transcription factor binding transcription factor activity)|GO:0001077(RNA polymerase II core promoter proximal region sequence-specific DNA binding transcription factor activity involved in positive regulation of transcription)|GO:0001302(replicative cel…		3.05038	1.60899	1.36187	1.8561	5.69154	15.2233	7.31766e-07	0.000892571
A_52_P589568	NM_194060	Probe	ENSMUST00000102656	329934	Foxo6	forkhead box O6	Mus musculus forkhead box O6 (Foxo6), mRNA [NM_194060]	chr4:119939747-119939688	GO:0003677(DNA binding)|GO:0003700(sequence-specific DNA binding transcription factor activity)|GO:0005634(nucleus)|GO:0005737(cytoplasm)|GO:0005829(cytosol)|GO:0006351(transcription, DNA-dependent)|GO:0006355(regulation of transcription, DNA-dependent)|GO:0006974(response to DNA damage stimulus)|GO:0007389(pattern specification process)|GO:0008286(insulin receptor signaling pathway)|GO:0008301(D…	TC1588990	3.04388	1.60591	1.10466	2.10716	7.3597	8.57464	0.000647444	0.0302768
A_55_P2124871	NM_001099664	Probe	ENSMUST00000095544	381073	Npw	neuropeptide W	Mus musculus neuropeptide W (Npw), mRNA [NM_001099664]	chr17:24794334-24794275	GO:0001664(G-protein coupled receptor binding)|GO:0005575(cellular_component)|GO:0007186(G-protein coupled receptor signaling pathway)|GO:0007631(feeding behavior)	TC1715348	3.03861	1.60341	1.17336	2.03346	6.71133	8.98181	7.25416e-05	0.00839361
A_51_P275435	NM_172411	Probe	ENSMUST00000143419	71874	2310007B03Rik	RIKEN cDNA 2310007B03 gene	Mus musculus RIKEN cDNA 2310007B03 gene (2310007B03Rik), transcript variant 1, mRNA [NM_172411]	chr1:95048285-95048226	GO:0003674(molecular_function)|GO:0005575(cellular_component)|GO:0008150(biological_process)	TC1587929	3.03554	1.60195	1.01661	2.18729	6.20999	6.39869	0.000289099	0.0188697
A_51_P125679	NM_028598	Probe	ENSMUST00000098674	73673	2410076I21Rik	RIKEN cDNA 2410076I21 gene	Mus musculus RIKEN cDNA 2410076I21 gene (2410076I21Rik), mRNA [NM_028598]	chr9:58513675-58508155	GO:0005515(protein binding)|GO:0005575(cellular_component)|GO:0006310(DNA recombination)|GO:0007126(meiosis)|GO:0008150(biological_process)	TC1586526	3.03173	1.60014	1.15941	2.04088	6.26372	8.48854	4.46382e-05	0.00627445
A_51_P412508	NM_018885	Probe	ENSMUST00000176684	50916	Irx4	Iroquois related homeobox 4 (Drosophila)	Mus musculus Iroquois related homeobox 4 (Drosophila) (Irx4), mRNA [NM_018885]	chr13:73406712-73406771	GO:0003677(DNA binding)|GO:0003700(sequence-specific DNA binding transcription factor activity)|GO:0005634(nucleus)|GO:0005667(transcription factor complex)|GO:0006355(regulation of transcription, DNA-dependent)|GO:0006357(regulation of transcription from RNA polymerase II promoter)|GO:0007275(multicellular organismal development)|GO:0007507(heart development)|GO:0030154(cell differentiation)|GO:…	TC1589492	3.00738	1.58851	1.12542	2.05159	7.85063	8.02013	6.55271e-05	0.00798445
A_55_P2033780	NM_010174	Probe		14077	Fabp3	fatty acid binding protein 3, muscle and heart	Mus musculus fatty acid binding protein 3, muscle and heart (Fabp3), mRNA [NM_010174]	chr4:129992652-129992711	GO:0005215(transporter activity)|GO:0005324(long-chain fatty acid transporter activity)|GO:0005504(fatty acid binding)|GO:0005737(cytoplasm)|GO:0005829(cytosol)|GO:0006656(phosphatidylcholine biosynthetic process)|GO:0006810(transport)|GO:0008092(cytoskeletal protein binding)|GO:0008289(lipid binding)|GO:0015909(long-chain fatty acid transport)|GO:0016528(sarcoplasm)|GO:0050543(icosatetraenoic ac…		3.00524	1.58748	1.21556	1.95939	7.42581	9.97966	1.46627e-05	0.00370031
A_51_P125679	NM_028598	Probe	ENSMUST00000098674	73673	2410076I21Rik	RIKEN cDNA 2410076I21 gene	Mus musculus RIKEN cDNA 2410076I21 gene (2410076I21Rik), mRNA [NM_028598]	chr9:58513675-58508155	GO:0005515(protein binding)|GO:0005575(cellular_component)|GO:0006310(DNA recombination)|GO:0007126(meiosis)|GO:0008150(biological_process)	TC1586526	3.00499	1.58736	1.10263	2.07209	6.30009	7.88881	0.000156874	0.0131987
A_52_P523146	NM_009100	Probe	ENSMUST00000045912	20129	Rptn	repetin	Mus musculus repetin (Rptn), mRNA [NM_009100]	chr3:93202664-93202723	GO:0001533(cornified envelope)|GO:0005509(calcium ion binding)|GO:0005576(extracellular region)|GO:0005578(proteinaceous extracellular matrix)|GO:0046872(metal ion binding)	TC1588646	2.99918	1.58457	1.10596	2.06318	4.98784	7.74073	8.31185e-05	0.00891287
A_55_P2066559	NM_001168693	Probe	ENSMUST00000100249	19011	Endou	endonuclease, polyU-specific	Mus musculus endonuclease, polyU-specific (Endou), transcript variant 2, mRNA [NM_001168693]	chr15:97541578-97541519	GO:0003723(RNA binding)|GO:0004518(nuclease activity)|GO:0004519(endonuclease activity)|GO:0004521(endoribonuclease activity)|GO:0005044(scavenger receptor activity)|GO:0005576(extracellular region)|GO:0005737(cytoplasm)|GO:0006508(proteolysis)|GO:0006955(immune response)|GO:0016787(hydrolase activity)|GO:0016788(hydrolase activity, acting on ester bonds)|GO:0030247(polysaccharide binding)|GO:004…	TC1584329	2.97173	1.57131	1.27067	1.87194	5.68826	12.2199	3.52901e-06	0.00187112
A_51_P125679	NM_028598	Probe	ENSMUST00000098674	73673	2410076I21Rik	RIKEN cDNA 2410076I21 gene	Mus musculus RIKEN cDNA 2410076I21 gene (2410076I21Rik), mRNA [NM_028598]	chr9:58513675-58508155	GO:0005515(protein binding)|GO:0005575(cellular_component)|GO:0006310(DNA recombination)|GO:0007126(meiosis)|GO:0008150(biological_process)	TC1586526	2.96612	1.56858	1.30261	1.83455	6.26461	13.7887	1.49065e-06	0.00121215
A_51_P264695	NM_016669	Probe	ENSMUST00000033198	12971	Crym	crystallin, mu	Mus musculus crystallin, mu (Crym), mRNA [NM_016669]	chr7:127330029-127329970	GO:0000122(negative regulation of transcription from RNA polymerase II promoter)|GO:0003714(transcription corepressor activity)|GO:0005634(nucleus)|GO:0005737(cytoplasm)|GO:0005739(mitochondrion)|GO:0005886(plasma membrane)|GO:0007605(sensory perception of sound)|GO:0016491(oxidoreductase activity)|GO:0042403(thyroid hormone metabolic process)|GO:0042562(hormone binding)|GO:0042803(protein homodi…	TC1730066	2.96292	1.56702	1.13453	1.99951	5.33441	8.47136	4.52567e-05	0.00632385
A_55_P2000783	NM_015732	Probe	ENSMUST00000052915	12006	Axin2	axin2	Mus musculus axin2 (Axin2), mRNA [NM_015732]	chr11:108812034-108812093	GO:0001756(somitogenesis)|GO:0001934(positive regulation of protein phosphorylation)|GO:0001957(intramembranous ossification)|GO:0003413(chondrocyte differentiation involved in endochondral bone morphogenesis)|GO:0004871(signal transducer activity)|GO:0005096(GTPase activator activity)|GO:0005515(protein binding)|GO:0005622(intracellular)|GO:0005634(nucleus)|GO:0005737(cytoplasm)|GO:0005813(centr…		2.96287	1.56699	1.24608	1.8879	5.80803	11.4166	5.71148e-06	0.0023716
A_55_P1978636	ENSMUST00000177969	Probe	ENSMUST00000177969	NA			predicted gene 10715 [Source:MGI Symbol;Acc:MGI:3642376] [ENSMUST00000177969]	chr9:3038257-3038316		TC1642683	2.95159	1.56149	1.30015	1.82284	9.68423	13.9693	1.35788e-06	0.00116913
A_55_P1995512	NM_175408	Probe	ENSMUST00000095987	109218	Tmem139	transmembrane protein 139	Mus musculus transmembrane protein 139 (Tmem139), mRNA [NM_175408]	chr6:42214487-42214546	GO:0003674(molecular_function)|GO:0005575(cellular_component)|GO:0008150(biological_process)|GO:0016020(membrane)|GO:0016021(integral to membrane)	TC1585931	2.95128	1.56134	1.2334	1.88929	8.47721	11.1313	6.82696e-06	0.0025836
A_55_P2013840	NM_212483	Probe	ENSMUST00000017270	68239	Krt42	keratin 42	Mus musculus keratin 42 (Krt42), mRNA [NM_212483]	chr11:100128311-100128252	GO:0005198(structural molecule activity)|GO:0005737(cytoplasm)|GO:0005882(intermediate filament)|GO:0008150(biological_process)	TC1598750	2.94888	1.56017	1.00841	2.11193	11.3161	6.61104	0.000234405	0.016946
A_51_P409349	NM_023655	Probe	ENSMUST00000034511	72169	Trim29	tripartite motif-containing 29	Mus musculus tripartite motif-containing 29 (Trim29), mRNA [NM_023655]	chr9:43144032-43144092	GO:0000122(negative regulation of transcription from RNA polymerase II promoter)|GO:0002039(p53 binding)|GO:0005515(protein binding)|GO:0005622(intracellular)|GO:0005737(cytoplasm)|GO:0008270(zinc ion binding)|GO:0046872(metal ion binding)|GO:1900181(negative regulation of protein localization to nucleus)	TC1580544	2.93804	1.55486	1.30502	1.80469	8.19912	14.5508	1.0131e-06	0.000988579
A_55_P1974367	NM_010174	Probe	ENSMUST00000070532	14077	Fabp3	fatty acid binding protein 3, muscle and heart	Mus musculus fatty acid binding protein 3, muscle and heart (Fabp3), mRNA [NM_010174]	chr4:129992643-129992702	GO:0005215(transporter activity)|GO:0005324(long-chain fatty acid transporter activity)|GO:0005504(fatty acid binding)|GO:0005737(cytoplasm)|GO:0005829(cytosol)|GO:0006656(phosphatidylcholine biosynthetic process)|GO:0006810(transport)|GO:0008092(cytoskeletal protein binding)|GO:0008289(lipid binding)|GO:0015909(long-chain fatty acid transport)|GO:0016528(sarcoplasm)|GO:0050543(icosatetraenoic ac…	TC1725389	2.92937	1.55059	1.1874	1.91378	6.82389	9.98179	1.46409e-05	0.00370031
A_30_P01017834	chr5:15146475-15170100_F	Probe		NA			lincRNA:chr5:15146475-15170100 forward strand	chr5:15168385-15168444			2.9114	1.54171	1.09599	1.98744	5.70707	8.08698	6.1965e-05	0.0077026
A_55_P2163363	NM_001277202	Probe		435921	Clec2f	C-type lectin domain family 2, member f	Mus musculus C-type lectin domain family 2, member f (Clec2f), mRNA [NM_001277202]	chr6:128970478-128970537		NP413404	2.91042	1.54123	1.1287	1.95376	6.69741	8.73507	3.67295e-05	0.00579633
A_55_P1994194	NM_001159628	Probe	ENSMUST00000113838	15203	Heph	hephaestin	Mus musculus hephaestin (Heph), transcript variant 4, mRNA [NM_001159628]	chrX:93769721-93769780	GO:0005507(copper ion binding)|GO:0005886(plasma membrane)|GO:0006810(transport)|GO:0006811(ion transport)|GO:0006825(copper ion transport)|GO:0006826(iron ion transport)|GO:0006879(cellular iron ion homeostasis)|GO:0016020(membrane)|GO:0016021(integral to membrane)|GO:0016491(oxidoreductase activity)|GO:0030218(erythrocyte differentiation)|GO:0046872(metal ion binding)|GO:0048471(perinuclear reg…	TC1580123	2.90705	1.53955	1.12686	1.95224	8.06397	8.72214	3.71027e-05	0.00580248
A_55_P2413458	NM_023755	Probe	ENSMUST00000027629	81879	Tfcp2l1	transcription factor CP2-like 1	Mus musculus transcription factor CP2-like 1 (Tfcp2l1), mRNA [NM_023755]	chr1:120577637-120577696	GO:0000122(negative regulation of transcription from RNA polymerase II promoter)|GO:0000902(cell morphogenesis)|GO:0002070(epithelial cell maturation)|GO:0003677(DNA binding)|GO:0005515(protein binding)|GO:0005634(nucleus)|GO:0005667(transcription factor complex)|GO:0005730(nucleolus)|GO:0005737(cytoplasm)|GO:0005739(mitochondrion)|GO:0006351(transcription, DNA-dependent)|GO:0006355(regulation of…	TC1656256	2.88347	1.5278	1.2305	1.82511	7.46156	12.0148	3.97952e-06	0.00192161
A_55_P2238965	NM_181323	Probe	ENSMUST00000031040	231293	Cwh43	cell wall biogenesis 43 C-terminal homolog (S. cerevisiae)	Mus musculus cell wall biogenesis 43 C-terminal homolog (S. cerevisiae) (Cwh43), mRNA [NM_181323]	chr5:73844293-73844352	GO:0003674(molecular_function)|GO:0005575(cellular_component)|GO:0006506(GPI anchor biosynthetic process)|GO:0008150(biological_process)|GO:0016020(membrane)|GO:0016021(integral to membrane)	TC1729755	2.87942	1.52578	0.914265	2.13729	6.56874	5.83359	0.000518217	0.0264109
A_55_P2022282	A_55_P2022282	Probe		NA				chr7:033956977-033956918			2.87512	1.52362	1.18378	1.86347	4.81658	10.4821	1.04087e-05	0.00318462
A_55_P2058550	NM_009018	Probe	ENSMUST00000065527	19370	Raet1c	retinoic acid early transcript gamma	Mus musculus retinoic acid early transcript gamma (Raet1c), mRNA [NM_009018]	chr10:21901125-21901184	GO:0005515(protein binding)|GO:0009897(external side of plasma membrane)|GO:0042742(defense response to bacterium)|GO:0071222(cellular response to lipopolysaccharide)|GO:0071360(cellular response to exogenous dsRNA)	TC1590096	2.83719	1.50446	1.13194	1.87698	5.75779	9.4424	2.15173e-05	0.00438952
A_55_P1985422	TC1700876	Probe		NA			Q811B0_MOUSE (Q811B0) Erythroid differentiation regulator, partial (43%) [TC1700876]			TC1700876	2.83596	1.50384	1.0339	1.97378	14.8124	7.48186	0.000104256	0.0101733
A_66_P100937	XM_006543983	Probe		100046091	LOC100046091	zinc finger protein 709-like	PREDICTED: Mus musculus zinc finger protein 709-like (LOC100046091), mRNA [XM_003086464]	chr5:105011519-105011578		NP576072	2.83139	1.50151	1.19406	1.80897	6.43722	11.4183	5.70562e-06	0.0023716
A_51_P186856	NM_027011	Probe	ENSMUST00000023709	110308	Krt5	keratin 5	Mus musculus keratin 5 (Krt5), mRNA [NM_027011]	chr15:101537573-101537514	GO:0005198(structural molecule activity)|GO:0005515(protein binding)|GO:0005737(cytoplasm)|GO:0005739(mitochondrion)|GO:0005882(intermediate filament)|GO:0005886(plasma membrane)|GO:0045095(keratin filament)|GO:0097110(scaffold protein binding)	TC1575544	2.82605	1.49879	0.838767	2.1588	12.6601	5.30927	0.000922975	0.036661
A_55_P2052563	NM_010495	Probe	ENSMUST00000109824	15901	Id1	inhibitor of DNA binding 1	Mus musculus inhibitor of DNA binding 1 (Id1), mRNA [NM_010495]	chr2:152563083-152563142	GO:0000122(negative regulation of transcription from RNA polymerase II promoter)|GO:0001886(endothelial cell morphogenesis)|GO:0003700(sequence-specific DNA binding transcription factor activity)|GO:0005515(protein binding)|GO:0005634(nucleus)|GO:0005737(cytoplasm)|GO:0006351(transcription, DNA-dependent)|GO:0007275(multicellular organismal development)|GO:0007507(heart development)|GO:0030509(BM…	TC1576104	2.82321	1.49733	1.15178	1.84289	10.5399	10.1311	1.32029e-05	0.00357872
A_55_P2032498	NM_027420	Probe	ENSMUST00000048731	70420	2610034B18Rik	RIKEN cDNA 2610034B18 gene	Mus musculus RIKEN cDNA 2610034B18 gene (2610034B18Rik), mRNA [NM_027420]	chr7:87070773-87070714	GO:0003674(molecular_function)|GO:0005575(cellular_component)|GO:0008150(biological_process)	TC1577038	2.81226	1.49173	0.955122	2.02834	8.27247	6.49955	0.000261523	0.0178985
A_51_P401501	NM_029921	Probe	ENSMUST00000031851	77522	Tmem213	transmembrane protein 213	Mus musculus transmembrane protein 213 (Tmem213), mRNA [NM_029921]	chr6:38065689-38065748	GO:0003674(molecular_function)|GO:0005575(cellular_component)|GO:0008150(biological_process)|GO:0016020(membrane)|GO:0016021(integral to membrane)	TC1587480	2.80327	1.48711	1.07712	1.89711	6.82541	8.48035	4.49318e-05	0.00629346
A_55_P2221236	AK085976	Probe		102242	AU024180	expressed sequence AU024180	Mus musculus 16 days neonate heart cDNA, RIKEN full-length enriched library, clone:D830036N23 product:unclassifiable, full insert sequence. [AK085976]	chr8:47007713-47007772		TC1616299	2.80125	1.48607	1.00211	1.97004	6.11289	7.39714	0.000228639	0.0167959
A_55_P2012221	NM_026139	Probe	ENSMUST00000113193	67416	Armcx2	armadillo repeat containing, X-linked 2	Mus musculus armadillo repeat containing, X-linked 2 (Armcx2), transcript variant 1, mRNA [NM_026139]	chrX:131338745-131338686	GO:0003674(molecular_function)|GO:0005575(cellular_component)|GO:0008150(biological_process)|GO:0016020(membrane)|GO:0016021(integral to membrane)	TC1573410	2.78549	1.47793	1.24891	1.70695	9.46924	15.0878	7.80451e-07	0.000913877
A_30_P01020907	chr5:23195569-23218551_R	Probe		NA			lincRNA:chr5:23195569-23218551 reverse strand	chr5:23205256-23205197			2.78149	1.47586	1.24106	1.71066	6.40698	14.6961	9.43224e-07	0.000964571
A_51_P105068	NM_027990	Probe	ENSMUST00000028103	71897	Lypd6b	LY6/PLAUR domain containing 6B	Mus musculus LY6/PLAUR domain containing 6B (Lypd6b), mRNA [NM_027990]	chr2:49804191-49804250	GO:0003674(molecular_function)|GO:0005575(cellular_component)|GO:0005886(plasma membrane)|GO:0008150(biological_process)|GO:0016020(membrane)|GO:0031225(anchored to membrane)	TC1585800	2.76088	1.46513	1.13271	1.79755	5.98253	10.3048	1.1727e-05	0.00333652
A_52_P579531	NM_016798	Probe	ENSMUST00000034053	53318	Pdlim3	PDZ and LIM domain 3	Mus musculus PDZ and LIM domain 3 (Pdlim3), mRNA [NM_016798]	chr8:47004658-47004717	GO:0005737(cytoplasm)|GO:0007015(actin filament organization)|GO:0007507(heart development)|GO:0007519(skeletal muscle tissue development)|GO:0008092(cytoskeletal protein binding)|GO:0008270(zinc ion binding)|GO:0008307(structural constituent of muscle)|GO:0015629(actin cytoskeleton)|GO:0030018(Z disc)|GO:0046872(metal ion binding)	TC1577676	2.75233	1.46066	1.04982	1.87149	11.7037	8.31255	5.14555e-05	0.00683133
A_51_P486810	NM_030677	Probe	ENSMUST00000082431	14776	Gpx2	glutathione peroxidase 2	Mus musculus glutathione peroxidase 2 (Gpx2), mRNA [NM_030677]	chr12:77893461-77893402	GO:0001659(temperature homeostasis)|GO:0002862(negative regulation of inflammatory response to antigenic stimulus)|GO:0004601(peroxidase activity)|GO:0004602(glutathione peroxidase activity)|GO:0005634(nucleus)|GO:0005737(cytoplasm)|GO:0005829(cytosol)|GO:0006979(response to oxidative stress)|GO:0009609(response to symbiotic bacterium)|GO:0016491(oxidoreductase activity)|GO:0051702(interaction wi…	TC1582888	2.75042	1.45965	1.14719	1.77211	9.10055	10.922	7.80212e-06	0.00278536
A_51_P482121	NM_007902	Probe	ENSMUST00000030384	13615	Edn2	endothelin 2	Mus musculus endothelin 2 (Edn2), mRNA [NM_007902]	chr4:119839682-119839741	GO:0001516(prostaglandin biosynthetic process)|GO:0001543(ovarian follicle rupture)|GO:0002690(positive regulation of leukocyte chemotaxis)|GO:0003100(regulation of systemic arterial blood pressure by endothelin)|GO:0005179(hormone activity)|GO:0005576(extracellular region)|GO:0005615(extracellular space)|GO:0005622(intracellular)|GO:0007204(elevation of cytosolic calcium ion concentration)|GO:00…	TC1586574	2.73871	1.4535	1.02625	1.88075	6.92896	7.95396	6.92807e-05	0.00822605
A_30_P01022120	chr13:22110479-22116629_R	Probe		NA			lincRNA:chr13:22110479-22116629 reverse strand	chr13:22114285-22114226			2.73514	1.45161	1.10817	1.79506	9.32933	9.88199	1.57001e-05	0.0037984
A_55_P1982533	NM_148941	Probe	ENSMUST00000034796	83603	Elovl4	elongation of very long chain fatty acids (FEN1/Elo2, SUR4/Elo3, yeast)-like 4	Mus musculus elongation of very long chain fatty acids (FEN1/Elo2, SUR4/Elo3, yeast)-like 4 (Elovl4), mRNA [NM_148941]	chr9:83673312-83673253	GO:0005783(endoplasmic reticulum)|GO:0006629(lipid metabolic process)|GO:0006631(fatty acid metabolic process)|GO:0006633(fatty acid biosynthetic process)|GO:0016020(membrane)|GO:0016021(integral to membrane)|GO:0016740(transferase activity)|GO:0019367(fatty acid elongation, saturated fatty acid)|GO:0030176(integral to endoplasmic reticulum membrane)|GO:0042761(very long-chain fatty acid biosynth…	TC1577828	2.73476	1.45141	1.24273	1.6601	6.28336	16.261	4.54492e-07	0.000760275
A_30_P01023020	chr18:3003075-3016150_R	Probe		NA			lincRNA:chr18:3003075-3016150 reverse strand	chr18:3005494-3005435			2.73006	1.44893	1.03969	1.85817	6.26844	8.52924	9.88114e-05	0.00978128
A_52_P71756	NM_198669	Probe	ENSMUST00000087853	381833	Prb1	proline-rich protein BstNI subfamily 1	Mus musculus proline-rich protein BstNI subfamily 1 (Prb1), mRNA [NM_198669]	chr6:132157178-132156861	GO:0003674(molecular_function)|GO:0005575(cellular_component)|GO:0008150(biological_process)	TC1589516	2.72229	1.44482	1.02356	1.86609	5.09818	8.01887	6.55961e-05	0.00798445
A_51_P351194	NM_028219	Probe	ENSMUST00000167591	72383	Cnfn	cornifelin	Mus musculus cornifelin (Cnfn), transcript variant 1, mRNA [NM_028219]	chr7:26152786-26152727	GO:0001533(cornified envelope)|GO:0003674(molecular_function)|GO:0005737(cytoplasm)|GO:0008150(biological_process)|GO:0031424(keratinization)	TC1584315	2.70963	1.4381	1.16788	1.70831	6.38282	12.4431	3.10316e-06	0.00176657
A_51_P317214	NM_146256	Probe	ENSMUST00000055436	242642	Hpdl	4-hydroxyphenylpyruvate dioxygenase-like	Mus musculus 4-hydroxyphenylpyruvate dioxygenase-like (Hpdl), mRNA [NM_146256]	chr4:116492595-116492536	GO:0003674(molecular_function)|GO:0003868(4-hydroxyphenylpyruvate dioxygenase activity)|GO:0005575(cellular_component)|GO:0008150(biological_process)|GO:0009072(aromatic amino acid family metabolic process)|GO:0016491(oxidoreductase activity)|GO:0016701(oxidoreductase activity, acting on single donors with incorporation of molecular oxygen)|GO:0046872(metal ion binding)|GO:0051213(dioxygenase act…	TC1584446	2.7061	1.43621	1.18158	1.69085	8.1464	13.1874	2.05088e-06	0.00138406
A_55_P2053933	NM_008259	Probe	ENSMUST00000044380	15375	Foxa1	forkhead box A1	Mus musculus forkhead box A1 (Foxa1), mRNA [NM_008259]	chr12:58641823-58641764	GO:0000122(negative regulation of transcription from RNA polymerase II promoter)|GO:0001077(RNA polymerase II core promoter proximal region sequence-specific DNA binding transcription factor activity involved in positive regulation of transcription)|GO:0003677(DNA binding)|GO:0003690(double-stranded DNA binding)|GO:0003700(sequence-specific DNA binding transcription factor activity)|GO:0003705(RN…	TC1573059	2.69758	1.43167	0.975904	1.88743	9.74734	7.34435	0.00011789	0.010904
A_51_P185763	NM_021053	Probe	ENSMUST00000030081	30936	Slc46a2	solute carrier family 46, member 2	Mus musculus solute carrier family 46, member 2 (Slc46a2), mRNA [NM_021053]	chr4:59918980-59918921	GO:0003674(molecular_function)|GO:0005215(transporter activity)|GO:0005886(plasma membrane)|GO:0006810(transport)|GO:0009986(cell surface)|GO:0016020(membrane)|GO:0016021(integral to membrane)|GO:0043029(T cell homeostasis)|GO:0045580(regulation of T cell differentiation)|GO:0048538(thymus development)|GO:0055085(transmembrane transport)|GO:0070233(negative regulation of T cell apoptotic process)	TC1582710	2.69377	1.42963	1.00637	1.85289	6.688	7.8971	7.26998e-05	0.00839532
A_52_P145415	ENSMUST00000030443	Probe	ENSMUST00000030443	19207	Ptch2	patched homolog 2	patched homolog 2 [Source:MGI Symbol;Acc:MGI:1095405] [ENSMUST00000030443]	chr4:116787883-116787942	GO:0005119(smoothened binding)|GO:0008158(hedgehog receptor activity)|GO:0008544(epidermis development)|GO:0016020(membrane)|GO:0016021(integral to membrane)|GO:0042633(hair cycle)|GO:0043588(skin development)|GO:0097108(hedgehog family protein binding)	TC1597195	2.68574	1.42532	1.03912	1.81151	5.52982	8.89088	7.71039e-05	0.00863254
A_30_P01029005	chr5:14943275-14944205_F	Probe		NA			lincRNA:chr5:14943275-14944205 forward strand	chr5:14943980-14944039			2.67596	1.42005	1.12532	1.71479	5.58113	11.6069	1.52437e-05	0.0037605
A_51_P213099	AK053689	Probe		80883	Ntng1	netrin G1	Mus musculus 0 day neonate eyeball cDNA, RIKEN full-length enriched library, clone:E130203P04 product:hypothetical protein, full insert sequence. [AK053689]	chr3:109946407-109946348	GO:0005886(plasma membrane)|GO:0007275(multicellular organismal development)|GO:0007399(nervous system development)|GO:0007409(axonogenesis)|GO:0016020(membrane)|GO:0030154(cell differentiation)|GO:0031225(anchored to membrane)|GO:0046658(anchored to plasma membrane)	TC1627196	2.67073	1.41724	1.15873	1.67574	7.78893	12.8181	2.51173e-06	0.00160071
A_55_P2002744	ENSMUST00000103528	Probe		NA			Mus musculus strain C57BL/6 clone 7 immunoglobulin heavy chain mRNA, partial cds. [JX120343]	chr12:116532346-116532287		NP057000	2.66903	1.41631	1.04979	1.78284	5.03084	9.30889	5.8506e-05	0.00743039
A_55_P2009732	NM_175424	Probe	ENSMUST00000070284	109314	Prr9	proline rich 9	Mus musculus proline rich 9 (Prr9), mRNA [NM_175424]	chr3:91926185-91926126	GO:0003674(molecular_function)|GO:0005575(cellular_component)|GO:0008150(biological_process)	TC1589050	2.66739	1.41543	1.14942	1.68144	6.92286	12.4404	3.10782e-06	0.00176657
A_51_P343517	NM_010742	Probe	ENSMUST00000040404	17068	Ly6d	lymphocyte antigen 6 complex, locus D	Mus musculus lymphocyte antigen 6 complex, locus D (Ly6d), mRNA [NM_010742]	chr15:74592610-74592551	GO:0005886(plasma membrane)|GO:0009986(cell surface)|GO:0016020(membrane)|GO:0031225(anchored to membrane)	TC1753825	2.665	1.41413	1.17649	1.65178	11.0495	13.9125	1.39812e-06	0.00116939
A_66_P123666	NM_144891	Probe	ENSMUST00000109421	228858	Gdap1l1	ganglioside-induced differentiation-associated protein 1-like 1	Mus musculus ganglioside-induced differentiation-associated protein 1-like 1 (Gdap1l1), mRNA [NM_144891]	chr2:163279576-163279635	GO:0003674(molecular_function)|GO:0005575(cellular_component)|GO:0008150(biological_process)	TC1596875	2.65886	1.41081	1.02571	1.7959	7.49345	8.82552	8.05869e-05	0.00878622
A_66_P102467	AK048565	Probe		69743	Casz1	castor zinc finger 1	Mus musculus 16 days embryo head cDNA, RIKEN full-length enriched library, clone:C130075M17 product:unclassifiable, full insert sequence. [AK048565]	chr4:148213791-148213850	GO:0003677(DNA binding)|GO:0005634(nucleus)|GO:0005737(cytoplasm)|GO:0006351(transcription, DNA-dependent)|GO:0006355(regulation of transcription, DNA-dependent)|GO:0008150(biological_process)|GO:0043231(intracellular membrane-bounded organelle)|GO:0046872(metal ion binding)		2.65847	1.4106	1.05575	1.76544	5.38808	9.29418	2.39987e-05	0.00462196
A_51_P110640	NM_010640	Probe	ENSMUST00000007156	16613	Klk1b11	kallikrein 1-related peptidase b11	Mus musculus kallikrein 1-related peptidase b11 (Klk1b11), mRNA [NM_010640]	chr7:51255119-51255178	GO:0003824(catalytic activity)|GO:0004252(serine-type endopeptidase activity)|GO:0005575(cellular_component)|GO:0006508(proteolysis)|GO:0008233(peptidase activity)|GO:0008236(serine-type peptidase activity)|GO:0016787(hydrolase activity)	TC1583970	2.65657	1.40957	0.99474	1.82439	6.34043	8.18575	0.000126131	0.0114138
A_51_P110640	NM_010640	Probe	ENSMUST00000007156	16613	Klk1b11	kallikrein 1-related peptidase b11	Mus musculus kallikrein 1-related peptidase b11 (Klk1b11), mRNA [NM_010640]	chr7:51255119-51255178	GO:0003824(catalytic activity)|GO:0004252(serine-type endopeptidase activity)|GO:0005575(cellular_component)|GO:0006508(proteolysis)|GO:0008233(peptidase activity)|GO:0008236(serine-type peptidase activity)|GO:0016787(hydrolase activity)	TC1583970	2.65637	1.40946	0.986647	1.83227	6.16858	7.79395	7.93957e-05	0.00872652
A_55_P1955054	NM_030061	Probe	ENSMUST00000081271	78242	Spink12	serine peptidase inhibitor, Kazal type 11	Mus musculus serine peptidase inhibitor, Kazal type 11 (Spink12), mRNA [NM_030061]	chr18:44268117-44268176	GO:0004867(serine-type endopeptidase inhibitor activity)|GO:0005575(cellular_component)|GO:0005576(extracellular region)|GO:0010466(negative regulation of peptidase activity)|GO:0030414(peptidase inhibitor activity)|GO:0045861(negative regulation of proteolysis)	TC1678692	2.64644	1.40405	0.919532	1.88857	4.72125	6.77521	0.0002	0.0154276
A_51_P458778	NM_008278	Probe	ENSMUST00000034026	15446	Hpgd	hydroxyprostaglandin dehydrogenase 15 (NAD)	Mus musculus hydroxyprostaglandin dehydrogenase 15 (NAD) (Hpgd), mRNA [NM_008278]	chr8:58799399-58799458	GO:0003824(catalytic activity)|GO:0004957(prostaglandin E receptor activity)|GO:0005634(nucleus)|GO:0005737(cytoplasm)|GO:0006629(lipid metabolic process)|GO:0006631(fatty acid metabolic process)|GO:0006693(prostaglandin metabolic process)|GO:0007179(transforming growth factor beta receptor signaling pathway)|GO:0007186(G-protein coupled receptor signaling pathway)|GO:0007565(female pregnancy)|GO…	TC1576847	2.64382	1.40262	1.0766	1.72865	7.14789	10.0587	1.38798e-05	0.0036441
A_55_P2025765	NM_007403	Probe	ENSMUST00000128332	11501	Adam8	a disintegrin and metallopeptidase domain 8	Mus musculus a disintegrin and metallopeptidase domain 8 (Adam8), mRNA [NM_007403]	chr7:147164932-147164873	GO:0000902(cell morphogenesis)|GO:0001525(angiogenesis)|GO:0002102(podosome)|GO:0002523(leukocyte migration involved in inflammatory response)|GO:0002675(positive regulation of acute inflammatory response)|GO:0002693(positive regulation of cellular extravasation)|GO:0004222(metalloendopeptidase activity)|GO:0005178(integrin binding)|GO:0005509(calcium ion binding)|GO:0005515(protein binding)|GO:0…	TC1573387	2.64287	1.40211	0.965299	1.83891	8.69546	7.50487	0.000102151	0.010018
A_51_P213099	AK053689	Probe		80883	Ntng1	netrin G1	Mus musculus 0 day neonate eyeball cDNA, RIKEN full-length enriched library, clone:E130203P04 product:hypothetical protein, full insert sequence. [AK053689]	chr3:109946407-109946348	GO:0005886(plasma membrane)|GO:0007275(multicellular organismal development)|GO:0007399(nervous system development)|GO:0007409(axonogenesis)|GO:0016020(membrane)|GO:0030154(cell differentiation)|GO:0031225(anchored to membrane)|GO:0046658(anchored to plasma membrane)	TC1627196	2.64219	1.40173	1.12547	1.678	8.04057	12.7477	3.03334e-05	0.00528593
A_55_P1999715	ENSMUST00000103291	Probe	ENSMUST00000103291	NA			T cell receptor beta, constant region 1 [Source:MGI Symbol;Acc:MGI:4439726] [ENSMUST00000103291]	chr6:41489287-41489346		TC1698560	2.62299	1.39121	1.07121	1.71121	6.58855	10.1647	1.29016e-05	0.00352974
A_51_P441898	NM_133730	Probe	ENSMUST00000038004	70810	Krt25	keratin 25	Mus musculus keratin 25 (Krt25), mRNA [NM_133730]	chr11:99178575-99177867	GO:0005198(structural molecule activity)|GO:0005515(protein binding)|GO:0005737(cytoplasm)|GO:0005882(intermediate filament)|GO:0031069(hair follicle morphogenesis)|GO:0045109(intermediate filament organization)	TC1577760	2.62059	1.38989	1.15176	1.62802	4.97101	13.6462	1.60581e-06	0.0012705
A_51_P105068	NM_027990	Probe	ENSMUST00000028103	71897	Lypd6b	LY6/PLAUR domain containing 6B	Mus musculus LY6/PLAUR domain containing 6B (Lypd6b), mRNA [NM_027990]	chr2:49804191-49804250	GO:0003674(molecular_function)|GO:0005575(cellular_component)|GO:0005886(plasma membrane)|GO:0008150(biological_process)|GO:0016020(membrane)|GO:0031225(anchored to membrane)	TC1585800	2.61751	1.38819	0.890054	1.88634	5.83564	6.71333	0.000399995	0.0227794
A_55_P2007986	NM_001110316	Probe	ENSMUST00000165848	665902	Zscan4f	zinc finger and SCAN domain containing 4F	Mus musculus zinc finger and SCAN domain containing 4F (Zscan4f), mRNA [NM_001110316]	chr7:11987608-11987667	GO:0000781(chromosome, telomeric region)|GO:0003676(nucleic acid binding)|GO:0003677(DNA binding)|GO:0003700(sequence-specific DNA binding transcription factor activity)|GO:0005634(nucleus)|GO:0005694(chromosome)|GO:0006351(transcription, DNA-dependent)|GO:0006355(regulation of transcription, DNA-dependent)|GO:0046872(metal ion binding)	TC1584939	2.60985	1.38397	1.11857	1.64937	4.80424	12.1921	3.58666e-06	0.00187303
A_51_P213099	AK053689	Probe		80883	Ntng1	netrin G1	Mus musculus 0 day neonate eyeball cDNA, RIKEN full-length enriched library, clone:E130203P04 product:hypothetical protein, full insert sequence. [AK053689]	chr3:109946407-109946348	GO:0005886(plasma membrane)|GO:0007275(multicellular organismal development)|GO:0007399(nervous system development)|GO:0007409(axonogenesis)|GO:0016020(membrane)|GO:0030154(cell differentiation)|GO:0031225(anchored to membrane)|GO:0046658(anchored to plasma membrane)	TC1627196	2.60982	1.38395	1.17678	1.59112	7.83167	15.6186	6.08196e-07	0.000839668
A_55_P2082703	AK155468	Probe		NA			Mus musculus NOD-derived CD11c +ve dendritic cells cDNA, RIKEN full-length enriched library, clone:F630230J21 product:Ubiquitin carboxyl-terminal hydrolase DUB-1 (Fragment), full insert sequence. [AK155468]	chr7:111802099-111802158		TC1587715	2.60739	1.3826	1.08145	1.68376	4.70296	10.7339	8.81411e-06	0.0029478
A_55_P1957865	A_55_P1957865	Probe		NA				chr14:045310204-045310145			2.6067	1.38222	1.07737	1.68708	5.69761	10.6007	9.62072e-06	0.00304463
A_55_P2064333	NM_010680	Probe	ENSMUST00000092070	16774	Lama3	laminin, alpha 3	Mus musculus laminin, alpha 3 (Lama3), mRNA [NM_010680]	chr18:12741458-12741517	GO:0005102(receptor binding)|GO:0005576(extracellular region)|GO:0005578(proteinaceous extracellular matrix)|GO:0005604(basement membrane)|GO:0005606(laminin-1 complex)|GO:0005608(laminin-3 complex)|GO:0005610(laminin-5 complex)|GO:0005913(cell-cell adherens junction)|GO:0007155(cell adhesion)|GO:0016337(cell-cell adhesion)|GO:0030056(hemidesmosome)|GO:0030155(regulation of cell adhesion)|GO:0030…	TC1769923	2.60608	1.38188	0.883458	1.8803	7.32322	6.67904	0.000411854	0.0230737
A_51_P419226	NM_025393	Probe	ENSMUST00000167598	66166	S100a14	S100 calcium binding protein A14	Mus musculus S100 calcium binding protein A14 (S100a14), transcript variant 2, mRNA [NM_025393]	chr3:90332439-90332498	GO:0005509(calcium ion binding)|GO:0005737(cytoplasm)|GO:0005886(plasma membrane)|GO:0006915(apoptotic process)|GO:0015630(microtubule cytoskeleton)|GO:0030054(cell junction)|GO:0034142(toll-like receptor 4 signaling pathway)|GO:0042379(chemokine receptor binding)|GO:0048471(perinuclear region of cytoplasm)|GO:0071624(positive regulation of granulocyte chemotaxis)|GO:0090026(positive regulation o…	TC1644793	2.60531	1.38145	0.886255	1.87665	11.9896	6.52242	0.000255688	0.0178003
A_51_P105068	NM_027990	Probe	ENSMUST00000028103	71897	Lypd6b	LY6/PLAUR domain containing 6B	Mus musculus LY6/PLAUR domain containing 6B (Lypd6b), mRNA [NM_027990]	chr2:49804191-49804250	GO:0003674(molecular_function)|GO:0005575(cellular_component)|GO:0005886(plasma membrane)|GO:0008150(biological_process)|GO:0016020(membrane)|GO:0031225(anchored to membrane)	TC1585800	2.5992	1.37807	0.999303	1.75683	6.00678	9.14093	0.00017122	0.013827
A_55_P1960148	ENSMUST00000178282	Probe	ENSMUST00000178282	16061	Igh-VJ558	immunoglobulin heavy chain (J558 family)	immunoglobulin heavy constant alpha [Source:MGI Symbol;Acc:MGI:96444] [ENSMUST00000178282]	chr12:114497149-114497090		TC1586115	2.59285	1.37454	0.76054	1.98853	8.4187	5.2341	0.00100561	0.0387089
A_51_P213099	AK053689	Probe		80883	Ntng1	netrin G1	Mus musculus 0 day neonate eyeball cDNA, RIKEN full-length enriched library, clone:E130203P04 product:hypothetical protein, full insert sequence. [AK053689]	chr3:109946407-109946348	GO:0005886(plasma membrane)|GO:0007275(multicellular organismal development)|GO:0007399(nervous system development)|GO:0007409(axonogenesis)|GO:0016020(membrane)|GO:0030154(cell differentiation)|GO:0031225(anchored to membrane)|GO:0046658(anchored to plasma membrane)	TC1627196	2.5925	1.37434	1.04884	1.69984	7.84388	10.1715	3.42079e-05	0.00562586
A_52_P596592	NM_146240	Probe	ENSMUST00000055355	237504	Rassf9	Ras association (RalGDS/AF-6) domain family (N-terminal) member 9	Mus musculus Ras association (RalGDS/AF-6) domain family (N-terminal) member 9 (Rassf9), mRNA [NM_146240]	chr10:102008350-102008409	GO:0005768(endosome)|GO:0005829(cytosol)|GO:0007165(signal transduction)|GO:0012510(trans-Golgi network transport vesicle membrane)|GO:0019899(enzyme binding)|GO:0019904(protein domain specific binding)|GO:0046907(intracellular transport)|GO:0055037(recycling endosome)	TC1585508	2.59154	1.37381	1.11796	1.62966	6.64213	12.9355	7.79981e-06	0.00278536
A_51_P207591	NM_013473	Probe	ENSMUST00000022519	11752	Anxa8	annexin A8	Mus musculus annexin A8 (Anxa8), transcript variant 1, mRNA [NM_013473]	chr14:34913661-34913720	GO:0005509(calcium ion binding)|GO:0005544(calcium-dependent phospholipid binding)|GO:0005575(cellular_component)|GO:0007596(blood coagulation)|GO:0007599(hemostasis)|GO:0046872(metal ion binding)	TC1578666	2.58708	1.37132	0.75584	1.98681	10.754	5.20924	0.0010347	0.0390582
A_52_P393607	NM_021286	Probe	ENSMUST00000000646	20370	Sez6	seizure related gene 6	Mus musculus seizure related gene 6 (Sez6), mRNA [NM_021286]	chr11:77792199-77792258	GO:0005576(extracellular region)|GO:0005615(extracellular space)|GO:0005737(cytoplasm)|GO:0005783(endoplasmic reticulum)|GO:0005886(plasma membrane)|GO:0008344(adult locomotory behavior)|GO:0016020(membrane)|GO:0016021(integral to membrane)|GO:0021680(cerebellar Purkinje cell layer development)|GO:0030054(cell junction)|GO:0042995(cell projection)|GO:0043025(neuronal cell body)|GO:0043197(dendrit…	NP051095	2.58038	1.36758	0.831609	1.90356	6.03165	5.96569	0.000450571	0.0242649
A_51_P455647	NM_009801	Probe	ENSMUST00000029078	12349	Car2	carbonic anhydrase 2	Mus musculus carbonic anhydrase 2 (Car2), mRNA [NM_009801]	chr3:14900206-14900265	GO:0002009(morphogenesis of an epithelium)|GO:0004089(carbonate dehydratase activity)|GO:0005615(extracellular space)|GO:0005737(cytoplasm)|GO:0005829(cytosol)|GO:0005886(plasma membrane)|GO:0005902(microvillus)|GO:0006730(one-carbon metabolic process)|GO:0008270(zinc ion binding)|GO:0015670(carbon dioxide transport)|GO:0016020(membrane)|GO:0016323(basolateral plasma membrane)|GO:0016829(lyase ac…	TC1714886	2.57571	1.36497	1.13836	1.59159	11.1775	14.0827	1.28139e-06	0.00114258
A_55_P2251181	AK013795	Probe		73002	2900076A13Rik	RIKEN cDNA 2900076A13 gene	Mus musculus adult male hippocampus cDNA, RIKEN full-length enriched library, clone:2900076A13 product:unclassifiable, full insert sequence. [AK013795]	chr2:129422894-129422953		TC1604654	2.56969	1.36159	0.893403	1.82978	6.92317	7.00592	0.000313189	0.0195695
A_51_P207591	NM_013473	Probe	ENSMUST00000022519	11752	Anxa8	annexin A8	Mus musculus annexin A8 (Anxa8), transcript variant 1, mRNA [NM_013473]	chr14:34913661-34913720	GO:0005509(calcium ion binding)|GO:0005544(calcium-dependent phospholipid binding)|GO:0005575(cellular_component)|GO:0007596(blood coagulation)|GO:0007599(hemostasis)|GO:0046872(metal ion binding)	TC1578666	2.56176	1.35714	0.748085	1.96619	10.6668	5.20979	0.00103405	0.0390582
A_65_P01991	NM_178695	Probe	ENSMUST00000028593	228413	Prrg4	proline rich Gla (G-carboxyglutamic acid) 4 (transmembrane)	Mus musculus proline rich Gla (G-carboxyglutamic acid) 4 (transmembrane) (Prrg4), mRNA [NM_178695]	chr2:104672660-104672601	GO:0003674(molecular_function)|GO:0005509(calcium ion binding)|GO:0005576(extracellular region)|GO:0005794(Golgi apparatus)|GO:0008150(biological_process)|GO:0016020(membrane)|GO:0016021(integral to membrane)	TC1585622	2.56176	1.35713	0.989137	1.72513	7.87169	8.62241	4.01295e-05	0.00599782
A_55_P2111508	NM_021324	Probe	ENSMUST00000079415	57776	Ttyh1	tweety homolog 1 (Drosophila)	Mus musculus tweety homolog 1 (Drosophila) (Ttyh1), transcript variant 2, mRNA [NM_021324]	chr7:4086343-4086402	GO:0005254(chloride channel activity)|GO:0005509(calcium ion binding)|GO:0005886(plasma membrane)|GO:0006810(transport)|GO:0006811(ion transport)|GO:0006821(chloride transport)|GO:0007067(mitosis)|GO:0007155(cell adhesion)|GO:0016020(membrane)|GO:0016021(integral to membrane)|GO:0016337(cell-cell adhesion)|GO:0030424(axon)|GO:0030868(smooth endoplasmic reticulum membrane)|GO:0031527(filopodium me…	NP239321	2.5606	1.35648	1.14208	1.57089	8.27209	14.7923	8.99978e-07	0.000958035
A_55_P2041961	NM_007553	Probe	ENSMUST00000028836	12156	Bmp2	bone morphogenetic protein 2	Mus musculus bone morphogenetic protein 2 (Bmp2), mRNA [NM_007553]	chr2:133388260-133388319	GO:0000122(negative regulation of transcription from RNA polymerase II promoter)|GO:0000187(activation of MAPK activity)|GO:0001503(ossification)|GO:0001649(osteoblast differentiation)|GO:0001658(branching involved in ureteric bud morphogenesis)|GO:0001666(response to hypoxia)|GO:0001701(in utero embryonic development)|GO:0001837(epithelial to mesenchymal transition)|GO:0001934(positive regulatio…	TC1585369	2.55989	1.35608	1.09896	1.61321	7.39238	12.3309	3.30947e-06	0.00181087
A_65_P11603	NM_011918	Probe	ENSMUST00000022327	24131	Ldb3	LIM domain binding 3	Mus musculus LIM domain binding 3 (Ldb3), transcript variant 1, mRNA [NM_011918]	chr14:35340281-35340222	GO:0005080(protein kinase C binding)|GO:0005515(protein binding)|GO:0005737(cytoplasm)|GO:0005856(cytoskeleton)|GO:0008270(zinc ion binding)|GO:0030018(Z disc)|GO:0042995(cell projection)|GO:0045214(sarcomere organization)|GO:0046872(metal ion binding)|GO:0051371(muscle alpha-actinin binding)	TC1597554	2.55795	1.35499	1.02223	1.68775	7.67007	9.5205	2.03268e-05	0.00422875
A_55_P1960735	NM_011819	Probe	ENSMUST00000110103	23886	Gdf15	growth differentiation factor 15	Mus musculus growth differentiation factor 15 (Gdf15), mRNA [NM_011819]	chr8:73153352-73153293	GO:0005125(cytokine activity)|GO:0005576(extracellular region)|GO:0005615(extracellular space)|GO:0008083(growth factor activity)	TC1583737	2.55777	1.35489	1.07866	1.63111	9.29201	11.4681	5.5328e-06	0.00235692
A_51_P213099	AK053689	Probe		80883	Ntng1	netrin G1	Mus musculus 0 day neonate eyeball cDNA, RIKEN full-length enriched library, clone:E130203P04 product:hypothetical protein, full insert sequence. [AK053689]	chr3:109946407-109946348	GO:0005886(plasma membrane)|GO:0007275(multicellular organismal development)|GO:0007399(nervous system development)|GO:0007409(axonogenesis)|GO:0016020(membrane)|GO:0030154(cell differentiation)|GO:0031225(anchored to membrane)|GO:0046658(anchored to plasma membrane)	TC1627196	2.5569	1.3544	1.08223	1.62656	8.0027	11.6348	4.9966e-06	0.00221622
A_55_P2183404	NM_008973	Probe	ENSMUST00000101534	19242	Ptn	pleiotrophin	Mus musculus pleiotrophin (Ptn), mRNA [NM_008973]	chr6:36665722-36665663	GO:0001503(ossification)|GO:0005576(extracellular region)|GO:0005578(proteinaceous extracellular matrix)|GO:0005783(endoplasmic reticulum)|GO:0007612(learning)|GO:0008083(growth factor activity)|GO:0008201(heparin binding)|GO:0030282(bone mineralization)|GO:0051781(positive regulation of cell division)	TC1596620	2.55687	1.35438	1.11681	1.59195	8.73326	13.3289	1.90024e-06	0.00137352
A_51_P105068	NM_027990	Probe	ENSMUST00000028103	71897	Lypd6b	LY6/PLAUR domain containing 6B	Mus musculus LY6/PLAUR domain containing 6B (Lypd6b), mRNA [NM_027990]	chr2:49804191-49804250	GO:0003674(molecular_function)|GO:0005575(cellular_component)|GO:0005886(plasma membrane)|GO:0008150(biological_process)|GO:0016020(membrane)|GO:0031225(anchored to membrane)	TC1585800	2.55595	1.35386	0.903556	1.80416	5.96215	7.24282	0.000258428	0.0178597
A_51_P499838	NM_009763	Probe	ENSMUST00000101237	12182	Bst1	bone marrow stromal cell antigen 1	Mus musculus bone marrow stromal cell antigen 1 (Bst1), mRNA [NM_009763]	chr5:44233465-44233524	GO:0003953(NAD+ nucleosidase activity)|GO:0005886(plasma membrane)|GO:0016020(membrane)|GO:0016787(hydrolase activity)|GO:0031225(anchored to membrane)	TC1582441	2.55411	1.35282	1.03072	1.67492	7.51387	9.81969	1.6405e-05	0.00381144
A_55_P2164629	NM_008973	Probe	ENSMUST00000101534	19242	Ptn	pleiotrophin	Mus musculus pleiotrophin (Ptn), mRNA [NM_008973]	chr6:36691435-36691376	GO:0001503(ossification)|GO:0005576(extracellular region)|GO:0005578(proteinaceous extracellular matrix)|GO:0005783(endoplasmic reticulum)|GO:0007612(learning)|GO:0008083(growth factor activity)|GO:0008201(heparin binding)|GO:0030282(bone mineralization)|GO:0051781(positive regulation of cell division)	TC1596620	2.55284	1.3521	1.1414	1.56281	9.48994	15.0033	8.12681e-07	0.000932958
A_55_P1978642	NM_031877	Probe	ENSMUST00000019975	83767	Wasf1	WAS protein family, member 1	Mus musculus WAS protein family, member 1 (Wasf1), mRNA [NM_031877]	chr10:40658226-40658285	GO:0003779(actin binding)|GO:0005515(protein binding)|GO:0005737(cytoplasm)|GO:0005739(mitochondrion)|GO:0005741(mitochondrial outer membrane)|GO:0005856(cytoskeleton)|GO:0030027(lamellipodium)|GO:0030036(actin cytoskeleton organization)|GO:0072673(lamellipodium morphogenesis)	TC1580088	2.54692	1.34876	0.823889	1.87362	8.14695	6.00808	0.000430993	0.023605
A_55_P2349148	AK017909	Probe		74756	5830408B19Rik	RIKEN cDNA 5830408B19 gene	Mus musculus adult male thymus cDNA, RIKEN full-length enriched library, clone:5830408B19 product:unclassifiable, full insert sequence. [AK017909]	chr10:9342804-9342745		TC1636327	2.5439	1.34704	1.11528	1.5788	7.55393	13.5893	1.65459e-06	0.00129164
A_51_P213099	AK053689	Probe		80883	Ntng1	netrin G1	Mus musculus 0 day neonate eyeball cDNA, RIKEN full-length enriched library, clone:E130203P04 product:hypothetical protein, full insert sequence. [AK053689]	chr3:109946407-109946348	GO:0005886(plasma membrane)|GO:0007275(multicellular organismal development)|GO:0007399(nervous system development)|GO:0007409(axonogenesis)|GO:0016020(membrane)|GO:0030154(cell differentiation)|GO:0031225(anchored to membrane)|GO:0046658(anchored to plasma membrane)	TC1627196	2.54224	1.3461	1.08317	1.60903	8.07702	12.8625	2.89357e-05	0.00516482
A_55_P2071226	NM_001146087	Probe	ENSMUST00000114490	54450	Il1f5	interleukin 1 family, member 5 (delta)	Mus musculus interleukin 1 family, member 5 (delta) (Il1f5), transcript variant 1, mRNA [NM_001146087]	chr2:24137480-24137539	GO:0003674(molecular_function)|GO:0005125(cytokine activity)|GO:0005149(interleukin-1 receptor binding)|GO:0005152(interleukin-1 receptor antagonist activity)|GO:0005576(extracellular region)|GO:0005615(extracellular space)|GO:0032715(negative regulation of interleukin-6 production)	TC1585944	2.54192	1.34592	0.745686	1.94615	5.31187	5.24266	0.000995794	0.0384352
A_51_P332201	NM_009976	Probe	ENSMUST00000028938	13010	Cst3	cystatin C	Mus musculus cystatin C (Cst3), mRNA [NM_009976]	chr2:148697740-148697681	GO:0001540(beta-amyloid binding)|GO:0002020(protease binding)|GO:0004866(endopeptidase inhibitor activity)|GO:0004869(cysteine-type endopeptidase inhibitor activity)|GO:0005576(extracellular region)|GO:0005604(basement membrane)|GO:0005615(extracellular space)|GO:0005737(cytoplasm)|GO:0005764(lysosome)|GO:0005771(multivesicular body)|GO:0005783(endoplasmic reticulum)|GO:0006952(defense response)|…	TC1781999	2.53219	1.34038	0.814246	1.86652	13.2655	5.95635	0.000455018	0.0243513
A_55_P2035424	NM_008278	Probe	ENSMUST00000034026	15446	Hpgd	hydroxyprostaglandin dehydrogenase 15 (NAD)	Mus musculus hydroxyprostaglandin dehydrogenase 15 (NAD) (Hpgd), mRNA [NM_008278]	chr8:58798941-58799000	GO:0003824(catalytic activity)|GO:0004957(prostaglandin E receptor activity)|GO:0005634(nucleus)|GO:0005737(cytoplasm)|GO:0006629(lipid metabolic process)|GO:0006631(fatty acid metabolic process)|GO:0006693(prostaglandin metabolic process)|GO:0007179(transforming growth factor beta receptor signaling pathway)|GO:0007186(G-protein coupled receptor signaling pathway)|GO:0007565(female pregnancy)|GO…	TC1576847	2.52063	1.33379	0.926045	1.74153	6.45816	7.64811	9.00741e-05	0.00930098
A_52_P49014	NM_009170	Probe	ENSMUST00000002708	20423	Shh	sonic hedgehog	Mus musculus sonic hedgehog (Shh), mRNA [NM_009170]	chr5:28784042-28783983	GO:0000122(negative regulation of transcription from RNA polymerase II promoter)|GO:0001525(angiogenesis)|GO:0001569(patterning of blood vessels)|GO:0001570(vasculogenesis)|GO:0001656(metanephros development)|GO:0001658(branching involved in ureteric bud morphogenesis)|GO:0001708(cell fate specification)|GO:0001755(neural crest cell migration)|GO:0001822(kidney development)|GO:0001841(neural tube…	TC1583717	2.51293	1.32937	1.00542	1.65332	4.78149	10.3099	9.20179e-05	0.0094036
A_55_P1996578	NM_001163215	Probe	ENSMUST00000067150	14184	Fgfr3	fibroblast growth factor receptor 3	Mus musculus fibroblast growth factor receptor 3 (Fgfr3), transcript variant 2, mRNA [NM_001163215]	chr5:34079649-34079708	GO:0000122(negative regulation of transcription from RNA polymerase II promoter)|GO:0000165(MAPK cascade)|GO:0000166(nucleotide binding)|GO:0001501(skeletal system development)|GO:0001938(positive regulation of endothelial cell proliferation)|GO:0002009(morphogenesis of an epithelium)|GO:0002089(lens morphogenesis in camera-type eye)|GO:0004672(protein kinase activity)|GO:0004713(protein tyrosine…	TC1576655	2.5127	1.32924	0.957636	1.70084	10.5511	8.36328	4.93775e-05	0.00669202
A_51_P105068	NM_027990	Probe	ENSMUST00000028103	71897	Lypd6b	LY6/PLAUR domain containing 6B	Mus musculus LY6/PLAUR domain containing 6B (Lypd6b), mRNA [NM_027990]	chr2:49804191-49804250	GO:0003674(molecular_function)|GO:0005575(cellular_component)|GO:0005886(plasma membrane)|GO:0008150(biological_process)|GO:0016020(membrane)|GO:0031225(anchored to membrane)	TC1585800	2.51064	1.32806	1.0933	1.56281	5.98233	13.2269	2.00746e-06	0.00138406
A_52_P175376	NM_023755	Probe	ENSMUST00000027629	81879	Tfcp2l1	transcription factor CP2-like 1	Mus musculus transcription factor CP2-like 1 (Tfcp2l1), mRNA [NM_023755]	chr1:120581646-120581705	GO:0000122(negative regulation of transcription from RNA polymerase II promoter)|GO:0000902(cell morphogenesis)|GO:0002070(epithelial cell maturation)|GO:0003677(DNA binding)|GO:0005515(protein binding)|GO:0005634(nucleus)|GO:0005667(transcription factor complex)|GO:0005730(nucleolus)|GO:0005737(cytoplasm)|GO:0005739(mitochondrion)|GO:0006351(transcription, DNA-dependent)|GO:0006355(regulation of…	TC1597207	2.50622	1.32551	0.969698	1.68133	8.3815	8.70985	3.74616e-05	0.00580248
A_51_P207591	NM_013473	Probe	ENSMUST00000022519	11752	Anxa8	annexin A8	Mus musculus annexin A8 (Anxa8), transcript variant 1, mRNA [NM_013473]	chr14:34913661-34913720	GO:0005509(calcium ion binding)|GO:0005544(calcium-dependent phospholipid binding)|GO:0005575(cellular_component)|GO:0007596(blood coagulation)|GO:0007599(hemostasis)|GO:0046872(metal ion binding)	TC1578666	2.49819	1.32088	0.740912	1.90085	10.7121	5.32487	0.00090678	0.0363607
A_51_P213099	AK053689	Probe		80883	Ntng1	netrin G1	Mus musculus 0 day neonate eyeball cDNA, RIKEN full-length enriched library, clone:E130203P04 product:hypothetical protein, full insert sequence. [AK053689]	chr3:109946407-109946348	GO:0005886(plasma membrane)|GO:0007275(multicellular organismal development)|GO:0007399(nervous system development)|GO:0007409(axonogenesis)|GO:0016020(membrane)|GO:0030154(cell differentiation)|GO:0031225(anchored to membrane)|GO:0046658(anchored to plasma membrane)	TC1627196	2.49592	1.31957	1.10003	1.53911	7.74262	14.0528	1.30105e-06	0.00114258
A_51_P105068	NM_027990	Probe	ENSMUST00000028103	71897	Lypd6b	LY6/PLAUR domain containing 6B	Mus musculus LY6/PLAUR domain containing 6B (Lypd6b), mRNA [NM_027990]	chr2:49804191-49804250	GO:0003674(molecular_function)|GO:0005575(cellular_component)|GO:0005886(plasma membrane)|GO:0008150(biological_process)|GO:0016020(membrane)|GO:0031225(anchored to membrane)	TC1585800	2.49013	1.31622	1.10623	1.52622	5.90276	14.6545	9.62647e-07	0.000964571
A_55_P1958487	NM_028799	Probe	ENSMUST00000028721	74176	Tgm5	transglutaminase 5	Mus musculus transglutaminase 5 (Tgm5), mRNA [NM_028799]	chr2:120872012-120871953	GO:0003674(molecular_function)|GO:0003810(protein-glutamine gamma-glutamyltransferase activity)|GO:0005575(cellular_component)|GO:0005737(cytoplasm)|GO:0016740(transferase activity)|GO:0016746(transferase activity, transferring acyl groups)|GO:0018149(peptide cross-linking)|GO:0046872(metal ion binding)	TC1744245	2.48581	1.31372	1.06592	1.56151	6.49663	12.3956	3.18872e-06	0.00177803
A_55_P2057459	NM_145532	Probe	ENSMUST00000028856	228576	Mall	mal, T cell differentiation protein-like	Mus musculus mal, T cell differentiation protein-like (Mall), mRNA [NM_145532]	chr2:127530185-127530126	GO:0000139(Golgi membrane)|GO:0003674(molecular_function)|GO:0005886(plasma membrane)|GO:0008150(biological_process)|GO:0016020(membrane)|GO:0016021(integral to membrane)|GO:0016023(cytoplasmic membrane-bounded vesicle)|GO:0030136(clathrin-coated vesicle)|GO:0045121(membrane raft)	TC1583155	2.48473	1.31309	0.743805	1.88238	8.72801	5.39281	0.000839836	0.0348481
A_55_P2056719	NM_199060	Probe	ENSMUST00000181748	236546	AF067061	cDNA sequence AF067061	Mus musculus cDNA sequence AF067061 (AF067061), mRNA [NM_199060]			NP955292	2.47986	1.31026	0.989896	1.63063	5.16555	9.56233	1.97198e-05	0.00418317
A_51_P122649	NM_027299	Probe	ENSMUST00000021691	70059	Degs2	degenerative spermatocyte homolog 2 (Drosophila), lipid desaturase	Mus musculus degenerative spermatocyte homolog 2 (Drosophila), lipid desaturase (Degs2), transcript variant 1, mRNA [NM_027299]	chr12:109928560-109928501	GO:0000170(sphingosine hydroxylase activity)|GO:0005783(endoplasmic reticulum)|GO:0006629(lipid metabolic process)|GO:0006633(fatty acid biosynthetic process)|GO:0006667(sphinganine metabolic process)|GO:0016020(membrane)|GO:0016021(integral to membrane)|GO:0016491(oxidoreductase activity)|GO:0016705(oxidoreductase activity, acting on paired donors, with incorporation or reduction of molecular ox…	TC1581592	2.47891	1.30971	0.819248	1.80016	4.89233	6.43297	0.000509699	0.0261608
A_51_P451338	NM_010588	Probe	ENSMUST00000075827	16450	Jag2	jagged 2	Mus musculus jagged 2 (Jag2), mRNA [NM_010588]	chr12:114146946-114146887	GO:0001501(skeletal system development)|GO:0001701(in utero embryonic development)|GO:0001709(cell fate determination)|GO:0003016(respiratory system process)|GO:0005112(Notch binding)|GO:0005509(calcium ion binding)|GO:0005515(protein binding)|GO:0005887(integral to plasma membrane)|GO:0007154(cell communication)|GO:0007219(Notch signaling pathway)|GO:0007275(multicellular organismal development)…	TC1579775	2.47004	1.30454	0.959664	1.64941	7.17259	8.84403	3.3746e-05	0.00560106
A_51_P151732	NM_019645	Probe	ENSMUST00000027667	18772	Pkp1	plakophilin 1	Mus musculus plakophilin 1 (Pkp1), mRNA [NM_019645]	chr1:137768086-137768027	GO:0005515(protein binding)|GO:0005521(lamin binding)|GO:0005634(nucleus)|GO:0007155(cell adhesion)|GO:0030054(cell junction)|GO:0030057(desmosome)|GO:0045110(intermediate filament bundle assembly)	TC1581735	2.4685	1.30363	0.96246	1.6448	10.9365	9.59996	0.000133085	0.0117759
A_55_P2175486	NM_001098269	Probe	ENSMUST00000100692	100042342	Gm10375	predicted gene 10375	Mus musculus predicted gene 10375 (Gm10375), mRNA [NM_001098269]	chr14:44180614-44180555	GO:0003674(molecular_function)|GO:0005575(cellular_component)|GO:0008150(biological_process)	TC1593705	2.46579	1.30205	1.04636	1.55774	5.00023	11.9061	4.24423e-06	0.00196657
A_55_P1990032	NM_009141	Probe	ENSMUST00000031318	20311	Cxcl5	chemokine (C-X-C motif) ligand 5	Mus musculus chemokine (C-X-C motif) ligand 5 (Cxcl5), mRNA [NM_009141]	chr5:91190490-91190549	GO:0001776(leukocyte homeostasis)|GO:0001816(cytokine production)|GO:0005125(cytokine activity)|GO:0005576(extracellular region)|GO:0005615(extracellular space)|GO:0006935(chemotaxis)|GO:0006954(inflammatory response)|GO:0006955(immune response)|GO:0008009(chemokine activity)|GO:0010976(positive regulation of neuron projection development)|GO:0031100(organ regeneration)|GO:0032496(response to lip…	TC1585034	2.46571	1.302	1.01381	1.5902	8.39522	10.5627	9.86534e-06	0.00307232
A_52_P462472	NM_001077354	Probe	ENSMUST00000056502	245555	C77370	expressed sequence C77370	Mus musculus expressed sequence C77370 (C77370), mRNA [NM_001077354]	chrX:101279518-101279459	GO:0000084(S phase of mitotic cell cycle)|GO:0003887(DNA-directed DNA polymerase activity)|GO:0005634(nucleus)|GO:0006287(base-excision repair, gap-filling)|GO:0006297(nucleotide-excision repair, DNA gap filling)|GO:0007346(regulation of mitotic cell cycle)|GO:0008408(3'-5' exonuclease activity)|GO:0043137(DNA replication, removal of RNA primer)|GO:0043625(delta DNA polymerase complex)|GO:0045004…	TC1598520	2.46018	1.29877	0.912645	1.68489	5.80315	8.45076	0.000255679	0.0178003
A_55_P2058023	ENSMUST00000103356	Probe		NA			Mus musculus immunoglobulin kappa light chain, variable region mRNA, clone BALB/c-26, partial cds. [U18569]	chr6:69494414-69494355		NP050267	2.45864	1.29786	1.00156	1.59417	5.47953	10.2409	1.22472e-05	0.00344735
A_51_P487073	NM_138684	Probe	ENSMUST00000051272	192200	Wfdc12	WAP four-disulfide core domain 12	Mus musculus WAP four-disulfide core domain 12 (Wfdc12), mRNA [NM_138684]	chr2:164015954-164015895	GO:0003674(molecular_function)|GO:0004867(serine-type endopeptidase inhibitor activity)|GO:0005575(cellular_component)|GO:0005576(extracellular region)|GO:0010466(negative regulation of peptidase activity)|GO:0030414(peptidase inhibitor activity)|GO:0042742(defense response to bacterium)	TC1584054	2.45313	1.29462	1.01242	1.57683	8.78636	10.7257	8.86133e-06	0.0029478
A_52_P258557	NM_177243	Probe	ENSMUST00000049027	320718	Slc26a9	solute carrier family 26, member 9	Mus musculus solute carrier family 26, member 9 (Slc26a9), mRNA [NM_177243]	chr1:133666246-133666305	GO:0006821(chloride transport)|GO:0006885(regulation of pH)|GO:0008271(secondary active sulfate transmembrane transporter activity)|GO:0008272(sulfate transport)|GO:0015106(bicarbonate transmembrane transporter activity)|GO:0015116(sulfate transmembrane transporter activity)|GO:0015301(anion:anion antiporter activity)|GO:0015701(bicarbonate transport)|GO:0016020(membrane)|GO:0016021(integral to m…	TC1588035	2.45024	1.29292	0.893629	1.69221	8.40266	7.57064	9.63946e-05	0.00967423
A_55_P2125154	NR_002868	Probe		432985	Gm5476	type II keratin Kb17P pseudogene	Mus musculus predicted gene 5476 (Gm5476), non-coding RNA [NR_002868]	chr15:101417807-101417748			2.44842	1.29185	0.672912	1.91079	5.92932	4.87995	0.00152208	0.0487085
A_55_P1978028	NM_001291225	Probe	ENSMUST00000093995	20370	Sez6	seizure related gene 6	Mus musculus seizure related gene 6 (Sez6), mRNA [NM_021286]	chr11:77791286-77791345	GO:0005576(extracellular region)|GO:0005615(extracellular space)|GO:0005737(cytoplasm)|GO:0005783(endoplasmic reticulum)|GO:0005886(plasma membrane)|GO:0008344(adult locomotory behavior)|GO:0016020(membrane)|GO:0016021(integral to membrane)|GO:0021680(cerebellar Purkinje cell layer development)|GO:0030054(cell junction)|GO:0042995(cell projection)|GO:0043025(neuronal cell body)|GO:0043197(dendrit…	NP051095	2.44659	1.29078	0.716171	1.86538	5.85846	5.2521	0.000985092	0.0381832
A_55_P1967231	NM_175096	Probe	ENSMUST00000050952	52331	Stbd1	starch binding domain 1	Mus musculus starch binding domain 1 (Stbd1), mRNA [NM_175096]	chr5:93035508-93035567	GO:0003674(molecular_function)|GO:0005575(cellular_component)|GO:0008150(biological_process)|GO:0016020(membrane)|GO:0016021(integral to membrane)|GO:0030246(carbohydrate binding)|GO:2001070(starch binding)	TC1578561	2.44618	1.29053	0.902913	1.67815	11.0341	7.78423	8.00611e-05	0.00874518
A_51_P110640	NM_010640	Probe	ENSMUST00000007156	16613	Klk1b11	kallikrein 1-related peptidase b11	Mus musculus kallikrein 1-related peptidase b11 (Klk1b11), mRNA [NM_010640]	chr7:51255119-51255178	GO:0003824(catalytic activity)|GO:0004252(serine-type endopeptidase activity)|GO:0005575(cellular_component)|GO:0006508(proteolysis)|GO:0008233(peptidase activity)|GO:0008236(serine-type peptidase activity)|GO:0016787(hydrolase activity)	TC1583970	2.44289	1.28859	0.85615	1.72103	6.14418	6.96689	0.000166769	0.0135988
A_52_P49014	NM_009170	Probe	ENSMUST00000002708	20423	Shh	sonic hedgehog	Mus musculus sonic hedgehog (Shh), mRNA [NM_009170]	chr5:28784042-28783983	GO:0000122(negative regulation of transcription from RNA polymerase II promoter)|GO:0001525(angiogenesis)|GO:0001569(patterning of blood vessels)|GO:0001570(vasculogenesis)|GO:0001656(metanephros development)|GO:0001658(branching involved in ureteric bud morphogenesis)|GO:0001708(cell fate specification)|GO:0001755(neural crest cell migration)|GO:0001822(kidney development)|GO:0001841(neural tube…	TC1583717	2.43828	1.28587	1.01868	1.55305	4.97119	11.5937	1.53508e-05	0.0037605
A_52_P49014	NM_009170	Probe	ENSMUST00000002708	20423	Shh	sonic hedgehog	Mus musculus sonic hedgehog (Shh), mRNA [NM_009170]	chr5:28784042-28783983	GO:0000122(negative regulation of transcription from RNA polymerase II promoter)|GO:0001525(angiogenesis)|GO:0001569(patterning of blood vessels)|GO:0001570(vasculogenesis)|GO:0001656(metanephros development)|GO:0001658(branching involved in ureteric bud morphogenesis)|GO:0001708(cell fate specification)|GO:0001755(neural crest cell migration)|GO:0001822(kidney development)|GO:0001841(neural tube…	TC1583717	2.43706	1.28514	0.705313	1.86497	4.67216	5.18205	0.00106759	0.0399293
A_51_P149422	NM_022422	Probe	ENSMUST00000115108	64337	Gng13	guanine nucleotide binding protein (G protein), gamma 13	Mus musculus guanine nucleotide binding protein (G protein), gamma 13 (Gng13), mRNA [NM_022422]	chr17:25855911-25855970	GO:0004871(signal transducer activity)|GO:0005834(heterotrimeric G-protein complex)|GO:0005886(plasma membrane)|GO:0007165(signal transduction)|GO:0007186(G-protein coupled receptor signaling pathway)|GO:0007200(phospholipase C-activating G-protein coupled receptor signaling pathway)|GO:0016020(membrane)|GO:0050909(sensory perception of taste)	TC1586569	2.43648	1.2848	0.901026	1.66857	6.51669	7.82735	7.71545e-05	0.00863254
A_55_P1956448	NM_021324	Probe	ENSMUST00000032594	57776	Ttyh1	tweety homolog 1 (Drosophila)	Mus musculus tweety homolog 1 (Drosophila) (Ttyh1), transcript variant 2, mRNA [NM_021324]	chr7:4086862-4086921	GO:0005254(chloride channel activity)|GO:0005509(calcium ion binding)|GO:0005886(plasma membrane)|GO:0006810(transport)|GO:0006811(ion transport)|GO:0006821(chloride transport)|GO:0007067(mitosis)|GO:0007155(cell adhesion)|GO:0016020(membrane)|GO:0016021(integral to membrane)|GO:0016337(cell-cell adhesion)|GO:0030424(axon)|GO:0030868(smooth endoplasmic reticulum membrane)|GO:0031527(filopodium me…	NP239321	2.43592	1.28446	1.06796	1.50097	9.14599	13.8709	1.42849e-06	0.00117796
A_52_P414420	NM_033623	Probe	ENSMUST00000108182	114893	Dcun1d1	DCN1, defective in cullin neddylation 1, domain containing 1 (S. cerevisiae)	Mus musculus DCN1, defective in cullin neddylation 1, domain containing 1 (S. cerevisiae) (Dcun1d1), transcript variant 3, mRNA [NM_033623]	chr3:35792012-35791953	GO:0000151(ubiquitin ligase complex)	TC1625644	2.4245	1.27769	1.05554	1.49984	9.9554	13.447	1.78407e-06	0.0013222
A_66_P119376	NM_177715	Probe		239217	Kctd12	potassium channel tetramerisation domain containing 12	Mus musculus potassium channel tetramerisation domain containing 12 (Kctd12), mRNA [NM_177715]	chr14:103376045-103375986	GO:0005515(protein binding)|GO:0005886(plasma membrane)|GO:0008277(regulation of G-protein coupled receptor protein signaling pathway)|GO:0016020(membrane)|GO:0030054(cell junction)|GO:0042734(presynaptic membrane)|GO:0043235(receptor complex)|GO:0045202(synapse)|GO:0045211(postsynaptic membrane)|GO:0051260(protein homooligomerization)	TC1597453	2.41983	1.27491	0.808356	1.74145	7.95185	6.38899	0.000291917	0.0189157
A_52_P51429	NM_153551	Probe	ENSMUST00000011623	70785	Dennd1c	DENN/MADD domain containing 1C	Mus musculus DENN/MADD domain containing 1C (Dennd1c), mRNA [NM_153551]	chr17:57205573-57205514	GO:0005085(guanyl-nucleotide exchange factor activity)|GO:0005575(cellular_component)|GO:0005737(cytoplasm)|GO:0017112(Rab guanyl-nucleotide exchange factor activity)|GO:0031410(cytoplasmic vesicle)|GO:0050790(regulation of catalytic activity)	TC1584396	2.41864	1.2742	0.890547	1.65785	5.85071	7.76517	8.13854e-05	0.00882399
A_51_P207591	NM_013473	Probe	ENSMUST00000022519	11752	Anxa8	annexin A8	Mus musculus annexin A8 (Anxa8), transcript variant 1, mRNA [NM_013473]	chr14:34913661-34913720	GO:0005509(calcium ion binding)|GO:0005544(calcium-dependent phospholipid binding)|GO:0005575(cellular_component)|GO:0007596(blood coagulation)|GO:0007599(hemostasis)|GO:0046872(metal ion binding)	TC1578666	2.41764	1.2736	0.658731	1.88847	10.7795	4.84285	0.00159125	0.049874
A_55_P1977451	ENSMUST00000103341	Probe		NA			Mus musculus anti-human uPAR immunoglobulin light chain variable region mRNA, partial cds. [AY351698]	chr6:68966627-68966568		NP062831	2.41628	1.27279	0.915496	1.63008	5.43605	8.32885	5.07771e-05	0.00677198
A_51_P110640	NM_010640	Probe	ENSMUST00000007156	16613	Klk1b11	kallikrein 1-related peptidase b11	Mus musculus kallikrein 1-related peptidase b11 (Klk1b11), mRNA [NM_010640]	chr7:51255119-51255178	GO:0003824(catalytic activity)|GO:0004252(serine-type endopeptidase activity)|GO:0005575(cellular_component)|GO:0006508(proteolysis)|GO:0008233(peptidase activity)|GO:0008236(serine-type peptidase activity)|GO:0016787(hydrolase activity)	TC1583970	2.4149	1.27196	0.849928	1.694	6.29196	7.04658	0.000154809	0.013133
A_52_P435561	NM_146026	Probe	ENSMUST00000107633	217138	Prr15l	proline rich 15-like	Mus musculus proline rich 15-like (Prr15l), mRNA [NM_146026]	chr11:96796244-96796303	GO:0003674(molecular_function)|GO:0005575(cellular_component)|GO:0008150(biological_process)	TC1578624	2.41479	1.2719	0.890897	1.6529	7.42996	7.80508	7.86407e-05	0.00872018
A_51_P207591	NM_013473	Probe	ENSMUST00000022519	11752	Anxa8	annexin A8	Mus musculus annexin A8 (Anxa8), transcript variant 1, mRNA [NM_013473]	chr14:34913661-34913720	GO:0005509(calcium ion binding)|GO:0005544(calcium-dependent phospholipid binding)|GO:0005575(cellular_component)|GO:0007596(blood coagulation)|GO:0007599(hemostasis)|GO:0046872(metal ion binding)	TC1578666	2.41384	1.27133	0.67414	1.86852	10.8606	4.97733	0.00135574	0.0454876
A_55_P2394308	NM_008046	Probe	ENSMUST00000022287	14313	Fst	follistatin	Mus musculus follistatin (Fst), mRNA [NM_008046]	chr13:115243624-115243565	GO:0000122(negative regulation of transcription from RNA polymerase II promoter)|GO:0002244(hemopoietic progenitor cell differentiation)|GO:0005576(extracellular region)|GO:0005634(nucleus)|GO:0005737(cytoplasm)|GO:0007276(gamete generation)|GO:0007389(pattern specification process)|GO:0008585(female gonad development)|GO:0030509(BMP signaling pathway)|GO:0031069(hair follicle morphogenesis)|GO:0…	TC1727610	2.41357	1.27117	0.965977	1.57636	9.20343	9.73825	1.73808e-05	0.00394424
A_51_P115005	NM_010104	Probe	ENSMUST00000021796	13614	Edn1	endothelin 1	Mus musculus endothelin 1 (Edn1), mRNA [NM_010104]	chr13:42403101-42403160	GO:0000122(negative regulation of transcription from RNA polymerase II promoter)|GO:0001501(skeletal system development)|GO:0001516(prostaglandin biosynthetic process)|GO:0001569(patterning of blood vessels)|GO:0001666(response to hypoxia)|GO:0001701(in utero embryonic development)|GO:0001821(histamine secretion)|GO:0003100(regulation of systemic arterial blood pressure by endothelin)|GO:0005102(…	TC1580253	2.41336	1.27104	0.893973	1.64811	8.31169	8.46891	0.000252905	0.0177118
A_51_P110640	NM_010640	Probe	ENSMUST00000007156	16613	Klk1b11	kallikrein 1-related peptidase b11	Mus musculus kallikrein 1-related peptidase b11 (Klk1b11), mRNA [NM_010640]	chr7:51255119-51255178	GO:0003824(catalytic activity)|GO:0004252(serine-type endopeptidase activity)|GO:0005575(cellular_component)|GO:0006508(proteolysis)|GO:0008233(peptidase activity)|GO:0008236(serine-type peptidase activity)|GO:0016787(hydrolase activity)	TC1583970	2.40678	1.2671	0.767735	1.76647	6.19753	6.11266	0.000679145	0.0311619
A_55_P2133007	NM_001136056	Probe	ENSMUST00000102961	12804	Cntfr	ciliary neurotrophic factor receptor	Mus musculus ciliary neurotrophic factor receptor (Cntfr), transcript variant 2, mRNA [NM_001136056]	chr4:41604591-41604532	GO:0001967(suckling behavior)|GO:0003360(brainstem development)|GO:0004896(cytokine receptor activity)|GO:0004897(ciliary neurotrophic factor receptor activity)|GO:0005102(receptor binding)|GO:0005515(protein binding)|GO:0005886(plasma membrane)|GO:0007548(sex differentiation)|GO:0008284(positive regulation of cell proliferation)|GO:0016020(membrane)|GO:0019955(cytokine binding)|GO:0031225(anchor…	TC1584718	2.40647	1.26692	1.02057	1.51327	7.13512	12.0238	3.95844e-06	0.00192161
A_52_P151320	NM_025566	Probe	ENSMUST00000077788	66443	Tnfaip8l1	tumor necrosis factor, alpha-induced protein 8-like 1	Mus musculus tumor necrosis factor, alpha-induced protein 8-like 1 (Tnfaip8l1), mRNA [NM_025566]	chr17:56312297-56312356	GO:0003674(molecular_function)|GO:0005575(cellular_component)|GO:0008150(biological_process)	TC1581385	2.40449	1.26573	0.948524	1.58294	9.71827	9.32929	2.33831e-05	0.00462196
A_51_P370458	NM_001099774	Probe	ENSMUST00000105049	77914	Krtap17-1	keratin associated protein 17-1	Mus musculus keratin associated protein 17-1 (Krtap17-1), mRNA [NM_001099774]	chr11:99854715-99854656	GO:0003674(molecular_function)|GO:0008150(biological_process)	TC1590233	2.40063	1.26341	0.732364	1.79446	6.18802	5.56241	0.000695372	0.0316259
A_51_P216550	NM_011641	Probe	ENSMUST00000065523	22061	Trp63	transformation related protein 63	Mus musculus transformation related protein 63 (Trp63), transcript variant 4, mRNA [NM_011641]	chr16:25892012-25892071	GO:0000122(negative regulation of transcription from RNA polymerase II promoter)|GO:0000785(chromatin)|GO:0000790(nuclear chromatin)|GO:0000989(transcription factor binding transcription factor activity)|GO:0001077(RNA polymerase II core promoter proximal region sequence-specific DNA binding transcription factor activity involved in positive regulation of transcription)|GO:0001302(replicative cel…		2.40058	1.26338	1.00857	1.51819	9.20816	11.5923	5.12745e-06	0.00225716
A_51_P213099	AK053689	Probe		80883	Ntng1	netrin G1	Mus musculus 0 day neonate eyeball cDNA, RIKEN full-length enriched library, clone:E130203P04 product:hypothetical protein, full insert sequence. [AK053689]	chr3:109946407-109946348	GO:0005886(plasma membrane)|GO:0007275(multicellular organismal development)|GO:0007399(nervous system development)|GO:0007409(axonogenesis)|GO:0016020(membrane)|GO:0030154(cell differentiation)|GO:0031225(anchored to membrane)|GO:0046658(anchored to plasma membrane)	TC1627196	2.39811	1.2619	1.02291	1.50089	7.90741	12.3453	3.28224e-06	0.00181087
A_55_P2036764	NM_146026	Probe	ENSMUST00000107636	217138	Prr15l	proline rich 15-like	Mus musculus proline rich 15-like (Prr15l), mRNA [NM_146026]	chr11:96796085-96796144	GO:0003674(molecular_function)|GO:0005575(cellular_component)|GO:0008150(biological_process)	TC1625984	2.39775	1.26168	0.967536	1.55582	7.05895	10.0286	1.41717e-05	0.00365517
A_51_P105068	NM_027990	Probe	ENSMUST00000028103	71897	Lypd6b	LY6/PLAUR domain containing 6B	Mus musculus LY6/PLAUR domain containing 6B (Lypd6b), mRNA [NM_027990]	chr2:49804191-49804250	GO:0003674(molecular_function)|GO:0005575(cellular_component)|GO:0005886(plasma membrane)|GO:0008150(biological_process)|GO:0016020(membrane)|GO:0031225(anchored to membrane)	TC1585800	2.39729	1.2614	0.962719	1.56009	5.79921	9.874	1.57886e-05	0.00380408
A_51_P110640	NM_010640	Probe	ENSMUST00000007156	16613	Klk1b11	kallikrein 1-related peptidase b11	Mus musculus kallikrein 1-related peptidase b11 (Klk1b11), mRNA [NM_010640]	chr7:51255119-51255178	GO:0003824(catalytic activity)|GO:0004252(serine-type endopeptidase activity)|GO:0005575(cellular_component)|GO:0006508(proteolysis)|GO:0008233(peptidase activity)|GO:0008236(serine-type peptidase activity)|GO:0016787(hydrolase activity)	TC1583970	2.39484	1.25993	0.86145	1.65841	6.34681	7.39253	0.000112898	0.010633
A_51_P109449	NM_008519	Probe	ENSMUST00000057569	16995	Ltb4r1	leukotriene B4 receptor 1	Mus musculus leukotriene B4 receptor 1 (Ltb4r1), mRNA [NM_008519]	chr14:56387175-56387234	GO:0001632(leukotriene B4 receptor activity)|GO:0004871(signal transducer activity)|GO:0004930(G-protein coupled receptor activity)|GO:0004974(leukotriene receptor activity)|GO:0005886(plasma membrane)|GO:0007165(signal transduction)|GO:0007186(G-protein coupled receptor signaling pathway)|GO:0016020(membrane)|GO:0016021(integral to membrane)	TC1665372	2.39436	1.25964	0.766358	1.75292	7.00355	5.97039	0.000448352	0.0242092
A_55_P2124233	NM_177723	Probe	ENSMUST00000177086	240916	Vsig8	V-set and immunoglobulin domain containing 8	Mus musculus V-set and immunoglobulin domain containing 8 (Vsig8), transcript variant 1, mRNA [NM_177723]	chr1:174493788-174493847	GO:0003674(molecular_function)|GO:0005622(intracellular)|GO:0008150(biological_process)|GO:0016020(membrane)|GO:0016021(integral to membrane)	TC1586533	2.3942	1.25954	0.812262	1.70683	6.0314	6.58389	0.000240706	0.0172183
A_55_P2002745	ENSMUST00000103528	Probe		NA			Mus musculus strain C57BL/6 clone 7 immunoglobulin heavy chain mRNA, partial cds. [JX120343]	chr12:116532407-116532348		NP057000	2.39114	1.2577	0.748964	1.76643	5.33888	5.78012	0.000548744	0.0272964
A_52_P49014	NM_009170	Probe	ENSMUST00000002708	20423	Shh	sonic hedgehog	Mus musculus sonic hedgehog (Shh), mRNA [NM_009170]	chr5:28784042-28783983	GO:0000122(negative regulation of transcription from RNA polymerase II promoter)|GO:0001525(angiogenesis)|GO:0001569(patterning of blood vessels)|GO:0001570(vasculogenesis)|GO:0001656(metanephros development)|GO:0001658(branching involved in ureteric bud morphogenesis)|GO:0001708(cell fate specification)|GO:0001755(neural crest cell migration)|GO:0001822(kidney development)|GO:0001841(neural tube…	TC1583717	2.391	1.25761	0.803721	1.71151	4.56223	6.47806	0.000267144	0.0181237
A_51_P122649	NM_027299	Probe	ENSMUST00000021691	70059	Degs2	degenerative spermatocyte homolog 2 (Drosophila), lipid desaturase	Mus musculus degenerative spermatocyte homolog 2 (Drosophila), lipid desaturase (Degs2), transcript variant 1, mRNA [NM_027299]	chr12:109928560-109928501	GO:0000170(sphingosine hydroxylase activity)|GO:0005783(endoplasmic reticulum)|GO:0006629(lipid metabolic process)|GO:0006633(fatty acid biosynthetic process)|GO:0006667(sphinganine metabolic process)|GO:0016020(membrane)|GO:0016021(integral to membrane)|GO:0016491(oxidoreductase activity)|GO:0016705(oxidoreductase activity, acting on paired donors, with incorporation or reduction of molecular ox…	TC1581592	2.38807	1.25584	0.68473	1.82696	4.8372	5.1412	0.00111921	0.0408809
A_51_P213099	AK053689	Probe		80883	Ntng1	netrin G1	Mus musculus 0 day neonate eyeball cDNA, RIKEN full-length enriched library, clone:E130203P04 product:hypothetical protein, full insert sequence. [AK053689]	chr3:109946407-109946348	GO:0005886(plasma membrane)|GO:0007275(multicellular organismal development)|GO:0007399(nervous system development)|GO:0007409(axonogenesis)|GO:0016020(membrane)|GO:0030154(cell differentiation)|GO:0031225(anchored to membrane)|GO:0046658(anchored to plasma membrane)	TC1627196	2.3821	1.25223	0.989524	1.51494	7.71554	11.4828	1.62867e-05	0.00381144
A_55_P2073432	NM_009290	Probe	ENSMUST00000012426	20890	Wnt8a	wingless-related MMTV integration site 8A	Mus musculus wingless-related MMTV integration site 8A (Wnt8a), mRNA [NM_009290]	chr18:34707599-34707658	GO:0000902(cell morphogenesis)|GO:0003002(regionalization)|GO:0005102(receptor binding)|GO:0005109(frizzled binding)|GO:0005515(protein binding)|GO:0005576(extracellular region)|GO:0005578(proteinaceous extracellular matrix)|GO:0005615(extracellular space)|GO:0007275(multicellular organismal development)|GO:0007492(endoderm development)|GO:0009949(polarity specification of anterior/posterior axis…	TC1595915	2.37922	1.25049	0.908959	1.59202	5.03179	8.56059	4.21447e-05	0.0061228
A_51_P110640	NM_010640	Probe	ENSMUST00000007156	16613	Klk1b11	kallikrein 1-related peptidase b11	Mus musculus kallikrein 1-related peptidase b11 (Klk1b11), mRNA [NM_010640]	chr7:51255119-51255178	GO:0003824(catalytic activity)|GO:0004252(serine-type endopeptidase activity)|GO:0005575(cellular_component)|GO:0006508(proteolysis)|GO:0008233(peptidase activity)|GO:0008236(serine-type peptidase activity)|GO:0016787(hydrolase activity)	TC1583970	2.37614	1.24862	0.896368	1.60087	6.08637	8.28758	5.25142e-05	0.00695612
A_55_P1958400	XM_006517809	Probe		NA				chrUn_random:000037485-000037426		TC1593528	2.37134	1.2457	0.988488	1.50292	4.86367	11.3232	6.05222e-06	0.00244376
A_55_P2034655	AK007918	Probe		NA			Mus musculus 10 day old male pancreas cDNA, RIKEN full-length enriched library, clone:1810060O09 product:immunoglobulin heavy chain 1 (serum IgG2a), full insert sequence. [AK007918]	chr12:114525659-114525600		NP1487506	2.36905	1.24431	0.882779	1.60584	7.66518	8.04703	6.40667e-05	0.0078802
A_51_P213099	AK053689	Probe		80883	Ntng1	netrin G1	Mus musculus 0 day neonate eyeball cDNA, RIKEN full-length enriched library, clone:E130203P04 product:hypothetical protein, full insert sequence. [AK053689]	chr3:109946407-109946348	GO:0005886(plasma membrane)|GO:0007275(multicellular organismal development)|GO:0007399(nervous system development)|GO:0007409(axonogenesis)|GO:0016020(membrane)|GO:0030154(cell differentiation)|GO:0031225(anchored to membrane)|GO:0046658(anchored to plasma membrane)	TC1627196	2.36741	1.24331	0.948641	1.53798	7.80825	10.6006	7.96454e-05	0.00872652
A_55_P2258375	ENSMUST00000176510	Probe	ENSMUST00000176510	219149	Xkr6	X Kell blood group precursor related family member 6 homolog	X Kell blood group precursor related family member 6 homolog [Source:MGI Symbol;Acc:MGI:2447765] [ENSMUST00000176510]	chr14:64284835-64284894	GO:0003674(molecular_function)|GO:0005575(cellular_component)|GO:0008150(biological_process)|GO:0016020(membrane)|GO:0016021(integral to membrane)	TC1634273	2.36277	1.24048	0.803168	1.67779	5.00082	6.63208	0.000229646	0.0168138
A_51_P271984	NM_144936	Probe	ENSMUST00000048050	235135	Tmem45b	transmembrane protein 45b	Mus musculus transmembrane protein 45b (Tmem45b), mRNA [NM_144936]	chr9:31234039-31233980	GO:0003674(molecular_function)|GO:0005575(cellular_component)|GO:0008150(biological_process)|GO:0016020(membrane)|GO:0016021(integral to membrane)	TC1582255	2.35528	1.2359	0.968305	1.50349	4.94387	10.7984	8.45155e-06	0.00289369
A_55_P1957733	NM_026415	Probe	ENSMUST00000114356	67859	2310002J15Rik	RIKEN cDNA 2310002J15 gene	Mus musculus RIKEN cDNA 2310002J15 gene (2310002J15Rik), mRNA [NM_026415]	chr2:25094406-25094347	GO:0003674(molecular_function)|GO:0005575(cellular_component)|GO:0008150(biological_process)	TC1584189	2.35499	1.23572	0.896525	1.57491	7.13433	8.51771	4.36092e-05	0.0061843
A_55_P1997696	NM_025806	Probe	ENSMUST00000032336	66857	Plbd1	phospholipase B domain containing 1	Mus musculus phospholipase B domain containing 1 (Plbd1), mRNA [NM_025806]	chr6:136560678-136560619	GO:0003674(molecular_function)|GO:0005575(cellular_component)|GO:0005576(extracellular region)|GO:0006629(lipid metabolic process)|GO:0008150(biological_process)|GO:0016042(lipid catabolic process)|GO:0016787(hydrolase activity)	TC1579332	2.35028	1.23283	0.723777	1.74189	9.00395	5.83416	0.000879747	0.0357021
A_51_P110640	NM_010640	Probe	ENSMUST00000007156	16613	Klk1b11	kallikrein 1-related peptidase b11	Mus musculus kallikrein 1-related peptidase b11 (Klk1b11), mRNA [NM_010640]	chr7:51255119-51255178	GO:0003824(catalytic activity)|GO:0004252(serine-type endopeptidase activity)|GO:0005575(cellular_component)|GO:0006508(proteolysis)|GO:0008233(peptidase activity)|GO:0008236(serine-type peptidase activity)|GO:0016787(hydrolase activity)	TC1583970	2.35019	1.23278	0.816145	1.64941	6.10141	7.12808	0.000283457	0.018668
A_55_P1982638	NM_001039648	Probe		639910	Gm20767	predicted gene, 20767	Mus musculus predicted gene, 20767 (Gm20767), mRNA [NM_001039648]			TC1593687	2.3467	1.23063	0.91402	1.54725	5.03378	9.08763	2.80115e-05	0.00507745
A_51_P426096	NM_010810	Probe	ENSMUST00000018767	17393	Mmp7	matrix metallopeptidase 7	Mus musculus matrix metallopeptidase 7 (Mmp7), mRNA [NM_010810]	chr9:7697641-7697700	GO:0002779(antibacterial peptide secretion)|GO:0004222(metalloendopeptidase activity)|GO:0005576(extracellular region)|GO:0005578(proteinaceous extracellular matrix)|GO:0006508(proteolysis)|GO:0008233(peptidase activity)|GO:0008237(metallopeptidase activity)|GO:0008270(zinc ion binding)|GO:0016787(hydrolase activity)|GO:0030574(collagen catabolic process)|GO:0031012(extracellular matrix)|GO:00421…	TC1585074	2.3431	1.22842	0.862211	1.59462	7.20437	7.84283	7.61403e-05	0.00858458
A_55_P1992959	NM_173019	Probe	ENSMUST00000129526	270198	Pfkfb4	6-phosphofructo-2-kinase/fructose-2,6-biphosphatase 4	Mus musculus 6-phosphofructo-2-kinase/fructose-2,6-biphosphatase 4 (Pfkfb4), mRNA [NM_173019]	chr9:108934652-108934711	GO:0000166(nucleotide binding)|GO:0003824(catalytic activity)|GO:0003873(6-phosphofructo-2-kinase activity)|GO:0004331(fructose-2,6-bisphosphate 2-phosphatase activity)|GO:0005524(ATP binding)|GO:0005575(cellular_component)|GO:0006000(fructose metabolic process)|GO:0006003(fructose 2,6-bisphosphate metabolic process)|GO:0008152(metabolic process)|GO:0016301(kinase activity)|GO:0016310(phosphoryla…	TC1581904	2.34263	1.22813	0.98817	1.46809	8.60547	11.9662	4.09543e-06	0.0019337
A_55_P2058040	ENSMUST00000103345	Probe	ENSMUST00000101325	NA			immunoglobulin kappa chain variable 4-71 [Source:MGI Symbol;Acc:MGI:4439654] [ENSMUST00000101325]	chr6:69494412-69388212		NP063566	2.34014	1.22659	1.00058	1.4526	5.51358	12.6888	2.6999e-06	0.00162963
A_55_P2017373	NM_146100	Probe	ENSMUST00000037636	226180	Ina	internexin neuronal intermediate filament protein, alpha	Mus musculus internexin neuronal intermediate filament protein, alpha (Ina), mRNA [NM_146100]	chr19:47098781-47098840	GO:0005198(structural molecule activity)|GO:0005515(protein binding)|GO:0005882(intermediate filament)|GO:0005883(neurofilament)|GO:0007275(multicellular organismal development)|GO:0007399(nervous system development)|GO:0030154(cell differentiation)|GO:0045104(intermediate filament cytoskeleton organization)|GO:0060052(neurofilament cytoskeleton organization)	TC1590272	2.33532	1.22362	0.927218	1.52003	7.19094	9.94496	3.9227e-05	0.0059499
A_51_P204350	NM_027983	Probe	ENSMUST00000018399	71888	Krt33a	keratin 33A	Mus musculus keratin 33A (Krt33a), mRNA [NM_027983]	chr11:99872637-99872578	GO:0005198(structural molecule activity)|GO:0005515(protein binding)|GO:0005882(intermediate filament)|GO:0008150(biological_process)	TC1582060	2.33126	1.22111	1.00453	1.43769	4.90239	13.1822	2.05666e-06	0.00138406
A_51_P146223	NM_001033131	Probe	ENSMUST00000098559	64661	Krtdap	keratinocyte differentiation associated protein	Mus musculus keratinocyte differentiation associated protein (Krtdap), mRNA [NM_001033131]	chr7:31574534-31574762	GO:0005576(extracellular region)|GO:0008544(epidermis development)|GO:0030154(cell differentiation)	TC1691917	2.32484	1.21713	0.920795	1.51346	5.53238	9.60297	1.91495e-05	0.00409277
A_55_P1999033	ENSMUST00000103540	Probe		NA			Mus musculus CB17 SCID immunoglobulin heavy chain V region mRNA, clone 45-24h, partial cds. [U22990]	chr12:116886282-116886223		NP054145	2.32398	1.2166	0.876203	1.557	4.92741	8.3563	4.96575e-05	0.00670097
A_51_P478172	ENSMUST00000103299	Probe	ENSMUST00000103299	NA			T cell receptor beta, constant 2 [Source:MGI Symbol;Acc:MGI:4835227] [ENSMUST00000103299]	chr6:41497058-41497622		NP057305	2.32333	1.21619	0.813043	1.61935	6.34484	7.0532	0.000153859	0.013133
A_51_P110640	NM_010640	Probe	ENSMUST00000007156	16613	Klk1b11	kallikrein 1-related peptidase b11	Mus musculus kallikrein 1-related peptidase b11 (Klk1b11), mRNA [NM_010640]	chr7:51255119-51255178	GO:0003824(catalytic activity)|GO:0004252(serine-type endopeptidase activity)|GO:0005575(cellular_component)|GO:0006508(proteolysis)|GO:0008233(peptidase activity)|GO:0008236(serine-type peptidase activity)|GO:0016787(hydrolase activity)	TC1583970	2.32317	1.2161	0.811267	1.62093	6.06699	7.0234	0.000158186	0.0132314
A_51_P105068	NM_027990	Probe	ENSMUST00000028103	71897	Lypd6b	LY6/PLAUR domain containing 6B	Mus musculus LY6/PLAUR domain containing 6B (Lypd6b), mRNA [NM_027990]	chr2:49804191-49804250	GO:0003674(molecular_function)|GO:0005575(cellular_component)|GO:0005886(plasma membrane)|GO:0008150(biological_process)|GO:0016020(membrane)|GO:0031225(anchored to membrane)	TC1585800	2.30897	1.20725	0.961579	1.45292	5.95528	11.8382	1.34984e-05	0.00359228
A_51_P122649	NM_027299	Probe	ENSMUST00000021691	70059	Degs2	degenerative spermatocyte homolog 2 (Drosophila), lipid desaturase	Mus musculus degenerative spermatocyte homolog 2 (Drosophila), lipid desaturase (Degs2), transcript variant 1, mRNA [NM_027299]	chr12:109928560-109928501	GO:0000170(sphingosine hydroxylase activity)|GO:0005783(endoplasmic reticulum)|GO:0006629(lipid metabolic process)|GO:0006633(fatty acid biosynthetic process)|GO:0006667(sphinganine metabolic process)|GO:0016020(membrane)|GO:0016021(integral to membrane)|GO:0016491(oxidoreductase activity)|GO:0016705(oxidoreductase activity, acting on paired donors, with incorporation or reduction of molecular ox…	TC1581592	2.30701	1.20602	0.886899	1.52515	4.81547	8.8358	3.39615e-05	0.00560106
A_55_P2174143	NM_009265	Probe	ENSMUST00000062160	20754	Sprr1b	small proline-rich protein 1B	Mus musculus small proline-rich protein 1B (Sprr1b), mRNA [NM_009265]	chr3:92240790-92240731	GO:0001533(cornified envelope)|GO:0005200(structural constituent of cytoskeleton)|GO:0005737(cytoplasm)|GO:0008360(regulation of cell shape)|GO:0018149(peptide cross-linking)|GO:0031424(keratinization)	TC1585817	2.30535	1.20498	0.854438	1.55553	4.81802	8.0369	6.46122e-05	0.00793064
A_52_P49014	NM_009170	Probe	ENSMUST00000002708	20423	Shh	sonic hedgehog	Mus musculus sonic hedgehog (Shh), mRNA [NM_009170]	chr5:28784042-28783983	GO:0000122(negative regulation of transcription from RNA polymerase II promoter)|GO:0001525(angiogenesis)|GO:0001569(patterning of blood vessels)|GO:0001570(vasculogenesis)|GO:0001656(metanephros development)|GO:0001658(branching involved in ureteric bud morphogenesis)|GO:0001708(cell fate specification)|GO:0001755(neural crest cell migration)|GO:0001822(kidney development)|GO:0001841(neural tube…	TC1583717	2.30221	1.20302	0.88638	1.51966	4.87367	9.1526	6.47829e-05	0.00793495
A_55_P2003713	NM_001185173	Probe	ENSMUST00000166753	665848	Zscan4e	zinc finger and SCAN domain containing 4E	Mus musculus zinc finger and SCAN domain containing 4E (Zscan4e), mRNA [NM_001161802]	chr7:11891795-11891736	GO:0003674(molecular_function)|GO:0005575(cellular_component)|GO:0005634(nucleus)|GO:0006351(transcription, DNA-dependent)|GO:0006355(regulation of transcription, DNA-dependent)|GO:0008150(biological_process)|GO:0046872(metal ion binding)	TC1584939	2.3011	1.20233	0.938462	1.46619	5.00805	10.6536	9.29092e-06	0.00302203
A_66_P135391	NM_008342	Probe	ENSMUST00000047328	16008	Igfbp2	insulin-like growth factor binding protein 2	Mus musculus insulin-like growth factor binding protein 2 (Igfbp2), mRNA [NM_008342]	chr1:72898813-72898872	GO:0001558(regulation of cell growth)|GO:0005520(insulin-like growth factor binding)|GO:0005576(extracellular region)|GO:0005615(extracellular space)|GO:0016324(apical plasma membrane)|GO:0019838(growth factor binding)|GO:0031410(cytoplasmic vesicle)|GO:0031994(insulin-like growth factor I binding)|GO:0031995(insulin-like growth factor II binding)|GO:0040008(regulation of growth)|GO:0042104(posit…	NP744202	2.29749	1.20006	1.00026	1.39986	11.2704	14.0431	1.30752e-06	0.00114258
A_55_P1975155	NM_001161767	Probe		207839	Galnt6	UDP-N-acetyl-alpha-D-galactosamine:polypeptide N-acetylgalactosaminyltransferase 6	Mus musculus UDP-N-acetyl-alpha-D-galactosamine:polypeptide N-acetylgalactosaminyltransferase 6 (Galnt6), transcript variant 1, mRNA [NM_001161767]	chr15:100522296-100522237	GO:0004653(polypeptide N-acetylgalactosaminyltransferase activity)|GO:0005794(Golgi apparatus)|GO:0016020(membrane)|GO:0016021(integral to membrane)|GO:0016740(transferase activity)|GO:0016757(transferase activity, transferring glycosyl groups)|GO:0048471(perinuclear region of cytoplasm)		2.29592	1.19907	0.939639	1.45851	7.2625	10.8061	8.40901e-06	0.00289369
A_55_P2019533	NM_001013765	Probe	ENSMUST00000131379	245109	Zscan4c	zinc finger and SCAN domain containing 4C	Mus musculus zinc finger and SCAN domain containing 4C (Zscan4c), mRNA [NM_001013765]	chr7:11595751-11595810	GO:0000781(chromosome, telomeric region)|GO:0000784(nuclear chromosome, telomeric region)|GO:0003676(nucleic acid binding)|GO:0003677(DNA binding)|GO:0003700(sequence-specific DNA binding transcription factor activity)|GO:0005634(nucleus)|GO:0005694(chromosome)|GO:0005737(cytoplasm)|GO:0006351(transcription, DNA-dependent)|GO:0006355(regulation of transcription, DNA-dependent)|GO:0006357(regulati…	TC1584939	2.29127	1.19615	0.831708	1.56058	4.88178	7.67383	8.80795e-05	0.00915964
A_55_P2056729	NM_008342	Probe	ENSMUST00000047328	16008	Igfbp2	insulin-like growth factor binding protein 2	Mus musculus insulin-like growth factor binding protein 2 (Igfbp2), mRNA [NM_008342]	chr1:72898677-72898736	GO:0001558(regulation of cell growth)|GO:0005520(insulin-like growth factor binding)|GO:0005576(extracellular region)|GO:0005615(extracellular space)|GO:0016324(apical plasma membrane)|GO:0019838(growth factor binding)|GO:0031410(cytoplasmic vesicle)|GO:0031994(insulin-like growth factor I binding)|GO:0031995(insulin-like growth factor II binding)|GO:0040008(regulation of growth)|GO:0042104(posit…	NP744202	2.28855	1.19443	0.98262	1.40624	11.4196	13.1845	2.05406e-06	0.00138406
A_51_P115005	NM_010104	Probe	ENSMUST00000021796	13614	Edn1	endothelin 1	Mus musculus endothelin 1 (Edn1), mRNA [NM_010104]	chr13:42403101-42403160	GO:0000122(negative regulation of transcription from RNA polymerase II promoter)|GO:0001501(skeletal system development)|GO:0001516(prostaglandin biosynthetic process)|GO:0001569(patterning of blood vessels)|GO:0001666(response to hypoxia)|GO:0001701(in utero embryonic development)|GO:0001821(histamine secretion)|GO:0003100(regulation of systemic arterial blood pressure by endothelin)|GO:0005102(…	TC1580253	2.28517	1.1923	0.910823	1.47377	8.45082	9.90366	1.5463e-05	0.00377219
A_55_P1988368	NM_009477	Probe	ENSMUST00000101525	22271	Upp1	uridine phosphorylase 1	Mus musculus uridine phosphorylase 1 (Upp1), transcript variant 1, mRNA [NM_009477]	chr11:9036114-9036173	GO:0003824(catalytic activity)|GO:0004850(uridine phosphorylase activity)|GO:0005737(cytoplasm)|GO:0006220(pyrimidine nucleotide metabolic process)|GO:0009116(nucleoside metabolic process)|GO:0009166(nucleotide catabolic process)|GO:0016740(transferase activity)|GO:0016757(transferase activity, transferring glycosyl groups)|GO:0016763(transferase activity, transferring pentosyl groups)|GO:0046108…		2.27917	1.18851	0.955288	1.42172	7.42514	11.9149	4.22206e-06	0.00196657
A_51_P507290	NM_009769	Probe	ENSMUST00000005279	12224	Klf5	Kruppel-like factor 5	Mus musculus Kruppel-like factor 5 (Klf5), mRNA [NM_009769]	chr14:99702656-99712388	GO:0000122(negative regulation of transcription from RNA polymerase II promoter)|GO:0001525(angiogenesis)|GO:0003676(nucleic acid binding)|GO:0003677(DNA binding)|GO:0003700(sequence-specific DNA binding transcription factor activity)|GO:0005515(protein binding)|GO:0005634(nucleus)|GO:0005794(Golgi apparatus)|GO:0006351(transcription, DNA-dependent)|GO:0006355(regulation of transcription, DNA-dep…	TC1576263	2.277	1.18713	0.692654	1.68161	10.2977	5.61309	0.000657716	0.0305134
A_51_P504815	NM_025288	Probe	ENSMUST00000068182	20863	Stfa3	stefin A3	Mus musculus stefin A3 (Stfa3), mRNA [NM_025288]	chr16:36450752-36450693		TC1586609	2.2769	1.18707	0.884448	1.48969	5.84967	9.17124	2.63025e-05	0.00488876
A_51_P115005	NM_010104	Probe	ENSMUST00000021796	13614	Edn1	endothelin 1	Mus musculus endothelin 1 (Edn1), mRNA [NM_010104]	chr13:42403101-42403160	GO:0000122(negative regulation of transcription from RNA polymerase II promoter)|GO:0001501(skeletal system development)|GO:0001516(prostaglandin biosynthetic process)|GO:0001569(patterning of blood vessels)|GO:0001666(response to hypoxia)|GO:0001701(in utero embryonic development)|GO:0001821(histamine secretion)|GO:0003100(regulation of systemic arterial blood pressure by endothelin)|GO:0005102(…	TC1580253	2.27369	1.18504	0.933393	1.43668	8.54569	11.0102	7.37302e-06	0.00268122
A_52_P106620	NM_008764	Probe	ENSMUST00000079772	18383	Tnfrsf11b	tumor necrosis factor receptor superfamily, member 11b (osteoprotegerin)	Mus musculus tumor necrosis factor receptor superfamily, member 11b (osteoprotegerin) (Tnfrsf11b), mRNA [NM_008764]	chr15:54082819-54082760	GO:0005576(extracellular region)|GO:0005578(proteinaceous extracellular matrix)|GO:0005615(extracellular space)|GO:0006915(apoptotic process)|GO:0007165(signal transduction)|GO:0030198(extracellular matrix organization)|GO:0042489(negative regulation of odontogenesis of dentin-containing tooth)|GO:0045779(negative regulation of bone resorption)	TC1581828	2.27268	1.1844	0.682208	1.68659	8.69703	5.51418	0.000733434	0.0324089
A_55_P2177911	NM_010704	Probe	ENSMUST00000151733	16847	Lepr	leptin receptor	Mus musculus leptin receptor (Lepr), transcript variant 2, mRNA [NM_010704]	chr4:101464615-101464674	GO:0001525(angiogenesis)|GO:0004888(transmembrane signaling receptor activity)|GO:0004896(cytokine receptor activity)|GO:0005515(protein binding)|GO:0005576(extracellular region)|GO:0005615(extracellular space)|GO:0005886(plasma membrane)|GO:0005887(integral to plasma membrane)|GO:0007165(signal transduction)|GO:0007186(G-protein coupled receptor signaling pathway)|GO:0008203(cholesterol metaboli…	TC1676265	2.2691	1.18212	0.892521	1.47172	6.62626	9.83339	4.20061e-05	0.0061228
A_30_P01025874	chr5:74487385-74497428_R	Probe		NA			lincRNA:chr5:74487385-74497428 reverse strand	chr5:74489606-74489547			2.2674	1.18104	0.968286	1.3938	9.48206	12.9788	2.2981e-06	0.00151179
A_52_P467488	NM_029529	Probe	ENSMUST00000059805	76157	Slc35d3	solute carrier family 35, member D3	Mus musculus solute carrier family 35, member D3 (Slc35d3), mRNA [NM_029529]	chr10:19567957-19567898	GO:0006810(transport)|GO:0008643(carbohydrate transport)|GO:0016020(membrane)|GO:0016021(integral to membrane)	TC1585073	2.26683	1.18068	0.956434	1.40492	6.59462	12.3101	3.34941e-06	0.00181575
A_55_P2005956	NM_010115	Probe	ENSMUST00000048945	13647	Egfbp2	epidermal growth factor binding protein type B	Mus musculus epidermal growth factor binding protein type B (Egfbp2), mRNA [NM_010115]	chr7:51272277-51272336	GO:0003824(catalytic activity)|GO:0004252(serine-type endopeptidase activity)|GO:0005615(extracellular space)|GO:0006508(proteolysis)|GO:0008233(peptidase activity)|GO:0008236(serine-type peptidase activity)|GO:0016787(hydrolase activity)|GO:0031638(zymogen activation)	TC1577414	2.26624	1.1803	0.82189	1.53871	5.53702	7.69952	8.61358e-05	0.00903777
A_52_P49014	NM_009170	Probe	ENSMUST00000002708	20423	Shh	sonic hedgehog	Mus musculus sonic hedgehog (Shh), mRNA [NM_009170]	chr5:28784042-28783983	GO:0000122(negative regulation of transcription from RNA polymerase II promoter)|GO:0001525(angiogenesis)|GO:0001569(patterning of blood vessels)|GO:0001570(vasculogenesis)|GO:0001656(metanephros development)|GO:0001658(branching involved in ureteric bud morphogenesis)|GO:0001708(cell fate specification)|GO:0001755(neural crest cell migration)|GO:0001822(kidney development)|GO:0001841(neural tube…	TC1583717	2.26616	1.18025	0.867006	1.49349	5.26088	9.46632	0.000143051	0.0124448
A_51_P471791	NM_145838	Probe	ENSMUST00000003509	241230	St8sia6	ST8 alpha-N-acetyl-neuraminide alpha-2,8-sialyltransferase 6	Mus musculus ST8 alpha-N-acetyl-neuraminide alpha-2,8-sialyltransferase 6 (St8sia6), mRNA [NM_145838]	chr2:13577000-13576941	GO:0001574(ganglioside biosynthetic process)|GO:0005794(Golgi apparatus)|GO:0006486(protein glycosylation)|GO:0006493(protein O-linked glycosylation)|GO:0008373(sialyltransferase activity)|GO:0009100(glycoprotein metabolic process)|GO:0009247(glycolipid biosynthetic process)|GO:0009311(oligosaccharide metabolic process)|GO:0016020(membrane)|GO:0016021(integral to membrane)|GO:0016051(carbohydrate…	TC1582378	2.26111	1.17703	0.786424	1.56764	7.63297	7.04526	0.000155	0.013133
A_52_P49014	NM_009170	Probe	ENSMUST00000002708	20423	Shh	sonic hedgehog	Mus musculus sonic hedgehog (Shh), mRNA [NM_009170]	chr5:28784042-28783983	GO:0000122(negative regulation of transcription from RNA polymerase II promoter)|GO:0001525(angiogenesis)|GO:0001569(patterning of blood vessels)|GO:0001570(vasculogenesis)|GO:0001656(metanephros development)|GO:0001658(branching involved in ureteric bud morphogenesis)|GO:0001708(cell fate specification)|GO:0001755(neural crest cell migration)|GO:0001822(kidney development)|GO:0001841(neural tube…	TC1583717	2.25918	1.1758	0.892825	1.45878	4.58936	10.0098	3.77102e-05	0.00581927
A_66_P140474	ENSMUST00000103348	Probe		NA			M.musculus immunoglobulin rearranged kappa-chain (OK1) mRNA V region, partial cds. [M83037]	chr6:069388375-069388316		NP063566	2.25669	1.17421	0.641422	1.70699	5.85252	5.15281	0.00110427	0.0406111
A_51_P105068	NM_027990	Probe	ENSMUST00000028103	71897	Lypd6b	LY6/PLAUR domain containing 6B	Mus musculus LY6/PLAUR domain containing 6B (Lypd6b), mRNA [NM_027990]	chr2:49804191-49804250	GO:0003674(molecular_function)|GO:0005575(cellular_component)|GO:0005886(plasma membrane)|GO:0008150(biological_process)|GO:0016020(membrane)|GO:0031225(anchored to membrane)	TC1585800	2.25438	1.17273	0.951727	1.39373	5.85195	12.4066	3.16867e-06	0.00177803
A_30_P01029746	chr14:115443612-115445950_F	Probe		NA			lincRNA:chr14:115443612-115445950 forward strand	chr14:115445828-115445887			2.25324	1.172	0.831775	1.51222	7.57002	9.21964	0.000476819	0.0251051
A_30_P01022919	chr18:3003075-3016150_R	Probe		NA			lincRNA:chr18:3003075-3016150 reverse strand	chr18:3005558-3005499			2.25127	1.17074	0.906264	1.43521	6.1989	10.664	2.56388e-05	0.00482668
A_55_P2034481	NM_133362	Probe	ENSMUST00000180251	170942	Erdr1	erythroid differentiation regulator 1	Mus musculus erythroid differentiation regulator 1 (Erdr1), mRNA [NM_133362]		GO:0003674(molecular_function)|GO:0005575(cellular_component)|GO:0008285(negative regulation of cell proliferation)|GO:0030336(negative regulation of cell migration)|GO:0035019(somatic stem cell maintenance)	NP598082	2.24998	1.16991	0.753391	1.58644	15.1942	6.56699	0.000244726	0.0173256
A_55_P1956598	BC019489	Probe		NA			Mus musculus immunoglobulin heavy chain 1a (serum IgG2a), mRNA (cDNA clone IMAGE:4011654). [BC019489]	chr12:114525555-114525496		NP1487506	2.24427	1.16624	0.902437	1.43005	7.865	10.336	1.14814e-05	0.00333092
A_51_P150710	NM_152839	Probe	ENSMUST00000087033	16069	Igj	immunoglobulin joining chain	Mus musculus immunoglobulin joining chain (Igj), mRNA [NM_152839]	chr5:88949978-88949919	GO:0003823(antigen binding)|GO:0005576(extracellular region)|GO:0006959(humoral immune response)	TC1576891	2.24314	1.16552	0.830467	1.50058	6.3262	8.1331	5.96338e-05	0.0075409
A_55_P2177295	NM_008958	Probe	ENSMUST00000030443	19207	Ptch2	patched homolog 2	Mus musculus patched homolog 2 (Ptch2), mRNA [NM_008958]	chr4:116787255-116787314	GO:0005119(smoothened binding)|GO:0008158(hedgehog receptor activity)|GO:0008544(epidermis development)|GO:0016020(membrane)|GO:0016021(integral to membrane)|GO:0042633(hair cycle)|GO:0043588(skin development)|GO:0097108(hedgehog family protein binding)	TC1597195	2.24224	1.16494	0.762237	1.56764	5.90844	6.76349	0.000202259	0.0155609
A_51_P415546	NM_054074	Probe	ENSMUST00000063112	116746	Defb6	defensin beta 6	Mus musculus defensin beta 6 (Defb6), mRNA [NM_054074]	chr8:19228090-19228149	GO:0005576(extracellular region)|GO:0006952(defense response)|GO:0042742(defense response to bacterium)|GO:0050829(defense response to Gram-negative bacterium)	TC1594570	2.24184	1.16468	0.818731	1.51063	5.01525	7.87127	7.43151e-05	0.00849805
A_55_P1967196	NM_008484	Probe	ENSMUST00000159955	16780	Lamb3	laminin, beta 3	Mus musculus laminin, beta 3 (Lamb3), transcript variant 1, mRNA [NM_008484]	chr1:195170009-195170068	GO:0005576(extracellular region)|GO:0005578(proteinaceous extracellular matrix)|GO:0005604(basement membrane)|GO:0005610(laminin-5 complex)|GO:0007155(cell adhesion)|GO:0032403(protein complex binding)|GO:0050873(brown fat cell differentiation)		2.23989	1.16343	0.939519	1.38733	11.0327	12.1485	3.67901e-06	0.00187303
A_55_P2138235	A_55_P2138235	Probe		NA				chr6:133714070-133714011			2.23374	1.15946	0.625199	1.69372	5.10507	5.07403	0.00121016	0.0427079
A_51_P115005	NM_010104	Probe	ENSMUST00000021796	13614	Edn1	endothelin 1	Mus musculus endothelin 1 (Edn1), mRNA [NM_010104]	chr13:42403101-42403160	GO:0000122(negative regulation of transcription from RNA polymerase II promoter)|GO:0001501(skeletal system development)|GO:0001516(prostaglandin biosynthetic process)|GO:0001569(patterning of blood vessels)|GO:0001666(response to hypoxia)|GO:0001701(in utero embryonic development)|GO:0001821(histamine secretion)|GO:0003100(regulation of systemic arterial blood pressure by endothelin)|GO:0005102(…	TC1580253	2.23364	1.15939	0.872764	1.44602	8.71331	9.45718	2.12862e-05	0.00435756
A_55_P1974567	NM_175556	Probe	ENSMUST00000139976	269615	Plch2	phospholipase C, eta 2	Mus musculus phospholipase C, eta 2 (Plch2), transcript variant 1, mRNA [NM_175556]	chr4:154357549-154357490	GO:0004435(phosphatidylinositol phospholipase C activity)|GO:0004629(phospholipase C activity)|GO:0004871(signal transducer activity)|GO:0005509(calcium ion binding)|GO:0005737(cytoplasm)|GO:0005886(plasma membrane)|GO:0006629(lipid metabolic process)|GO:0007165(signal transduction)|GO:0008081(phosphoric diester hydrolase activity)|GO:0016020(membrane)|GO:0016042(lipid catabolic process)|GO:00167…	TC1649858	2.229	1.1564	0.889165	1.42363	9.18867	10.1174	1.33278e-05	0.00358617
A_51_P115005	NM_010104	Probe	ENSMUST00000021796	13614	Edn1	endothelin 1	Mus musculus endothelin 1 (Edn1), mRNA [NM_010104]	chr13:42403101-42403160	GO:0000122(negative regulation of transcription from RNA polymerase II promoter)|GO:0001501(skeletal system development)|GO:0001516(prostaglandin biosynthetic process)|GO:0001569(patterning of blood vessels)|GO:0001666(response to hypoxia)|GO:0001701(in utero embryonic development)|GO:0001821(histamine secretion)|GO:0003100(regulation of systemic arterial blood pressure by endothelin)|GO:0005102(…	TC1580253	2.22884	1.15629	0.868812	1.44378	8.60546	9.40392	2.21325e-05	0.00444719
A_52_P584188	NM_008043	Probe		14296	Frat1	frequently rearranged in advanced T cell lymphomas	Mus musculus frequently rearranged in advanced T cell lymphomas (Frat1), mRNA [NM_008043]	chr19:41906864-41906923	GO:0000578(embryonic axis specification)|GO:0005515(protein binding)|GO:0005634(nucleus)|GO:0005737(cytoplasm)|GO:0006611(protein export from nucleus)|GO:0016055(Wnt receptor signaling pathway)	TC1585150	2.22801	1.15575	0.772801	1.53871	6.50217	7.0562	0.000153431	0.013133
A_51_P448618	NM_001114332	Probe	ENSMUST00000092566	72472	Slc16a10	solute carrier family 16 (monocarboxylic acid transporters), member 10	Mus musculus solute carrier family 16 (monocarboxylic acid transporters), member 10 (Slc16a10), transcript variant 1, mRNA [NM_001114332]	chr10:39756539-39756480	GO:0005886(plasma membrane)|GO:0006810(transport)|GO:0016020(membrane)|GO:0016021(integral to membrane)|GO:0055085(transmembrane transport)	TC1705323	2.22572	1.15427	0.80264	1.5059	6.60012	7.67488	8.79988e-05	0.00915964
A_55_P2347976	NR_029382	Probe		75957	Mir17hg	Mir17 host gene 1 (non-protein coding)	Mus musculus Mir17 host gene 1 (non-protein coding) (Mir17hg), long non-coding RNA [NR_029382]	chr14:115445828-115445887	GO:0003674(molecular_function)|GO:0005575(cellular_component)|GO:0008150(biological_process)	TC1632821	2.2215	1.15153	0.889511	1.41356	7.83821	10.2752	1.19647e-05	0.00338411
A_55_P2070045	NM_001141983	Probe	ENSMUST00000122375	71146	Golga7b	golgi autoantigen, golgin subfamily a, 7B	Mus musculus golgi autoantigen, golgin subfamily a, 7B (Golga7b), transcript variant 1, mRNA [NM_001141983]	chr19:42344777-42344836	GO:0003674(molecular_function)|GO:0005575(cellular_component)|GO:0005794(Golgi apparatus)|GO:0008150(biological_process)|GO:0016020(membrane)	TC1585184	2.21575	1.1478	0.840874	1.45472	5.18462	8.74356	3.64864e-05	0.00579633
A_51_P157042	NM_010217	Probe	ENSMUST00000020171	14219	Ctgf	connective tissue growth factor	Mus musculus connective tissue growth factor (Ctgf), mRNA [NM_010217]	chr10:24318281-24318340	GO:0001502(cartilage condensation)|GO:0001503(ossification)|GO:0001525(angiogenesis)|GO:0001558(regulation of cell growth)|GO:0001934(positive regulation of protein phosphorylation)|GO:0001968(fibronectin binding)|GO:0005178(integrin binding)|GO:0005520(insulin-like growth factor binding)|GO:0005576(extracellular region)|GO:0005578(proteinaceous extracellular matrix)|GO:0005615(extracellular spac…	TC1694511	2.21304	1.14603	0.935494	1.35656	14.406	12.727	2.64267e-06	0.00162867
A_51_P153224	NM_025428	Probe	ENSMUST00000148717	66220	Zdhhc12	zinc finger, DHHC domain containing 12	Mus musculus zinc finger, DHHC domain containing 12 (Zdhhc12), transcript variant 1, mRNA [NM_025428]	chr2:29946783-29946724	GO:0003674(molecular_function)|GO:0005575(cellular_component)|GO:0008150(biological_process)|GO:0008270(zinc ion binding)|GO:0016020(membrane)|GO:0016021(integral to membrane)|GO:0016740(transferase activity)|GO:0016746(transferase activity, transferring acyl groups)|GO:0046872(metal ion binding)	TC1672103	2.21283	1.14589	0.881018	1.41077	9.15569	10.1147	1.33529e-05	0.00358617
A_55_P2000454	ENSMUST00000181716	Probe	ENSMUST00000181716	241556	Tspan18	tetraspanin 18	tetraspanin 18 [Source:MGI Symbol;Acc:MGI:1917186] [ENSMUST00000181716]	chr2:93151479-93151420	GO:0003674(molecular_function)|GO:0008150(biological_process)|GO:0016020(membrane)|GO:0016021(integral to membrane)	TC1644888	2.21112	1.14477	0.87195	1.4176	6.97584	10.542	8.19731e-05	0.00886558
A_51_P115005	NM_010104	Probe	ENSMUST00000021796	13614	Edn1	endothelin 1	Mus musculus endothelin 1 (Edn1), mRNA [NM_010104]	chr13:42403101-42403160	GO:0000122(negative regulation of transcription from RNA polymerase II promoter)|GO:0001501(skeletal system development)|GO:0001516(prostaglandin biosynthetic process)|GO:0001569(patterning of blood vessels)|GO:0001666(response to hypoxia)|GO:0001701(in utero embryonic development)|GO:0001821(histamine secretion)|GO:0003100(regulation of systemic arterial blood pressure by endothelin)|GO:0005102(…	TC1580253	2.20795	1.14271	0.896462	1.38896	8.41373	10.8496	8.17512e-06	0.00286609
A_55_P1984830	NM_145594	Probe	ENSMUST00000034003	234199	Fgl1	fibrinogen-like protein 1	Mus musculus fibrinogen-like protein 1 (Fgl1), mRNA [NM_145594]	chr8:42276905-42276846	GO:0005576(extracellular region)	TC1581277	2.20367	1.13991	0.779671	1.50015	5.55069	7.39828	0.000112318	0.010633
A_55_P2108248	NM_026639	Probe	ENSMUST00000032341	109978	Art4	ADP-ribosyltransferase 4	Mus musculus ADP-ribosyltransferase 4 (Art4), mRNA [NM_026639]	chr6:136797033-136796974	GO:0003674(molecular_function)|GO:0003956(NAD(P)+-protein-arginine ADP-ribosyltransferase activity)|GO:0005575(cellular_component)|GO:0005886(plasma membrane)|GO:0006471(protein ADP-ribosylation)|GO:0008150(biological_process)|GO:0016020(membrane)|GO:0016021(integral to membrane)|GO:0016740(transferase activity)|GO:0016757(transferase activity, transferring glycosyl groups)|GO:0031225(anchored to…	TC1582746	2.20235	1.13905	0.741584	1.53651	7.736	6.70034	0.000214936	0.0161957
A_55_P2156697	NM_010552	Probe	ENSMUST00000027061	16171	Il17a	interleukin 17A	Mus musculus interleukin 17A (Il17a), mRNA [NM_010552]	chr1:20724404-20724463	GO:0005125(cytokine activity)|GO:0005576(extracellular region)|GO:0005615(extracellular space)|GO:0006954(inflammatory response)|GO:0009897(external side of plasma membrane)|GO:0032747(positive regulation of interleukin-23 production)|GO:0045672(positive regulation of osteoclast differentiation)|GO:0045944(positive regulation of transcription from RNA polymerase II promoter)|GO:0071347(cellular r…	TC1592735	2.1979	1.13612	0.796575	1.47567	4.93769	7.823	7.74421e-05	0.00863254
A_55_P1962209	NM_030712	Probe	ENSMUST00000049810	80901	Cxcr6	chemokine (C-X-C motif) receptor 6	Mus musculus chemokine (C-X-C motif) receptor 6 (Cxcr6), mRNA [NM_030712]	chr9:123720719-123720778	GO:0004871(signal transducer activity)|GO:0004930(G-protein coupled receptor activity)|GO:0004950(chemokine receptor activity)|GO:0005886(plasma membrane)|GO:0006935(chemotaxis)|GO:0006954(inflammatory response)|GO:0007165(signal transduction)|GO:0007186(G-protein coupled receptor signaling pathway)|GO:0015026(coreceptor activity)|GO:0016020(membrane)|GO:0016021(integral to membrane)|GO:0016494(C…		2.19576	1.13472	0.790536	1.4789	6.29711	7.70813	8.54955e-05	0.00899091
A_51_P336599	NM_020574	Probe	ENSMUST00000170954	57442	Kcne3	potassium voltage-gated channel, Isk-related subfamily, gene 3	Mus musculus potassium voltage-gated channel, Isk-related subfamily, gene 3 (Kcne3), transcript variant 2, mRNA [NM_020574]	chr7:107333062-107333121	GO:0005244(voltage-gated ion channel activity)|GO:0005249(voltage-gated potassium channel activity)|GO:0005267(potassium channel activity)|GO:0006810(transport)|GO:0006811(ion transport)|GO:0006813(potassium ion transport)|GO:0008076(voltage-gated potassium channel complex)|GO:0015459(potassium channel regulator activity)|GO:0016020(membrane)|GO:0016021(integral to membrane)|GO:0034765(regulation…	TC1584660	2.19539	1.13448	0.85579	1.41316	11.0058	9.51771	2.0368e-05	0.00422875
A_51_P115005	NM_010104	Probe	ENSMUST00000021796	13614	Edn1	endothelin 1	Mus musculus endothelin 1 (Edn1), mRNA [NM_010104]	chr13:42403101-42403160	GO:0000122(negative regulation of transcription from RNA polymerase II promoter)|GO:0001501(skeletal system development)|GO:0001516(prostaglandin biosynthetic process)|GO:0001569(patterning of blood vessels)|GO:0001666(response to hypoxia)|GO:0001701(in utero embryonic development)|GO:0001821(histamine secretion)|GO:0003100(regulation of systemic arterial blood pressure by endothelin)|GO:0005102(…	TC1580253	2.19428	1.13375	0.85602	1.41147	8.41892	9.54446	1.99766e-05	0.00422235
A_52_P59264	NM_026408	Probe	ENSMUST00000178883	67847	Sncaip	synuclein, alpha interacting protein (synphilin)	Mus musculus synuclein, alpha interacting protein (synphilin) (Sncaip), transcript variant 2, mRNA [NM_026408]	chr18:53075430-53075489	GO:0005634(nucleus)|GO:0005730(nucleolus)|GO:0005737(cytoplasm)|GO:0031625(ubiquitin protein ligase binding)|GO:0042417(dopamine metabolic process)|GO:0046928(regulation of neurotransmitter secretion)|GO:0090083(regulation of inclusion body assembly)	TC1582485	2.19256	1.13262	0.672876	1.59236	5.61872	5.75999	0.000560753	0.0276821
A_55_P1991164	NM_133241	Probe	ENSMUST00000042594	170790	Mlc1	megalencephalic leukoencephalopathy with subcortical cysts 1 homolog (human)	Mus musculus megalencephalic leukoencephalopathy with subcortical cysts 1 homolog (human) (Mlc1), mRNA [NM_133241]	chr15:88786395-88786336	GO:0005216(ion channel activity)|GO:0005515(protein binding)|GO:0005737(cytoplasm)|GO:0005764(lysosome)|GO:0005768(endosome)|GO:0005769(early endosome)|GO:0005783(endoplasmic reticulum)|GO:0005886(plasma membrane)|GO:0005901(caveola)|GO:0005911(cell-cell junction)|GO:0006810(transport)|GO:0006811(ion transport)|GO:0008565(protein transporter activity)|GO:0015031(protein transport)|GO:0016020(memb…	TC1575501	2.19123	1.13174	0.885352	1.37813	6.08269	10.7393	8.78306e-06	0.0029478
A_30_P01032527	chr5:74487385-74497428_R	Probe		NA			lincRNA:chr5:74487385-74497428 reverse strand	chr5:74489617-74489558			2.18926	1.13044	0.843537	1.41735	8.65247	9.21212	2.551e-05	0.00482246
A_51_P122649	NM_027299	Probe	ENSMUST00000021691	70059	Degs2	degenerative spermatocyte homolog 2 (Drosophila), lipid desaturase	Mus musculus degenerative spermatocyte homolog 2 (Drosophila), lipid desaturase (Degs2), transcript variant 1, mRNA [NM_027299]	chr12:109928560-109928501	GO:0000170(sphingosine hydroxylase activity)|GO:0005783(endoplasmic reticulum)|GO:0006629(lipid metabolic process)|GO:0006633(fatty acid biosynthetic process)|GO:0006667(sphinganine metabolic process)|GO:0016020(membrane)|GO:0016021(integral to membrane)|GO:0016491(oxidoreductase activity)|GO:0016705(oxidoreductase activity, acting on paired donors, with incorporation or reduction of molecular ox…	TC1581592	2.18342	1.12659	0.838287	1.4149	4.7583	9.13621	2.70039e-05	0.00498746
A_51_P105068	NM_027990	Probe	ENSMUST00000028103	71897	Lypd6b	LY6/PLAUR domain containing 6B	Mus musculus LY6/PLAUR domain containing 6B (Lypd6b), mRNA [NM_027990]	chr2:49804191-49804250	GO:0003674(molecular_function)|GO:0005575(cellular_component)|GO:0005886(plasma membrane)|GO:0008150(biological_process)|GO:0016020(membrane)|GO:0031225(anchored to membrane)	TC1585800	2.1783	1.1232	0.74342	1.50299	5.70884	7.12463	0.000284252	0.0186993
A_52_P257625	NM_023612	Probe	ENSMUST00000038144	71690	Esm1	endothelial cell-specific molecule 1	Mus musculus endothelial cell-specific molecule 1 (Esm1), mRNA [NM_023612]	chr13:114008204-114008263	GO:0001525(angiogenesis)|GO:0001558(regulation of cell growth)|GO:0003674(molecular_function)|GO:0005520(insulin-like growth factor binding)|GO:0005575(cellular_component)|GO:0005576(extracellular region)|GO:0008150(biological_process)	NP424788	2.17101	1.11836	0.867243	1.36948	8.09354	10.4124	1.09058e-05	0.00325602
A_51_P115005	NM_010104	Probe	ENSMUST00000021796	13614	Edn1	endothelin 1	Mus musculus endothelin 1 (Edn1), mRNA [NM_010104]	chr13:42403101-42403160	GO:0000122(negative regulation of transcription from RNA polymerase II promoter)|GO:0001501(skeletal system development)|GO:0001516(prostaglandin biosynthetic process)|GO:0001569(patterning of blood vessels)|GO:0001666(response to hypoxia)|GO:0001701(in utero embryonic development)|GO:0001821(histamine secretion)|GO:0003100(regulation of systemic arterial blood pressure by endothelin)|GO:0005102(…	TC1580253	2.1708	1.11823	0.813748	1.42271	8.40397	8.58662	4.12826e-05	0.0060882
A_51_P122649	NM_027299	Probe	ENSMUST00000021691	70059	Degs2	degenerative spermatocyte homolog 2 (Drosophila), lipid desaturase	Mus musculus degenerative spermatocyte homolog 2 (Drosophila), lipid desaturase (Degs2), transcript variant 1, mRNA [NM_027299]	chr12:109928560-109928501	GO:0000170(sphingosine hydroxylase activity)|GO:0005783(endoplasmic reticulum)|GO:0006629(lipid metabolic process)|GO:0006633(fatty acid biosynthetic process)|GO:0006667(sphinganine metabolic process)|GO:0016020(membrane)|GO:0016021(integral to membrane)|GO:0016491(oxidoreductase activity)|GO:0016705(oxidoreductase activity, acting on paired donors, with incorporation or reduction of molecular ox…	TC1581592	2.15887	1.11028	0.83112	1.38944	4.7668	9.29893	2.39143e-05	0.00462196
A_51_P115005	NM_010104	Probe	ENSMUST00000021796	13614	Edn1	endothelin 1	Mus musculus endothelin 1 (Edn1), mRNA [NM_010104]	chr13:42403101-42403160	GO:0000122(negative regulation of transcription from RNA polymerase II promoter)|GO:0001501(skeletal system development)|GO:0001516(prostaglandin biosynthetic process)|GO:0001569(patterning of blood vessels)|GO:0001666(response to hypoxia)|GO:0001701(in utero embryonic development)|GO:0001821(histamine secretion)|GO:0003100(regulation of systemic arterial blood pressure by endothelin)|GO:0005102(…	TC1580253	2.15629	1.10855	0.863891	1.35321	8.55104	10.5937	9.66497e-06	0.00304463
A_52_P676819	NM_007562	Probe	ENSMUST00000026096	12173	Bnc1	basonuclin 1	Mus musculus basonuclin 1 (Bnc1), mRNA [NM_007562]	chr7:89112037-89111978	GO:0003677(DNA binding)|GO:0005515(protein binding)|GO:0005634(nucleus)|GO:0005737(cytoplasm)|GO:0006351(transcription, DNA-dependent)|GO:0006355(regulation of transcription, DNA-dependent)|GO:0006356(regulation of transcription from RNA polymerase I promoter)|GO:0006357(regulation of transcription from RNA polymerase II promoter)|GO:0042060(wound healing)|GO:0046872(metal ion binding)|GO:0050679…	TC1584392	2.15611	1.10843	0.770903	1.44596	5.25228	7.67804	8.77573e-05	0.00915964
A_51_P115005	NM_010104	Probe	ENSMUST00000021796	13614	Edn1	endothelin 1	Mus musculus endothelin 1 (Edn1), mRNA [NM_010104]	chr13:42403101-42403160	GO:0000122(negative regulation of transcription from RNA polymerase II promoter)|GO:0001501(skeletal system development)|GO:0001516(prostaglandin biosynthetic process)|GO:0001569(patterning of blood vessels)|GO:0001666(response to hypoxia)|GO:0001701(in utero embryonic development)|GO:0001821(histamine secretion)|GO:0003100(regulation of systemic arterial blood pressure by endothelin)|GO:0005102(…	TC1580253	2.15108	1.10506	0.839774	1.37035	8.73669	9.73909	1.73704e-05	0.00394424
A_55_P2111322	AY170578	Probe		16142	Iglv1	immunoglobulin lambda variable 1	Mus musculus clone 46s58 immunoglobulin lambda chain mRNA, partial cds. [AY170578]	chr16:19061964-19061905		TC1572776	2.15009	1.1044	0.772883	1.43591	5.91008	7.78889	7.97412e-05	0.00872652
A_52_P221756	NM_052994	Probe	ENSMUST00000165024	94214	Spock2	sparc/osteonectin, cwcv and kazal-like domains proteoglycan 2	Mus musculus sparc/osteonectin, cwcv and kazal-like domains proteoglycan 2 (Spock2), mRNA [NM_052994]	chr10:59596162-59596221	GO:0005509(calcium ion binding)|GO:0005539(glycosaminoglycan binding)|GO:0005576(extracellular region)|GO:0005578(proteinaceous extracellular matrix)|GO:0007165(signal transduction)|GO:0010811(positive regulation of cell-substrate adhesion)|GO:0019800(peptide cross-linking via chondroitin 4-sulfate glycosaminoglycan)|GO:0030198(extracellular matrix organization)|GO:0050840(extracellular matrix bi…	TC1578016	2.15006	1.10437	0.75776	1.45099	5.65084	7.67556	0.000184264	0.0145838
A_51_P372550	NM_026770	Probe	ENSMUST00000031051	68567	Cgref1	cell growth regulator with EF hand domain 1	Mus musculus cell growth regulator with EF hand domain 1 (Cgref1), transcript variant 1, mRNA [NM_026770]	chr5:31235623-31235564	GO:0003674(molecular_function)|GO:0005509(calcium ion binding)|GO:0005575(cellular_component)|GO:0005576(extracellular region)|GO:0007049(cell cycle)|GO:0007050(cell cycle arrest)|GO:0007155(cell adhesion)|GO:0030308(negative regulation of cell growth)|GO:0046872(metal ion binding)	TC1579904	2.14609	1.10171	0.719613	1.48381	9.02757	6.74131	0.000206614	0.0157511
A_51_P151182	NM_011940	Probe	ENSMUST00000000266	26388	Ifi202b	interferon activated gene 202B	Mus musculus interferon activated gene 202B (Ifi202b), transcript variant 2, mRNA [NM_011940]	chr1:175893982-175892953	GO:0035458(cellular response to interferon-beta)	TC1584358	2.14277	1.09948	0.578848	1.62011	6.08395	4.93752	0.0014212	0.0467989
A_51_P122649	NM_027299	Probe	ENSMUST00000021691	70059	Degs2	degenerative spermatocyte homolog 2 (Drosophila), lipid desaturase	Mus musculus degenerative spermatocyte homolog 2 (Drosophila), lipid desaturase (Degs2), transcript variant 1, mRNA [NM_027299]	chr12:109928560-109928501	GO:0000170(sphingosine hydroxylase activity)|GO:0005783(endoplasmic reticulum)|GO:0006629(lipid metabolic process)|GO:0006633(fatty acid biosynthetic process)|GO:0006667(sphinganine metabolic process)|GO:0016020(membrane)|GO:0016021(integral to membrane)|GO:0016491(oxidoreductase activity)|GO:0016705(oxidoreductase activity, acting on paired donors, with incorporation or reduction of molecular ox…	TC1581592	2.14051	1.09796	0.783375	1.41254	4.83383	8.16025	5.83076e-05	0.0074213
A_52_P304720	NM_018827	Probe	ENSMUST00000132648	12931	Crlf1	cytokine receptor-like factor 1	Mus musculus cytokine receptor-like factor 1 (Crlf1), mRNA [NM_018827]	chr8:73023084-73023250	GO:0005125(cytokine activity)|GO:0005127(ciliary neurotrophic factor receptor binding)|GO:0005576(extracellular region)|GO:0005737(cytoplasm)|GO:0005886(plasma membrane)|GO:0008284(positive regulation of cell proliferation)|GO:0019955(cytokine binding)|GO:0042517(positive regulation of tyrosine phosphorylation of Stat3 protein)|GO:0043524(negative regulation of neuron apoptotic process)|GO:004698…	TC1779279	2.13973	1.09743	0.791823	1.40303	6.76261	8.65084	9.08132e-05	0.00936079
A_51_P122649	NM_027299	Probe	ENSMUST00000021691	70059	Degs2	degenerative spermatocyte homolog 2 (Drosophila), lipid desaturase	Mus musculus degenerative spermatocyte homolog 2 (Drosophila), lipid desaturase (Degs2), transcript variant 1, mRNA [NM_027299]	chr12:109928560-109928501	GO:0000170(sphingosine hydroxylase activity)|GO:0005783(endoplasmic reticulum)|GO:0006629(lipid metabolic process)|GO:0006633(fatty acid biosynthetic process)|GO:0006667(sphinganine metabolic process)|GO:0016020(membrane)|GO:0016021(integral to membrane)|GO:0016491(oxidoreductase activity)|GO:0016705(oxidoreductase activity, acting on paired donors, with incorporation or reduction of molecular ox…	TC1581592	2.13855	1.09663	0.797218	1.39605	4.90025	8.56322	4.20568e-05	0.0061228
A_55_P1972381	NM_008127	Probe	ENSMUST00000106090	14621	Gjb4	gap junction protein, beta 4	Mus musculus gap junction protein, beta 4 (Gjb4), mRNA [NM_008127]	chr4:127028390-127028331	GO:0005886(plasma membrane)|GO:0005921(gap junction)|GO:0005922(connexon complex)|GO:0007154(cell communication)|GO:0007608(sensory perception of smell)|GO:0016020(membrane)|GO:0016021(integral to membrane)|GO:0030054(cell junction)|GO:0042048(olfactory behavior)	TC1589767	2.13719	1.09571	0.812164	1.37927	7.7825	9.03479	2.91557e-05	0.00516482
A_55_P2126363	NM_011718	Probe	ENSMUST00000023732	22410	Wnt10b	wingless related MMTV integration site 10b	Mus musculus wingless related MMTV integration site 10b (Wnt10b), mRNA [NM_011718]	chr15:98602268-98602209	GO:0000086(G2/M transition of mitotic cell cycle)|GO:0000122(negative regulation of transcription from RNA polymerase II promoter)|GO:0005102(receptor binding)|GO:0005109(frizzled binding)|GO:0005576(extracellular region)|GO:0005578(proteinaceous extracellular matrix)|GO:0005615(extracellular space)|GO:0006357(regulation of transcription from RNA polymerase II promoter)|GO:0006629(lipid metabolic…	TC1589662	2.13411	1.09363	0.828953	1.35832	5.38997	9.66052	1.83735e-05	0.00402896
A_55_P2186978	ENSMUST00000177795	Probe	ENSMUST00000177795	NA			immunoglobulin kappa variable 4-62 [Source:MGI Symbol;Acc:MGI:3643587] [ENSMUST00000177795]	chr6:69349865-69349806			2.13359	1.09329	0.583878	1.60269	5.41436	5.01787	0.00129249	0.0444089
A_55_P1962503	NM_001081668	Probe	ENSMUST00000101212	279706	Nup62cl	nucleoporin 62 C-terminal like	Mus musculus nucleoporin 62 C-terminal like (Nup62cl), mRNA [NM_001081668]	chrX:136542307-136542248	GO:0003674(molecular_function)|GO:0005575(cellular_component)|GO:0008150(biological_process)	TC1604500	2.12616	1.08825	0.789788	1.38671	4.95659	8.52497	4.33571e-05	0.00617634
A_52_P198898	NM_177271	Probe	ENSMUST00000100070	320825	Samd5	sterile alpha motif domain containing 5	Mus musculus sterile alpha motif domain containing 5 (Samd5), mRNA [NM_177271]	chr10:9347580-9347521	GO:0003674(molecular_function)|GO:0005575(cellular_component)|GO:0008150(biological_process)	TC1582776	2.12553	1.08782	0.806253	1.36939	7.34115	9.03282	2.91992e-05	0.00516482
A_52_P119060	NM_207668	Probe	ENSMUST00000062723	56318	Acpp	acid phosphatase, prostate	Mus musculus acid phosphatase, prostate (Acpp), transcript variant 1, mRNA [NM_207668]	chr9:104190666-104190607	GO:0003993(acid phosphatase activity)|GO:0005576(extracellular region)|GO:0005622(intracellular)|GO:0005764(lysosome)|GO:0005765(lysosomal membrane)|GO:0005771(multivesicular body)|GO:0005886(plasma membrane)|GO:0006144(purine base metabolic process)|GO:0008253(5'-nucleotidase activity)|GO:0009117(nucleotide metabolic process)|GO:0016020(membrane)|GO:0016021(integral to membrane)|GO:0016311(depho…	TC1634861	2.12441	1.08706	0.669345	1.50478	6.06822	6.08446	0.000398053	0.0227402
A_52_P127877	XM_006502513	Probe	ENSMUST00000180308	14246	Flg	filaggrin	filaggrin [Source:MGI Symbol;Acc:MGI:95553] [ENSMUST00000180308]	chr3:93083694-93083753	GO:0001533(cornified envelope)|GO:0007010(cytoskeleton organization)|GO:0007275(multicellular organismal development)|GO:0008544(epidermis development)|GO:0046872(metal ion binding)	TC1599381	2.12339	1.08637	0.750926	1.42182	4.93487	7.80181	0.000167445	0.013635
A_52_P634090	NM_013822	Probe	ENSMUST00000028735	16449	Jag1	jagged 1	Mus musculus jagged 1 (Jag1), mRNA [NM_013822]	chr2:136907492-136907433	GO:0002011(morphogenesis of an epithelial sheet)|GO:0003184(pulmonary valve morphogenesis)|GO:0003215(cardiac right ventricle morphogenesis)|GO:0005112(Notch binding)|GO:0005509(calcium ion binding)|GO:0005515(protein binding)|GO:0005886(plasma membrane)|GO:0007154(cell communication)|GO:0007219(Notch signaling pathway)|GO:0007275(multicellular organismal development)|GO:0009887(organ morphogenes…	TC1578527	2.11757	1.08241	0.843495	1.32132	8.60444	10.5925	9.67244e-06	0.00304463
A_55_P2029603	NM_080457	Probe	ENSMUST00000096106	140474	Muc4	mucin 4	Mus musculus mucin 4 (Muc4), mRNA [NM_080457]	chr16:32774896-32774955	GO:0001953(negative regulation of cell-matrix adhesion)|GO:0002853(negative regulation of T cell mediated cytotoxicity directed against tumor cell target)|GO:0005176(ErbB-2 class receptor binding)|GO:0005576(extracellular region)|GO:0005615(extracellular space)|GO:0005737(cytoplasm)|GO:0005783(endoplasmic reticulum)|GO:0007155(cell adhesion)|GO:0007160(cell-matrix adhesion)|GO:0010469(regulation …	TC1586713	2.11251	1.07896	0.767622	1.39029	5.39911	8.34866	0.000112222	0.010633
A_55_P2036942	NM_021329	Probe	ENSMUST00000144271	57785	Rangrf	RAN guanine nucleotide release factor	Mus musculus RAN guanine nucleotide release factor (Rangrf), transcript variant 2, mRNA [NM_021329]	chr11:68786054-68785995	GO:0003254(regulation of membrane depolarization)|GO:0005085(guanyl-nucleotide exchange factor activity)|GO:0005622(intracellular)|GO:0005623(cell)|GO:0005634(nucleus)|GO:0005654(nucleoplasm)|GO:0005737(cytoplasm)|GO:0005791(rough endoplasmic reticulum)|GO:0005901(caveola)|GO:0006810(transport)|GO:0006888(ER to Golgi vesicle-mediated transport)|GO:0006913(nucleocytoplasmic transport)|GO:0008536(R…	TC1575833	2.1098	1.07711	0.857574	1.29664	9.90372	11.4712	5.52213e-06	0.00235692
A_55_P1967736	NM_027280	Probe	ENSMUST00000034086	93960	Nkd1	naked cuticle 1 homolog (Drosophila)	Mus musculus naked cuticle 1 homolog (Drosophila) (Nkd1), transcript variant 1, mRNA [NM_027280]	chr8:91116160-91116219	GO:0000159(protein phosphatase type 2A complex)|GO:0005509(calcium ion binding)|GO:0005515(protein binding)|GO:0005737(cytoplasm)|GO:0005886(plasma membrane)|GO:0007275(multicellular organismal development)|GO:0007283(spermatogenesis)|GO:0016020(membrane)|GO:0016055(Wnt receptor signaling pathway)|GO:0030154(cell differentiation)|GO:0030165(PDZ domain binding)|GO:0030178(negative regulation of Wn…	TC1579018	2.10663	1.07493	0.754496	1.39537	7.50199	7.84311	7.61215e-05	0.00858458
A_52_P213889	NM_172476	Probe	ENSMUST00000044195	209760	Tmc7	transmembrane channel-like gene family 7	Mus musculus transmembrane channel-like gene family 7 (Tmc7), mRNA [NM_172476]	chr7:125679571-125679512	GO:0003674(molecular_function)|GO:0005575(cellular_component)|GO:0006810(transport)|GO:0006811(ion transport)|GO:0008150(biological_process)|GO:0016020(membrane)|GO:0016021(integral to membrane)	TC1583229	2.10044	1.07069	0.573749	1.56763	8.04287	5.03745	0.0012631	0.0438625
A_55_P2038358	NM_012006	Probe	ENSMUST00000168120	26897	Acot1	acyl-CoA thioesterase 1	Mus musculus acyl-CoA thioesterase 1 (Acot1), mRNA [NM_012006]	chr12:85358561-85358620	GO:0001676(long-chain fatty acid metabolic process)|GO:0005737(cytoplasm)|GO:0005739(mitochondrion)|GO:0005829(cytosol)|GO:0006637(acyl-CoA metabolic process)|GO:0016290(palmitoyl-CoA hydrolase activity)|GO:0016787(hydrolase activity)|GO:0016790(thiolester hydrolase activity)|GO:0047617(acyl-CoA hydrolase activity)	TC1623503	2.09828	1.06921	0.689548	1.44887	13.3515	6.58443	0.00024058	0.0172183
A_51_P215438	NM_011172	Probe	ENSMUST00000003620	19125	Prodh	proline dehydrogenase	Mus musculus proline dehydrogenase (Prodh), mRNA [NM_011172]	chr16:18071950-18071891	GO:0004657(proline dehydrogenase activity)|GO:0005739(mitochondrion)|GO:0005743(mitochondrial inner membrane)|GO:0006537(glutamate biosynthetic process)|GO:0006560(proline metabolic process)|GO:0006562(proline catabolic process)|GO:0016491(oxidoreductase activity)|GO:0016597(amino acid binding)|GO:0055114(oxidation-reduction process)|GO:0071949(FAD binding)	TC1578266	2.09657	1.06803	0.855376	1.28068	11.4386	11.7426	4.68087e-06	0.00209203
A_52_P49014	NM_009170	Probe	ENSMUST00000002708	20423	Shh	sonic hedgehog	Mus musculus sonic hedgehog (Shh), mRNA [NM_009170]	chr5:28784042-28783983	GO:0000122(negative regulation of transcription from RNA polymerase II promoter)|GO:0001525(angiogenesis)|GO:0001569(patterning of blood vessels)|GO:0001570(vasculogenesis)|GO:0001656(metanephros development)|GO:0001658(branching involved in ureteric bud morphogenesis)|GO:0001708(cell fate specification)|GO:0001755(neural crest cell migration)|GO:0001822(kidney development)|GO:0001841(neural tube…	TC1583717	2.09353	1.06594	0.647537	1.48434	5.09573	6.40071	0.0010211	0.0389148
A_55_P1954356	NM_025905	Probe	ENSMUST00000032774	67009	Ttc23	tetratricopeptide repeat domain 23	Mus musculus tetratricopeptide repeat domain 23 (Ttc23), transcript variant 1, mRNA [NM_025905]	chr7:74871398-74871457	GO:0003674(molecular_function)|GO:0005575(cellular_component)|GO:0008150(biological_process)	TC1580662	2.09231	1.0651	0.751345	1.37885	7.95358	8.17787	0.000126852	0.0114613
A_30_P01031385	chr5:74487385-74497428_F	Probe		NA			lincRNA:chr5:74487385-74497428 forward strand	chr5:74489603-74489662			2.09013	1.06359	0.834844	1.29233	11.5161	11.2011	1.89728e-05	0.00409277
A_51_P391955	NM_029723	Probe	ENSMUST00000144415	76747	Dapl1	death associated protein-like 1	Mus musculus death associated protein-like 1 (Dapl1), mRNA [NM_029723]	chr2:59342824-59342883	GO:0003674(molecular_function)|GO:0005575(cellular_component)|GO:0006915(apoptotic process)|GO:0008150(biological_process)|GO:0030154(cell differentiation)	TC1643816	2.08861	1.06254	0.700448	1.42464	7.49993	6.86079	0.000184327	0.0145838
A_55_P1979335	NM_028183	Probe	ENSMUST00000029268	72282	1810062G17Rik	RIKEN cDNA 1810062G17 gene	Mus musculus RIKEN cDNA 1810062G17 gene (1810062G17Rik), mRNA [NM_028183]	chr3:36381109-36381168	GO:0003674(molecular_function)|GO:0005575(cellular_component)|GO:0008150(biological_process)	TC1590700	2.08768	1.0619	0.785641	1.33816	7.12714	8.98702	3.02355e-05	0.00528593
A_66_P108276	NM_001101488	Probe	ENSMUST00000073935	269994	Gsg1l	GSG1-like	Mus musculus GSG1-like (Gsg1l), mRNA [NM_001101488]	chr7:133024423-133024364	GO:0003674(molecular_function)|GO:0005886(plasma membrane)|GO:0016020(membrane)|GO:0016021(integral to membrane)|GO:0030054(cell junction)|GO:0032279(asymmetric synapse)|GO:0045202(synapse)|GO:2000311(regulation of alpha-amino-3-hydroxy-5-methyl-4-isoxazole propionate selective glutamate receptor activity)	TC1604591	2.08559	1.06046	0.708888	1.41203	5.84659	7.05234	0.000153982	0.013133
A_66_P121745	NM_012026	Probe	ENSMUST00000109426	110596	Arhgef28	Rho guanine nucleotide exchange factor (GEF) 28	Mus musculus Rho guanine nucleotide exchange factor (GEF) 28 (Arhgef28), mRNA [NM_012026]	chr13:98699528-98699469	GO:0003723(RNA binding)|GO:0005085(guanyl-nucleotide exchange factor activity)|GO:0005089(Rho guanyl-nucleotide exchange factor activity)|GO:0005515(protein binding)|GO:0005737(cytoplasm)|GO:0005886(plasma membrane)|GO:0015630(microtubule cytoskeleton)|GO:0016020(membrane)|GO:0021955(central nervous system neuron axonogenesis)|GO:0030154(cell differentiation)|GO:0035023(regulation of Rho protein …	TC1580528	2.08554	1.06042	0.77838	1.34246	9.87459	8.79056	3.51746e-05	0.00566174
A_55_P2128144	NM_001009940	Probe	ENSMUST00000016668	329244	Il19	interleukin 19	Mus musculus interleukin 19 (Il19), mRNA [NM_001009940]	chr1:132829294-132829235	GO:0005125(cytokine activity)|GO:0005576(extracellular region)|GO:0005615(extracellular space)|GO:0006915(apoptotic process)|GO:0042226(interleukin-6 biosynthetic process)|GO:0072593(reactive oxygen species metabolic process)|GO:2001235(positive regulation of apoptotic signaling pathway)|GO:2001237(negative regulation of extrinsic apoptotic signaling pathway)|GO:2001244(positive regulation of int…	TC1625899	2.08395	1.05932	0.795989	1.32266	5.30784	9.4053	2.21102e-05	0.00444719
A_55_P1957871	A_55_P1957871	Probe		NA				chr14:044152768-044152827			2.07805	1.05523	0.728236	1.38223	4.85626	7.54497	9.8597e-05	0.00978128
A_55_P2108708	NM_001190870	Probe	ENSMUST00000170954	57442	Kcne3	potassium voltage-gated channel, Isk-related subfamily, gene 3	Mus musculus potassium voltage-gated channel, Isk-related subfamily, gene 3 (Kcne3), transcript variant 4, mRNA [NM_001190870]	chr7:107332867-107332926	GO:0005244(voltage-gated ion channel activity)|GO:0005249(voltage-gated potassium channel activity)|GO:0005267(potassium channel activity)|GO:0006810(transport)|GO:0006811(ion transport)|GO:0006813(potassium ion transport)|GO:0008076(voltage-gated potassium channel complex)|GO:0015459(potassium channel regulator activity)|GO:0016020(membrane)|GO:0016021(integral to membrane)|GO:0034765(regulation…	TC1667704	2.07439	1.05269	0.752989	1.35239	10.3268	8.82472	0.000205039	0.0156997
A_51_P122649	NM_027299	Probe	ENSMUST00000021691	70059	Degs2	degenerative spermatocyte homolog 2 (Drosophila), lipid desaturase	Mus musculus degenerative spermatocyte homolog 2 (Drosophila), lipid desaturase (Degs2), transcript variant 1, mRNA [NM_027299]	chr12:109928560-109928501	GO:0000170(sphingosine hydroxylase activity)|GO:0005783(endoplasmic reticulum)|GO:0006629(lipid metabolic process)|GO:0006633(fatty acid biosynthetic process)|GO:0006667(sphinganine metabolic process)|GO:0016020(membrane)|GO:0016021(integral to membrane)|GO:0016491(oxidoreductase activity)|GO:0016705(oxidoreductase activity, acting on paired donors, with incorporation or reduction of molecular ox…	TC1581592	2.07436	1.05267	0.731904	1.37343	4.8995	7.90577	0.000154903	0.013133
A_51_P408227	NM_030218	Probe	ENSMUST00000169041	78906	Misp	mitotic spindle positioning	Mus musculus mitotic spindle positioning (Misp), mRNA [NM_030218]	chr10:79290730-79292170	GO:0003674(molecular_function)|GO:0003779(actin binding)|GO:0005575(cellular_component)|GO:0005737(cytoplasm)|GO:0005856(cytoskeleton)|GO:0007049(cell cycle)|GO:0007067(mitosis)|GO:0008150(biological_process)|GO:0030054(cell junction)|GO:0051301(cell division)	TC1579903	2.06454	1.04582	0.66302	1.42861	7.07193	6.58153	0.000447822	0.0242092
A_55_P2170289	XM_006502581	Probe	ENSMUST00000050758	NA			filaggrin [Source:MGI Symbol;Acc:MGI:95553] [ENSMUST00000050758]	chr3:93097529-93097588		TC1599381	2.06432	1.04567	0.821238	1.27009	4.82462	10.8935	7.94646e-06	0.00281969
A_55_P1982186	NM_172718	Probe	ENSMUST00000057209	52850	Sgsm1	small G protein signaling modulator 1	Mus musculus small G protein signaling modulator 1 (Sgsm1), transcript variant 1, mRNA [NM_172718]	chr5:113672308-113672249	GO:0005097(Rab GTPase activator activity)|GO:0005794(Golgi apparatus)|GO:0032313(regulation of Rab GTPase activity)	TC1580066	2.06074	1.04316	0.791337	1.29498	5.89672	9.68517	1.80519e-05	0.00401863
A_51_P234881	NM_148941	Probe	ENSMUST00000034796	83603	Elovl4	elongation of very long chain fatty acids (FEN1/Elo2, SUR4/Elo3, yeast)-like 4	Mus musculus elongation of very long chain fatty acids (FEN1/Elo2, SUR4/Elo3, yeast)-like 4 (Elovl4), mRNA [NM_148941]	chr9:83672704-83672645	GO:0005783(endoplasmic reticulum)|GO:0006629(lipid metabolic process)|GO:0006631(fatty acid metabolic process)|GO:0006633(fatty acid biosynthetic process)|GO:0016020(membrane)|GO:0016021(integral to membrane)|GO:0016740(transferase activity)|GO:0019367(fatty acid elongation, saturated fatty acid)|GO:0030176(integral to endoplasmic reticulum membrane)|GO:0042761(very long-chain fatty acid biosynth…	TC1577828	2.05488	1.03905	0.663492	1.41461	5.57421	6.46858	0.000269666	0.0182273
A_55_P1989341	NM_030699	Probe	ENSMUST00000156177	80883	Ntng1	netrin G1	Mus musculus netrin G1 (Ntng1), transcript variant a, mRNA [NM_030699]	chr3:109584166-109584107	GO:0005886(plasma membrane)|GO:0007275(multicellular organismal development)|GO:0007399(nervous system development)|GO:0007409(axonogenesis)|GO:0016020(membrane)|GO:0030154(cell differentiation)|GO:0031225(anchored to membrane)|GO:0046658(anchored to plasma membrane)	TC1583782	2.05426	1.03862	0.716256	1.36098	5.97952	7.53292	9.96503e-05	0.00982818
A_55_P2126850	NM_021431	Probe	ENSMUST00000103007	58242	Nudt11	nudix (nucleoside diphosphate linked moiety X)-type motif 11	Mus musculus nudix (nucleoside diphosphate linked moiety X)-type motif 11 (Nudt11), mRNA [NM_021431]	chrX:5631752-5631811	GO:0005622(intracellular)|GO:0008486(diphosphoinositol-polyphosphate diphosphatase activity)	TC1580731	2.05398	1.03842	0.709166	1.36768	6.24734	7.37379	0.000114811	0.0107379
A_52_P49014	NM_009170	Probe	ENSMUST00000002708	20423	Shh	sonic hedgehog	Mus musculus sonic hedgehog (Shh), mRNA [NM_009170]	chr5:28784042-28783983	GO:0000122(negative regulation of transcription from RNA polymerase II promoter)|GO:0001525(angiogenesis)|GO:0001569(patterning of blood vessels)|GO:0001570(vasculogenesis)|GO:0001656(metanephros development)|GO:0001658(branching involved in ureteric bud morphogenesis)|GO:0001708(cell fate specification)|GO:0001755(neural crest cell migration)|GO:0001822(kidney development)|GO:0001841(neural tube…	TC1583717	2.05099	1.03632	0.708533	1.3641	4.78264	7.39189	0.000112962	0.010633
A_52_P578436	ENSMUST00000101325	Probe	ENSMUST00000101325	NA			immunoglobulin kappa chain variable 4-71 [Source:MGI Symbol;Acc:MGI:4439654] [ENSMUST00000101325]	chr6:69494489-69494430		TC1587714	2.05056	1.03602	0.818666	1.25338	6.60975	11.1442	6.7714e-06	0.0025836
A_55_P1959763	NM_007826	Probe	ENSMUST00000071533	13134	Dach1	dachshund 1 (Drosophila)	Mus musculus dachshund 1 (Drosophila) (Dach1), transcript variant 1, mRNA [NM_007826]	chr14:98186183-98186124	GO:0000122(negative regulation of transcription from RNA polymerase II promoter)|GO:0000166(nucleotide binding)|GO:0001075(RNA polymerase II core promoter sequence-specific DNA binding transcription factor activity involved in preinitiation complex assembly)|GO:0001078(RNA polymerase II core promoter proximal region sequence-specific DNA binding transcription factor activity involved in negative …	TC1597489	2.0467	1.0333	0.595463	1.47114	5.79029	5.5178	0.000730505	0.0324089
A_51_P167263	NM_007650	Probe	ENSMUST00000025571	12507	Cd5	CD5 antigen	Mus musculus CD5 antigen (Cd5), mRNA [NM_007650]	chr19:10792760-10792701	GO:0001948(glycoprotein binding)|GO:0005044(scavenger receptor activity)|GO:0005515(protein binding)|GO:0005886(plasma membrane)|GO:0009897(external side of plasma membrane)|GO:0016020(membrane)|GO:0016021(integral to membrane)|GO:0031295(T cell costimulation)|GO:0044214(fully spanning plasma membrane)|GO:0097190(apoptotic signaling pathway)	TC1582750	2.0413	1.02949	0.578396	1.48058	6.11703	5.33591	0.000895516	0.0360844
A_55_P2106068	NM_001039545	Probe	ENSMUST00000170159	17882	Myh2	myosin, heavy polypeptide 2, skeletal muscle, adult	Mus musculus myosin, heavy polypeptide 2, skeletal muscle, adult (Myh2), mRNA [NM_001039545]	chr11:67010960-67011019	GO:0000166(nucleotide binding)|GO:0001778(plasma membrane repair)|GO:0003779(actin binding)|GO:0005524(ATP binding)|GO:0005634(nucleus)|GO:0005730(nucleolus)|GO:0005794(Golgi apparatus)|GO:0005826(actomyosin contractile ring)|GO:0005859(muscle myosin complex)|GO:0005925(focal adhesion)|GO:0006936(muscle contraction)|GO:0014823(response to activity)|GO:0016459(myosin complex)|GO:0030016(myofibril)…		2.03987	1.02848	0.769562	1.2874	5.80474	9.28723	2.41227e-05	0.0046306
A_51_P230347	NM_177774	Probe	ENSMUST00000067864	272009	Srsf12	serine/arginine-rich splicing factor 12	Mus musculus serine/arginine-rich splicing factor 12 (Srsf12), mRNA [NM_177774]	chr4:33319990-33320049	GO:0003674(molecular_function)|GO:0005575(cellular_component)|GO:0005634(nucleus)|GO:0006397(mRNA processing)|GO:0008380(RNA splicing)	TC1584158	2.03957	1.02826	0.622502	1.43402	6.85776	6.3668	0.00104782	0.039376
A_55_P2071980	XR_396747	Probe		100043600	Gm4544	predicted gene 4544	PREDICTED: Mus musculus predicted gene 4544 (Gm4544), misc_RNA [XR_105713]	chr15:102490422-102490481		TC1637911	2.0395	1.02822	0.778558	1.27788	7.93164	9.62915	1.8792e-05	0.00409277
A_55_P1998737	NR_045050	Probe		71581	9130015A21Rik	RIKEN cDNA 9130015A21 gene	Mus musculus RIKEN cDNA 9130015A21 gene (9130015A21Rik), transcript variant 1, long non-coding RNA [NR_045050]	chr12:36357031-36356972		TC1658109	2.03607	1.02579	0.716146	1.33544	5.49126	7.74544	8.27815e-05	0.00890935
A_52_P236448	NM_033217	Probe	ENSMUST00000000122	18053	Ngfr	nerve growth factor receptor (TNFR superfamily, member 16)	Mus musculus nerve growth factor receptor (TNFR superfamily, member 16) (Ngfr), mRNA [NM_033217]	chr11:95430270-95430211	GO:0001540(beta-amyloid binding)|GO:0005035(death receptor activity)|GO:0005168(neurotrophin TRKA receptor binding)|GO:0005515(protein binding)|GO:0005622(intracellular)|GO:0005623(cell)|GO:0005634(nucleus)|GO:0005635(nuclear envelope)|GO:0005737(cytoplasm)|GO:0005791(rough endoplasmic reticulum)|GO:0005794(Golgi apparatus)|GO:0005886(plasma membrane)|GO:0006886(intracellular protein transport)|G…	TC1580542	2.03189	1.02282	0.537677	1.50797	6.40079	4.92923	0.00143526	0.0471029
A_51_P215038	NM_182991	Probe	ENSMUST00000045286	67937	Tmem59l	transmembrane protein 59-like	Mus musculus transmembrane protein 59-like (Tmem59l), mRNA [NM_182991]	chr8:73007887-73007828	GO:0003674(molecular_function)|GO:0005575(cellular_component)|GO:0005794(Golgi apparatus)|GO:0008150(biological_process)|GO:0016020(membrane)|GO:0016021(integral to membrane)	TC1580897	2.03169	1.02268	0.756129	1.28922	6.89834	8.97045	3.06204e-05	0.00528593
A_55_P2077510	NM_001033249	Probe	ENSMUST00000062765	213011	Zfp583	zinc finger protein 583	Mus musculus zinc finger protein 583 (Zfp583), mRNA [NM_001033249]	chr7:6267360-6267301	GO:0003676(nucleic acid binding)|GO:0003677(DNA binding)|GO:0005622(intracellular)|GO:0005634(nucleus)|GO:0006351(transcription, DNA-dependent)|GO:0006355(regulation of transcription, DNA-dependent)|GO:0008150(biological_process)|GO:0046872(metal ion binding)	TC1629796	2.02981	1.02135	0.782645	1.26005	6.24329	10.0039	1.44169e-05	0.00370031
A_55_P1959091	NM_031193	Probe		19702	Ren2	renin 2 tandem duplication of Ren1	Mus musculus renin 2 tandem duplication of Ren1 (Ren2), mRNA [NM_031193]		GO:0004175(endopeptidase activity)|GO:0004190(aspartic-type endopeptidase activity)|GO:0005576(extracellular region)|GO:0005615(extracellular space)|GO:0006508(proteolysis)|GO:0008233(peptidase activity)|GO:0016787(hydrolase activity)|GO:0045777(positive regulation of blood pressure)		2.02807	1.02011	0.726292	1.31393	7.31066	8.11747	6.04126e-05	0.00757395
A_51_P464738	NM_011400	Probe	ENSMUST00000030398	20525	Slc2a1	solute carrier family 2 (facilitated glucose transporter), member 1	Mus musculus solute carrier family 2 (facilitated glucose transporter), member 1 (Slc2a1), mRNA [NM_011400]	chr4:118809864-118809923	GO:0001939(female pronucleus)|GO:0005215(transporter activity)|GO:0005355(glucose transmembrane transporter activity)|GO:0005515(protein binding)|GO:0005622(intracellular)|GO:0005737(cytoplasm)|GO:0005886(plasma membrane)|GO:0005901(caveola)|GO:0005911(cell-cell junction)|GO:0006461(protein complex assembly)|GO:0006810(transport)|GO:0008643(carbohydrate transport)|GO:0015758(glucose transport)|GO…	TC1573138	2.02656	1.01903	0.657089	1.38098	12.9983	6.5826	0.000241011	0.0172183
A_55_P2192662	NM_001122899	Probe	ENSMUST00000106921	16847	Lepr	leptin receptor	Mus musculus leptin receptor (Lepr), transcript variant 3, mRNA [NM_001122899]	chr4:101485725-101485784	GO:0001525(angiogenesis)|GO:0004888(transmembrane signaling receptor activity)|GO:0004896(cytokine receptor activity)|GO:0005515(protein binding)|GO:0005576(extracellular region)|GO:0005615(extracellular space)|GO:0005886(plasma membrane)|GO:0005887(integral to plasma membrane)|GO:0007165(signal transduction)|GO:0007186(G-protein coupled receptor signaling pathway)|GO:0008203(cholesterol metaboli…	TC1582480	2.02497	1.0179	0.780592	1.25521	6.50401	10.0287	1.41713e-05	0.00365517
A_55_P1983858	NM_022886	Probe	ENSMUST00000095576	64929	Scel	sciellin	Mus musculus sciellin (Scel), mRNA [NM_022886]	chr14:104012445-104012504	GO:0005737(cytoplasm)|GO:0005886(plasma membrane)|GO:0008270(zinc ion binding)|GO:0008544(epidermis development)|GO:0009790(embryo development)|GO:0016020(membrane)|GO:0030216(keratinocyte differentiation)|GO:0046872(metal ion binding)		2.02077	1.01491	0.587094	1.44272	4.95216	5.54655	0.00070764	0.0319683
A_55_P2015169	NM_001277202	Probe		435921	Clec2f	C-type lectin domain family 2, member f	Mus musculus C-type lectin domain family 2, member f (Clec2f), mRNA [NM_001277202]	chr6:128967574-128967633			2.02076	1.0149	0.579853	1.44994	5.94573	5.45432	0.000783924	0.0335774
A_52_P222230	AK040896	Probe		NA			Mus musculus adult male aorta and vein cDNA, RIKEN full-length enriched library, clone:A530041D01 product:unclassifiable, full insert sequence. [AK040896]	chr13:67992602-67992543		TC1592212	2.01787	1.01283	0.652743	1.37292	11.9343	7.06668	0.000627921	0.0296451
A_52_P322141	NM_001081291	Probe	ENSMUST00000113440	78317	Ccdc88b	coiled-coil domain containing 88B	Mus musculus coiled-coil domain containing 88B (Ccdc88b), mRNA [NM_001081291]	chr19:6919178-6919119	GO:0003674(molecular_function)|GO:0005575(cellular_component)|GO:0008150(biological_process)	TC1586524	2.01654	1.01188	0.786575	1.23719	7.7539	10.5004	1.02823e-05	0.00316846
A_52_P590625	NM_175532	Probe	ENSMUST00000055745	244202	Nlrp10	NLR family, pyrin domain containing 10	Mus musculus NLR family, pyrin domain containing 10 (Nlrp10), mRNA [NM_175532]	chr7:116065680-116065621	GO:0000166(nucleotide binding)|GO:0002827(positive regulation of T-helper 1 type immune response)|GO:0005524(ATP binding)|GO:0005737(cytoplasm)|GO:0005886(plasma membrane)|GO:0006952(defense response)|GO:0016020(membrane)|GO:0017111(nucleoside-triphosphatase activity)|GO:0019897(extrinsic to plasma membrane)|GO:0035397(helper T cell enhancement of adaptive immune response)|GO:0045087(innate immun…	TC1611032	2.01164	1.00838	0.716152	1.3006	5.77182	8.06788	6.29601e-05	0.00777677
A_55_P2175767	BC087921	Probe		57785	Rangrf	RAN guanine nucleotide release factor	Mus musculus RAN guanine nucleotide release factor, mRNA (cDNA clone MGC:107268 IMAGE:6772909), complete cds. [BC087921]	chr11:68786044-68785985	GO:0003254(regulation of membrane depolarization)|GO:0005085(guanyl-nucleotide exchange factor activity)|GO:0005622(intracellular)|GO:0005623(cell)|GO:0005634(nucleus)|GO:0005654(nucleoplasm)|GO:0005737(cytoplasm)|GO:0005791(rough endoplasmic reticulum)|GO:0005901(caveola)|GO:0006810(transport)|GO:0006888(ER to Golgi vesicle-mediated transport)|GO:0006913(nucleocytoplasmic transport)|GO:0008536(R…		2.00095	1.00068	0.792251	1.20911	8.38718	11.2249	6.43582e-06	0.00252889
A_55_P1972490	XM_006540002	Probe		100042834	Gm4055	predicted gene 4055	PREDICTED: Mus musculus predicted gene 4055 (Gm4055), mRNA [XM_003945598]	chrX:8906160-8906101	GO:0003674(molecular_function)|GO:0005575(cellular_component)|GO:0008150(biological_process)	TC1650285	2.00059	1.00043	0.764518	1.23634	8.13878	9.91494	1.53411e-05	0.0037605
A_55_P2113703	NM_019866	Probe	ENSMUST00000098483	272382	Spib	Spi-B transcription factor (Spi-1/PU.1 related)	Mus musculus Spi-B transcription factor (Spi-1/PU.1 related) (Spib), mRNA [NM_019866]	chr7:51781451-51781392	GO:0003677(DNA binding)|GO:0003700(sequence-specific DNA binding transcription factor activity)|GO:0005634(nucleus)|GO:0005667(transcription factor complex)|GO:0006351(transcription, DNA-dependent)|GO:0006355(regulation of transcription, DNA-dependent)|GO:0015630(microtubule cytoskeleton)|GO:0030225(macrophage differentiation)|GO:0043565(sequence-specific DNA binding)	TC1632863	2.00024	1.00017	0.604728	1.39561	4.82272	5.91346	0.00047607	0.0250885
A_30_P01027577	chr1:85117750-85129200_F	Probe		NA			lincRNA:chr1:85117750-85129200 forward strand	chr1:85120101-85120160			-2.00024	-1.00017	-1.39597	-0.604379	10.3907	-5.90823	0.000478713	0.0251476
A_52_P198727	NM_026431	Probe	ENSMUST00000149074	67884	1810043G02Rik	RIKEN cDNA 1810043G02 gene	Mus musculus RIKEN cDNA 1810043G02 gene (1810043G02Rik), mRNA [NM_026431]	chr10:77447299-77447358	GO:0003674(molecular_function)|GO:0005737(cytoplasm)|GO:0005886(plasma membrane)|GO:0007010(cytoskeleton organization)|GO:0008360(regulation of cell shape)|GO:0030030(cell projection organization)|GO:0060271(cilium morphogenesis)	TC1665581	-2.00048	-1.00035	-1.21166	-0.789041	10.594	-11.0685	7.10454e-06	0.00259973
A_55_P2184013	NM_175219	Probe		620078	C130026I21Rik	RIKEN cDNA C130026I21 gene	Mus musculus RIKEN cDNA C130026I21 gene (C130026I21Rik), transcript variant 1, mRNA [NM_175219]	chr1:85242978-85242919	GO:0003674(molecular_function)|GO:0005575(cellular_component)|GO:0008150(biological_process)	TC1592629	-2.00193	-1.00139	-1.22524	-0.777543	9.73123	-10.4593	1.05686e-05	0.00320606
A_66_P124139	NM_001025597	Probe	ENSMUST00000076700	22778	Ikzf1	IKAROS family zinc finger 1	Mus musculus IKAROS family zinc finger 1 (Ikzf1), transcript variant 1, mRNA [NM_001025597]	chr11:11672828-11672887	GO:0000122(negative regulation of transcription from RNA polymerase II promoter)|GO:0001779(natural killer cell differentiation)|GO:0003676(nucleic acid binding)|GO:0003677(DNA binding)|GO:0003700(sequence-specific DNA binding transcription factor activity)|GO:0005515(protein binding)|GO:0005634(nucleus)|GO:0005667(transcription factor complex)|GO:0005721(centromeric heterochromatin)|GO:0005737(c…	TC1598928	-2.00305	-1.0022	-1.25064	-0.753757	8.25014	-9.43155	2.16888e-05	0.00440915
A_55_P2031167	NM_010107	Probe	ENSMUST00000029566	13636	Efna1	ephrin A1	Mus musculus ephrin A1 (Efna1), transcript variant 1, mRNA [NM_010107]	chr3:89075762-89075703	GO:0000122(negative regulation of transcription from RNA polymerase II promoter)|GO:0000187(activation of MAPK activity)|GO:0001525(angiogenesis)|GO:0003180(aortic valve morphogenesis)|GO:0003183(mitral valve morphogenesis)|GO:0003199(endocardial cushion to mesenchymal transition involved in heart valve formation)|GO:0005515(protein binding)|GO:0005576(extracellular region)|GO:0005886(plasma memb…	TC1635107	-2.00311	-1.00224	-1.41753	-0.586953	12.1858	-6.06329	0.00132705	0.0451196
A_55_P2106459	NM_007496	Probe	ENSMUST00000043896	11906	Zfhx3	zinc finger homeobox 3	Mus musculus zinc finger homeobox 3 (Zfhx3), mRNA [NM_007496]	chr8:111485354-111485413	GO:0000122(negative regulation of transcription from RNA polymerase II promoter)|GO:0003676(nucleic acid binding)|GO:0003677(DNA binding)|GO:0003700(sequence-specific DNA binding transcription factor activity)|GO:0005634(nucleus)|GO:0005667(transcription factor complex)|GO:0005737(cytoplasm)|GO:0005739(mitochondrion)|GO:0006351(transcription, DNA-dependent)|GO:0006355(regulation of transcription,…	TC1745606	-2.00499	-1.00359	-1.48281	-0.524376	7.43938	-4.8964	0.00149247	0.0481999
A_52_P332788	XM_006496590	Probe		620078	C130026I21Rik	RIKEN cDNA C130026I21 gene	Mus musculus adult male testis cDNA, RIKEN full-length enriched library, clone:4930565N07 product:Mus musculus, clone MGC:8305 IMAGE:3593825, mRNA, complete cds, full insert sequence. [AK016231]	chr1:87507422-87507481	GO:0003674(molecular_function)|GO:0005575(cellular_component)|GO:0008150(biological_process)	TC1631331	-2.00566	-1.00407	-1.21009	-0.798055	10.1969	-11.3949	5.78885e-06	0.00237456
A_55_P2068892	NM_010559	Probe	ENSMUST00000029559	16194	Il6ra	interleukin 6 receptor, alpha	Mus musculus interleukin 6 receptor, alpha (Il6ra), mRNA [NM_010559]	chr3:89674113-89674054	GO:0004896(cytokine receptor activity)|GO:0004897(ciliary neurotrophic factor receptor activity)|GO:0004915(interleukin-6 receptor activity)|GO:0005138(interleukin-6 receptor binding)|GO:0005576(extracellular region)|GO:0005615(extracellular space)|GO:0005896(interleukin-6 receptor complex)|GO:0008284(positive regulation of cell proliferation)|GO:0009986(cell surface)|GO:0010536(positive regulati…		-2.00566	-1.00408	-1.30243	-0.705723	11.2822	-7.86836	7.44991e-05	0.00850248
A_51_P486239	NM_011606	Probe	ENSMUST00000026890	21922	Clec3b	C-type lectin domain family 3, member b	Mus musculus C-type lectin domain family 3, member b (Clec3b), mRNA [NM_011606]	chr9:123066320-123066379	GO:0001501(skeletal system development)|GO:0001652(granular component)|GO:0005509(calcium ion binding)|GO:0005515(protein binding)|GO:0005576(extracellular region)|GO:0005578(proteinaceous extracellular matrix)|GO:0005615(extracellular space)|GO:0005737(cytoplasm)|GO:0008201(heparin binding)|GO:0010756(positive regulation of plasminogen activation)|GO:0030246(carbohydrate binding)|GO:0030282(bone…	TC1584741	-2.01147	-1.00825	-1.22259	-0.793906	9.01464	-10.9979	7.43138e-06	0.00268576
A_30_P01027543	chr1:175705225-175717250_R	Probe		NA			lincRNA:chr1:175705225-175717250 reverse strand	chr1:175706647-175706588			-2.0134	-1.00963	-1.36018	-0.659086	8.49126	-7.70852	0.00101055	0.0387971
A_55_P1993358	ENSMUST00000111423	Probe	ENSMUST00000111423	NA			PREDICTED: Mus musculus Sp110 nuclear body protein-like (LOC664787), misc_RNA [XR_030524]	chr8_random:17727-17668		TC1589321	-2.01489	-1.0107	-1.44258	-0.578828	9.38677	-5.47162	0.000768948	0.0332205
A_52_P269672	NM_011447	Probe	ENSMUST00000025003	20681	Sox8	SRY-box containing gene 8	Mus musculus SRY-box containing gene 8 (Sox8), mRNA [NM_011447]	chr17:25703153-25703094	GO:0000979(RNA polymerase II core promoter sequence-specific DNA binding)|GO:0000981(sequence-specific DNA binding RNA polymerase II transcription factor activity)|GO:0001649(osteoblast differentiation)|GO:0001701(in utero embryonic development)|GO:0001755(neural crest cell migration)|GO:0003677(DNA binding)|GO:0003700(sequence-specific DNA binding transcription factor activity)|GO:0005515(protei…	TC1654304	-2.01886	-1.01354	-1.43564	-0.59144	7.32296	-5.61406	0.000657017	0.0305052
A_55_P2128734	NM_146131	Probe	ENSMUST00000038942	229534	Pbxip1	pre B cell leukemia transcription factor interacting protein 1	Mus musculus pre B cell leukemia transcription factor interacting protein 1 (Pbxip1), mRNA [NM_146131]	chr3:89252808-89252867	GO:0003674(molecular_function)|GO:0005634(nucleus)|GO:0005737(cytoplasm)|GO:0005856(cytoskeleton)|GO:0005874(microtubule)|GO:0008150(biological_process)|GO:0043231(intracellular membrane-bounded organelle)|GO:0045892(negative regulation of transcription, DNA-dependent)	TC1574288	-2.01979	-1.01421	-1.30652	-0.721894	13.6365	-8.11205	6.06852e-05	0.00759187
A_51_P511315	NM_011193	Probe	ENSMUST00000138646	19200	Pstpip1	proline-serine-threonine phosphatase-interacting protein 1	Mus musculus proline-serine-threonine phosphatase-interacting protein 1 (Pstpip1), mRNA [NM_011193]	chr9:55975648-55976435	GO:0000910(cytokinesis)|GO:0001725(stress fiber)|GO:0003779(actin binding)|GO:0005515(protein binding)|GO:0005737(cytoplasm)|GO:0005826(actomyosin contractile ring)|GO:0005856(cytoskeleton)|GO:0007155(cell adhesion)|GO:0019903(protein phosphatase binding)|GO:0032154(cleavage furrow)|GO:0042995(cell projection)	TC1698234	-2.02028	-1.01455	-1.4048	-0.624307	8.84133	-6.07836	0.000400575	0.0227794
A_51_P100852	NM_175449	Probe	ENSMUST00000062784	215900	Fam26f	family with sequence similarity 26, member F	Mus musculus family with sequence similarity 26, member F (Fam26f), mRNA [NM_175449]	chr10:33846270-33846211	GO:0003674(molecular_function)|GO:0005575(cellular_component)|GO:0006810(transport)|GO:0006811(ion transport)|GO:0008150(biological_process)|GO:0016020(membrane)|GO:0016021(integral to membrane)	TC1586587	-2.02147	-1.01541	-1.42138	-0.609429	6.65869	-5.84777	0.000510446	0.0261695
A_30_P01031674	chr11:53596919-53672731_R	Probe		NA			lincRNA:chr11:53596919-53672731 reverse strand	chr11:53597039-53596980			-2.02208	-1.01584	-1.27122	-0.76046	7.47772	-9.30015	2.38927e-05	0.00462196
A_51_P282144	NM_011780	Probe	ENSMUST00000087374	23792	Adam23	a disintegrin and metallopeptidase domain 23	Mus musculus a disintegrin and metallopeptidase domain 23 (Adam23), transcript variant 2, mRNA [NM_011780]	chr1:63639339-63639398	GO:0004222(metalloendopeptidase activity)|GO:0005515(protein binding)|GO:0005576(extracellular region)|GO:0005886(plasma membrane)|GO:0006508(proteolysis)|GO:0007155(cell adhesion)|GO:0008237(metallopeptidase activity)|GO:0008270(zinc ion binding)|GO:0016020(membrane)|GO:0016021(integral to membrane)	TC1752685	-2.02367	-1.01697	-1.25223	-0.781715	7.3228	-10.1069	1.34253e-05	0.00358915
A_55_P2029682	NM_172887	Probe	ENSMUST00000087204	320365	Fry	furry homolog (Drosophila)	Mus musculus furry homolog (Drosophila) (Fry), mRNA [NM_172887]	chr5:151300133-151300192	GO:0003674(molecular_function)|GO:0005575(cellular_component)|GO:0005737(cytoplasm)|GO:0005856(cytoskeleton)|GO:0008150(biological_process)	NP590506	-2.02658	-1.01905	-1.30237	-0.735729	9.0958	-8.4095	4.75658e-05	0.00654829
A_66_P135185	NM_007960	Probe	ENSMUST00000162730	14009	Etv1	ets variant gene 1	Mus musculus ets variant gene 1 (Etv1), transcript variant 1, mRNA [NM_007960]	chr12:39593054-39593113	GO:0003677(DNA binding)|GO:0003700(sequence-specific DNA binding transcription factor activity)|GO:0005634(nucleus)|GO:0006351(transcription, DNA-dependent)|GO:0006355(regulation of transcription, DNA-dependent)|GO:0007411(axon guidance)|GO:0007517(muscle organ development)|GO:0007638(mechanosensory behavior)|GO:0043565(sequence-specific DNA binding)|GO:0045893(positive regulation of transcriptio…	TC1576141	-2.02827	-1.02025	-1.28908	-0.751423	13.5451	-8.87322	3.29937e-05	0.005583
A_30_P01019065	chr17:12965849-12968519_F	Probe		NA			lincRNA:chr17:12965849-12968519 forward strand	chr17:12968024-12968083			-2.02835	-1.02031	-1.46735	-0.573272	6.52673	-5.33629	0.000895126	0.0360844
A_55_P2076448	NM_172930	Probe	ENSMUST00000089054	245386	Tmem255a	transmembrane protein 255A	Mus musculus transmembrane protein 255A (Tmem255a), mRNA [NM_172930]	chrX:35550543-35550484	GO:0003674(molecular_function)|GO:0005575(cellular_component)|GO:0008150(biological_process)|GO:0016020(membrane)|GO:0016021(integral to membrane)	TC1590435	-2.03536	-1.02528	-1.29308	-0.757483	6.72119	-8.95125	3.10735e-05	0.00533516
A_55_P2085012	NAP030094-1	Probe		NA				chr5:105588579-105588520			-2.03782	-1.02703	-1.29842	-0.755637	8.91128	-8.84786	3.36461e-05	0.00560106
A_66_P138137	NM_013632	Probe	ENSMUST00000178092	18950	Pnp	purine-nucleoside phosphorylase	Mus musculus purine-nucleoside phosphorylase (Pnp), mRNA [NM_013632]	chr14:51571344-51571403	GO:0001882(nucleoside binding)|GO:0001916(positive regulation of T cell mediated cytotoxicity)|GO:0002060(purine base binding)|GO:0003824(catalytic activity)|GO:0004731(purine-nucleoside phosphorylase activity)|GO:0005576(extracellular region)|GO:0005622(intracellular)|GO:0005634(nucleus)|GO:0005737(cytoplasm)|GO:0005829(cytosol)|GO:0005856(cytoskeleton)|GO:0006139(nucleobase-containing compound …	TC1574467	-2.0416	-1.0297	-1.25381	-0.805588	13.1038	-10.7424	8.76547e-06	0.0029478
A_51_P305628	NM_015803	Probe	ENSMUST00000080368	50769	Atp8a2	ATPase, aminophospholipid transporter-like, class I, type 8A, member 2	Mus musculus ATPase, aminophospholipid transporter-like, class I, type 8A, member 2 (Atp8a2), mRNA [NM_015803]	chr14:60266675-60266616	GO:0000166(nucleotide binding)|GO:0000287(magnesium ion binding)|GO:0003011(involuntary skeletal muscle contraction)|GO:0004012(phospholipid-translocating ATPase activity)|GO:0005524(ATP binding)|GO:0006812(cation transport)|GO:0007409(axonogenesis)|GO:0007568(aging)|GO:0015914(phospholipid transport)|GO:0016020(membrane)|GO:0016021(integral to membrane)|GO:0016787(hydrolase activity)|GO:0019829(…	TC1588380	-2.0445	-1.03175	-1.33342	-0.730071	8.20053	-7.99623	6.68561e-05	0.00808738
A_55_P1954277	NM_080595	Probe	ENSMUST00000163299	140703	Emid1	EMI domain containing 1	Mus musculus EMI domain containing 1 (Emid1), mRNA [NM_080595]	chr11:5006332-5006273	GO:0005515(protein binding)|GO:0005576(extracellular region)|GO:0005578(proteinaceous extracellular matrix)|GO:0005581(collagen)|GO:0005783(endoplasmic reticulum)|GO:0005794(Golgi apparatus)|GO:0008150(biological_process)	TC1600304	-2.0486	-1.03464	-1.26871	-0.80057	16.0535	-10.3347	1.14922e-05	0.00333092
A_51_P127297	NM_008288	Probe	ENSMUST00000016338	15483	Hsd11b1	hydroxysteroid 11-beta dehydrogenase 1	Mus musculus hydroxysteroid 11-beta dehydrogenase 1 (Hsd11b1), transcript variant 1, mRNA [NM_008288]	chr1:195048228-195048169	GO:0003845(11-beta-hydroxysteroid dehydrogenase [NAD(P)] activity)|GO:0005496(steroid binding)|GO:0005737(cytoplasm)|GO:0005783(endoplasmic reticulum)|GO:0005791(rough endoplasmic reticulum)|GO:0006629(lipid metabolic process)|GO:0006704(glucocorticoid biosynthetic process)|GO:0006713(glucocorticoid catabolic process)|GO:0008152(metabolic process)|GO:0008202(steroid metabolic process)|GO:0016020(…	TC1580265	-2.04902	-1.03493	-1.32568	-0.744184	9.40452	-8.94298	0.000191546	0.015033
A_51_P394190	NM_010723	Probe	ENSMUST00000121112	16911	Lmo4	LIM domain only 4	Mus musculus LIM domain only 4 (Lmo4), transcript variant 1, mRNA [NM_010723]	chr3:143851756-143851697	GO:0001158(enhancer sequence-specific DNA binding)|GO:0001843(neural tube closure)|GO:0003281(ventricular septum development)|GO:0005515(protein binding)|GO:0005667(transcription factor complex)|GO:0006351(transcription, DNA-dependent)|GO:0006355(regulation of transcription, DNA-dependent)|GO:0006366(transcription from RNA polymerase II promoter)|GO:0008134(transcription factor binding)|GO:000827…	TC1591815	-2.04952	-1.03528	-1.24082	-0.829745	15.1226	-11.7765	4.58631e-06	0.00206553
A_55_P2091461	NM_007609	Probe	ENSMUST00000027012	12363	Casp4	caspase 4, apoptosis-related cysteine peptidase	Mus musculus caspase 4, apoptosis-related cysteine peptidase (Casp4), mRNA [NM_007609]	chr9:5336658-5336717	GO:0004197(cysteine-type endopeptidase activity)|GO:0005622(intracellular)|GO:0005739(mitochondrion)|GO:0005783(endoplasmic reticulum)|GO:0006508(proteolysis)|GO:0006915(apoptotic process)|GO:0008233(peptidase activity)|GO:0008234(cysteine-type peptidase activity)|GO:0016020(membrane)|GO:0016787(hydrolase activity)|GO:0035234(germ cell programmed cell death)|GO:0042981(regulation of apoptotic pro…		-2.05085	-1.03622	-1.29148	-0.780967	10.7284	-9.49137	2.0762e-05	0.00428019
A_65_P17218	NM_001170853	Probe	ENSMUST00000111210	100040462	Mndal	myeloid nuclear differentiation antigen like	Mus musculus myeloid nuclear differentiation antigen like (Mndal), mRNA [NM_001170853]	chr1:175787609-175787550	GO:0003674(molecular_function)|GO:0005634(nucleus)|GO:0030308(negative regulation of cell growth)|GO:0040008(regulation of growth)	TC1652124	-2.05128	-1.03652	-1.28242	-0.790623	9.5152	-9.85533	1.59975e-05	0.00381144
A_30_P01017876	chr9:96635508-96654148_R	Probe		NA			lincRNA:chr9:96635508-96654148 reverse strand	chr9:96647138-96647079			-2.05513	-1.03923	-1.35951	-0.718955	7.51714	-7.58646	9.50644e-05	0.00957974
A_51_P127297	NM_008288	Probe	ENSMUST00000016338	15483	Hsd11b1	hydroxysteroid 11-beta dehydrogenase 1	Mus musculus hydroxysteroid 11-beta dehydrogenase 1 (Hsd11b1), transcript variant 1, mRNA [NM_008288]	chr1:195048228-195048169	GO:0003845(11-beta-hydroxysteroid dehydrogenase [NAD(P)] activity)|GO:0005496(steroid binding)|GO:0005737(cytoplasm)|GO:0005783(endoplasmic reticulum)|GO:0005791(rough endoplasmic reticulum)|GO:0006629(lipid metabolic process)|GO:0006704(glucocorticoid biosynthetic process)|GO:0006713(glucocorticoid catabolic process)|GO:0008152(metabolic process)|GO:0008202(steroid metabolic process)|GO:0016020(…	TC1580265	-2.0559	-1.03977	-1.43994	-0.639594	9.49817	-6.52793	0.000927668	0.0368224
A_55_P2093874	NM_146131	Probe	ENSMUST00000038942	229534	Pbxip1	pre B cell leukemia transcription factor interacting protein 1	Mus musculus pre B cell leukemia transcription factor interacting protein 1 (Pbxip1), mRNA [NM_146131]	chr3:89252815-89252874	GO:0003674(molecular_function)|GO:0005634(nucleus)|GO:0005737(cytoplasm)|GO:0005856(cytoskeleton)|GO:0005874(microtubule)|GO:0008150(biological_process)|GO:0043231(intracellular membrane-bounded organelle)|GO:0045892(negative regulation of transcription, DNA-dependent)	TC1705358	-2.05611	-1.03992	-1.31941	-0.760425	13.766	-8.69926	3.77738e-05	0.00581927
A_55_P2143204	NM_146131	Probe	ENSMUST00000038942	229534	Pbxip1	pre B cell leukemia transcription factor interacting protein 1	Mus musculus pre B cell leukemia transcription factor interacting protein 1 (Pbxip1), mRNA [NM_146131]	chr3:89254114-89254173	GO:0003674(molecular_function)|GO:0005634(nucleus)|GO:0005737(cytoplasm)|GO:0005856(cytoskeleton)|GO:0005874(microtubule)|GO:0008150(biological_process)|GO:0043231(intracellular membrane-bounded organelle)|GO:0045892(negative regulation of transcription, DNA-dependent)	TC1640551	-2.0566	-1.04026	-1.35476	-0.725758	11.4959	-7.73341	8.36458e-05	0.00893667
A_51_P127297	NM_008288	Probe	ENSMUST00000016338	15483	Hsd11b1	hydroxysteroid 11-beta dehydrogenase 1	Mus musculus hydroxysteroid 11-beta dehydrogenase 1 (Hsd11b1), transcript variant 1, mRNA [NM_008288]	chr1:195048228-195048169	GO:0003845(11-beta-hydroxysteroid dehydrogenase [NAD(P)] activity)|GO:0005496(steroid binding)|GO:0005737(cytoplasm)|GO:0005783(endoplasmic reticulum)|GO:0005791(rough endoplasmic reticulum)|GO:0006629(lipid metabolic process)|GO:0006704(glucocorticoid biosynthetic process)|GO:0006713(glucocorticoid catabolic process)|GO:0008152(metabolic process)|GO:0008202(steroid metabolic process)|GO:0016020(…	TC1580265	-2.06101	-1.04335	-1.33401	-0.752686	9.14345	-8.39249	4.82235e-05	0.00661215
A_52_P451073	NM_178589	Probe	ENSMUST00000024708	94185	Tnfrsf21	tumor necrosis factor receptor superfamily, member 21	Mus musculus tumor necrosis factor receptor superfamily, member 21 (Tnfrsf21), mRNA [NM_178589]	chr17:43225326-43225385	GO:0005737(cytoplasm)|GO:0006915(apoptotic process)|GO:0007165(signal transduction)|GO:0016020(membrane)|GO:0016021(integral to membrane)|GO:0030424(axon)|GO:0051402(neuron apoptotic process)	TC1646016	-2.06654	-1.04722	-1.34059	-0.753851	10.2134	-8.34595	5.00764e-05	0.00672449
A_55_P2028651	NM_001243018	Probe	ENSMUST00000093991	212124	E030019B06Rik	RIKEN cDNA E030019B06 gene	Mus musculus RIKEN cDNA E030019B06 gene (E030019B06Rik), mRNA [NM_001243018]	chr7:146787116-146787057	GO:0003674(molecular_function)|GO:0005575(cellular_component)|GO:0008150(biological_process)	TC1616571	-2.07021	-1.04978	-1.28659	-0.812967	6.78917	-10.3644	1.12634e-05	0.00331383
A_55_P2261772	ENSMUST00000185176	Probe		102153	C230098O21Rik	RIKEN cDNA C230098O21 gene	Mus musculus 0 day neonate cerebellum cDNA, RIKEN full-length enriched library, clone:C230098O21 product:unclassifiable, full insert sequence. [AK082735]	chr8:71656726-71656667			-2.07252	-1.05138	-1.35529	-0.747476	8.90262	-8.08857	6.18827e-05	0.0077026
A_55_P2093286	NM_007470	Probe	ENSMUST00000130560	11815	Apod	apolipoprotein D	Mus musculus apolipoprotein D (Apod), mRNA [NM_007470]	chr16:31297265-31297206	GO:0000302(response to reactive oxygen species)|GO:0005215(transporter activity)|GO:0005576(extracellular region)|GO:0005615(extracellular space)|GO:0005622(intracellular)|GO:0005737(cytoplasm)|GO:0005783(endoplasmic reticulum)|GO:0006006(glucose metabolic process)|GO:0006629(lipid metabolic process)|GO:0006810(transport)|GO:0008289(lipid binding)|GO:0010642(negative regulation of platelet-derive…	TC1608422	-2.07629	-1.05401	-1.29101	-0.817012	12.3685	-10.3981	1.10114e-05	0.00325602
A_51_P293069	NM_001081259	Probe	ENSMUST00000085635	226844	Mfsd7b	major facilitator superfamily domain containing 7B	Mus musculus major facilitator superfamily domain containing 7B (Mfsd7b), mRNA [NM_001081259]	chr1:192829890-192829831	GO:0001568(blood vessel development)|GO:0001701(in utero embryonic development)|GO:0005739(mitochondrion)|GO:0005886(plasma membrane)|GO:0006810(transport)|GO:0006839(mitochondrial transport)|GO:0015232(heme transporter activity)|GO:0015886(heme transport)|GO:0016020(membrane)|GO:0016021(integral to membrane)|GO:0030218(erythrocyte differentiation)|GO:0035108(limb morphogenesis)|GO:0035264(multic…	TC1610937	-2.07846	-1.05551	-1.33425	-0.776779	10.2435	-8.85367	3.34953e-05	0.00560106
A_30_P01025535	chr11:53596919-53672731_R	Probe		NA			lincRNA:chr11:53596919-53672731 reverse strand	chr11:53596979-53596920			-2.07898	-1.05587	-1.38727	-0.724483	8.66439	-7.44942	0.000107305	0.0104015
A_66_P125389	NM_001101475	Probe	ENSMUST00000171297	240328	F830016B08Rik	RIKEN cDNA F830016B08 gene	Mus musculus RIKEN cDNA F830016B08 gene (F830016B08Rik), mRNA [NM_001101475]	chr18:60459976-60460035	GO:0003674(molecular_function)|GO:0005575(cellular_component)|GO:0008150(biological_process)		-2.08379	-1.05921	-1.3727	-0.745724	7.98202	-7.89974	7.25366e-05	0.00839361
A_55_P1974845	NM_001009978	Probe	ENSMUST00000134739	18573	Pde1a	phosphodiesterase 1A, calmodulin-dependent	Mus musculus phosphodiesterase 1A, calmodulin-dependent (Pde1a), transcript variant 7, mRNA [NM_001009978]	chr2:79705260-79705201	GO:0003824(catalytic activity)|GO:0004114(3',5'-cyclic-nucleotide phosphodiesterase activity)|GO:0004115(3',5'-cyclic-AMP phosphodiesterase activity)|GO:0004117(calmodulin-dependent cyclic-nucleotide phosphodiesterase activity)|GO:0005516(calmodulin binding)|GO:0005634(nucleus)|GO:0005737(cytoplasm)|GO:0006198(cAMP catabolic process)|GO:0007165(signal transduction)|GO:0008081(phosphoric diester h…	NP1398801	-2.09209	-1.06494	-1.31288	-0.817011	6.66822	-10.0426	1.40355e-05	0.00365517
A_52_P467389	NM_023044	Probe	ENSMUST00000025646	65221	Slc15a3	solute carrier family 15, member 3	Mus musculus solute carrier family 15, member 3 (Slc15a3), mRNA [NM_023044]	chr19:10931798-10932148	GO:0005215(transporter activity)|GO:0005764(lysosome)|GO:0005765(lysosomal membrane)|GO:0006810(transport)|GO:0006857(oligopeptide transport)|GO:0015031(protein transport)|GO:0015293(symporter activity)|GO:0015833(peptide transport)|GO:0016020(membrane)|GO:0016021(integral to membrane)	TC1584165	-2.0936	-1.06599	-1.52812	-0.603853	6.61666	-5.39306	0.000839605	0.0348481
A_55_P1967978	NM_001136073	Probe	ENSMUST00000151292	18019	Nfatc2	nuclear factor of activated T cells, cytoplasmic, calcineurin dependent 2	Mus musculus nuclear factor of activated T cells, cytoplasmic, calcineurin dependent 2 (Nfatc2), transcript variant d, mRNA [NM_001136073]	chr2:168302033-168301974	GO:0001816(cytokine production)|GO:0003677(DNA binding)|GO:0003700(sequence-specific DNA binding transcription factor activity)|GO:0005515(protein binding)|GO:0005634(nucleus)|GO:0005667(transcription factor complex)|GO:0005737(cytoplasm)|GO:0005829(cytosol)|GO:0005886(plasma membrane)|GO:0006351(transcription, DNA-dependent)|GO:0006355(regulation of transcription, DNA-dependent)|GO:0006974(respo…	TC1637462	-2.09521	-1.06709	-1.47525	-0.658935	9.99388	-6.11259	0.000386635	0.0223462
A_30_P01027120	chr1:87343550-87362900_F	Probe		NA			lincRNA:chr1:87343550-87362900 forward strand	chr1:87351659-87351718			-2.09721	-1.06847	-1.44254	-0.694404	10.9422	-6.6783	0.000219568	0.0162931
A_55_P1965459	NM_145492	Probe	ENSMUST00000025288	225207	Zfp521	zinc finger protein 521	Mus musculus zinc finger protein 521 (Zfp521), mRNA [NM_145492]	chr18:13845604-13845545	GO:0003676(nucleic acid binding)|GO:0003677(DNA binding)|GO:0005634(nucleus)|GO:0006351(transcription, DNA-dependent)|GO:0006355(regulation of transcription, DNA-dependent)|GO:0007275(multicellular organismal development)|GO:0019904(protein domain specific binding)|GO:0030154(cell differentiation)|GO:0046872(metal ion binding)	TC1647678	-2.10359	-1.07286	-1.56619	-0.579525	7.07205	-5.08456	0.00119537	0.0424763
A_30_P01030543	chr9:67414463-67483185_R	Probe		NA			lincRNA:chr9:67414463-67483185 reverse strand	chr9:67425592-67425533			-2.10721	-1.07533	-1.34829	-0.802377	7.16452	-9.21086	2.5534e-05	0.00482246
A_51_P258409	NM_010423	Probe	ENSMUST00000042412	15213	Hey1	hairy/enhancer-of-split related with YRPW motif 1	Mus musculus hairy/enhancer-of-split related with YRPW motif 1 (Hey1), mRNA [NM_010423]	chr3:8663491-8663432	GO:0000122(negative regulation of transcription from RNA polymerase II promoter)|GO:0000983(RNA polymerase II core promoter sequence-specific DNA binding transcription factor activity)|GO:0000988(protein binding transcription factor activity)|GO:0001078(RNA polymerase II core promoter proximal region sequence-specific DNA binding transcription factor activity involved in negative regulation of tr…	TC1573072	-2.11597	-1.08132	-1.44349	-0.719148	13.2276	-6.98061	0.000164638	0.0135193
A_55_P1976743	XM_006529071	Probe		624083	Gm15753	predicted gene 15753	PREDICTED: Mus musculus predicted gene 15753 (Gm15753), misc_RNA [XR_142153]	chr5:138161120-138161061		TC1672344	-2.12416	-1.08689	-1.48745	-0.686339	10.4541	-6.34421	0.000305328	0.0193598
A_55_P2427377	AK039947	Probe		73207	3110068a07rik	RIKEN cDNA 3110068A07 gene	Mus musculus 0 day neonate thymus cDNA, RIKEN full-length enriched library, clone:A430034K20 product:unclassifiable, full insert sequence. [AK039947]	chr14:32590348-32590289		TC1626051	-2.12592	-1.08808	-1.47454	-0.70163	6.72516	-6.58287	0.000240948	0.0172183
A_65_P16059	NM_011578	Probe	ENSMUST00000031224	21814	Tgfbr3	transforming growth factor, beta receptor III	Mus musculus transforming growth factor, beta receptor III (Tgfbr3), mRNA [NM_011578]	chr5:107535877-107535818	GO:0001568(blood vessel development)|GO:0001701(in utero embryonic development)|GO:0001824(blastocyst development)|GO:0001837(epithelial to mesenchymal transition)|GO:0001889(liver development)|GO:0003347(epicardial cell to mesenchymal cell transition)|GO:0005024(transforming growth factor beta-activated receptor activity)|GO:0005114(type II transforming growth factor beta receptor binding)|GO:00…		-2.12821	-1.08964	-1.38673	-0.792548	10.7365	-8.57515	4.16602e-05	0.00611309
A_55_P1976898	NM_001123371	Probe	ENSMUST00000095925	667034	Pnp2	purine-nucleoside phosphorylase 2	Mus musculus purine-nucleoside phosphorylase 2 (Pnp2), mRNA [NM_001123371]	chr14:51584365-51584424	GO:0001882(nucleoside binding)|GO:0002060(purine base binding)|GO:0004731(purine-nucleoside phosphorylase activity)|GO:0005576(extracellular region)|GO:0005622(intracellular)|GO:0005634(nucleus)|GO:0005737(cytoplasm)|GO:0008144(drug binding)|GO:0008150(biological_process)|GO:0016740(transferase activity)|GO:0016757(transferase activity, transferring glycosyl groups)|GO:0042301(phosphate ion bindi…	TC1591420	-2.12915	-1.09028	-1.45444	-0.726116	5.99456	-6.99992	0.000161691	0.013428
A_30_P01029479	chr1:85117750-85129200_F	Probe		NA			lincRNA:chr1:85117750-85129200 forward strand	chr1:85120161-85120220			-2.12968	-1.09064	-1.48039	-0.700881	10.8399	-6.54244	0.000250698	0.017619
A_51_P127297	NM_008288	Probe	ENSMUST00000016338	15483	Hsd11b1	hydroxysteroid 11-beta dehydrogenase 1	Mus musculus hydroxysteroid 11-beta dehydrogenase 1 (Hsd11b1), transcript variant 1, mRNA [NM_008288]	chr1:195048228-195048169	GO:0003845(11-beta-hydroxysteroid dehydrogenase [NAD(P)] activity)|GO:0005496(steroid binding)|GO:0005737(cytoplasm)|GO:0005783(endoplasmic reticulum)|GO:0005791(rough endoplasmic reticulum)|GO:0006629(lipid metabolic process)|GO:0006704(glucocorticoid biosynthetic process)|GO:0006713(glucocorticoid catabolic process)|GO:0008152(metabolic process)|GO:0008202(steroid metabolic process)|GO:0016020(…	TC1580265	-2.13018	-1.09097	-1.36821	-0.813742	9.30395	-9.20072	2.57282e-05	0.00482799
A_55_P2088425	NM_015749	Probe	ENSMUST00000109993	21452	Tcn2	transcobalamin 2	Mus musculus transcobalamin 2 (Tcn2), transcript variant 1, mRNA [NM_015749]	chr11:3817256-3817197	GO:0005576(extracellular region)|GO:0005615(extracellular space)|GO:0006810(transport)|GO:0006811(ion transport)|GO:0006824(cobalt ion transport)|GO:0009235(cobalamin metabolic process)|GO:0015889(cobalamin transport)|GO:0031419(cobalamin binding)|GO:0046872(metal ion binding)	TC1573226	-2.13206	-1.09225	-1.53932	-0.645178	15.2511	-5.71211	0.000590493	0.0286871
A_55_P1988202	NM_001045481	Probe	ENSMUST00000042228	15950	Ifi203	interferon activated gene 203	Mus musculus interferon activated gene 203 (Ifi203), transcript variant 1, mRNA [NM_001045481]	chr1:175850595-175850536	GO:0005634(nucleus)|GO:0035458(cellular response to interferon-beta)	TC1575934	-2.13631	-1.09512	-1.32593	-0.864308	9.27064	-11.0931	6.99401e-06	0.00259168
A_55_P1966731	NM_001045481	Probe	ENSMUST00000128430	15950	Ifi203	interferon activated gene 203	Mus musculus interferon activated gene 203 (Ifi203), transcript variant 1, mRNA [NM_001045481]	chr1:175854265-175854206	GO:0005634(nucleus)|GO:0035458(cellular response to interferon-beta)	TC1587223	-2.14096	-1.09826	-1.33701	-0.859508	8.42898	-10.755	8.69369e-06	0.0029478
A_51_P162162	NM_009349	Probe	ENSMUST00000003569	21743	Inmt	indolethylamine N-methyltransferase	Mus musculus indolethylamine N-methyltransferase (Inmt), mRNA [NM_009349]	chr6:55120829-55120770	GO:0004790(thioether S-methyltransferase activity)|GO:0005737(cytoplasm)|GO:0005829(cytosol)|GO:0008168(methyltransferase activity)|GO:0009308(amine metabolic process)|GO:0009636(response to toxin)|GO:0016740(transferase activity)|GO:0030748(amine N-methyltransferase activity)|GO:0032259(methylation)	TC1576179	-2.14627	-1.10183	-1.60899	-0.594679	7.34557	-5.07956	0.00120237	0.0425613
A_51_P214985	NM_145492	Probe	ENSMUST00000025288	225207	Zfp521	zinc finger protein 521	Mus musculus zinc finger protein 521 (Zfp521), mRNA [NM_145492]	chr18:13846783-13846724	GO:0003676(nucleic acid binding)|GO:0003677(DNA binding)|GO:0005634(nucleus)|GO:0006351(transcription, DNA-dependent)|GO:0006355(regulation of transcription, DNA-dependent)|GO:0007275(multicellular organismal development)|GO:0019904(protein domain specific binding)|GO:0030154(cell differentiation)|GO:0046872(metal ion binding)	TC1615614	-2.14686	-1.10223	-1.58442	-0.620039	9.30842	-5.34447	0.000886881	0.0358351
A_52_P282741	NM_011520	Probe	ENSMUST00000070478	20970	Sdc3	syndecan 3	Mus musculus syndecan 3 (Sdc3), mRNA [NM_011520]	chr4:130382015-130382074	GO:0007155(cell adhesion)|GO:0008092(cytoskeletal protein binding)|GO:0016020(membrane)|GO:0016021(integral to membrane)|GO:0030424(axon)|GO:0043005(neuron projection)|GO:0043234(protein complex)	TC1575482	-2.15806	-1.10974	-1.35326	-0.866217	11.124	-10.6546	9.28453e-06	0.00302203
A_52_P481957	NM_011824	Probe	ENSMUST00000099575	23892	Grem1	gremlin 1	Mus musculus gremlin 1 (Grem1), mRNA [NM_011824]	chr2:113589286-113589227	GO:0000902(cell morphogenesis)|GO:0001525(angiogenesis)|GO:0001658(branching involved in ureteric bud morphogenesis)|GO:0002042(cell migration involved in sprouting angiogenesis)|GO:0002092(positive regulation of receptor internalization)|GO:0002689(negative regulation of leukocyte chemotaxis)|GO:0003257(positive regulation of transcription from RNA polymerase II promoter involved in myocardial p…	TC1585089	-2.16636	-1.11527	-1.55514	-0.675403	5.66617	-5.92802	0.000468803	0.0248844
A_55_P2055597	NM_001136077	Probe	ENSMUST00000167541	18606	Enpp2	ectonucleotide pyrophosphatase/phosphodiesterase 2	Mus musculus ectonucleotide pyrophosphatase/phosphodiesterase 2 (Enpp2), transcript variant 1, mRNA [NM_001136077]	chr15:54670980-54670921	GO:0003676(nucleic acid binding)|GO:0003824(catalytic activity)|GO:0004528(phosphodiesterase I activity)|GO:0004551(nucleotide diphosphatase activity)|GO:0004622(lysophospholipase activity)|GO:0005044(scavenger receptor activity)|GO:0005509(calcium ion binding)|GO:0005576(extracellular region)|GO:0005615(extracellular space)|GO:0005887(integral to plasma membrane)|GO:0006629(lipid metabolic proce…	TC1723116	-2.16728	-1.11589	-1.62674	-0.605037	7.61843	-5.26218	0.00154107	0.0489781
A_30_P01030240	chr11:53592946-53637922_R	Probe		NA			lincRNA:chr11:53592946-53637922 reverse strand	chr11:53597097-53597038			-2.16819	-1.11649	-1.36026	-0.872721	8.01	-10.7084	8.96241e-06	0.00296458
A_51_P127297	NM_008288	Probe	ENSMUST00000016338	15483	Hsd11b1	hydroxysteroid 11-beta dehydrogenase 1	Mus musculus hydroxysteroid 11-beta dehydrogenase 1 (Hsd11b1), transcript variant 1, mRNA [NM_008288]	chr1:195048228-195048169	GO:0003845(11-beta-hydroxysteroid dehydrogenase [NAD(P)] activity)|GO:0005496(steroid binding)|GO:0005737(cytoplasm)|GO:0005783(endoplasmic reticulum)|GO:0005791(rough endoplasmic reticulum)|GO:0006629(lipid metabolic process)|GO:0006704(glucocorticoid biosynthetic process)|GO:0006713(glucocorticoid catabolic process)|GO:0008152(metabolic process)|GO:0008202(steroid metabolic process)|GO:0016020(…	TC1580265	-2.1735	-1.12002	-1.35055	-0.88949	9.29134	-11.3593	5.91784e-06	0.0024061
A_66_P126323	NR_040511	Probe	ENSMUST00000114915	77682	9230102O04Rik	RIKEN cDNA 9230102O04 gene	Mus musculus RIKEN cDNA 9230102O04 gene (9230102O04Rik), long non-coding RNA [NR_040511]	chr2:9804803-9804744	GO:0003674(molecular_function)|GO:0005575(cellular_component)|GO:0008150(biological_process)		-2.17709	-1.1224	-1.53242	-0.712385	8.09225	-6.40024	0.000288649	0.0188697
A_51_P486217	NM_175638	Probe	ENSMUST00000147741	69847	Wnk4	WNK lysine deficient protein kinase 4	Mus musculus WNK lysine deficient protein kinase 4 (Wnk4), mRNA [NM_175638]	chr11:101138198-101138364	GO:0000166(nucleotide binding)|GO:0004672(protein kinase activity)|GO:0004674(protein serine/threonine kinase activity)|GO:0005524(ATP binding)|GO:0005737(cytoplasm)|GO:0005923(tight junction)|GO:0006468(protein phosphorylation)|GO:0006811(ion transport)|GO:0006821(chloride transport)|GO:0008104(protein localization)|GO:0016301(kinase activity)|GO:0016310(phosphorylation)|GO:0016740(transferase a…	NP712264	-2.18074	-1.12482	-1.35542	-0.89421	8.59301	-11.7503	1.41333e-05	0.00365517
A_51_P139320	NM_025273	Probe	ENSMUST00000020298	13180	Pcbd1	pterin 4 alpha carbinolamine dehydratase/dimerization cofactor of hepatocyte nuclear factor 1 alpha (TCF1) 1	Mus musculus pterin 4 alpha carbinolamine dehydratase/dimerization cofactor of hepatocyte nuclear factor 1 alpha (TCF1) 1 (Pcbd1), mRNA [NM_025273]	chr10:60556842-60556901	GO:0003713(transcription coactivator activity)|GO:0004505(phenylalanine 4-monooxygenase activity)|GO:0005515(protein binding)|GO:0005634(nucleus)|GO:0005737(cytoplasm)|GO:0006351(transcription, DNA-dependent)|GO:0006355(regulation of transcription, DNA-dependent)|GO:0006729(tetrahydrobiopterin biosynthetic process)|GO:0008124(4-alpha-hydroxytetrahydrobiopterin dehydratase activity)|GO:0016829(lya…	TC1579743	-2.18321	-1.12645	-1.42931	-0.823593	10.0233	-8.69606	3.78688e-05	0.00581927
A_51_P128397	NM_015743	Probe	ENSMUST00000030025	18124	Nr4a3	nuclear receptor subfamily 4, group A, member 3	Mus musculus nuclear receptor subfamily 4, group A, member 3 (Nr4a3), mRNA [NM_015743]	chr4:48080690-48083876	GO:0001077(RNA polymerase II core promoter proximal region sequence-specific DNA binding transcription factor activity involved in positive regulation of transcription)|GO:0001707(mesoderm formation)|GO:0003677(DNA binding)|GO:0003700(sequence-specific DNA binding transcription factor activity)|GO:0003707(steroid hormone receptor activity)|GO:0004879(ligand-activated sequence-specific DNA binding…	TC1598199	-2.18646	-1.1286	-1.48569	-0.771507	7.56259	-7.38945	0.00011321	0.0106392
A_55_P2102335	NM_033327	Probe	ENSMUST00000109655	94187	Zfp423	zinc finger protein 423	Mus musculus zinc finger protein 423 (Zfp423), mRNA [NM_033327]	chr8:90185769-90185710	GO:0003676(nucleic acid binding)|GO:0003677(DNA binding)|GO:0005515(protein binding)|GO:0005634(nucleus)|GO:0006351(transcription, DNA-dependent)|GO:0006355(regulation of transcription, DNA-dependent)|GO:0007219(Notch signaling pathway)|GO:0007275(multicellular organismal development)|GO:0007399(nervous system development)|GO:0030154(cell differentiation)|GO:0030513(positive regulation of BMP sig…	TC1579774	-2.18937	-1.13051	-1.43554	-0.825491	8.70086	-8.66552	3.87883e-05	0.00589864
A_51_P128397	NM_015743	Probe	ENSMUST00000030025	18124	Nr4a3	nuclear receptor subfamily 4, group A, member 3	Mus musculus nuclear receptor subfamily 4, group A, member 3 (Nr4a3), mRNA [NM_015743]	chr4:48080690-48083876	GO:0001077(RNA polymerase II core promoter proximal region sequence-specific DNA binding transcription factor activity involved in positive regulation of transcription)|GO:0001707(mesoderm formation)|GO:0003677(DNA binding)|GO:0003700(sequence-specific DNA binding transcription factor activity)|GO:0003707(steroid hormone receptor activity)|GO:0004879(ligand-activated sequence-specific DNA binding…	TC1598199	-2.19241	-1.13252	-1.42533	-0.839715	7.37232	-9.04312	2.89718e-05	0.00516482
A_55_P2073248	NM_001013780	Probe	ENSMUST00000038661	384071	Slc25a34	solute carrier family 25, member 34	Mus musculus solute carrier family 25, member 34 (Slc25a34), mRNA [NM_001013780]	chr4:141174806-141174747	GO:0003674(molecular_function)|GO:0005739(mitochondrion)|GO:0005743(mitochondrial inner membrane)|GO:0006810(transport)|GO:0008150(biological_process)|GO:0016020(membrane)|GO:0016021(integral to membrane)	TC1585177	-2.19357	-1.13328	-1.36416	-0.902406	8.77724	-11.4766	5.504e-06	0.00235692
A_51_P127297	NM_008288	Probe	ENSMUST00000016338	15483	Hsd11b1	hydroxysteroid 11-beta dehydrogenase 1	Mus musculus hydroxysteroid 11-beta dehydrogenase 1 (Hsd11b1), transcript variant 1, mRNA [NM_008288]	chr1:195048228-195048169	GO:0003845(11-beta-hydroxysteroid dehydrogenase [NAD(P)] activity)|GO:0005496(steroid binding)|GO:0005737(cytoplasm)|GO:0005783(endoplasmic reticulum)|GO:0005791(rough endoplasmic reticulum)|GO:0006629(lipid metabolic process)|GO:0006704(glucocorticoid biosynthetic process)|GO:0006713(glucocorticoid catabolic process)|GO:0008152(metabolic process)|GO:0008202(steroid metabolic process)|GO:0016020(…	TC1580265	-2.20087	-1.13807	-1.37751	-0.898639	9.23385	-11.1131	6.90617e-06	0.00259168
A_55_P2156731	NM_010382	Probe	ENSMUST00000074557	14969	H2-Eb1	histocompatibility 2, class II antigen E beta	Mus musculus histocompatibility 2, class II antigen E beta (H2-Eb1), mRNA [NM_010382]	chr17:34453075-34453134	GO:0002381(immunoglobulin production involved in immunoglobulin mediated immune response)|GO:0002455(humoral immune response mediated by circulating immunoglobulin)|GO:0002504(antigen processing and presentation of peptide or polysaccharide antigen via MHC class II)|GO:0005515(protein binding)|GO:0005765(lysosomal membrane)|GO:0006955(immune response)|GO:0016020(membrane)|GO:0016021(integral to m…	TC1571946	-2.20228	-1.139	-1.35889	-0.919101	12.3381	-12.1104	3.76202e-06	0.00188255
A_51_P127297	NM_008288	Probe	ENSMUST00000016338	15483	Hsd11b1	hydroxysteroid 11-beta dehydrogenase 1	Mus musculus hydroxysteroid 11-beta dehydrogenase 1 (Hsd11b1), transcript variant 1, mRNA [NM_008288]	chr1:195048228-195048169	GO:0003845(11-beta-hydroxysteroid dehydrogenase [NAD(P)] activity)|GO:0005496(steroid binding)|GO:0005737(cytoplasm)|GO:0005783(endoplasmic reticulum)|GO:0005791(rough endoplasmic reticulum)|GO:0006629(lipid metabolic process)|GO:0006704(glucocorticoid biosynthetic process)|GO:0006713(glucocorticoid catabolic process)|GO:0008152(metabolic process)|GO:0008202(steroid metabolic process)|GO:0016020(…	TC1580265	-2.20297	-1.13945	-1.35762	-0.921281	9.27421	-12.211	3.54742e-06	0.00187112
A_51_P425798	NM_029920	Probe	ENSMUST00000085554	77521	Mtus2	microtubule associated tumor suppressor candidate 2	Mus musculus microtubule associated tumor suppressor candidate 2 (Mtus2), mRNA [NM_029920]	chr5:149125325-149125384	GO:0005737(cytoplasm)|GO:0005813(centrosome)|GO:0005856(cytoskeleton)|GO:0005874(microtubule)|GO:0005881(cytoplasmic microtubule)|GO:0008017(microtubule binding)|GO:0042803(protein homodimerization activity)	TC1584915	-2.20435	-1.14035	-1.43418	-0.846519	5.40287	-9.07384	2.83052e-05	0.00509911
A_52_P566840	NM_133776	Probe	ENSMUST00000047399	77596	Gpr110	G protein-coupled receptor 110	Mus musculus G protein-coupled receptor 110 (Gpr110), mRNA [NM_133776]	chr17:43451421-43458149	GO:0004871(signal transducer activity)|GO:0004888(transmembrane signaling receptor activity)|GO:0004930(G-protein coupled receptor activity)|GO:0005634(nucleus)|GO:0005886(plasma membrane)|GO:0007165(signal transduction)|GO:0007166(cell surface receptor signaling pathway)|GO:0007186(G-protein coupled receptor signaling pathway)|GO:0007218(neuropeptide signaling pathway)|GO:0016020(membrane)|GO:00…	TC1589583	-2.20643	-1.14171	-1.41399	-0.869435	8.15413	-9.80381	1.65904e-05	0.00383926
A_52_P214408	NM_198657	Probe		381438	Gm5148	predicted gene 5148	Mus musculus predicted gene 5148 (Gm5148), mRNA [NM_198657]	chr3:37613454-37613395	GO:0003674(molecular_function)|GO:0005575(cellular_component)|GO:0008150(biological_process)	TC1624638	-2.20833	-1.14295	-1.54029	-0.745618	6.5144	-6.72545	0.000209792	0.0158899
A_55_P2086978	NM_153393	Probe	ENSMUST00000102765	237759	Col23a1	collagen, type XXIII, alpha 1	Mus musculus collagen, type XXIII, alpha 1 (Col23a1), mRNA [NM_153393]	chr11:51394105-51394164	GO:0005581(collagen)|GO:0005615(extracellular space)|GO:0005886(plasma membrane)|GO:0008201(heparin binding)|GO:0009986(cell surface)|GO:0016020(membrane)|GO:0016021(integral to membrane)|GO:0042803(protein homodimerization activity)|GO:0070207(protein homotrimerization)	TC1583826	-2.20931	-1.14359	-1.44617	-0.841022	6.11792	-8.83679	3.39355e-05	0.00560106
A_52_P596008	NM_015753	Probe	ENSMUST00000028229	24136	Zeb2	zinc finger E-box binding homeobox 2	Mus musculus zinc finger E-box binding homeobox 2 (Zeb2), transcript variant 2, mRNA [NM_015753]	chr2:44842833-44842774	GO:0001755(neural crest cell migration)|GO:0001756(somitogenesis)|GO:0001843(neural tube closure)|GO:0003676(nucleic acid binding)|GO:0003677(DNA binding)|GO:0003700(sequence-specific DNA binding transcription factor activity)|GO:0005634(nucleus)|GO:0005730(nucleolus)|GO:0005737(cytoplasm)|GO:0006351(transcription, DNA-dependent)|GO:0006355(regulation of transcription, DNA-dependent)|GO:0007417(c…	TC1577479	-2.2188	-1.14978	-1.41019	-0.889371	7.207	-10.3231	1.1582e-05	0.00333652
A_51_P127297	NM_008288	Probe	ENSMUST00000016338	15483	Hsd11b1	hydroxysteroid 11-beta dehydrogenase 1	Mus musculus hydroxysteroid 11-beta dehydrogenase 1 (Hsd11b1), transcript variant 1, mRNA [NM_008288]	chr1:195048228-195048169	GO:0003845(11-beta-hydroxysteroid dehydrogenase [NAD(P)] activity)|GO:0005496(steroid binding)|GO:0005737(cytoplasm)|GO:0005783(endoplasmic reticulum)|GO:0005791(rough endoplasmic reticulum)|GO:0006629(lipid metabolic process)|GO:0006704(glucocorticoid biosynthetic process)|GO:0006713(glucocorticoid catabolic process)|GO:0008152(metabolic process)|GO:0008202(steroid metabolic process)|GO:0016020(…	TC1580265	-2.21949	-1.15023	-1.36365	-0.936803	9.04548	-12.6007	2.83725e-06	0.00169506
A_52_P302345	NM_133969	Probe	ENSMUST00000095328	102294	Cyp4v3	cytochrome P450, family 4, subfamily v, polypeptide 3	Mus musculus cytochrome P450, family 4, subfamily v, polypeptide 3 (Cyp4v3), mRNA [NM_133969]	chr8:46391454-46391395	GO:0004497(monooxygenase activity)|GO:0005506(iron ion binding)|GO:0005575(cellular_component)|GO:0005783(endoplasmic reticulum)|GO:0010430(fatty acid omega-oxidation)|GO:0016020(membrane)|GO:0016021(integral to membrane)|GO:0016491(oxidoreductase activity)|GO:0016705(oxidoreductase activity, acting on paired donors, with incorporation or reduction of molecular oxygen)|GO:0020037(heme binding)|GO…	TC1577941	-2.21976	-1.15041	-1.46552	-0.835289	7.65913	-8.53556	4.29929e-05	0.00617484
A_66_P133383	AK028933	Probe		77481	C030048H21Rik	RIKEN cDNA C030048H21 gene	PREDICTED: Mus musculus RIKEN cDNA C030048H21 gene (C030048H21Rik), mRNA [XM_003945328]	chr2:26099182-26099123	GO:0003674(molecular_function)|GO:0005575(cellular_component)|GO:0008150(biological_process)	TC1604107	-2.22867	-1.15618	-1.70857	-0.603798	6.5574	-4.89369	0.00149731	0.0482637
A_51_P127297	NM_008288	Probe	ENSMUST00000016338	15483	Hsd11b1	hydroxysteroid 11-beta dehydrogenase 1	Mus musculus hydroxysteroid 11-beta dehydrogenase 1 (Hsd11b1), transcript variant 1, mRNA [NM_008288]	chr1:195048228-195048169	GO:0003845(11-beta-hydroxysteroid dehydrogenase [NAD(P)] activity)|GO:0005496(steroid binding)|GO:0005737(cytoplasm)|GO:0005783(endoplasmic reticulum)|GO:0005791(rough endoplasmic reticulum)|GO:0006629(lipid metabolic process)|GO:0006704(glucocorticoid biosynthetic process)|GO:0006713(glucocorticoid catabolic process)|GO:0008152(metabolic process)|GO:0008202(steroid metabolic process)|GO:0016020(…	TC1580265	-2.2302	-1.15718	-1.37872	-0.935629	9.35515	-12.212	3.54532e-06	0.00187112
A_51_P260850	NM_025771	Probe	ENSMUST00000114641	66797	Cntnap2	contactin associated protein-like 2	Mus musculus contactin associated protein-like 2 (Cntnap2), transcript variant 2, mRNA [NM_025771]	chr6:47249076-47249135	GO:0005515(protein binding)|GO:0005769(early endosome)|GO:0005794(Golgi apparatus)|GO:0007155(cell adhesion)|GO:0007610(behavior)|GO:0007612(learning)|GO:0008038(neuron recognition)|GO:0008076(voltage-gated potassium channel complex)|GO:0009986(cell surface)|GO:0016020(membrane)|GO:0016021(integral to membrane)|GO:0019899(enzyme binding)|GO:0030673(axolemma)|GO:0031175(neuron projection developme…	TC1597355	-2.23106	-1.15773	-1.39843	-0.917028	5.54503	-11.2455	6.35335e-06	0.00251335
A_51_P128397	NM_015743	Probe	ENSMUST00000030025	18124	Nr4a3	nuclear receptor subfamily 4, group A, member 3	Mus musculus nuclear receptor subfamily 4, group A, member 3 (Nr4a3), mRNA [NM_015743]	chr4:48080690-48083876	GO:0001077(RNA polymerase II core promoter proximal region sequence-specific DNA binding transcription factor activity involved in positive regulation of transcription)|GO:0001707(mesoderm formation)|GO:0003677(DNA binding)|GO:0003700(sequence-specific DNA binding transcription factor activity)|GO:0003707(steroid hormone receptor activity)|GO:0004879(ligand-activated sequence-specific DNA binding…	TC1598199	-2.23317	-1.15909	-1.477	-0.841175	7.37533	-8.78307	8.29452e-05	0.0089106
A_51_P241715	XM_006511606	Probe		319213	4930579C12Rik	RIKEN cDNA 4930579C12 gene	PREDICTED: Mus musculus RIKEN cDNA 4930579C12 gene (4930579C12Rik), misc_RNA [XR_105310]	chr9:89008091-89008032	GO:0003674(molecular_function)|GO:0005575(cellular_component)|GO:0008150(biological_process)	TC1721901	-2.23446	-1.15992	-1.43575	-0.884092	5.66388	-9.83188	1.62643e-05	0.00381144
A_55_P2121985	NM_013829	Probe	ENSMUST00000035646	18798	Plcb4	phospholipase C, beta 4	Mus musculus phospholipase C, beta 4 (Plcb4), mRNA [NM_013829]	chr2:135838745-135838804	GO:0004871(signal transducer activity)|GO:0005515(protein binding)|GO:0005634(nucleus)|GO:0005737(cytoplasm)|GO:0005790(smooth endoplasmic reticulum)|GO:0007165(signal transduction)|GO:0014069(postsynaptic density)|GO:0030425(dendrite)|GO:0043267(negative regulation of potassium ion transport)|GO:0051019(mitogen-activated protein kinase binding)	TC1595369	-2.24018	-1.16361	-1.47086	-0.85637	7.86714	-8.85475	3.34675e-05	0.00560106
A_51_P363187	NM_008176	Probe	ENSMUST00000031327	14825	Cxcl1	chemokine (C-X-C motif) ligand 1	Mus musculus chemokine (C-X-C motif) ligand 1 (Cxcl1), mRNA [NM_008176]	chr5:91321845-91321904	GO:0002237(response to molecule of bacterial origin)|GO:0002526(acute inflammatory response)|GO:0005125(cytokine activity)|GO:0005576(extracellular region)|GO:0005615(extracellular space)|GO:0006954(inflammatory response)|GO:0006955(immune response)|GO:0007204(elevation of cytosolic calcium ion concentration)|GO:0008009(chemokine activity)|GO:0008083(growth factor activity)|GO:0010765(positive re…	TC1585292	-2.24036	-1.16373	-1.39025	-0.937216	12.7866	-12.0118	3.98656e-06	0.00192161
A_52_P1020860	NR_102366	Probe	ENSMUST00000099676	107350	AW112010	expressed sequence AW112010	Mus musculus expressed sequence AW112010 (AW112010), long non-coding RNA [NR_102366]	chr19:11122408-11122349	GO:0003674(molecular_function)|GO:0005575(cellular_component)|GO:0008150(biological_process)	TC1643491	-2.24483	-1.16661	-1.49317	-0.840046	11.5292	-8.60596	9.36756e-05	0.00947759
A_55_P2085335	NM_019394	Probe	ENSMUST00000127491	12587	Mia	melanoma inhibitory activity	Mus musculus melanoma inhibitory activity (Mia), mRNA [NM_019394]	chr7:27964822-27964763	GO:0005576(extracellular region)|GO:0007160(cell-matrix adhesion)|GO:0008083(growth factor activity)|GO:0030198(extracellular matrix organization)	TC1582779	-2.24492	-1.16666	-1.46861	-0.864717	13.5594	-9.03374	2.9179e-05	0.00516482
A_55_P2146560	NM_207105	Probe	ENSMUST00000040828	14961	H2-Ab1	histocompatibility 2, class II antigen A, beta 1	Mus musculus histocompatibility 2, class II antigen A, beta 1 (H2-Ab1), mRNA [NM_207105]	chr17:34406305-34406363	GO:0002344(B cell affinity maturation)|GO:0002381(immunoglobulin production involved in immunoglobulin mediated immune response)|GO:0002455(humoral immune response mediated by circulating immunoglobulin)|GO:0002504(antigen processing and presentation of peptide or polysaccharide antigen via MHC class II)|GO:0002579(positive regulation of antigen processing and presentation)|GO:0002827(positive re…		-2.24504	-1.16674	-1.46728	-0.866203	13.0352	-9.0767	2.82439e-05	0.00509911
A_55_P2035326	NR_033625	Probe		100039805	D5Ertd605e	DNA segment, Chr 5, ERATO Doi 605, expressed	Mus musculus DNA segment, Chr 5, ERATO Doi 605, expressed (D5Ertd605e), long non-coding RNA [NR_033625]	chr5:148234140-148234199	GO:0003674(molecular_function)|GO:0005575(cellular_component)|GO:0008150(biological_process)	TC1615153	-2.24656	-1.16772	-1.69153	-0.643902	7.02072	-5.21207	0.00103134	0.0390582
A_55_P2056606	TC1642106	Probe		NA				chr1_random:000842313-000842254		TC1642106	-2.25008	-1.16998	-1.39798	-0.941976	11.4336	-11.9975	4.02043e-06	0.00192161
A_52_P378968	NM_009061	Probe	ENSMUST00000127206	19735	Rgs2	regulator of G-protein signaling 2	Mus musculus regulator of G-protein signaling 2 (Rgs2), mRNA [NM_009061]	chr1:145847286-145847227	GO:0005096(GTPase activator activity)|GO:0005515(protein binding)|GO:0005634(nucleus)|GO:0005737(cytoplasm)|GO:0005829(cytosol)|GO:0005886(plasma membrane)|GO:0006417(regulation of translation)|GO:0007049(cell cycle)|GO:0007186(G-protein coupled receptor signaling pathway)|GO:0009898(internal side of plasma membrane)|GO:0009968(negative regulation of signal transduction)|GO:0010519(negative regul…	TC1574514	-2.25891	-1.17563	-1.64018	-0.71108	5.91361	-5.91684	0.000474371	0.0250885
A_51_P234864	NM_178639	Probe	ENSMUST00000045846	94282	Sfxn5	sideroflexin 5	Mus musculus sideroflexin 5 (Sfxn5), mRNA [NM_178639]	chr6:85163132-85163073	GO:0005739(mitochondrion)|GO:0005743(mitochondrial inner membrane)|GO:0006810(transport)|GO:0006811(ion transport)|GO:0006812(cation transport)|GO:0008324(cation transmembrane transporter activity)|GO:0015137(citrate transmembrane transporter activity)|GO:0015746(citrate transport)|GO:0016020(membrane)|GO:0016021(integral to membrane)|GO:0035674(tricarboxylic acid transmembrane transport)|GO:0055…	TC1600847	-2.25899	-1.17568	-1.49843	-0.852931	10.4395	-8.51679	4.36413e-05	0.0061843
A_51_P474701	NM_019395	Probe	ENSMUST00000092888	14121	Fbp1	fructose bisphosphatase 1	Mus musculus fructose bisphosphatase 1 (Fbp1), mRNA [NM_019395]	chr13:62966234-62966175	GO:0003824(catalytic activity)|GO:0005737(cytoplasm)|GO:0005829(cytosol)|GO:0005975(carbohydrate metabolic process)|GO:0006002(fructose 6-phosphate metabolic process)|GO:0006094(gluconeogenesis)|GO:0006111(regulation of gluconeogenesis)|GO:0008152(metabolic process)|GO:0016208(AMP binding)|GO:0016311(dephosphorylation)|GO:0016787(hydrolase activity)|GO:0030308(negative regulation of cell growth)|…	TC1572437	-2.26101	-1.17696	-1.5279	-0.826026	10.9456	-7.84122	7.62448e-05	0.00858458
A_55_P2000973	NM_181529	Probe	ENSMUST00000035351	319508	Syt15	synaptotagmin XV	Mus musculus synaptotagmin XV (Syt15), transcript variant a, mRNA [NM_181529]	chr14:35043301-35043360	GO:0016020(membrane)|GO:0016021(integral to membrane)|GO:0019898(extrinsic to membrane)	TC1590253	-2.26374	-1.17871	-1.48177	-0.875644	6.6843	-9.0934	2.78895e-05	0.00507745
A_55_P2157033	NM_019517	Probe	ENSMUST00000047275	56175	Bace2	beta-site APP-cleaving enzyme 2	Mus musculus beta-site APP-cleaving enzyme 2 (Bace2), mRNA [NM_019517]	chr16:97658618-97658677	GO:0004190(aspartic-type endopeptidase activity)|GO:0005768(endosome)|GO:0005783(endoplasmic reticulum)|GO:0005794(Golgi apparatus)|GO:0006508(proteolysis)|GO:0006509(membrane protein ectodomain proteolysis)|GO:0008233(peptidase activity)|GO:0016020(membrane)|GO:0016021(integral to membrane)|GO:0016787(hydrolase activity)|GO:0042985(negative regulation of amyloid precursor protein biosynthetic pr…	TC1576248	-2.26923	-1.1822	-1.60227	-0.762142	11.672	-6.58007	0.000241609	0.0172183
A_51_P128397	NM_015743	Probe	ENSMUST00000030025	18124	Nr4a3	nuclear receptor subfamily 4, group A, member 3	Mus musculus nuclear receptor subfamily 4, group A, member 3 (Nr4a3), mRNA [NM_015743]	chr4:48080690-48083876	GO:0001077(RNA polymerase II core promoter proximal region sequence-specific DNA binding transcription factor activity involved in positive regulation of transcription)|GO:0001707(mesoderm formation)|GO:0003677(DNA binding)|GO:0003700(sequence-specific DNA binding transcription factor activity)|GO:0003707(steroid hormone receptor activity)|GO:0004879(ligand-activated sequence-specific DNA binding…	TC1598199	-2.2703	-1.18289	-1.47341	-0.892357	7.34888	-9.51931	2.03444e-05	0.00422875
A_52_P480044	XR_386262	Probe		667597	BC023105	cDNA sequence BC023105	PREDICTED: Mus musculus cDNA sequence BC023105 (BC023105), misc_RNA [XR_105914]	chr18:60602725-60602784		TC1591095	-2.27457	-1.18559	-1.57443	-0.796761	6.09681	-7.12892	0.000143448	0.0124608
A_55_P1962747	NM_207105	Probe	ENSMUST00000040828	14961	H2-Ab1	histocompatibility 2, class II antigen A, beta 1	Mus musculus histocompatibility 2, class II antigen A, beta 1 (H2-Ab1), mRNA [NM_207105]	chr17:34406296-34406355	GO:0002344(B cell affinity maturation)|GO:0002381(immunoglobulin production involved in immunoglobulin mediated immune response)|GO:0002455(humoral immune response mediated by circulating immunoglobulin)|GO:0002504(antigen processing and presentation of peptide or polysaccharide antigen via MHC class II)|GO:0002579(positive regulation of antigen processing and presentation)|GO:0002827(positive re…	TC1572070	-2.28429	-1.19174	-1.46124	-0.922244	13.4728	-10.3389	1.1459e-05	0.00333092
A_30_P01024432	BRN1-A	Probe		NA			lincRNA:chr1:42705044-42751670 reverse strand	chr1:42705105-42705046			-2.28591	-1.19277	-1.60721	-0.778325	4.83332	-6.72888	0.0002091	0.0158786
A_55_P2037584	NM_133977	Probe	ENSMUST00000035158	22041	Trf	transferrin	Mus musculus transferrin (Trf), mRNA [NM_133977]	chr9:103111266-103111207	GO:0005515(protein binding)|GO:0005576(extracellular region)|GO:0005604(basement membrane)|GO:0005615(extracellular space)|GO:0005739(mitochondrion)|GO:0005768(endosome)|GO:0005769(early endosome)|GO:0005770(late endosome)|GO:0005905(coated pit)|GO:0006810(transport)|GO:0006811(ion transport)|GO:0006826(iron ion transport)|GO:0006879(cellular iron ion homeostasis)|GO:0007015(actin filament organi…	TC1573635	-2.28629	-1.19301	-1.59242	-0.793603	16.9911	-7.19562	0.000268407	0.0181673
A_55_P2073024	NM_001034859	Probe	ENSMUST00000090260	225594	Gm4841	predicted gene 4841	Mus musculus predicted gene 4841 (Gm4841), mRNA [NM_001034859]	chr18:60428042-60427983	GO:0003674(molecular_function)|GO:0005575(cellular_component)|GO:0008150(biological_process)		-2.28882	-1.19461	-1.47195	-0.917264	8.24432	-10.0707	1.37642e-05	0.00363003
A_51_P128397	NM_015743	Probe	ENSMUST00000030025	18124	Nr4a3	nuclear receptor subfamily 4, group A, member 3	Mus musculus nuclear receptor subfamily 4, group A, member 3 (Nr4a3), mRNA [NM_015743]	chr4:48080690-48083876	GO:0001077(RNA polymerase II core promoter proximal region sequence-specific DNA binding transcription factor activity involved in positive regulation of transcription)|GO:0001707(mesoderm formation)|GO:0003677(DNA binding)|GO:0003700(sequence-specific DNA binding transcription factor activity)|GO:0003707(steroid hormone receptor activity)|GO:0004879(ligand-activated sequence-specific DNA binding…	TC1598199	-2.28963	-1.19512	-1.50648	-0.883753	7.66677	-8.97414	3.05341e-05	0.00528593
A_55_P2159114	NM_146281	Probe	ENSMUST00000063289	258278	Olfr284	olfactory receptor 284	Mus musculus olfactory receptor 284 (Olfr284), mRNA [NM_146281]	chr15:98170646-98170587	GO:0004871(signal transducer activity)|GO:0004930(G-protein coupled receptor activity)|GO:0004984(olfactory receptor activity)|GO:0005886(plasma membrane)|GO:0007165(signal transduction)|GO:0007186(G-protein coupled receptor signaling pathway)|GO:0007608(sensory perception of smell)|GO:0016020(membrane)|GO:0016021(integral to membrane)|GO:0050896(response to stimulus)|GO:0050911(detection of chem…	TC1600394	-2.29626	-1.19929	-1.67901	-0.719563	6.92776	-6.28085	0.00111929	0.0408809
A_55_P1999532	NM_007740	Probe	ENSMUST00000054588	12839	Col9a1	collagen, type IX, alpha 1	Mus musculus collagen, type IX, alpha 1 (Col9a1), mRNA [NM_007740]	chr1:24259125-24259184	GO:0001894(tissue homeostasis)|GO:0003417(growth plate cartilage development)|GO:0005576(extracellular region)|GO:0005578(proteinaceous extracellular matrix)|GO:0005581(collagen)|GO:0005594(collagen type IX)|GO:0046872(metal ion binding)|GO:0051216(cartilage development)	TC1584852	-2.2973	-1.19994	-1.61949	-0.780379	12.9343	-6.68679	0.00021777	0.0162931
A_51_P127297	NM_008288	Probe	ENSMUST00000016338	15483	Hsd11b1	hydroxysteroid 11-beta dehydrogenase 1	Mus musculus hydroxysteroid 11-beta dehydrogenase 1 (Hsd11b1), transcript variant 1, mRNA [NM_008288]	chr1:195048228-195048169	GO:0003845(11-beta-hydroxysteroid dehydrogenase [NAD(P)] activity)|GO:0005496(steroid binding)|GO:0005737(cytoplasm)|GO:0005783(endoplasmic reticulum)|GO:0005791(rough endoplasmic reticulum)|GO:0006629(lipid metabolic process)|GO:0006704(glucocorticoid biosynthetic process)|GO:0006713(glucocorticoid catabolic process)|GO:0008152(metabolic process)|GO:0008202(steroid metabolic process)|GO:0016020(…	TC1580265	-2.30049	-1.20194	-1.44729	-0.956597	9.14618	-11.454	5.58116e-06	0.00235692
A_51_P481221	NM_019517	Probe	ENSMUST00000047275	56175	Bace2	beta-site APP-cleaving enzyme 2	Mus musculus beta-site APP-cleaving enzyme 2 (Bace2), mRNA [NM_019517]	chr16:97660382-97660441	GO:0004190(aspartic-type endopeptidase activity)|GO:0005768(endosome)|GO:0005783(endoplasmic reticulum)|GO:0005794(Golgi apparatus)|GO:0006508(proteolysis)|GO:0006509(membrane protein ectodomain proteolysis)|GO:0008233(peptidase activity)|GO:0016020(membrane)|GO:0016021(integral to membrane)|GO:0016787(hydrolase activity)|GO:0042985(negative regulation of amyloid precursor protein biosynthetic pr…	TC1576248	-2.30166	-1.20267	-1.70289	-0.702458	6.54214	-5.62136	0.000651791	0.0304072
A_52_P441036	NM_153393	Probe	ENSMUST00000102765	237759	Col23a1	collagen, type XXIII, alpha 1	Mus musculus collagen, type XXIII, alpha 1 (Col23a1), mRNA [NM_153393]	chr11:51396885-51396944	GO:0005581(collagen)|GO:0005615(extracellular space)|GO:0005886(plasma membrane)|GO:0008201(heparin binding)|GO:0009986(cell surface)|GO:0016020(membrane)|GO:0016021(integral to membrane)|GO:0042803(protein homodimerization activity)|GO:0070207(protein homotrimerization)	TC1599757	-2.30613	-1.20547	-1.49036	-0.920589	6.21627	-9.89327	1.55762e-05	0.00378405
A_55_P2062573	NM_001204134	Probe	ENSMUST00000022853	81799	C1qtnf3	C1q and tumor necrosis factor related protein 3	Mus musculus C1q and tumor necrosis factor related protein 3 (C1qtnf3), transcript variant 1, mRNA [NM_001204134]	chr15:10909832-10909891	GO:0005576(extracellular region)|GO:0005581(collagen)|GO:0005615(extracellular space)|GO:0010629(negative regulation of gene expression)|GO:0035356(cellular triglyceride homeostasis)|GO:0042347(negative regulation of NF-kappaB import into nucleus)|GO:0042593(glucose homeostasis)|GO:0042802(identical protein binding)|GO:0045721(negative regulation of gluconeogenesis)|GO:0050715(positive regulation…	TC1579285	-2.30728	-1.20619	-1.66686	-0.74552	8.5207	-6.12176	0.000382988	0.0221792
A_52_P629895	NM_007409	Probe	ENSMUST00000004232	11522	Adh1	alcohol dehydrogenase 1 (class I)	Mus musculus alcohol dehydrogenase 1 (class I) (Adh1), mRNA [NM_007409]	chr3:137952821-137952880	GO:0001523(retinoid metabolic process)|GO:0004022(alcohol dehydrogenase (NAD) activity)|GO:0004745(retinol dehydrogenase activity)|GO:0005622(intracellular)|GO:0005737(cytoplasm)|GO:0005739(mitochondrion)|GO:0005829(cytosol)|GO:0006068(ethanol catabolic process)|GO:0006069(ethanol oxidation)|GO:0008144(drug binding)|GO:0008270(zinc ion binding)|GO:0016491(oxidoreductase activity)|GO:0032526(respo…	TC1573340	-2.30766	-1.20643	-1.76784	-0.645027	8.00579	-5.02432	0.00128272	0.0442424
A_55_P2096144	NM_010308	Probe	ENSMUST00000034198	14681	Gnao1	guanine nucleotide binding protein, alpha O	Mus musculus guanine nucleotide binding protein, alpha O (Gnao1), transcript variant A, mRNA [NM_010308]	chr8:96493228-96493287	GO:0000166(nucleotide binding)|GO:0003924(GTPase activity)|GO:0004871(signal transducer activity)|GO:0005515(protein binding)|GO:0005525(GTP binding)|GO:0005622(intracellular)|GO:0005834(heterotrimeric G-protein complex)|GO:0006184(GTP catabolic process)|GO:0007165(signal transduction)|GO:0007186(G-protein coupled receptor signaling pathway)|GO:0007188(adenylate cyclase-modulating G-protein coupl…		-2.31585	-1.21154	-1.65964	-0.763437	6.18396	-6.32137	0.000312433	0.019564
A_52_P523503	NM_177260	Probe	ENSMUST00000107682	320782	Tmem154	transmembrane protein 154	Mus musculus transmembrane protein 154 (Tmem154), mRNA [NM_177260]	chr3:84507755-84507814	GO:0003674(molecular_function)|GO:0005575(cellular_component)|GO:0008150(biological_process)|GO:0016020(membrane)|GO:0016021(integral to membrane)		-2.32727	-1.21864	-1.66479	-0.772486	7.17177	-6.38619	0.000292734	0.0189172
A_55_P2173333	ENSMUST00000110109	Probe	ENSMUST00000110109	18798	Plcb4	phospholipase C, beta 4	phospholipase C, beta 4 [Source:MGI Symbol;Acc:MGI:107464] [ENSMUST00000110109]	chr2:135840255-135840314	GO:0004871(signal transducer activity)|GO:0005515(protein binding)|GO:0005634(nucleus)|GO:0005737(cytoplasm)|GO:0005790(smooth endoplasmic reticulum)|GO:0007165(signal transduction)|GO:0014069(postsynaptic density)|GO:0030425(dendrite)|GO:0043267(negative regulation of potassium ion transport)|GO:0051019(mitogen-activated protein kinase binding)	TC1603214	-2.32886	-1.21962	-1.45929	-0.979949	10.2448	-11.8976	4.2658e-06	0.00196657
A_51_P128397	NM_015743	Probe	ENSMUST00000030025	18124	Nr4a3	nuclear receptor subfamily 4, group A, member 3	Mus musculus nuclear receptor subfamily 4, group A, member 3 (Nr4a3), mRNA [NM_015743]	chr4:48080690-48083876	GO:0001077(RNA polymerase II core promoter proximal region sequence-specific DNA binding transcription factor activity involved in positive regulation of transcription)|GO:0001707(mesoderm formation)|GO:0003677(DNA binding)|GO:0003700(sequence-specific DNA binding transcription factor activity)|GO:0003707(steroid hormone receptor activity)|GO:0004879(ligand-activated sequence-specific DNA binding…	TC1598199	-2.33018	-1.22044	-1.53419	-0.906691	7.59446	-9.37071	5.62177e-05	0.00726586
A_55_P1960237	NM_172659	Probe	ENSMUST00000129835	227659	Slc2a6	solute carrier family 2 (facilitated glucose transporter), member 6	Mus musculus solute carrier family 2 (facilitated glucose transporter), member 6 (Slc2a6), transcript variant 1, mRNA [NM_172659]	chr2:26878690-26878631	GO:0003674(molecular_function)|GO:0005575(cellular_component)|GO:0006810(transport)|GO:0008150(biological_process)|GO:0008643(carbohydrate transport)|GO:0016020(membrane)|GO:0016021(integral to membrane)	NP968339	-2.34645	-1.23048	-1.55047	-0.910494	6.43477	-8.99072	3.01501e-05	0.00528593
A_30_P01023980	chr2:157361470-157379813_R	Probe		NA			lincRNA:chr2:157361470-157379813 reverse strand	chr2:157366169-157366110			-2.34858	-1.23179	-1.82359	-0.639983	6.41123	-4.86641	0.00154694	0.0490297
A_51_P128397	NM_015743	Probe	ENSMUST00000030025	18124	Nr4a3	nuclear receptor subfamily 4, group A, member 3	Mus musculus nuclear receptor subfamily 4, group A, member 3 (Nr4a3), mRNA [NM_015743]	chr4:48080690-48083876	GO:0001077(RNA polymerase II core promoter proximal region sequence-specific DNA binding transcription factor activity involved in positive regulation of transcription)|GO:0001707(mesoderm formation)|GO:0003677(DNA binding)|GO:0003700(sequence-specific DNA binding transcription factor activity)|GO:0003707(steroid hormone receptor activity)|GO:0004879(ligand-activated sequence-specific DNA binding…	TC1598199	-2.36603	-1.24247	-1.60184	-0.883105	7.39198	-8.08353	6.21433e-05	0.0077084
A_55_P2152566	NM_175397	Probe	ENSMUST00000131950	109032	Sp110	Sp110 nuclear body protein	Mus musculus Sp110 nuclear body protein (Sp110), transcript variant 1, mRNA [NM_175397]	chr1:87473570-87473511	GO:0003677(DNA binding)|GO:0005634(nucleus)|GO:0005730(nucleolus)|GO:0006351(transcription, DNA-dependent)|GO:0006355(regulation of transcription, DNA-dependent)|GO:0006915(apoptotic process)|GO:0009617(response to bacterium)|GO:0043065(positive regulation of apoptotic process)|GO:0045087(innate immune response)	TC1576600	-2.37989	-1.2509	-1.46931	-1.03248	13.1891	-13.3902	1.83892e-06	0.00134581
A_55_P2077558	NM_011435	Probe	ENSMUST00000101208	20657	Sod3	superoxide dismutase 3, extracellular	Mus musculus superoxide dismutase 3, extracellular (Sod3), mRNA [NM_011435]	chr5:52760685-52760744	GO:0001666(response to hypoxia)|GO:0004784(superoxide dismutase activity)|GO:0005507(copper ion binding)|GO:0005515(protein binding)|GO:0005576(extracellular region)|GO:0005615(extracellular space)|GO:0005634(nucleus)|GO:0005737(cytoplasm)|GO:0005739(mitochondrion)|GO:0005802(trans-Golgi network)|GO:0005829(cytosol)|GO:0006801(superoxide metabolic process)|GO:0008270(zinc ion binding)|GO:0016209(…	TC1769030	-2.38009	-1.25102	-1.6578	-0.844229	11.7497	-7.19029	0.000135586	0.0119015
A_51_P128397	NM_015743	Probe	ENSMUST00000030025	18124	Nr4a3	nuclear receptor subfamily 4, group A, member 3	Mus musculus nuclear receptor subfamily 4, group A, member 3 (Nr4a3), mRNA [NM_015743]	chr4:48080690-48083876	GO:0001077(RNA polymerase II core promoter proximal region sequence-specific DNA binding transcription factor activity involved in positive regulation of transcription)|GO:0001707(mesoderm formation)|GO:0003677(DNA binding)|GO:0003700(sequence-specific DNA binding transcription factor activity)|GO:0003707(steroid hormone receptor activity)|GO:0004879(ligand-activated sequence-specific DNA binding…	TC1598199	-2.38175	-1.25202	-1.57403	-0.930012	7.55024	-9.09061	2.79484e-05	0.00507745
A_51_P425071	NM_030888	Probe	ENSMUST00000022853	81799	C1qtnf3	C1q and tumor necrosis factor related protein 3	Mus musculus C1q and tumor necrosis factor related protein 3 (C1qtnf3), transcript variant 2, mRNA [NM_030888]	chr15:10908408-10908467	GO:0005576(extracellular region)|GO:0005581(collagen)|GO:0005615(extracellular space)|GO:0010629(negative regulation of gene expression)|GO:0035356(cellular triglyceride homeostasis)|GO:0042347(negative regulation of NF-kappaB import into nucleus)|GO:0042593(glucose homeostasis)|GO:0042802(identical protein binding)|GO:0045721(negative regulation of gluconeogenesis)|GO:0050715(positive regulation…	TC1579285	-2.38292	-1.25273	-1.82735	-0.678108	6.86735	-5.09715	0.00117797	0.0421306
A_55_P2121980	NM_013829	Probe	ENSMUST00000134310	18798	Plcb4	phospholipase C, beta 4	Mus musculus phospholipase C, beta 4 (Plcb4), mRNA [NM_013829]	chr2:135807797-135807856	GO:0004871(signal transducer activity)|GO:0005515(protein binding)|GO:0005634(nucleus)|GO:0005737(cytoplasm)|GO:0005790(smooth endoplasmic reticulum)|GO:0007165(signal transduction)|GO:0014069(postsynaptic density)|GO:0030425(dendrite)|GO:0043267(negative regulation of potassium ion transport)|GO:0051019(mitogen-activated protein kinase binding)	TC1600969	-2.3894	-1.25665	-1.4847	-1.0286	7.95445	-12.8838	2.42185e-06	0.0015755
A_55_P1969156	NM_013626	Probe	ENSMUST00000097625	18484	Pam	peptidylglycine alpha-amidating monooxygenase	Mus musculus peptidylglycine alpha-amidating monooxygenase (Pam), mRNA [NM_013626]	chr1:99718111-99718052	GO:0001519(peptide amidation)|GO:0001676(long-chain fatty acid metabolic process)|GO:0003824(catalytic activity)|GO:0004497(monooxygenase activity)|GO:0004504(peptidylglycine monooxygenase activity)|GO:0004598(peptidylamidoglycolate lyase activity)|GO:0005507(copper ion binding)|GO:0005509(calcium ion binding)|GO:0005615(extracellular space)|GO:0005802(trans-Golgi network)|GO:0005829(cytosol)|GO:…	TC1583090	-2.39188	-1.25814	-1.6928	-0.823488	8.45659	-6.76761	0.000201461	0.0155199
A_55_P2156288	TC1707105	Probe		NA			Q4SEN0_TETNG (Q4SEN0) Chromosome undetermined SCAF14615, whole genome shotgun sequence, partial (3%) [TC1776928]	chr5:109113012-109112953		TC1707105	-2.39845	-1.2621	-1.68074	-0.843468	10.2199	-7.04874	0.000154499	0.013133
A_55_P2013203	NM_001081147	Probe	ENSMUST00000053306	18430	Oxtr	oxytocin receptor	Mus musculus oxytocin receptor (Oxtr), mRNA [NM_001081147]	chr6:112423745-112423686	GO:0001967(suckling behavior)|GO:0001975(response to amphetamine)|GO:0004871(signal transducer activity)|GO:0004930(G-protein coupled receptor activity)|GO:0004990(oxytocin receptor activity)|GO:0005000(vasopressin receptor activity)|GO:0005622(intracellular)|GO:0005886(plasma membrane)|GO:0005902(microvillus)|GO:0005913(cell-cell adherens junction)|GO:0007165(signal transduction)|GO:0007186(G-pr…	TC1648318	-2.40654	-1.26696	-1.532	-1.00192	9.85703	-11.1764	6.63527e-06	0.00257273
A_55_P2022748	AK050784	Probe		23965	Tenm3	teneurin transmembrane protein 3	Mus musculus 9 days embryo whole body cDNA, RIKEN full-length enriched library, clone:D030019H23 product:odd Oz/ten-m homolog 3 (Drosophila), full insert sequence. [AK050784]	chr8:49420205-49420146	GO:0005887(integral to plasma membrane)|GO:0007155(cell adhesion)|GO:0007156(homophilic cell adhesion)|GO:0007165(signal transduction)|GO:0010976(positive regulation of neuron projection development)|GO:0016020(membrane)|GO:0016021(integral to membrane)|GO:0030154(cell differentiation)|GO:0042803(protein homodimerization activity)|GO:0042995(cell projection)|GO:0046982(protein heterodimerization …	TC1616742	-2.40876	-1.26829	-1.75048	-0.786097	7.34204	-6.14964	0.000372146	0.0217432
A_55_P2166049	NM_030738	Probe	ENSMUST00000086338	81013	Vmn1r65	vomeronasal 1 receptor 65	Mus musculus vomeronasal 1 receptor 65 (Vmn1r65), mRNA [NM_030738]	chr7:5959414-5959355	GO:0003674(molecular_function)|GO:0005575(cellular_component)|GO:0008150(biological_process)	TC1596838	-2.40911	-1.2685	-1.53501	-1.00199	7.36885	-11.1283	6.83982e-06	0.0025836
A_51_P257951	NM_020509	Probe	ENSMUST00000023329	57262	Retnla	resistin like alpha	Mus musculus resistin like alpha (Retnla), mRNA [NM_020509]	chr16:48844447-48844506	GO:0005179(hormone activity)|GO:0005576(extracellular region)	TC1583292	-2.41373	-1.27126	-1.52928	-1.01325	6.92182	-11.5198	5.3598e-06	0.00234183
A_55_P2037585	NM_133977	Probe	ENSMUST00000112645	22041	Trf	transferrin	Mus musculus transferrin (Trf), mRNA [NM_133977]	chr9:103112885-103112826	GO:0005515(protein binding)|GO:0005576(extracellular region)|GO:0005604(basement membrane)|GO:0005615(extracellular space)|GO:0005739(mitochondrion)|GO:0005768(endosome)|GO:0005769(early endosome)|GO:0005770(late endosome)|GO:0005905(coated pit)|GO:0006810(transport)|GO:0006811(ion transport)|GO:0006826(iron ion transport)|GO:0006879(cellular iron ion homeostasis)|GO:0007015(actin filament organi…	TC1701717	-2.42476	-1.27784	-1.77164	-0.784039	16.5434	-6.05028	0.000412432	0.0230737
A_55_P1969002	NM_198052	Probe	ENSMUST00000079719	21386	Tbx3	T-box 3	Mus musculus T-box 3 (Tbx3), transcript variant 2, mRNA [NM_198052]	chr5:120134511-120134570	GO:0000122(negative regulation of transcription from RNA polymerase II promoter)|GO:0001085(RNA polymerase II transcription factor binding)|GO:0001102(RNA polymerase II activating transcription factor binding)|GO:0001501(skeletal system development)|GO:0001568(blood vessel development)|GO:0001701(in utero embryonic development)|GO:0001947(heart looping)|GO:0003007(heart morphogenesis)|GO:0003151(…	TC1580848	-2.42663	-1.27895	-1.56034	-0.997569	9.87615	-10.6269	9.45531e-06	0.00302686
A_55_P2103837	NM_001256005	Probe	ENSMUST00000100962	17472	Gbp4	guanylate binding protein 4	Mus musculus guanylate binding protein 4 (Gbp4), transcript variant 1, mRNA [NM_001256005]	chr5:105544911-105544852	GO:0000122(negative regulation of transcription from RNA polymerase II promoter)|GO:0001933(negative regulation of protein phosphorylation)|GO:0005515(protein binding)|GO:0005575(cellular_component)|GO:0031397(negative regulation of protein ubiquitination)|GO:0032687(negative regulation of interferon-alpha production)|GO:0042308(negative regulation of protein import into nucleus)|GO:0050688(regul…	TC1601976	-2.43273	-1.28258	-1.57678	-0.988378	9.42915	-10.1928	1.26563e-05	0.00351186
A_55_P2239317	NM_178928	Probe	ENSMUST00000147278	106877	Afap1l1	actin filament associated protein 1-like 1	Mus musculus actin filament associated protein 1-like 1 (Afap1l1), mRNA [NM_178928]	chr18:61890709-61890650	GO:0005515(protein binding)|GO:0005575(cellular_component)|GO:0005737(cytoplasm)|GO:0008150(biological_process)|GO:0030054(cell junction)|GO:0042995(cell projection)	NP574450	-2.43278	-1.28261	-1.65043	-0.914783	9.59964	-9.33269	0.000452845	0.024324
A_51_P128397	NM_015743	Probe	ENSMUST00000030025	18124	Nr4a3	nuclear receptor subfamily 4, group A, member 3	Mus musculus nuclear receptor subfamily 4, group A, member 3 (Nr4a3), mRNA [NM_015743]	chr4:48080690-48083876	GO:0001077(RNA polymerase II core promoter proximal region sequence-specific DNA binding transcription factor activity involved in positive regulation of transcription)|GO:0001707(mesoderm formation)|GO:0003677(DNA binding)|GO:0003700(sequence-specific DNA binding transcription factor activity)|GO:0003707(steroid hormone receptor activity)|GO:0004879(ligand-activated sequence-specific DNA binding…	TC1598199	-2.44993	-1.29274	-1.6383	-0.947187	7.38762	-8.74674	3.63961e-05	0.00579633
A_30_P01028632	chr19:23064968-23069896_F	Probe		NA			lincRNA:chr19:23064968-23069896 forward strand	chr19:23069676-23069735			-2.45915	-1.29816	-1.68044	-0.91588	7.06633	-7.93962	7.01258e-05	0.00827768
A_52_P423364	NM_176959	Probe		448987	Fbxl7	F-box and leucine-rich repeat protein 7	Mus musculus F-box and leucine-rich repeat protein 7 (Fbxl7), mRNA [NM_176959]	chr15:26470281-26470222	GO:0000086(G2/M transition of mitotic cell cycle)|GO:0005515(protein binding)|GO:0005737(cytoplasm)|GO:0005813(centrosome)|GO:0005856(cytoskeleton)|GO:0007049(cell cycle)|GO:0007067(mitosis)|GO:0008283(cell proliferation)|GO:0016567(protein ubiquitination)|GO:0019005(SCF ubiquitin ligase complex)|GO:0031146(SCF-dependent proteasomal ubiquitin-dependent protein catabolic process)|GO:0051301(cell d…	TC1671116	-2.46813	-1.30342	-1.52917	-1.07767	9.5811	-13.4991	1.73539e-06	0.00131952
A_30_P01019086	chr7:16633756-16634410_F	Probe		NA			lincRNA:chr7:16633756-16634410 forward strand	chr7:16634351-16634410			-2.48977	-1.31601	-1.71243	-0.91959	8.07608	-8.34045	0.000273329	0.018289
A_30_P01028855	chr17:8718223-8949898_F	Probe		NA			lincRNA:chr17:8718223-8949898 forward strand	chr17:8718478-8718537			-2.4956	-1.31939	-1.64936	-0.989409	7.11525	-9.34842	2.3055e-05	0.00459125
A_51_P308298	NM_172118	Probe	ENSMUST00000088552	98932	Myl9	myosin, light polypeptide 9, regulatory	Mus musculus myosin, light polypeptide 9, regulatory (Myl9), mRNA [NM_172118]	chr2:156607301-156607360	GO:0001725(stress fiber)|GO:0005509(calcium ion binding)|GO:0016459(myosin complex)|GO:0016460(myosin II complex)|GO:0030018(Z disc)|GO:0046872(metal ion binding)	TC1572833	-2.49685	-1.32011	-1.84774	-0.792486	14.0194	-5.84973	0.000509377	0.0261608
A_55_P2023732	NM_001001980	Probe	ENSMUST00000038188	77569	Limch1	LIM and calponin homology domains 1	Mus musculus LIM and calponin homology domains 1 (Limch1), transcript variant 1, mRNA [NM_001001980]	chr5:67447159-67447218	GO:0003674(molecular_function)|GO:0003779(actin binding)|GO:0005575(cellular_component)|GO:0008150(biological_process)|GO:0008270(zinc ion binding)|GO:0031032(actomyosin structure organization)|GO:0046872(metal ion binding)	TC1578741	-2.50901	-1.32712	-1.53608	-1.11816	10.8394	-14.8493	8.75365e-07	0.00094909
A_52_P185907	NM_013496	Probe	ENSMUST00000034830	12903	Crabp1	cellular retinoic acid binding protein I	Mus musculus cellular retinoic acid binding protein I (Crabp1), transcript variant 1, mRNA [NM_013496]	chr9:54616192-54616251	GO:0001972(retinoic acid binding)|GO:0005215(transporter activity)|GO:0005501(retinoid binding)|GO:0005737(cytoplasm)|GO:0005829(cytosol)|GO:0006810(transport)|GO:0008289(lipid binding)|GO:0016918(retinal binding)|GO:0019841(retinol binding)	TC1577950	-2.51345	-1.32967	-1.84127	-0.818069	6.87673	-6.07664	0.000401292	0.0227794
A_51_P385718	NM_026862	Probe	ENSMUST00000063956	68891	Cd177	CD177 antigen	Mus musculus CD177 antigen (Cd177), mRNA [NM_026862]	chr7:25535362-25531261	GO:0003674(molecular_function)|GO:0005575(cellular_component)|GO:0005886(plasma membrane)|GO:0008150(biological_process)|GO:0016020(membrane)|GO:0031225(anchored to membrane)	TC1581398	-2.5399	-1.34477	-1.68742	-1.00212	7.30939	-9.17583	2.62122e-05	0.00488749
A_55_P2037454	NM_023794	Probe	ENSMUST00000079601	104156	Etv5	ets variant gene 5	Mus musculus ets variant gene 5 (Etv5), mRNA [NM_023794]	chr16:22381446-22381387	GO:0003677(DNA binding)|GO:0003700(sequence-specific DNA binding transcription factor activity)|GO:0005634(nucleus)|GO:0006355(regulation of transcription, DNA-dependent)|GO:0007274(neuromuscular synaptic transmission)|GO:0007626(locomotory behavior)|GO:0034599(cellular response to oxidative stress)|GO:0043565(sequence-specific DNA binding)|GO:0044212(transcription regulatory region DNA binding)|…	TC1572047	-2.54413	-1.34717	-1.82414	-0.870212	14.3645	-7.09623	0.000615065	0.0293009
A_55_P2111302	NM_007752	Probe	ENSMUST00000129135	12870	Cp	ceruloplasmin	Mus musculus ceruloplasmin (Cp), transcript variant 2, mRNA [NM_007752]	chr3:19889071-19889130	GO:0004322(ferroxidase activity)|GO:0005507(copper ion binding)|GO:0005576(extracellular region)|GO:0005615(extracellular space)|GO:0005765(lysosomal membrane)|GO:0006810(transport)|GO:0006811(ion transport)|GO:0006825(copper ion transport)|GO:0006879(cellular iron ion homeostasis)|GO:0016491(oxidoreductase activity)|GO:0046658(anchored to plasma membrane)|GO:0046688(response to copper ion)|GO:00…	TC1779189	-2.54425	-1.34724	-1.83764	-0.856847	14.6165	-6.42319	0.000282114	0.0186635
A_66_P100165	NM_009250	Probe	ENSMUST00000161776	20713	Serpini1	serine (or cysteine) peptidase inhibitor, clade I, member 1	Mus musculus serine (or cysteine) peptidase inhibitor, clade I, member 1 (Serpini1), mRNA [NM_009250]	chr3:75420571-75420630	GO:0004867(serine-type endopeptidase inhibitor activity)|GO:0005576(extracellular region)|GO:0005615(extracellular space)|GO:0010466(negative regulation of peptidase activity)|GO:0010951(negative regulation of endopeptidase activity)|GO:0030155(regulation of cell adhesion)|GO:0030162(regulation of proteolysis)|GO:0030414(peptidase inhibitor activity)	TC1576132	-2.54655	-1.34854	-1.81369	-0.883393	7.42909	-6.77835	0.000199399	0.0154219
A_52_P480088	NM_025685	Probe	ENSMUST00000036300	373864	Col27a1	collagen, type XXVII, alpha 1	Mus musculus collagen, type XXVII, alpha 1 (Col27a1), mRNA [NM_025685]	chr4:62995485-62995544	GO:0003674(molecular_function)|GO:0005201(extracellular matrix structural constituent)|GO:0005576(extracellular region)|GO:0005578(proteinaceous extracellular matrix)|GO:0005581(collagen)|GO:0005583(fibrillar collagen)|GO:0008150(biological_process)|GO:0046872(metal ion binding)	TC1651469	-2.54869	-1.34976	-1.90611	-0.7934	6.76201	-5.67223	0.00061661	0.0293268
A_30_P01031155	chr6:31170350-31287353_F	Probe		NA			lincRNA:chr6:31170350-31287353 forward strand	chr6:31286003-31286062			-2.55134	-1.35125	-1.94162	-0.760893	9.11868	-5.35143	0.00087993	0.0357021
A_51_P128397	NM_015743	Probe	ENSMUST00000030025	18124	Nr4a3	nuclear receptor subfamily 4, group A, member 3	Mus musculus nuclear receptor subfamily 4, group A, member 3 (Nr4a3), mRNA [NM_015743]	chr4:48080690-48083876	GO:0001077(RNA polymerase II core promoter proximal region sequence-specific DNA binding transcription factor activity involved in positive regulation of transcription)|GO:0001707(mesoderm formation)|GO:0003677(DNA binding)|GO:0003700(sequence-specific DNA binding transcription factor activity)|GO:0003707(steroid hormone receptor activity)|GO:0004879(ligand-activated sequence-specific DNA binding…	TC1598199	-2.56576	-1.35939	-1.68503	-1.03375	7.70615	-10.0565	3.66584e-05	0.00579633
A_51_P377812	NM_029298	Probe	ENSMUST00000040609	75467	1700011E24Rik	RIKEN cDNA 1700011E24 gene	Mus musculus RIKEN cDNA 1700011E24 gene (1700011E24Rik), mRNA [NM_029298]	chr17:87794572-87794513	GO:0003674(molecular_function)|GO:0005575(cellular_component)|GO:0008150(biological_process)	TC1585977	-2.56603	-1.35954	-1.82051	-0.898568	5.98515	-6.89557	0.000178353	0.0142459
A_66_P103398	NM_001081079	Probe	ENSMUST00000027343	70155	Ogfrl1	opioid growth factor receptor-like 1	Mus musculus opioid growth factor receptor-like 1 (Ogfrl1), mRNA [NM_001081079]	chr1:23373582-23373523	GO:0003674(molecular_function)|GO:0004872(receptor activity)|GO:0005575(cellular_component)|GO:0008150(biological_process)|GO:0016020(membrane)	TC1597400	-2.57127	-1.36248	-1.7948	-0.930171	11.0458	-7.3686	0.000115347	0.0107537
A_30_P01022038	chr6:31233512-31241062_F	Probe		NA			lincRNA:chr6:31233512-31241062 forward strand	chr6:31235063-31235122			-2.57735	-1.36589	-1.95026	-0.781524	8.30747	-5.4649	0.000774728	0.0332786
A_51_P424854	NM_013465	Probe	ENSMUST00000023583	11625	Ahsg	alpha-2-HS-glycoprotein	Mus musculus alpha-2-HS-glycoprotein (Ahsg), transcript variant 1, mRNA [NM_013465]	chr16:22899415-22899474	GO:0001503(ossification)|GO:0004869(cysteine-type endopeptidase inhibitor activity)|GO:0005576(extracellular region)|GO:0005615(extracellular space)|GO:0006461(protein complex assembly)|GO:0006953(acute-phase response)|GO:0008584(male gonad development)|GO:0030294(receptor signaling protein tyrosine kinase inhibitor activity)|GO:0030308(negative regulation of cell growth)|GO:0030502(negative regu…	TC1573795	-2.60868	-1.38332	-1.80818	-0.958459	9.55064	-7.61253	9.29175e-05	0.00943532
A_51_P278868	NM_010387	Probe	ENSMUST00000114232	14999	H2-DMb1	histocompatibility 2, class II, locus Mb1	Mus musculus histocompatibility 2, class II, locus Mb1 (H2-DMb1), mRNA [NM_010387]	chr17:34297109-34297168	GO:0002504(antigen processing and presentation of peptide or polysaccharide antigen via MHC class II)|GO:0005764(lysosome)|GO:0005768(endosome)|GO:0006955(immune response)|GO:0016020(membrane)|GO:0016021(integral to membrane)|GO:0019882(antigen processing and presentation)|GO:0019886(antigen processing and presentation of exogenous peptide antigen via MHC class II)|GO:0042613(MHC class II protein…	TC1589400	-2.61353	-1.386	-1.78477	-0.987231	11.1254	-8.12631	5.99706e-05	0.00755172
A_51_P473734	NM_010386	Probe	ENSMUST00000173907	14998	H2-DMa	histocompatibility 2, class II, locus DMa	Mus musculus histocompatibility 2, class II, locus DMa (H2-DMa), mRNA [NM_010386]	chr17:34274300-34274863	GO:0002504(antigen processing and presentation of peptide or polysaccharide antigen via MHC class II)|GO:0002636(positive regulation of germinal center formation)|GO:0002922(positive regulation of humoral immune response)|GO:0005515(protein binding)|GO:0005622(intracellular)|GO:0005764(lysosome)|GO:0005765(lysosomal membrane)|GO:0005768(endosome)|GO:0005770(late endosome)|GO:0005771(multivesicula…	TC1578634	-2.6136	-1.38604	-1.60747	-1.16461	9.1955	-14.6348	9.72018e-07	0.000964571
A_55_P2096887	NM_001085409	Probe	ENSMUST00000112639	68428	Steap3	STEAP family member 3	Mus musculus STEAP family member 3 (Steap3), transcript variant 1, mRNA [NM_001085409]	chr1:122123303-122123244	GO:0000293(ferric-chelate reductase activity)|GO:0005623(cell)|GO:0005768(endosome)|GO:0005771(multivesicular body)|GO:0005886(plasma membrane)|GO:0006810(transport)|GO:0006811(ion transport)|GO:0006826(iron ion transport)|GO:0006915(apoptotic process)|GO:0007049(cell cycle)|GO:0008823(cupric reductase activity)|GO:0009306(protein secretion)|GO:0015677(copper ion import)|GO:0016020(membrane)|GO:0…	TC1581728	-2.61721	-1.38803	-1.78318	-0.992884	9.44878	-8.21281	5.58335e-05	0.0072482
A_51_P473259	NM_170778	Probe	ENSMUST00000039177	99586	Dpyd	dihydropyrimidine dehydrogenase	Mus musculus dihydropyrimidine dehydrogenase (Dpyd), mRNA [NM_170778]	chr3:119135367-119135426	GO:0000166(nucleotide binding)|GO:0002058(uracil binding)|GO:0003824(catalytic activity)|GO:0004152(dihydroorotate dehydrogenase activity)|GO:0004158(dihydroorotate oxidase activity)|GO:0005737(cytoplasm)|GO:0005829(cytosol)|GO:0006145(purine base catabolic process)|GO:0006208(pyrimidine base catabolic process)|GO:0006210(thymine catabolic process)|GO:0006212(uracil catabolic process)|GO:0006214(…	TC1581447	-2.63591	-1.3983	-1.6172	-1.1794	8.31499	-14.935	8.39841e-07	0.000945597
A_52_P207314	NM_001081187	Probe	ENSMUST00000084031	330723	Htra4	HtrA serine peptidase 4	Mus musculus HtrA serine peptidase 4 (Htra4), mRNA [NM_001081187]	chr8:26136074-26136015	GO:0001558(regulation of cell growth)|GO:0003824(catalytic activity)|GO:0004175(endopeptidase activity)|GO:0004252(serine-type endopeptidase activity)|GO:0005520(insulin-like growth factor binding)|GO:0005575(cellular_component)|GO:0005576(extracellular region)|GO:0006508(proteolysis)|GO:0008233(peptidase activity)|GO:0008236(serine-type peptidase activity)|GO:0016787(hydrolase activity)	TC1618507	-2.64348	-1.40244	-1.71243	-1.09245	5.69042	-10.5777	9.768e-06	0.00305827
A_52_P359965	NM_007754	Probe	ENSMUST00000021201	12874	Cpd	carboxypeptidase D	Mus musculus carboxypeptidase D (Cpd), mRNA [NM_007754]	chr11:76595809-76595750	GO:0004180(carboxypeptidase activity)|GO:0004181(metallocarboxypeptidase activity)|GO:0004185(serine-type carboxypeptidase activity)|GO:0005634(nucleus)|GO:0005802(trans-Golgi network)|GO:0006508(proteolysis)|GO:0008233(peptidase activity)|GO:0008237(metallopeptidase activity)|GO:0008270(zinc ion binding)|GO:0016020(membrane)|GO:0016021(integral to membrane)|GO:0016787(hydrolase activity)|GO:0043…	TC1578260	-2.64521	-1.40338	-1.87639	-0.930381	10.6256	-7.45419	0.000481404	0.0251476
A_52_P365342	NM_010732	Probe	ENSMUST00000027706	16980	Lrrn2	leucine rich repeat protein 2, neuronal	Mus musculus leucine rich repeat protein 2, neuronal (Lrrn2), mRNA [NM_010732]	chr1:134836381-134836440	GO:0003674(molecular_function)|GO:0005575(cellular_component)|GO:0008150(biological_process)	TC1578152	-2.64673	-1.40421	-1.64733	-1.16108	8.08447	-13.5037	1.73117e-06	0.00131952
A_55_P1981167	NM_175219	Probe		620078	C130026I21Rik	RIKEN cDNA C130026I21 gene	Mus musculus RIKEN cDNA C130026I21 gene (C130026I21Rik), transcript variant 1, mRNA [NM_175219]	chr1:85254021-85253962	GO:0003674(molecular_function)|GO:0005575(cellular_component)|GO:0008150(biological_process)	TC1592629	-2.65997	-1.41141	-1.68912	-1.1337	9.40046	-12.2433	1.0966e-05	0.00325602
A_55_P1955681	NM_033269	Probe		12671	Chrm3	cholinergic receptor, muscarinic 3, cardiac	Mus musculus cholinergic receptor, muscarinic 3, cardiac (Chrm3), mRNA [NM_033269]	chr13:9875939-9875880	GO:0003056(regulation of vascular smooth muscle contraction)|GO:0004871(signal transducer activity)|GO:0004930(G-protein coupled receptor activity)|GO:0005886(plasma membrane)|GO:0005887(integral to plasma membrane)|GO:0006939(smooth muscle contraction)|GO:0007165(signal transduction)|GO:0007186(G-protein coupled receptor signaling pathway)|GO:0007207(phospholipase C-activating G-protein coupled …	TC1587251	-2.68042	-1.42246	-1.6423	-1.20262	8.86562	-15.1283	7.6553e-07	0.000913877
A_55_P2107711	NM_198711	Probe	ENSMUST00000080335	77018	Col25a1	collagen, type XXV, alpha 1	Mus musculus collagen, type XXV, alpha 1 (Col25a1), transcript variant 2, mRNA [NM_198711]	chr3:130270497-130270556	GO:0001540(beta-amyloid binding)|GO:0005576(extracellular region)|GO:0005581(collagen)|GO:0005615(extracellular space)|GO:0005887(integral to plasma membrane)|GO:0008150(biological_process)|GO:0008201(heparin binding)|GO:0016020(membrane)|GO:0016021(integral to membrane)	TC1588272	-2.69269	-1.42905	-1.69709	-1.16101	7.04341	-12.4651	3.0643e-06	0.00176657
A_55_P2042813	NM_001039647	Probe	ENSMUST00000100960	634650	Gbp11	guanylate binding protein 11	Mus musculus guanylate binding protein 11 (Gbp11), mRNA [NM_001039647]	chr5:105752204-105752145	GO:0003674(molecular_function)|GO:0005575(cellular_component)|GO:0008150(biological_process)	TC1590439	-2.70798	-1.43722	-1.69042	-1.18401	8.58616	-13.2711	1.96022e-06	0.00138406
A_55_P2143601	TC1633195	Probe		NA			Q04188_MOUSE (Q04188) Middle T antigen, complete [TC1633195]			TC1633195	-2.71463	-1.44076	-1.99599	-0.88552	14.6109	-6.06687	0.000405383	0.0228655
A_55_P2160750	NM_198711	Probe	ENSMUST00000080335	77018	Col25a1	collagen, type XXV, alpha 1	Mus musculus collagen, type XXV, alpha 1 (Col25a1), transcript variant 2, mRNA [NM_198711]	chr3:129885684-129885743	GO:0001540(beta-amyloid binding)|GO:0005576(extracellular region)|GO:0005581(collagen)|GO:0005615(extracellular space)|GO:0005887(integral to plasma membrane)|GO:0008150(biological_process)|GO:0008201(heparin binding)|GO:0016020(membrane)|GO:0016021(integral to membrane)	NP742190	-2.7155	-1.44122	-1.68021	-1.20223	9.45187	-14.0992	1.27065e-06	0.00114258
A_51_P284426	NM_030137	Probe	ENSMUST00000102853	78617	Cstad	CSA-conditional, T cell activation-dependent protein	Mus musculus CSA-conditional, T cell activation-dependent protein (Cstad), mRNA [NM_030137]	chr2:30464378-30464437	GO:0003674(molecular_function)|GO:0005739(mitochondrion)|GO:0005741(mitochondrial outer membrane)|GO:0007006(mitochondrial membrane organization)	TC1588727	-2.74581	-1.45723	-1.90361	-1.01085	8.91312	-7.63266	9.12962e-05	0.00937756
A_52_P201206	NM_027268	Probe	ENSMUST00000124325	69938	Scrn1	secernin 1	Mus musculus secernin 1 (Scrn1), mRNA [NM_027268]	chr6:54459253-54459194	GO:0003674(molecular_function)|GO:0005634(nucleus)|GO:0005737(cytoplasm)|GO:0006508(proteolysis)|GO:0006887(exocytosis)|GO:0008150(biological_process)|GO:0016805(dipeptidase activity)|GO:0031965(nuclear membrane)	TC1577180	-2.75631	-1.46274	-1.99216	-0.93331	8.88948	-6.45969	0.000272055	0.0182598
A_55_P2179599	NM_029509	Probe	ENSMUST00000112718	76074	Gbp8	guanylate-binding protein 8	Mus musculus guanylate-binding protein 8 (Gbp8), mRNA [NM_029509]	chr5:105444010-105443951	GO:0003674(molecular_function)|GO:0005575(cellular_component)|GO:0071346(cellular response to interferon-gamma)	NP1482450	-2.76952	-1.46964	-1.88019	-1.05908	7.08234	-8.36934	4.91355e-05	0.00667468
A_52_P64356	NM_010097	Probe	ENSMUST00000031249	13602	Sparcl1	SPARC-like 1	Mus musculus SPARC-like 1 (Sparcl1), mRNA [NM_010097]	chr5:104508208-104508149	GO:0005509(calcium ion binding)|GO:0005576(extracellular region)|GO:0005578(proteinaceous extracellular matrix)|GO:0005615(extracellular space)|GO:0007165(signal transduction)|GO:0045202(synapse)|GO:0046872(metal ion binding)	TC1573824	-2.77321	-1.47156	-1.68876	-1.25436	14.6262	-15.8404	5.49312e-07	0.000820271
A_52_P385736	NR_027826	Probe	ENSMUST00000176052	66297	2610017I09Rik	RIKEN cDNA 2610017I09 gene	Mus musculus RIKEN cDNA 2610017I09 gene (2610017I09Rik), long non-coding RNA [NR_027826]	chr1:42705170-42705111		TC1645878	-2.80467	-1.48783	-2.10942	-0.866241	4.73747	-5.76619	0.000938388	0.0371472
A_52_P633300	NM_010816	Probe	ENSMUST00000023330	17450	Morc1	microrchidia 1	Mus musculus microrchidia 1 (Morc1), mRNA [NM_010816]	chr16:48624427-48627055	GO:0003674(molecular_function)|GO:0005524(ATP binding)|GO:0005634(nucleus)|GO:0007275(multicellular organismal development)|GO:0007283(spermatogenesis)|GO:0008270(zinc ion binding)|GO:0030154(cell differentiation)|GO:0046872(metal ion binding)	TC1665562	-2.82108	-1.49625	-1.88395	-1.10854	6.88721	-9.02311	2.94157e-05	0.00518744
A_55_P2109857	NM_009061	Probe	ENSMUST00000027606	19735	Rgs2	regulator of G-protein signaling 2	Mus musculus regulator of G-protein signaling 2 (Rgs2), mRNA [NM_009061]	chr1:145848889-145848830	GO:0005096(GTPase activator activity)|GO:0005515(protein binding)|GO:0005634(nucleus)|GO:0005737(cytoplasm)|GO:0005829(cytosol)|GO:0005886(plasma membrane)|GO:0006417(regulation of translation)|GO:0007049(cell cycle)|GO:0007186(G-protein coupled receptor signaling pathway)|GO:0009898(internal side of plasma membrane)|GO:0009968(negative regulation of signal transduction)|GO:0010519(negative regul…	TC1769768	-2.83407	-1.50287	-1.82805	-1.1777	13.5834	-10.8057	8.41112e-06	0.00289369
A_52_P401504	NM_011582	Probe	ENSMUST00000022213	21828	Thbs4	thrombospondin 4	Mus musculus thrombospondin 4 (Thbs4), mRNA [NM_011582]	chr13:93521624-93521565	GO:0001938(positive regulation of endothelial cell proliferation)|GO:0001968(fibronectin binding)|GO:0005178(integrin binding)|GO:0005509(calcium ion binding)|GO:0005515(protein binding)|GO:0005518(collagen binding)|GO:0005576(extracellular region)|GO:0005578(proteinaceous extracellular matrix)|GO:0005604(basement membrane)|GO:0005615(extracellular space)|GO:0005783(endoplasmic reticulum)|GO:0007…	TC1580565	-2.88136	-1.52675	-2.18623	-0.867262	9.21729	-5.41269	0.000821302	0.0344206
A_52_P239086	NM_177744	Probe	ENSMUST00000060551	245282	Apol10a	apolipoprotein L 10A	Mus musculus apolipoprotein L 10A (Apol10a), mRNA [NM_177744]	chr15:77320890-77320949	GO:0003674(molecular_function)|GO:0005575(cellular_component)|GO:0008150(biological_process)	TC1592966	-2.89412	-1.53312	-2.0175	-1.04874	6.0997	-7.40017	0.000112129	0.010633
A_55_P1997390	NM_007754	Probe		12874	Cpd	carboxypeptidase D	Mus musculus carboxypeptidase D (Cpd), mRNA [NM_007754]	chr11:76590769-76590710	GO:0004180(carboxypeptidase activity)|GO:0004181(metallocarboxypeptidase activity)|GO:0004185(serine-type carboxypeptidase activity)|GO:0005634(nucleus)|GO:0005802(trans-Golgi network)|GO:0006508(proteolysis)|GO:0008233(peptidase activity)|GO:0008237(metallopeptidase activity)|GO:0008270(zinc ion binding)|GO:0016020(membrane)|GO:0016021(integral to membrane)|GO:0016787(hydrolase activity)|GO:0043…	TC1600913	-2.94214	-1.55687	-1.90625	-1.20748	6.95734	-10.4183	1.08625e-05	0.00325602
A_51_P404463	NM_024283	Probe	ENSMUST00000027217	78896	1500015O10Rik	RIKEN cDNA 1500015O10 gene	Mus musculus RIKEN cDNA 1500015O10 gene (1500015O10Rik), mRNA [NM_024283]	chr1:43799321-43799380	GO:0003674(molecular_function)|GO:0005576(extracellular region)|GO:0005615(extracellular space)|GO:0008054(cyclin catabolic process)|GO:0031410(cytoplasmic vesicle)|GO:0070314(G1 to G0 transition)|GO:0090398(cellular senescence)	TC1582840	-2.96948	-1.57021	-2.27047	-0.869944	10.3255	-5.24259	0.00099587	0.0384352
A_55_P2287611	AK015846	Probe		75082	4930519N06Rik	RIKEN cDNA 4930519N06 gene	Mus musculus adult male testis cDNA, RIKEN full-length enriched library, clone:4930519N06 product:unclassifiable, full insert sequence. [AK015846]	chr11:33993103-33993044		TC1613943	-2.97536	-1.57306	-2.00179	-1.14434	9.33307	-8.57859	4.15464e-05	0.0061117
A_30_P01029943	chr19:23064968-23069896_F	Probe		NA			lincRNA:chr19:23064968-23069896 forward strand	chr19:23069750-23069809			-3.03241	-1.60046	-1.98295	-1.21798	8.35003	-9.78324	1.68339e-05	0.00386506
A_55_P2107715	NM_029838	Probe	ENSMUST00000106353	77018	Col25a1	collagen, type XXV, alpha 1	Mus musculus collagen, type XXV, alpha 1 (Col25a1), transcript variant 1, mRNA [NM_029838]	chr3:130299222-130299281	GO:0001540(beta-amyloid binding)|GO:0005576(extracellular region)|GO:0005581(collagen)|GO:0005615(extracellular space)|GO:0005887(integral to plasma membrane)|GO:0008150(biological_process)|GO:0008201(heparin binding)|GO:0016020(membrane)|GO:0016021(integral to membrane)	TC1610615	-3.04852	-1.60811	-1.81938	-1.39684	7.03863	-17.7961	2.36327e-07	0.00057652
A_66_P133404	NM_026515	Probe	ENSMUST00000045802	68026	2810417H13Rik	RIKEN cDNA 2810417H13 gene	Mus musculus RIKEN cDNA 2810417H13 gene (2810417H13Rik), mRNA [NM_026515]	chr9:65750553-65750612	GO:0003682(chromatin binding)|GO:0005634(nucleus)|GO:0005737(cytoplasm)|GO:0006260(DNA replication)|GO:0006281(DNA repair)|GO:0006974(response to DNA damage stimulus)|GO:0009411(response to UV)|GO:0019985(translesion synthesis)|GO:0048471(perinuclear region of cytoplasm)|GO:0051297(centrosome organization)|GO:0051726(regulation of cell cycle)	TC1574299	-3.06385	-1.61534	-2.3449	-0.885784	7.49311	-5.17673	0.00107417	0.0400321
A_55_P2325803	NM_009399	Probe	ENSMUST00000027559	21934	Tnfrsf11a	tumor necrosis factor receptor superfamily, member 11a	Mus musculus tumor necrosis factor receptor superfamily, member 11a (Tnfrsf11a), mRNA [NM_009399]	chr1:107741892-107741951	GO:0001503(ossification)|GO:0002250(adaptive immune response)|GO:0004888(transmembrane signaling receptor activity)|GO:0005031(tumor necrosis factor-activated receptor activity)|GO:0005515(protein binding)|GO:0007275(multicellular organismal development)|GO:0009897(external side of plasma membrane)|GO:0009986(cell surface)|GO:0012501(programmed cell death)|GO:0016020(membrane)|GO:0016021(integral…	TC1587930	-3.07639	-1.62124	-1.86837	-1.3741	12.4747	-15.3378	6.93279e-07	0.000863619
A_55_P2047639	NM_001081084	Probe	ENSMUST00000091436	65969	Cubn	cubilin (intrinsic factor-cobalamin receptor)	Mus musculus cubilin (intrinsic factor-cobalamin receptor) (Cubn), mRNA [NM_001081084]	chr2:13198037-13197978	GO:0001701(in utero embryonic development)|GO:0004872(receptor activity)|GO:0005509(calcium ion binding)|GO:0005515(protein binding)|GO:0005737(cytoplasm)|GO:0005764(lysosome)|GO:0005768(endosome)|GO:0005783(endoplasmic reticulum)|GO:0005794(Golgi apparatus)|GO:0005903(brush border)|GO:0005905(coated pit)|GO:0006629(lipid metabolic process)|GO:0006810(transport)|GO:0006898(receptor-mediated endoc…	TC1582368	-3.08072	-1.62327	-2.22437	-1.02217	5.77588	-6.31386	0.000314811	0.0196289
A_51_P258690	NM_009136	Probe	ENSMUST00000034023	20284	Scrg1	scrapie responsive gene 1	Mus musculus scrapie responsive gene 1 (Scrg1), mRNA [NM_009136]	chr8:59956257-59956316	GO:0005576(extracellular region)	TC1586927	-3.09696	-1.63085	-2.03399	-1.22772	11.4925	-9.45841	2.12671e-05	0.00435756
A_52_P423814	NM_007751	Probe	ENSMUST00000026561	12869	Cox8b	cytochrome c oxidase subunit VIIIb	Mus musculus cytochrome c oxidase subunit VIIIb (Cox8b), mRNA [NM_007751]	chr7:148084911-148084852	GO:0004129(cytochrome-c oxidase activity)|GO:0005739(mitochondrion)|GO:0005743(mitochondrial inner membrane)|GO:0016020(membrane)|GO:0016021(integral to membrane)	TC1583686	-3.10437	-1.6343	-2.34692	-0.921679	8.27697	-5.36197	0.000869528	0.0355537
A_30_P01030881	chr19:23064968-23069896_F	Probe		NA			lincRNA:chr19:23064968-23069896 forward strand	chr19:23069815-23069874			-3.14325	-1.65226	-2.06662	-1.23789	8.47728	-9.32277	2.34959e-05	0.00462196
A_55_P2295856	AA711038	Probe		103795	AI594671	expressed sequence AI594671	vt54g10.r1 Barstead mouse irradiated colon MPLRB7 Mus musculus cDNA clone IMAGE:1166946 5'. [AA711038]	chr11:39849827-39849768		TC1747473	-3.1563	-1.65823	-1.9033	-1.41317	5.74093	-15.8205	5.54318e-07	0.000820271
A_51_P190254	ENSMUST00000019268	Probe	ENSMUST00000019268	69938	Scrn1	secernin 1	secernin 1 [Source:MGI Symbol;Acc:MGI:1917188] [ENSMUST00000019268]	chr6:54456012-54455953	GO:0003674(molecular_function)|GO:0005634(nucleus)|GO:0005737(cytoplasm)|GO:0006508(proteolysis)|GO:0006887(exocytosis)|GO:0008150(biological_process)|GO:0016805(dipeptidase activity)|GO:0031965(nuclear membrane)	TC1600655	-3.21066	-1.68287	-2.20382	-1.16192	7.85721	-7.5528	9.79191e-05	0.00975199
A_52_P52849	NM_018867	Probe	ENSMUST00000033149	55987	Cpxm2	carboxypeptidase X 2 (M14 family)	Mus musculus carboxypeptidase X 2 (M14 family) (Cpxm2), mRNA [NM_018867]	chr7:139234732-139234673	GO:0004180(carboxypeptidase activity)|GO:0004181(metallocarboxypeptidase activity)|GO:0005576(extracellular region)|GO:0005615(extracellular space)|GO:0006508(proteolysis)|GO:0007155(cell adhesion)|GO:0008270(zinc ion binding)|GO:0031012(extracellular matrix)	TC1582529	-3.21528	-1.68494	-2.16988	-1.2	8.52045	-8.12359	6.01063e-05	0.00755172
A_51_P284608	NM_001042605	Probe	ENSMUST00000167610	16149	Cd74	CD74 antigen (invariant polypeptide of major histocompatibility complex, class II antigen-associated)	Mus musculus CD74 antigen (invariant polypeptide of major histocompatibility complex, class II antigen-associated) (Cd74), transcript variant 1, mRNA [NM_001042605]	chr18:60972075-60972132	GO:0000187(activation of MAPK activity)|GO:0001516(prostaglandin biosynthetic process)|GO:0001540(beta-amyloid binding)|GO:0001961(positive regulation of cytokine-mediated signaling pathway)|GO:0002606(positive regulation of dendritic cell antigen processing and presentation)|GO:0002792(negative regulation of peptide secretion)|GO:0002821(positive regulation of adaptive immune response)|GO:000283…	TC1585360	-3.29303	-1.71942	-1.92544	-1.51339	11.663	-19.5126	1.20924e-07	0.000516384
A_51_P511015	NM_010246	Probe	ENSMUST00000062572	14371	Fzd9	frizzled homolog 9 (Drosophila)	Mus musculus frizzled homolog 9 (Drosophila) (Fzd9), mRNA [NM_010246]	chr5:135724874-135724815	GO:0001944(vasculature development)|GO:0004871(signal transducer activity)|GO:0004888(transmembrane signaling receptor activity)|GO:0004930(G-protein coupled receptor activity)|GO:0005737(cytoplasm)|GO:0005886(plasma membrane)|GO:0006357(regulation of transcription from RNA polymerase II promoter)|GO:0007165(signal transduction)|GO:0007166(cell surface receptor signaling pathway)|GO:0007186(G-pro…	TC1587026	-3.3122	-1.72779	-2.14847	-1.30711	11.5495	-9.60266	1.91538e-05	0.00409277
A_52_P343306	NM_010378	Probe	ENSMUST00000165139	14960	H2-Aa	histocompatibility 2, class II antigen A, alpha	Mus musculus histocompatibility 2, class II antigen A, alpha (H2-Aa), mRNA [NM_010378]	chr17:34421344-34421285	GO:0002504(antigen processing and presentation of peptide or polysaccharide antigen via MHC class II)|GO:0005515(protein binding)|GO:0005764(lysosome)|GO:0005886(plasma membrane)|GO:0006955(immune response)|GO:0009897(external side of plasma membrane)|GO:0016020(membrane)|GO:0016021(integral to membrane)|GO:0019882(antigen processing and presentation)|GO:0019886(antigen processing and presentatio…	TC1616598	-3.32539	-1.73352	-2.02396	-1.44309	9.06694	-14.3787	4.037e-06	0.00192161
A_55_P2077158	NM_027741	Probe	ENSMUST00000119239	71263	Mro	maestro	Mus musculus maestro (Mro), mRNA [NM_027741]	chr18:74038324-74038383	GO:0003674(molecular_function)|GO:0005634(nucleus)|GO:0005730(nucleolus)|GO:0008150(biological_process)	TC1751549	-3.35259	-1.74528	-2.06669	-1.42386	6.19859	-12.6955	2.6898e-06	0.00162963
A_52_P473106	NM_153114	Probe	ENSMUST00000159803	260301	Otos	otospiralin	Mus musculus otospiralin (Otos), mRNA [NM_153114]	chr1:94540973-94540914	GO:0005576(extracellular region)|GO:0007605(sensory perception of sound)	TC1684522	-3.36624	-1.75114	-1.97302	-1.52926	6.31262	-18.4525	1.8162e-07	0.000547033
A_55_P2034033	NM_008353	Probe	ENSMUST00000000808	16161	Il12rb1	interleukin 12 receptor, beta 1	Mus musculus interleukin 12 receptor, beta 1 (Il12rb1), mRNA [NM_008353]	chr8:73345261-73345320	GO:0002230(positive regulation of defense response to virus by host)|GO:0002827(positive regulation of T-helper 1 type immune response)|GO:0005143(interleukin-12 receptor binding)|GO:0005515(protein binding)|GO:0009897(external side of plasma membrane)|GO:0016020(membrane)|GO:0016021(integral to membrane)|GO:0016517(interleukin-12 receptor activity)|GO:0018108(peptidyl-tyrosine phosphorylation)|G…	NP854185	-3.47609	-1.79746	-2.30556	-1.28937	8.45688	-8.27118	5.32226e-05	0.00700242
A_66_P130813	NM_001037221	Probe	ENSMUST00000137543	74480	Samd4	sterile alpha motif domain containing 4	Mus musculus sterile alpha motif domain containing 4 (Samd4), transcript variant 1, mRNA [NM_001037221]	chr14:47721800-47721859	GO:0005737(cytoplasm)|GO:0006417(regulation of translation)|GO:0017148(negative regulation of translation)|GO:0030054(cell junction)|GO:0030371(translation repressor activity)|GO:0042995(cell projection)|GO:0043005(neuron projection)|GO:0045202(synapse)|GO:0045727(positive regulation of translation)	TC1582814	-3.48325	-1.80043	-2.04986	-1.551	7.15132	-16.8764	3.47309e-07	0.000726224
A_55_P2158227	NM_009640	Probe	ENSMUST00000022921	11600	Angpt1	angiopoietin 1	Mus musculus angiopoietin 1 (Angpt1), transcript variant 1, mRNA [NM_009640]	chr15:42256394-42256335	GO:0001525(angiogenesis)|GO:0001541(ovarian follicle development)|GO:0001569(patterning of blood vessels)|GO:0001570(vasculogenesis)|GO:0001701(in utero embryonic development)|GO:0002040(sprouting angiogenesis)|GO:0002092(positive regulation of receptor internalization)|GO:0003160(endocardium morphogenesis)|GO:0005102(receptor binding)|GO:0005172(vascular endothelial growth factor receptor bindin…	TC1576829	-3.50677	-1.81014	-2.26033	-1.35995	7.83368	-11.9592	0.000660318	0.0305744
A_55_P1981704	NM_172914	Probe	ENSMUST00000041569	244608	Ccdc113	coiled-coil domain containing 113	Mus musculus coiled-coil domain containing 113 (Ccdc113), mRNA [NM_172914]	chr8:98082729-98082788	GO:0003674(molecular_function)|GO:0005634(nucleus)|GO:0005737(cytoplasm)|GO:0008150(biological_process)|GO:0043234(protein complex)	TC1585543	-3.59121	-1.84447	-2.3201	-1.36884	8.46599	-9.06675	2.84573e-05	0.0051108
A_55_P1960238	NM_172659	Probe	ENSMUST00000129835	227659	Slc2a6	solute carrier family 2 (facilitated glucose transporter), member 6	Mus musculus solute carrier family 2 (facilitated glucose transporter), member 6 (Slc2a6), transcript variant 1, mRNA [NM_172659]	chr2:26876950-26876891	GO:0003674(molecular_function)|GO:0005575(cellular_component)|GO:0006810(transport)|GO:0008150(biological_process)|GO:0008643(carbohydrate transport)|GO:0016020(membrane)|GO:0016021(integral to membrane)	NP968339	-3.6729	-1.87692	-2.26922	-1.48462	9.66252	-11.1861	6.5947e-06	0.00257273
A_55_P2029892	NM_001243018	Probe	ENSMUST00000093991	212124	E030019B06Rik	RIKEN cDNA E030019B06 gene	Mus musculus RIKEN cDNA E030019B06 gene (E030019B06Rik), mRNA [NM_001243018]	chr7:146786915-146786856	GO:0003674(molecular_function)|GO:0005575(cellular_component)|GO:0008150(biological_process)		-4.02401	-2.00863	-2.24805	-1.76922	6.96985	-19.6155	1.1638e-07	0.000516384
A_55_P2024066	NM_011422	Probe	ENSMUST00000031211	20599	Smr3a	submaxillary gland androgen regulated protein 3A	Mus musculus submaxillary gland androgen regulated protein 3A (Smr3a), mRNA [NM_011422]	chr5:88437381-88437440	GO:0005576(extracellular region)	NP859042	-4.05753	-2.0206	-2.83205	-1.20915	6.44669	-5.82194	0.000524706	0.0265819
A_55_P1973362	NM_010603	Probe	ENSMUST00000108717	16515	Kcnj12	potassium inwardly-rectifying channel, subfamily J, member 12	Mus musculus potassium inwardly-rectifying channel, subfamily J, member 12 (Kcnj12), transcript variant 1, mRNA [NM_010603]	chr11:60884556-60884615	GO:0005242(inward rectifier potassium channel activity)|GO:0005244(voltage-gated ion channel activity)|GO:0005886(plasma membrane)|GO:0006810(transport)|GO:0006811(ion transport)|GO:0006813(potassium ion transport)|GO:0016020(membrane)|GO:0016021(integral to membrane)|GO:0030165(PDZ domain binding)|GO:0030315(T-tubule)|GO:0030425(dendrite)|GO:0031224(intrinsic to membrane)|GO:0034765(regulation o…	TC1587288	-4.07695	-2.02749	-2.31614	-1.73884	7.32657	-16.4225	4.2312e-07	0.00075516
A_51_P303217	NM_026754	Probe	ENSMUST00000115010	68527	Ucma	upper zone of growth plate and cartilage matrix associated	Mus musculus upper zone of growth plate and cartilage matrix associated (Ucma), transcript variant 1, mRNA [NM_026754]	chr2:4906712-4906771	GO:0003674(molecular_function)|GO:0005576(extracellular region)|GO:0005578(proteinaceous extracellular matrix)|GO:0005615(extracellular space)|GO:0005737(cytoplasm)|GO:0005794(Golgi apparatus)|GO:0005856(cytoskeleton)|GO:0016235(aggresome)|GO:0031012(extracellular matrix)|GO:0045668(negative regulation of osteoblast differentiation)|GO:0048471(perinuclear region of cytoplasm)	TC1586458	-4.1871	-2.06595	-2.81354	-1.31836	6.70968	-6.46114	0.000271662	0.0182598
A_51_P409010	NM_016685	Probe	ENSMUST00000003659	12845	Comp	cartilage oligomeric matrix protein	Mus musculus cartilage oligomeric matrix protein (Comp), mRNA [NM_016685]	chr8:72905692-72905825	GO:0003417(growth plate cartilage development)|GO:0005509(calcium ion binding)|GO:0005518(collagen binding)|GO:0005576(extracellular region)|GO:0005578(proteinaceous extracellular matrix)|GO:0005615(extracellular space)|GO:0006915(apoptotic process)|GO:0007155(cell adhesion)|GO:0008201(heparin binding)|GO:0031012(extracellular matrix)|GO:0043066(negative regulation of apoptotic process)|GO:004339…	TC1680503	-4.2422	-2.08481	-2.59199	-1.57763	9.95336	-9.61068	1.90434e-05	0.00409277
A_55_P1998702	A_55_P1998702	Probe		NA				chr4:008326055-008326114			-4.65484	-2.21873	-2.62562	-1.81185	8.0936	-12.7492	2.61007e-06	0.00162568
A_52_P603038	NM_016968	Probe	ENSMUST00000056882	50914	Olig1	oligodendrocyte transcription factor 1	Mus musculus oligodendrocyte transcription factor 1 (Olig1), mRNA [NM_016968]	chr16:91271799-91271858	GO:0003677(DNA binding)|GO:0003700(sequence-specific DNA binding transcription factor activity)|GO:0005515(protein binding)|GO:0005634(nucleus)|GO:0005667(transcription factor complex)|GO:0006351(transcription, DNA-dependent)|GO:0006355(regulation of transcription, DNA-dependent)|GO:0007275(multicellular organismal development)|GO:0046983(protein dimerization activity)|GO:0048663(neuron fate comm…	TC1576760	-4.90404	-2.29397	-2.72422	-1.86372	5.28093	-12.4657	3.06332e-06	0.00176657
A_51_P360396	NM_001025305	Probe	ENSMUST00000064976	21419	Tfap2b	transcription factor AP-2 beta	Mus musculus transcription factor AP-2 beta (Tfap2b), transcript variant 2, mRNA [NM_001025305]	chr1:19228555-19228614	GO:0000122(negative regulation of transcription from RNA polymerase II promoter)|GO:0000979(RNA polymerase II core promoter sequence-specific DNA binding)|GO:0000981(sequence-specific DNA binding RNA polymerase II transcription factor activity)|GO:0000983(RNA polymerase II core promoter sequence-specific DNA binding transcription factor activity)|GO:0001077(RNA polymerase II core promoter proxima…	TC1615519	-5.24532	-2.39103	-2.71056	-2.0715	10.9151	-17.4952	2.67474e-07	0.000616421
A_55_P2174085	NM_013666	Probe	ENSMUST00000075290	225742	St8sia5	ST8 alpha-N-acetyl-neuraminide alpha-2,8-sialyltransferase 5	Mus musculus ST8 alpha-N-acetyl-neuraminide alpha-2,8-sialyltransferase 5 (St8sia5), transcript variant 1, mRNA [NM_013666]	chr18:77493998-77494057	GO:0003828(alpha-N-acetylneuraminate alpha-2,8-sialyltransferase activity)|GO:0005794(Golgi apparatus)|GO:0006486(protein glycosylation)|GO:0008373(sialyltransferase activity)|GO:0016020(membrane)|GO:0016021(integral to membrane)|GO:0016740(transferase activity)|GO:0016757(transferase activity, transferring glycosyl groups)|GO:0030173(integral to Golgi membrane)	TC1583006	-5.27364	-2.3988	-2.71364	-2.08396	8.87013	-17.8138	2.34631e-07	0.00057652
A_51_P334876	NM_007384	Probe	ENSMUST00000021045	11418	Asic2	acid-sensing (proton-gated) ion channel 2	Mus musculus acid-sensing (proton-gated) ion channel 2 (Asic2), transcript variant MDEG2, mRNA [NM_007384]	chr11:80693856-80693797	GO:0001101(response to acid)|GO:0003026(regulation of systemic arterial blood pressure by aortic arch baroreceptor feedback)|GO:0005216(ion channel activity)|GO:0005261(cation channel activity)|GO:0005272(sodium channel activity)|GO:0005515(protein binding)|GO:0005886(plasma membrane)|GO:0005887(integral to plasma membrane)|GO:0006810(transport)|GO:0006811(ion transport)|GO:0006812(cation transpo…	TC1593488	-5.31031	-2.4088	-2.83327	-1.98433	6.48628	-13.268	1.9635e-06	0.00138406
A_55_P2046744	NM_001166273	Probe	ENSMUST00000035058	29873	Cspg5	chondroitin sulfate proteoglycan 5	Mus musculus chondroitin sulfate proteoglycan 5 (Cspg5), transcript variant 2, mRNA [NM_001166273]	chr9:110164962-110165021	GO:0005783(endoplasmic reticulum)|GO:0005794(Golgi apparatus)|GO:0005886(plasma membrane)|GO:0007275(multicellular organismal development)|GO:0007399(nervous system development)|GO:0016020(membrane)|GO:0016021(integral to membrane)|GO:0030154(cell differentiation)|GO:0030660(Golgi-associated vesicle membrane)|GO:0040008(regulation of growth)|GO:0050804(regulation of synaptic transmission)	TC1595503	-5.45249	-2.44692	-3.26064	-1.63319	8.82789	-7.03061	0.000157127	0.0131987
A_55_P2140255	NM_011709	Probe	ENSMUST00000127341	22373	Wap	whey acidic protein	Mus musculus whey acidic protein (Wap), mRNA [NM_011709]	chr11:6536773-6536714	GO:0005576(extracellular region)|GO:0010466(negative regulation of peptidase activity)|GO:0030414(peptidase inhibitor activity)|GO:0045735(nutrient reservoir activity)	TC1695733	-5.73502	-2.5198	-3.43763	-1.60197	11.3147	-6.41882	0.000283346	0.018668
A_51_P407705	NM_011709	Probe	ENSMUST00000141868	22373	Wap	whey acidic protein	Mus musculus whey acidic protein (Wap), mRNA [NM_011709]	chr11:6535509-6535486	GO:0005576(extracellular region)|GO:0010466(negative regulation of peptidase activity)|GO:0030414(peptidase inhibitor activity)|GO:0045735(nutrient reservoir activity)	TC1572216	-6.28057	-2.65089	-3.48756	-1.81423	12.1712	-7.40784	0.000111361	0.0106188
A_55_P2174646	NM_011422	Probe	ENSMUST00000031211	20599	Smr3a	submaxillary gland androgen regulated protein 3A	Mus musculus submaxillary gland androgen regulated protein 3A (Smr3a), mRNA [NM_011422]	chr5:88437489-88437548	GO:0005576(extracellular region)	NP859042	-6.32201	-2.66038	-3.7138	-1.60696	6.70241	-5.90466	0.000480523	0.0251476
A_55_P2151956	A_55_P2151956	Probe		NA				chr10:120959988-120960047			-8.19411	-3.03459	-3.25479	-2.81439	9.87997	-32.2208	3.05367e-09	0.000139167
