# Supplementary material for: Inhibition of RANK signaling in breast cancer induces an anti-tumor immune response orchestrated by CD8+ T cells
Source: Nat Commun. 2020 Dec 10;11:6335. doi: 10.1038/s41467-020-20138-8 (PMC7728758; doi:10.1038/s41467-020-20138-8)
Supplement: Supplementary file 4 — Supplementary Data 2 [file 41467_2020_20138_MOESM4_ESM.xlsx]

## Sheet: Sheet1
Supplementary Data 2. Gene ontology enrichment analyses between RANK+/+ and RANK-/- tumor cells (CD45-) implanted in syngeneic hosts
GO.ID	Term	Annotated	Significant	Expected	classicFisher	Annotated.GeneSymbol
GO:0042771	intrinsic apoptotic signaling pathway in...	40	10	2.42	0.0001	Cd74, Trp63, Steap3, Trp73, Cdkn1a, Sirt1, Ddit4, Ifi204, Cdip1, Cd44
GO:0000187	activation of MAPK activity	101	17	6.12	0.00011	Cd74, Bmp2, Trp73, Ptpn1, Adam8, Arrb1, Il1b, Wnt5a, Trf, Ghr, Avpi1, Thbs1, Ccl19, Efna1, Ccr7, Egf, Cd81
GO:0001657	ureteric bud development	101	17	6.12	0.00011	Wnt6, Bmp2, Shh, Tacstd2, Crlf1, Bmp4, Hey1, Pbx1, Grem1, Smad6, Sox8, Arg2, Cd44, Ptch1, Spry1, Bmper, Robo2
GO:0072163	mesonephric epithelium development	101	17	6.12	0.00011	Wnt6, Bmp2, Shh, Tacstd2, Crlf1, Bmp4, Hey1, Pbx1, Grem1, Smad6, Sox8, Arg2, Cd44, Ptch1, Spry1, Bmper, Robo2
GO:0072164	mesonephric tubule development	101	17	6.12	0.00011	Wnt6, Bmp2, Shh, Tacstd2, Crlf1, Bmp4, Hey1, Pbx1, Grem1, Smad6, Sox8, Arg2, Cd44, Ptch1, Spry1, Bmper, Robo2
GO:0002504	antigen processing and presentation of p...	20	7	1.21	0.00011	Cd74, H2-DMa, H2-Eb1, H2-Aa, H2-Ab1, H2-DMb1, Thbs1
GO:0007254	JNK cascade	173	24	10.47	0.00012	Tnfrsf11a, Ctgf, Edn1, Zeb2, Dixdc1, Trp73, Ptpn1, Il1b, Wnt5a, Trf, Sash1, Ptger4, Tnxb, Cbs, Plcb1, Ccl19, Dnaja1, Wnt16, Gadd45a, Ccr7, Sfrp4, Ptk2b, Fktn, Magi3
GO:0045620	negative regulation of lymphocyte differ...	41	10	2.48	0.00013	Cd74, Shh, Irf1, Bmp4, Tnfsf18, Ifnb1, Id2, Cd44, Anxa1, Ptpn2
GO:0042060	wound healing	321	37	19.44	0.00013	S100a9, Asic2, Shh, Wnt10b, Myh2, Msx2, Lbh, Bnc1, Tmeff2, Zap70, Gna13, Scara5, Anxa8, Gsn, Gpr4, Wnt5a, Ajuba, Grhl3, Ptger4, Gja1, Myl9, Sdc1, Aqp1, Thbs1, Serpinb2, F3, Sox15, Cd44, Vwf, Anxa1, Rab27a, Alox15, Hopx, Pdgfb, Procr, C3, Kng1
GO:0048709	oligodendrocyte differentiation	84	15	5.09	0.00014	Olig1, Shh, Ptprz1, Olig2, Fgfr3, Tnfrsf21, Tspan2, Trp73, Bmp4, Sox10, Slc45a3, Sox8, Nrg1, Id2, Enpp2
GO:0001501	skeletal system development	457	48	27.67	0.00014	Trp63, Ctgf, Bmp2, Axin2, Edn1, Clec3b, Tbx3, Shh, Fst, Wnt10b, Comp, Mfsd7b, Jag2, Myoc, Fgfr3, Msx2, Sulf2, Hexa, Bmp4, Bbs1, Pitx1, Pbx1, Cyp26b1, Col9a1, Wnt5a, Rdh10, Tbx15, Zeb1, Ptger4, Maf, Chd7, Fgfrl1, Grem1, Dhrs3, Cbs, Fbn2, Col27a1, Thbs1, Mdfi, Hapln3, Col1a2, Tgfbr1, Sp5, Scx, Npr3, Acvr2b, Lect1, Gdf5
GO:0072006	nephron development	133	20	8.05	0.00015	Wnt6, Tfap2b, Bmp2, Jag1, Wnk4, Shh, Tacstd2, Sulf2, Bmp4, Hey1, Pbx1, Gpr4, Ahr, Grem1, Sox8, Angpt1, Aqp1, Cd44, Ptch1, Pdgfb
GO:0045860	positive regulation of protein kinase ac...	359	40	21.74	0.00015	Cd74, Tnfrsf11a, Bmp2, Axin2, Edn1, Zeb2, Trp73, Ptpn1, Adam8, Bmp4, Arrb1, Cdkn1a, Parp16, Il1b, Sirt1, Wnt5a, Ajuba, Trf, Ddr2, Sash1, Mmd, Grem1, Angpt1, Ghr, Avpi1, Nrg1, Vapb, Thbs1, Ccl19, Gadd45a, Higd1a, Efna1, Ccr7, Pdgfb, Ptk2b, Egf, Cd81, Magi3, Tgfbr1, Acvr2b
GO:0001819	positive regulation of cytokine producti...	347	39	21.01	0.00015	Cd74, Ccdc88b, Il1f6, Irf1, Nr4a3, Casp4, B2m, Il12rb1, Pde4b, Nlrp10, Ccl4, Sulf2, Gpsm3, Il6ra, Il17a, Cd6, Adam8, H2-T23, Gbp5, Il1b, Spn, Il33, Wnt5a, Ptger4, Raet1b, Cd1d2, C1qtnf3, Icosl, Cd1d1, Afap1l2, Plcb1, Thbs1, Ccl19, Ccr7, Anxa1, Flot1, Card11, Cd2, C3
GO:0002483	antigen processing and presentation of e...	15	6	0.91	0.00015	H2-K1, B2m, H2-T23, Abcb1b, H2-D1, Tap2
GO:0001525	angiogenesis	409	44	24.76	0.00016	Ptn, Ctgf, Edn1, Lepr, Esm1, Id1, Shh, Tnfsf12, Adam8, Bmp4, Col18a1, Gna13, Mfge8, Prkd1, Il1b, Sirt1, Gpr4, Nus1, Wnt5a, Sash1, Ahr, Grem1, Adm, Klf5, Angpt1, Aqp1, Plcd3, Thbs1, F3, Col4a1, Camp, Efna1, Gata2, Ngfr, Enpp2, Ptk2b, Egf, Tgfbr1, Prkcb, Bmper, Ednra, Lect1, C3, Efnb2
GO:0033561	regulation of water loss via skin	21	7	1.27	0.00016	Trp63, Krt16, Flg, Cyp26b1, Grhl3, Tmprss13, Cldn1
GO:0001823	mesonephros development	104	17	6.3	0.00016	Wnt6, Bmp2, Shh, Tacstd2, Crlf1, Bmp4, Hey1, Pbx1, Grem1, Smad6, Sox8, Arg2, Cd44, Ptch1, Spry1, Bmper, Robo2
GO:0006469	negative regulation of protein kinase ac...	198	26	11.99	0.00016	Rgs2, Ppm1f, Trp73, Ptpn1, Tnfaip3, Bmp4, Cdkn1a, Sorl1, Il1b, Sirt1, Lrrc4, Deptor, Socs2, Cdkn2c, Lats2, Nr2f2, Dusp6, Dnaja1, Gadd45a, Myocd, Prkar2b, Spry1, Flrt1, Ptpn2, Podn, Lrrc4b
GO:0042692	muscle cell differentiation	373	41	22.58	0.00016	Bmp2, Gdf15, Edn1, Tbx3, Shh, Wnt10b, Ldb3, Pi16, Mapk12, Ccl8, Bmp4, Pitx1, Hey1, Cyp26b1, Fhl2, Zeb1, Flt3l, Nfatc2, Col14a1, Grem1, Ank2, Cxcl9, Smad6, Sdc1, Adm, Plcb1, Sox8, Nrg1, Sox15, Ybx1, Myocd, Foxp1, Krt19, Cmtm5, Hopx, Pdgfb, Ppp3ca, Flot1, Wisp1, Efnb2, Kdm6b
GO:0070167	regulation of biomineral tissue developm...	76	14	4.6	0.00017	Wnt6, Bmp2, Wnt10b, Fgfr3, Bmp2k, Ahsg, Bmp4, Ddr2, Gja1, Grem1, Fbn2, Ptk2b, Bglap, Acvr2b
GO:0031214	biomineral tissue development	124	19	7.51	0.00017	Wnt6, Ptn, Bmp2, Axin2, Clec3b, Wnt10b, Fgfr3, Msx2, Bmp2k, Ahsg, Bmp4, Ddr2, Gja1, Grem1, Fbn2, Alox15, Ptk2b, Bglap, Acvr2b
GO:0022612	gland morphogenesis	145	21	8.78	0.00017	Sostdc1, Trp63, Ptn, Tbx3, Shh, Msx2, Sulf2, Tnfaip3, Bmp4, Foxa1, Wnt5a, Btrc, Etv5, Esrp2, Tfap2c, Cd44, Rln1, Ptch1, Pdgfb, Tgm2, Gli1
GO:0003179	heart valve morphogenesis	35	9	2.12	0.00018	Bmp2, Jag1, Stra6, Bmp4, Hey1, Fgfrl1, Smad6, Efna1, Scx
GO:0070228	regulation of lymphocyte apoptotic proce...	59	12	3.57	0.00018	Cd74, Pnp, Irs2, Slc46a2, Adam8, Bmp4, Wnt5a, Hsh2d, Efna1, Cd44, Serpinb9, Pip
GO:1905209	positive regulation of cardiocyte differ...	28	8	1.7	0.00018	Edn1, Bmp4, Grem1, Nrg1, Myocd, Foxp1, Wisp1, Efnb2
GO:0030500	regulation of bone mineralization	68	13	4.12	0.00019	Bmp2, Wnt10b, Fgfr3, Bmp2k, Ahsg, Bmp4, Ddr2, Gja1, Grem1, Fbn2, Ptk2b, Bglap, Acvr2b
GO:0031343	positive regulation of cell killing	51	11	3.09	0.00019	Cxcl1, Pnp, H2-K1, B2m, H2-T23, H2-D1, Nos2, Raet1b, Cd1d2, Cd1d1, Tap2
GO:0035137	hindlimb morphogenesis	43	10	2.6	0.00019	Tfap2b, Tbx3, Shh, Msx2, Bmp4, Pitx1, Chd7, Ptch1, Wnt3, Gdf5
GO:0045807	positive regulation of endocytosis	126	19	7.63	0.00021	B2m, Ahsg, Arrb1, Mfge8, Il1b, Wnt5a, Trf, Grem1, Rap1gap, Angpt1, Ccl19, Nckap1l, Gata2, Ccr7, Sfrp4, Rab27a, Flot1, Cbll1, C3
GO:0051272	positive regulation of cellular componen...	427	45	25.85	0.00021	Cd74, Bmp2, Cxcl1, Edn1, Cxcl5, Irs2, Cxcl2, Ptprz1, Myoc, Ppm1f, Edn2, Ccl4, Gpsm3, P2ry6, Adam8, Bmp4, Col18a1, Prkd1, Il1b, Tnfsf18, S100a14, Wnt5a, Trf, Ddr2, Sash1, Ptger4, Cxcl9, Angpt1, Aqp1, Thbs1, Thbs4, F3, Ccl19, Nckap1l, Chst3, Sema3g, Ccr7, Enpp2, Pdgfb, Ptk2b, Coro1a, Tgfbr1, Mmp3, Ednra, Cbll1
GO:0033674	positive regulation of kinase activity	390	42	23.61	0.00022	Cd74, Tnfrsf11a, Bmp2, Lmo4, Axin2, Edn1, Zeb2, Fgfr3, Trp73, Ptpn1, Adam8, Bmp4, Arrb1, Cdkn1a, Parp16, Il1b, Sirt1, Wnt5a, Ajuba, Trf, Ddr2, Sash1, Mmd, Grem1, Angpt1, Ghr, Avpi1, Nrg1, Vapb, Thbs1, Ccl19, Gadd45a, Higd1a, Efna1, Ccr7, Pdgfb, Ptk2b, Egf, Cd81, Magi3, Tgfbr1, Acvr2b
GO:0007389	pattern specification process	465	48	28.15	0.00022	Cyp26a1, Wnt6, Sostdc1, Trp63, Bmp2, Axin2, Edn1, Tbx3, Zeb2, Shh, Fst, Efnb1, Wnt8a, Msx2, Arc, Rgs20, Bmp4, Foxa1, Dync2li1, Frat1, Gna13, Hey1, Pbx1, Cyp26b1, Ift57, Wnt5a, Ahr, Grhl3, Zeb1, Gja1, Grem1, Smad6, Nr2f2, Lfng, Angpt1, Col4a1, Dusp6, Mfng, Prkacb, Fezf1, Ptch1, Spry1, Egf, Tgfbr1, Acvr2b, Wnt3, Ednra, Gli1
GO:0002697	regulation of immune effector process	378	41	22.89	0.00022	Cd74, Muc4, Cxcl1, Pnp, Cxcl5, Gbp4, Irf1, Nr4a3, Myb, H2-K1, B2m, Il12rb1, Tnfaip3, Zap70, H2-T23, Cspg5, Spn, Tnfsf18, Il33, Wnt5a, H2-D1, Raet1b, Cd1d2, Ifnb1, Cd1d1, Angpt1, Klk7, Il7r, Hist1h3g, Ccl19, Slc1a3, Chst3, Gata2, Ccr7, Serpinb9, Foxp1, Anxa1, Alpk1, Tap2, Spink5, C3
GO:0048663	neuron fate commitment	78	14	4.72	0.00022	Olig1, Shh, Casz1, Olig2, Jag2, Bmp4, Foxa1, Nrg1, Zfp521, Bcl11b, Id2, Tfap2c, Gata2, Tgfbr1
GO:1901888	regulation of cell junction assembly	69	13	4.18	0.00022	Apod, Myoc, Ppm1f, Wdpcp, Efna5, S100a10, Gja1, Grem1, Prkch, Enpp2, Flot1, Cldn1, Arhgap6
GO:0030335	positive regulation of cell migration	403	43	24.4	0.00022	Cd74, Bmp2, Cxcl1, Edn1, Cxcl5, Irs2, Cxcl2, Ptprz1, Myoc, Ppm1f, Edn2, Ccl4, Gpsm3, P2ry6, Adam8, Bmp4, Col18a1, Prkd1, Il1b, Tnfsf18, S100a14, Wnt5a, Ddr2, Sash1, Ptger4, Cxcl9, Angpt1, Aqp1, Thbs1, Thbs4, F3, Ccl19, Nckap1l, Sema3g, Ccr7, Enpp2, Pdgfb, Ptk2b, Coro1a, Tgfbr1, Mmp3, Ednra, Cbll1
GO:0002577	regulation of antigen processing and pre...	22	7	1.33	0.00022	Cd74, Tapbpl, Abcb1b, Thbs1, Ccl19, Ccr7, Tap2
GO:0045444	fat cell differentiation	213	27	12.9	0.00022	Tfap2b, Bmp2, Lamb3, Wif1, Rgs2, Jag1, Wnt10b, Nr4a3, Msx2, Nr1d1, Bbs1, Psmb8, Sirt1, Ebf2, Wnt5a, Lpin1, Fndc5, Smad6, Plcb1, Sox8, Klf5, Id2, Slc2a4, Gata2, Atat1, Selenbp1, Nr4a2
GO:0016202	regulation of striated muscle tissue dev...	127	19	7.69	0.00023	Bmp2, Edn1, Shh, Wnt10b, Pi16, Trp73, Bmp4, Cyp26b1, Gja1, Col14a1, Grem1, Nrg1, Sox15, Myocd, Foxp1, Flot1, Tgfbr1, Wisp1, Efnb2
GO:0060485	mesenchyme development	236	29	14.29	0.00023	Cyp26a1, Bmp2, Axin2, Edn1, Jag1, Zeb2, Shh, Efnb1, Tgfbr3, Msx2, Bmp4, Foxa1, Loxl3, Hey1, Wnt5a, Rdh10, Gja1, Sox10, Grem1, Sox8, Thbs1, Wnt16, Sema3g, Efna1, Plaur, Tgfbr1, Scx, Wnt10a, Ednra
GO:0002827	positive regulation of T-helper 1 type i...	16	6	0.97	0.00023	Irf1, Il12rb1, Nlrp10, Ccl19, Ccr7, Anxa1
GO:0040037	negative regulation of fibroblast growth...	16	6	0.97	0.00023	Sulf2, Wnt5a, Fgfrl1, Thbs1, Ngfr, Spry1
GO:1905314	semi-lunar valve development	16	6	0.97	0.00023	Jag1, Stra6, Bmp4, Hey1, Smad6, Efna1
GO:2000147	positive regulation of cell motility	416	44	25.19	0.00023	Cd74, Bmp2, Cxcl1, Edn1, Cxcl5, Irs2, Cxcl2, Ptprz1, Myoc, Ppm1f, Edn2, Ccl4, Gpsm3, P2ry6, Adam8, Bmp4, Col18a1, Prkd1, Il1b, Tnfsf18, S100a14, Wnt5a, Trf, Ddr2, Sash1, Ptger4, Cxcl9, Angpt1, Aqp1, Thbs1, Thbs4, F3, Ccl19, Nckap1l, Sema3g, Ccr7, Enpp2, Pdgfb, Ptk2b, Coro1a, Tgfbr1, Mmp3, Ednra, Cbll1
GO:0001912	positive regulation of leukocyte mediate...	44	10	2.66	0.00024	Cxcl1, Pnp, H2-K1, B2m, H2-T23, H2-D1, Raet1b, Cd1d2, Cd1d1, Tap2
GO:0033081	regulation of T cell differentiation in ...	29	8	1.76	0.00024	Shh, Adam8, Bmp4, Il1b, Zeb1, Cd1d1, Il7r, Ptpn2
GO:0040036	regulation of fibroblast growth factor r...	29	8	1.76	0.00024	Sulf2, Wnt5a, Fgfrl1, Thbs1, Dusp6, Ngfr, Pdgfb, Spry1
GO:2000398	regulation of thymocyte aggregation	29	8	1.76	0.00024	Shh, Adam8, Bmp4, Il1b, Zeb1, Cd1d1, Il7r, Ptpn2
GO:0032872	regulation of stress-activated MAPK casc...	192	25	11.62	0.00025	Tnfrsf11a, Ctgf, Bmp2, Edn1, Zeb2, Dixdc1, Trp73, Ptpn1, Il1b, Wnt5a, Trf, Sash1, Tnxb, Cbs, Plcb1, Ccl19, Dnaja1, Wnt16, Gadd45a, Ccr7, Sfrp4, Mid1, Ptk2b, Fktn, Magi3
GO:0071902	positive regulation of protein serine/th...	238	29	14.41	0.00026	Cd74, Tnfrsf11a, Bmp2, Edn1, Zeb2, Trp73, Ptpn1, Adam8, Arrb1, Parp16, Il1b, Sirt1, Wnt5a, Ajuba, Trf, Sash1, Ghr, Avpi1, Thbs1, Ccl19, Gadd45a, Higd1a, Efna1, Ccr7, Pdgfb, Ptk2b, Egf, Cd81, Magi3
GO:0010001	glial cell differentiation	193	25	11.69	0.00027	S100a8, S100a9, Olig1, Bmp2, Shh, Ptprz1, Olig2, Myoc, Fgfr3, Tnfrsf21, Tspan2, Trp73, Bmp4, Il1b, Stat3, Sox10, Slc45a3, Mxra8, Sox8, Nrg1, Id2, Gcm1, Enpp2, Pdgfb, Gfap
GO:0070302	regulation of stress-activated protein k...	193	25	11.69	0.00027	Tnfrsf11a, Ctgf, Bmp2, Edn1, Zeb2, Dixdc1, Trp73, Ptpn1, Il1b, Wnt5a, Trf, Sash1, Tnxb, Cbs, Plcb1, Ccl19, Dnaja1, Wnt16, Gadd45a, Ccr7, Sfrp4, Mid1, Ptk2b, Fktn, Magi3
GO:0048736	appendage development	182	24	11.02	0.00027	Tfap2b, Trp63, Tbx3, Shh, Comp, Mfsd7b, Msx2, Wdpcp, Bmp4, Pitx1, Pbx1, Cyp26b1, Wnt5a, Rdh10, Gja1, Chd7, Grem1, Fbn2, Nr2f2, Itgb4, Ptch1, Scx, Wnt3, Gdf5
GO:0060173	limb development	182	24	11.02	0.00027	Tfap2b, Trp63, Tbx3, Shh, Comp, Mfsd7b, Msx2, Wdpcp, Bmp4, Pitx1, Pbx1, Cyp26b1, Wnt5a, Rdh10, Gja1, Chd7, Grem1, Fbn2, Nr2f2, Itgb4, Ptch1, Scx, Wnt3, Gdf5
GO:0001933	negative regulation of protein phosphory...	370	40	22.4	0.00028	Rgs2, Gbp4, Irf1, Ppm1f, Trp73, Ptpn1, Tnfaip3, Bmp4, Arrb1, Cdkn1a, Sorl1, Il1b, Sirt1, Lrrc4, Wnk2, Ddit4, Deptor, Socs2, Btn2a2, Grem1, Cdkn2c, Smad6, Lats2, Inpp5f, Nr2f2, Angpt1, Timp3, Dusp6, Dnaja1, Gadd45a, Myocd, Prkar2b, Sfrp4, Spry1, Flrt1, Fktn, Mlxipl, Ptpn2, Podn, Lrrc4b
GO:0048634	regulation of muscle organ development	129	19	7.81	0.00028	Bmp2, Edn1, Shh, Wnt10b, Pi16, Trp73, Bmp4, Cyp26b1, Gja1, Col14a1, Grem1, Nrg1, Sox15, Myocd, Foxp1, Flot1, Tgfbr1, Wisp1, Efnb2
GO:0061326	renal tubule development	99	16	5.99	0.00029	Wnt6, Tfap2b, Bmp2, Jag1, Wnk4, Shh, Tacstd2, Bmp4, Hey1, Pbx1, Grem1, Sox8, Aqp1, Col4a1, Cd44, Ptch1
GO:1903038	negative regulation of leukocyte cell-ce...	99	16	5.99	0.00029	Cd74, H2-Aa, H2-Ab1, Shh, Irf1, Tnfrsf21, Adam8, Bmp4, Spn, Tnfsf18, Ifnb1, Btn2a2, Lrrc32, Cd44, Anxa1, Ptpn2
GO:0050777	negative regulation of immune response	119	18	7.21	0.00029	Muc4, Gpx2, Irf1, Tnfaip3, H2-T23, Spn, Tnfsf18, Il33, Ifnb1, Angpt1, Il7r, Smpdl3b, Serpinb9, Anxa1, Alox15, Tap2, Ptpn2, Spink5
GO:0043507	positive regulation of JUN kinase activi...	62	12	3.75	0.0003	Tnfrsf11a, Edn1, Zeb2, Ptpn1, Il1b, Wnt5a, Trf, Sash1, Ccl19, Ccr7, Ptk2b, Magi3
GO:0060411	cardiac septum morphogenesis	62	12	3.75	0.0003	Tbx3, Jag1, Msx2, Bmp4, Hey1, Wnt5a, Chd7, Fgfrl1, Smad6, Dhrs3, Id2, Tgfbr1
GO:0051403	stress-activated MAPK cascade	217	27	13.14	0.0003	Tnfrsf11a, Ctgf, Bmp2, Edn1, Zeb2, Dixdc1, Fgfr3, Trp73, Ptpn1, Il1b, Wnt5a, Trf, Sash1, Ptger4, Tnxb, Cbs, Plcb1, Ccl19, Dnaja1, Wnt16, Gadd45a, Ccr7, Sfrp4, Mid1, Ptk2b, Fktn, Magi3
GO:0002825	regulation of T-helper 1 type immune res...	23	7	1.39	0.0003	Irf1, Il12rb1, Nlrp10, Il33, Ccl19, Ccr7, Anxa1
GO:0070372	regulation of ERK1 and ERK2 cascade	240	29	14.53	0.0003	Cd74, Tnfrsf11a, Ctgf, Bmp2, Ccl8, Fgfr3, Ccl4, Ptpn1, Bmp4, Arrb1, Il1b, Wnk2, Dcc, C1qtnf3, Btn2a2, Angpt1, Timp3, Dusp6, Ccl19, Cd44, Alox15, Pdgfb, Spry1, Ptk2b, Ptpn2, Bmper, Ednra, C3, Prkcdbp
GO:1901861	regulation of muscle tissue development	130	19	7.87	0.00031	Bmp2, Edn1, Shh, Wnt10b, Pi16, Trp73, Bmp4, Cyp26b1, Gja1, Col14a1, Grem1, Nrg1, Sox15, Myocd, Foxp1, Flot1, Tgfbr1, Wisp1, Efnb2
GO:0032496	response to lipopolysaccharide	230	28	13.93	0.00034	Tnfrsf11a, Cxcl1, Cxcl5, Nfkbia, Cxcl2, Raet1c, Tnfrsf21, B2m, Pde4b, Cd6, Gbp2, Tnfaip3, Nr1d1, Il1b, Mgst1, Sash1, Nos2, Ptger4, Raet1b, Paf1, Cxcl9, Adm, Tnfrsf11b, Ccr7, Ngfr, Litaf, Ednra, Gbp10
GO:0007045	cell-substrate adherens junction assembl...	63	12	3.81	0.00035	Apod, Myoc, Ppm1f, Wdpcp, Efna5, S100a10, Ajuba, Sorbs1, Grem1, Enpp2, Ptk2b, Arhgap6
GO:0048041	focal adhesion assembly	63	12	3.81	0.00035	Apod, Myoc, Ppm1f, Wdpcp, Efna5, S100a10, Ajuba, Sorbs1, Grem1, Enpp2, Ptk2b, Arhgap6
GO:0051216	cartilage development	174	23	10.54	0.00035	Ctgf, Bmp2, Axin2, Edn1, Comp, Fgfr3, Msx2, Sulf2, Bmp4, Bbs1, Pitx1, Col9a1, Wnt5a, Zeb1, Maf, Grem1, Cbs, Col27a1, Thbs1, Tgfbr1, Scx, Lect1, Gdf5
GO:0043616	keratinocyte proliferation	38	9	2.3	0.00035	Trp63, Klk8, Fst, Prkd1, Cdh3, Bcl11b, Wnt16, Ptch1, Efnb2
GO:0050868	negative regulation of T cell activation	91	15	5.51	0.00035	Cd74, H2-Aa, H2-Ab1, Shh, Irf1, Tnfrsf21, Bmp4, Spn, Tnfsf18, Ifnb1, Btn2a2, Lrrc32, Cd44, Anxa1, Ptpn2
GO:0007517	muscle organ development	350	38	21.19	0.00036	Dsp, Bmp2, Cntfr, Edn1, Stra6, Shh, Wnt10b, Pi16, Etv1, Tgfbr3, Trp73, Bmp4, Pitx1, Hey1, Cyp26b1, Sirt1, Wnt5a, Gja1, Chd7, Col14a1, Fgfrl1, Grem1, Nr2f2, Sox8, Klf5, Angpt1, Nrg1, Sox15, Myocd, Zfhx3, Foxp1, Zfp689, Ppp3ca, Flot1, Tgfbr1, Scx, Wisp1, Efnb2
GO:0032147	activation of protein kinase activity	197	25	11.93	0.00037	Cd74, Bmp2, Trp73, Ptpn1, Adam8, Bmp4, Arrb1, Il1b, Wnt5a, Trf, Angpt1, Ghr, Avpi1, Nrg1, Thbs1, Ccl19, Gadd45a, Efna1, Ccr7, Pdgfb, Ptk2b, Egf, Cd81, Tgfbr1, Acvr2b
GO:0048771	tissue remodeling	164	22	9.93	0.00038	Car2, Lepr, Jag1, Tgfbr3, Fgfr3, Ahsg, Adam8, Trf, Ahr, Ptger4, Gja1, Chd7, Grem1, Cbs, Tnfrsf11b, Thbs4, Wnt16, Anxa1, Ptk2b, Ppp3ca, Tgm2, Acvr2b
GO:1901342	regulation of vasculature development	232	28	14.05	0.00039	Ptn, Id1, Bmp4, Hey1, Prkd1, Il1b, Sirt1, Gpr4, Wnt5a, Sash1, Ptger4, Grem1, Adm, Aqp1, Thbs1, F3, Myocd, Camp, Efna1, Gata2, Ngfr, Enpp2, Pdgfb, Ptk2b, Prkcb, Lect1, C3, Efnb2
GO:0006959	humoral immune response	122	18	7.39	0.00039	H2-DMa, H2-Ab1, Tnfrsf21, B2m, Mmp7, Rpl39, H2-T23, Ifnb1, Hist1h2be, Adm, Klk7, Il1f5, Camp, Ccr7, Tfeb, C4b, Spink5, C3
GO:0070227	lymphocyte apoptotic process	73	13	4.42	0.0004	Cd74, Pnp, Irs2, Tnfrsf21, Slc46a2, Adam8, Bmp4, Wnt5a, Hsh2d, Efna1, Cd44, Serpinb9, Pip
GO:0046632	alpha-beta T cell differentiation	92	15	5.57	0.0004	Pnp, Shh, Irf1, Ikzf1, Myb, Zap70, Tnfsf18, Ptger4, Cd1d1, Ccl19, Bcl11b, Nckap1l, Ccr7, Foxp1, Anxa1
GO:0031295	T cell costimulation	24	7	1.45	0.00041	Efnb1, Spn, Cd5, Ccl19, Ccr7, Card11, Efnb2
GO:0040017	positive regulation of locomotion	428	44	25.91	0.00043	Cd74, Bmp2, Cxcl1, Edn1, Cxcl5, Irs2, Cxcl2, Ptprz1, Myoc, Ppm1f, Edn2, Ccl4, Gpsm3, P2ry6, Adam8, Bmp4, Col18a1, Prkd1, Il1b, Tnfsf18, S100a14, Wnt5a, Trf, Ddr2, Sash1, Ptger4, Cxcl9, Angpt1, Aqp1, Thbs1, Thbs4, F3, Ccl19, Nckap1l, Sema3g, Ccr7, Enpp2, Pdgfb, Ptk2b, Coro1a, Tgfbr1, Mmp3, Ednra, Cbll1
GO:0048638	regulation of developmental growth	329	36	19.92	0.00044	Edn1, Ikzf1, Pi16, Mfsd7b, Fgfr3, Atp8a2, Mgll, Nkd1, Trp73, Bmp4, Efna5, Wnt5a, Ahr, Stat3, Ptger4, Socs2, Gja1, Chd7, Col14a1, Islr2, Lats2, Plcb1, Ghr, Mapt, Nrg1, Dusp6, Sox15, Sema3g, Foxp1, Ptch1, Hopx, Tgfbr1, Wisp1, Wnt3, Gdf5, C3
GO:0042482	positive regulation of odontogenesis	12	5	0.73	0.00045	Wnt6, Bmp2, Edn1, Ngfr, Ednra
GO:1902165	regulation of intrinsic apoptotic signal...	12	5	0.73	0.00045	Cd74, Steap3, Trp73, Sirt1, Cd44
GO:0072080	nephron tubule development	93	15	5.63	0.00045	Wnt6, Tfap2b, Bmp2, Jag1, Wnk4, Shh, Tacstd2, Bmp4, Hey1, Pbx1, Grem1, Sox8, Aqp1, Cd44, Ptch1
GO:0072009	nephron epithelium development	103	16	6.24	0.00045	Wnt6, Tfap2b, Bmp2, Jag1, Wnk4, Shh, Tacstd2, Bmp4, Hey1, Pbx1, Grem1, Sox8, Aqp1, Cd44, Ptch1, Pdgfb
GO:0010817	regulation of hormone levels	455	46	27.55	0.00046	Cyp26a1, Tfap2b, Bmp2, Edn1, Lepr, Tbx3, Hsd17b2, Shh, Irs2, Crym, Ren2, Edn2, Foxa1, Arrb1, Nr1d1, Bbs1, Efna5, Cyp26b1, Il1b, Sirt1, Rdh10, Nos2, Ptger4, C1qtnf3, Nnat, Crabp1, Gja1, Pclo, Chd7, Cpe, Dhrs3, Slco4a1, Adm, Sox8, Aqp1, Hsd17b11, Nrxn1, Capn10, Sct, Inha, Comt, Adh1, Cpt1a, Anxa1, Ppp3ca, Acvr2b
GO:2000027	regulation of organ morphogenesis	189	24	11.44	0.00047	Wnt6, Ptn, Bmp2, Edn1, Shh, Casz1, Tacstd2, Sp6, Sulf2, Nkd1, Tnfaip3, Bmp4, Wnt5a, Grhl3, Grem1, Etv5, Sox8, Tnfrsf11b, Ngfr, Spry1, Tgfbr1, Wnt10a, Ednra, Gli1
GO:0046631	alpha-beta T cell activation	124	18	7.51	0.00048	Pnp, Shh, Irf1, Ikzf1, Myb, Zap70, H2-T23, Tnfsf18, Ptger4, Cd1d2, Cd1d1, Ccl19, Bcl11b, Nckap1l, Cd44, Ccr7, Foxp1, Anxa1
GO:0060572	morphogenesis of an epithelial bud	18	6	1.09	0.00048	Sostdc1, Trp63, Shh, Bmp4, Wnt5a, Rdh10
GO:0072606	interleukin-8 secretion	18	6	1.09	0.00048	Nlrp10, Wnt5a, Nos2, Anxa1, Ssc5d, Cd2
GO:0046330	positive regulation of JNK cascade	114	17	6.9	0.0005	Tnfrsf11a, Ctgf, Edn1, Zeb2, Dixdc1, Ptpn1, Il1b, Wnt5a, Trf, Sash1, Plcb1, Ccl19, Wnt16, Gadd45a, Ccr7, Ptk2b, Magi3
GO:0060562	epithelial tube morphogenesis	356	38	21.55	0.0005	Wnt6, Sostdc1, Bmp2, Lmo4, Edn1, Tbx3, Zeb2, Wnk4, Shh, Tacstd2, Msx2, Bmp4, Foxa1, Gna13, Hey1, Pbx1, Ift57, Wnt5a, Ahr, Rdh10, Grhl3, Btrc, Gja1, Grem1, Etv5, Adm, Sox8, Angpt1, Col4a1, Esrp2, Tfap2c, Prkacb, Cd44, Ptch1, Spry1, Egf, Ednra, Efnb2
GO:0031098	stress-activated protein kinase signalin...	224	27	13.56	0.0005	Tnfrsf11a, Ctgf, Bmp2, Edn1, Zeb2, Dixdc1, Fgfr3, Trp73, Ptpn1, Il1b, Wnt5a, Trf, Sash1, Ptger4, Tnxb, Cbs, Plcb1, Ccl19, Dnaja1, Wnt16, Gadd45a, Ccr7, Sfrp4, Mid1, Ptk2b, Fktn, Magi3
GO:0032874	positive regulation of stress-activated ...	135	19	8.17	0.0005	Tnfrsf11a, Ctgf, Bmp2, Edn1, Zeb2, Dixdc1, Ptpn1, Il1b, Wnt5a, Trf, Sash1, Plcb1, Ccl19, Wnt16, Gadd45a, Ccr7, Mid1, Ptk2b, Magi3
GO:0061383	trabecula morphogenesis	48	10	2.91	0.0005	Wnt10b, Tgfbr3, Fgfr3, Msx2, Hey1, Fhl2, Chd7, Grem1, Fbn2, Tgfbr1
GO:0006109	regulation of carbohydrate metabolic pro...	157	21	9.51	0.00052	Hsd11b1, Lepr, Irs2, Fbp1, Ier3, Fgl1, Nr1d1, Sirt1, Stat3, Ddit4, Sorbs1, Ptger4, C1qtnf3, Ppp1r3d, Slc45a3, Soga1, Pdgfb, Ptk2b, Egf, Mlxipl, Ptpn2
GO:0070374	positive regulation of ERK1 and ERK2 cas...	168	22	10.17	0.00053	Cd74, Tnfrsf11a, Ctgf, Bmp2, Ccl8, Fgfr3, Ccl4, Bmp4, Arrb1, Il1b, Dcc, C1qtnf3, Angpt1, Ccl19, Cd44, Alox15, Pdgfb, Ptk2b, Bmper, Ednra, C3, Prkcdbp
GO:0030879	mammary gland development	125	18	7.57	0.00053	Csn2, Sostdc1, Tnfrsf11a, Oxtr, Tbx3, Irs2, Msx2, Bmp4, Wnt5a, Btrc, Socs2, Fasn, Etv5, Id2, Tfap2c, Rln1, Ptch1, Egf
GO:1903707	negative regulation of hemopoiesis	125	18	7.57	0.00053	Cd74, Shh, Nfkbia, Irf1, Bmp4, Tnfsf18, Paf1, Ifnb1, Id2, Hist1h4j, Cd44, Gata2, Anxa1, Hist1h4k, Ptk2b, Hist1h4d, Ptpn2, Tmem178
GO:0031294	lymphocyte costimulation	25	7	1.51	0.00054	Efnb1, Spn, Cd5, Ccl19, Ccr7, Card11, Efnb2
GO:0060143	positive regulation of syncytium formati...	25	7	1.51	0.00054	Gdf15, Ccl8, Flt3l, Nfatc2, Cxcl9, Gcm1, Flot1
GO:0098868	bone growth	25	7	1.51	0.00054	Lepr, Comp, Msx2, Col9a1, Ddr2, Col27a1, Thbs1
GO:0070304	positive regulation of stress-activated ...	136	19	8.23	0.00055	Tnfrsf11a, Ctgf, Bmp2, Edn1, Zeb2, Dixdc1, Ptpn1, Il1b, Wnt5a, Trf, Sash1, Plcb1, Ccl19, Wnt16, Gadd45a, Ccr7, Mid1, Ptk2b, Magi3
GO:0015833	peptide transport	273	31	16.53	0.00057	S100a8, Cd74, Tfap2b, S100a9, Car2, Edn1, Lepr, Irs2, Mmp7, Slc15a2, Arrb1, Nr1d1, Efna5, Il1b, Sirt1, Nos2, Ptger4, Nnat, Gja1, Pclo, Chd7, Aqp1, Nrxn1, Slc15a3, Capn10, Sct, Cpt1a, Anxa1, Ppp3ca, Tap2, Acvr2b
GO:0046850	regulation of bone remodeling	49	10	2.97	0.0006	Car2, Lepr, Fgfr3, Ahsg, Adam8, Trf, Ptger4, Gja1, Grem1, Tnfrsf11b
GO:0048872	homeostasis of number of cells	274	31	16.59	0.00061	Cd74, Cxcl5, Ikzf1, Mfsd7b, Heph, Myb, Tgfbr3, B2m, Pde4b, Slc46a2, Tnfaip3, Bmp4, Ahr, Lmo1, Flt3l, Col14a1, Plcb1, Cd7, Il7r, Nckap1l, Chst3, Id2, Lat, Cd44, Gata2, Ccr7, Ptbp3, Anxa1, Card11, Ptpn2, Coro1a
GO:0046660	female sex differentiation	116	17	7.02	0.00061	Trp63, Tbx3, Stra6, Fst, Edn2, Bmp4, Arrb1, Sirt1, Wnt5a, Ahr, Ptger4, Chd7, Lfng, Angpt1, Dach1, Inha, Pla2g4a
GO:1901653	cellular response to peptide	204	25	12.35	0.00062	Car2, Irf1, Irs2, Nr4a3, Casp4, Ptpn1, Ahsg, Baiap2, Il1b, Sirt1, Lpin1, Stat3, Sorbs1, Socs2, Pik3r3, Soga1, Plcb1, Ghr, Capn10, Ybx1, Slc2a4, Ngfr, Ptpn2, Prkcb, Nr4a2
GO:0002495	antigen processing and presentation of p...	19	6	1.15	0.00067	Cd74, H2-DMa, H2-Eb1, H2-Aa, H2-Ab1, H2-DMb1
GO:0043032	positive regulation of macrophage activa...	19	6	1.15	0.00067	Il33, Wnt5a, Raet1b, Cd1d1, Thbs1, Ifi204
GO:1901741	positive regulation of myoblast fusion	19	6	1.15	0.00067	Gdf15, Ccl8, Flt3l, Nfatc2, Cxcl9, Flot1
GO:0050663	cytokine secretion	171	22	10.35	0.00067	Casp4, Tnfrsf21, Nlrp10, Il17a, Gbp5, Il1b, Il33, Wnt5a, Nos2, Ptger4, C1qtnf3, Btn2a2, Lrrc32, Angpt1, Ccl19, Il1f5, Ccr7, Foxp1, Anxa1, Card11, Ssc5d, Cd2
GO:0048608	reproductive structure development	412	42	24.95	0.00067	Trp63, Tbx3, Hsd17b2, Stra6, Shh, Fst, Edn2, Ahsg, Bmp4, Foxa1, Arrb1, Hey1, Sirt1, Wnt5a, Ahr, Rdh10, Ptger4, Chd7, Gjb3, Nr2f2, Adm, Lfng, Sox8, Angpt1, Plcd3, Insl6, Asb1, Inha, Myocd, Cd44, Rln1, Gata2, Gcm1, Mdfi, Plaur, Krt19, Vwf, Pdgfb, Tfeb, Tgfbr1, Dhh, Pla2g4a
GO:0050731	positive regulation of peptidyl-tyrosine...	160	21	9.69	0.00068	Cd74, Ptprz1, Fgfr3, Il6ra, Crlf1, Ptpn1, Efna5, Tnfsf18, Ptger4, Grem1, Angpt1, Ghr, Nrg1, Thbs4, Efna1, Cd44, Enpp2, Pdgfb, Ptk2b, Egf, Cd81
GO:2001235	positive regulation of apoptotic signali...	160	21	9.69	0.00068	S100a8, S100a9, Trp63, Il19, Steap3, Tnfsf12, Trp73, Zfp13, Camk2b, Serinc3, Sirt1, Gsn, Itm2c, Ifnb1, Timp3, Thbs1, Ngfr, Plaur, Mal, Ptpn2, Tgfbr1
GO:0042886	amide transport	288	32	17.44	0.00068	S100a8, Cd74, Tfap2b, S100a9, Car2, Edn1, Lepr, Irs2, Mmp7, Slc15a2, Aqp3, Arrb1, Nr1d1, Efna5, Il1b, Sirt1, Nos2, Ptger4, Nnat, Gja1, Pclo, Chd7, Aqp1, Nrxn1, Slc15a3, Capn10, Sct, Cpt1a, Anxa1, Ppp3ca, Tap2, Acvr2b
GO:0003177	pulmonary valve development	13	5	0.79	0.00069	Jag1, Stra6, Bmp4, Hey1, Smad6
GO:0003184	pulmonary valve morphogenesis	13	5	0.79	0.00069	Jag1, Stra6, Bmp4, Hey1, Smad6
GO:0007638	mechanosensory behavior	13	5	0.79	0.00069	Cntnap2, Stra6, Etv1, Nrxn1, Slc1a3
GO:0019885	antigen processing and presentation of e...	13	5	0.79	0.00069	H2-K1, B2m, Abcb1b, H2-D1, Tap2
GO:0097286	iron ion import	13	5	0.79	0.00069	B2m, Steap3, Trf, Fth1, Mfi2
GO:0042634	regulation of hair cycle	26	7	1.57	0.0007	Fst, Wnt10b, Dkk4, Msx2, Cdh3, Ngfr, Krt17
GO:0060840	artery development	87	14	5.27	0.0007	Tfap2b, Jag1, Hpgd, Stra6, Shh, Bmp4, Hey1, Ptger4, Chd7, Smad6, Myocd, Tgfbr1, Acvr2b, Efnb2
GO:0042113	B cell activation	229	27	13.87	0.00071	Cd74, Pnp, Bst1, Irs2, Fzd9, Ikzf1, Skap2, Myb, Tnfrsf21, Tnfaip3, Zap70, Cdkn1a, Ahr, Nfatc2, Ifnb1, Icosl, Lfng, Il7r, Nckap1l, Mfng, Id2, Foxp1, Ptk2b, Cd81, Card11, Ptpn2, Prkcb
GO:0034103	regulation of tissue remodeling	68	12	4.12	0.00071	Car2, Lepr, Fgfr3, Ahsg, Adam8, Trf, Ptger4, Gja1, Grem1, Tnfrsf11b, Thbs4, Ppp3ca
GO:0045844	positive regulation of striated muscle t...	68	12	4.12	0.00071	Edn1, Shh, Bmp4, Cyp26b1, Gja1, Grem1, Nrg1, Myocd, Foxp1, Flot1, Wisp1, Efnb2
GO:0048636	positive regulation of muscle organ deve...	68	12	4.12	0.00071	Edn1, Shh, Bmp4, Cyp26b1, Gja1, Grem1, Nrg1, Myocd, Foxp1, Flot1, Wisp1, Efnb2
GO:0048708	astrocyte differentiation	68	12	4.12	0.00071	S100a8, S100a9, Bmp2, Shh, Fgfr3, Tspan2, Il1b, Stat3, Sox8, Id2, Gcm1, Gfap
GO:0051348	negative regulation of transferase activ...	241	28	14.59	0.00072	Rgs2, Irs2, Ppm1f, Trp73, Ptpn1, Tnfaip3, Bmp4, Cdkn1a, Sorl1, Il1b, Sirt1, Lrrc4, Ajuba, Deptor, Socs2, Cdkn2c, Lats2, Nr2f2, Dusp6, Dnaja1, Gadd45a, Myocd, Prkar2b, Spry1, Flrt1, Ptpn2, Podn, Lrrc4b
GO:0030326	embryonic limb morphogenesis	139	19	8.42	0.00073	Trp63, Tbx3, Shh, Mfsd7b, Msx2, Wdpcp, Bmp4, Pitx1, Pbx1, Cyp26b1, Wnt5a, Rdh10, Gja1, Chd7, Grem1, Fbn2, Ptch1, Wnt3, Gdf5
GO:0035113	embryonic appendage morphogenesis	139	19	8.42	0.00073	Trp63, Tbx3, Shh, Mfsd7b, Msx2, Wdpcp, Bmp4, Pitx1, Pbx1, Cyp26b1, Wnt5a, Rdh10, Gja1, Chd7, Grem1, Fbn2, Ptch1, Wnt3, Gdf5
GO:0042742	defense response to bacterium	230	27	13.93	0.00076	Wfdc12, Cxcl5, Raet1c, Mr1, H2-K1, B2m, Nlrp10, Defb6, Mmp7, Rpl39, Gbp2, H2-T23, Iigp1, Spn, Nos2, Raet1b, Ifnb1, Hist1h2be, Defb1, Adm, Gbp9, Klk7, Camp, Serpinb9, Ssc5d, Gbp10, Spink5
GO:0003170	heart valve development	42	9	2.54	0.00077	Bmp2, Jag1, Stra6, Bmp4, Hey1, Fgfrl1, Smad6, Efna1, Scx
GO:0002064	epithelial cell development	207	25	12.53	0.00077	Trp63, Tfcp2l1, Jag1, Id1, Fgfr3, Wdpcp, Bmp4, Foxa1, Col18a1, Il1b, Arhgef26, Abcb1b, Gpr4, Wnt5a, Gja1, Sox8, Klf5, Krt10, Cldn5, Bcl11b, Tfap2c, Tjp1, Pdgfb, Lect1, Cldn1
GO:0002711	positive regulation of T cell mediated i...	34	8	2.06	0.00078	Pnp, H2-K1, B2m, H2-T23, H2-D1, Cd1d2, Cd1d1, Tap2
GO:0072593	reactive oxygen species metabolic proces...	231	27	13.99	0.00081	Ctgf, Cxcl1, Edn1, Il19, Ier3, Zfp13, Sod3, Cdkn1a, Il1b, Sirt1, Birc3, Stat3, Ddit4, Nos2, Ptger4, Raet1b, Nqo1, Cbs, Nrros, Thbs1, Gadd45a, Ngfr, Rab27a, Pdgfb, Ptk2b, Sesn1, Mmp3
GO:1901863	positive regulation of muscle tissue dev...	69	12	4.18	0.00082	Edn1, Shh, Bmp4, Cyp26b1, Gja1, Grem1, Nrg1, Myocd, Foxp1, Flot1, Wisp1, Efnb2
GO:0061458	reproductive system development	416	42	25.19	0.00082	Trp63, Tbx3, Hsd17b2, Stra6, Shh, Fst, Edn2, Ahsg, Bmp4, Foxa1, Arrb1, Hey1, Sirt1, Wnt5a, Ahr, Rdh10, Ptger4, Chd7, Gjb3, Nr2f2, Adm, Lfng, Sox8, Angpt1, Plcd3, Insl6, Asb1, Inha, Myocd, Cd44, Rln1, Gata2, Gcm1, Mdfi, Plaur, Krt19, Vwf, Pdgfb, Tfeb, Tgfbr1, Dhh, Pla2g4a
GO:0007548	sex differentiation	243	28	14.71	0.00082	Trp63, Cntfr, Tbx3, Stra6, Shh, Fst, Edn2, Ahsg, Bmp4, Arrb1, Pbx1, Sirt1, Wnt5a, Ahr, Rdh10, Ptger4, Chd7, Lfng, Sox8, Angpt1, Dach1, Insl6, Asb1, Inha, Dmrtc1a, Tgfbr1, Dhh, Pla2g4a
GO:0052548	regulation of endopeptidase activity	243	28	14.71	0.00082	S100a8, S100a9, Trp63, Ctgf, Perp, Ppm1f, Mgmt, Casp12, Arrb1, Sorl1, Ift57, Psmb8, Sirt1, Gsn, Birc3, Stat3, Psmb9, Cst3, Timp3, Aqp1, Thbs1, Fetub, F3, Dpep1, Cd44, Serpinb9, Plaur, Spink5
GO:0010812	negative regulation of cell-substrate ad...	51	10	3.09	0.00084	Muc4, Apod, Ptprz1, Tacstd2, Myoc, Efna5, Thbs1, Enpp2, Mfi2, Arhgap6
GO:0048546	digestive tract morphogenesis	51	10	3.09	0.00084	Trp63, Stra6, Shh, Fgfr3, Trp73, Bmp4, Wnt5a, Sox10, Id2, Acvr2b
GO:0050769	positive regulation of neurogenesis	455	45	27.55	0.00084	Ptn, Bmp2, Cxcl5, Zeb2, Shh, Ptprz1, Olig2, Dixdc1, Atp8a2, Trp73, Bmp4, Foxa1, Camk2b, Efna5, Baiap2, Prkd1, Il1b, Sirt1, Wnt5a, Dcc, Trf, Zeb1, Mmd, Tenm3, Socs2, Sez6, Sox10, Islr2, Etv5, Foxo6, Sox8, Mapt, Nrg1, Id2, Prkch, Gata2, Ngfr, Fezf1, Enpp2, Ptk2b, Bex1, Wnt3, Gdf5, Robo2, Gfap
GO:0034329	cell junction assembly	152	20	9.2	0.00087	Apod, Myoc, Ppm1f, Wdpcp, Efna5, S100a10, Ajuba, Sorbs1, Gja1, Lama3, Grem1, Cldn5, Itgb4, Prkch, Enpp2, Ptk2b, Flot1, Rhoc, Cldn1, Arhgap6
GO:0051347	positive regulation of transferase activ...	456	45	27.61	0.00088	Cd74, Tnfrsf11a, Dcun1d1, Bmp2, Lmo4, Axin2, Edn1, Zeb2, Fgfr3, Trp73, Ptpn1, Adam8, Bmp4, Arrb1, Cdkn1a, Parp16, Sorl1, Il1b, Sirt1, Wnt5a, Ajuba, Trf, Ddr2, Sash1, Mmd, Grem1, Angpt1, Ghr, Avpi1, Nrg1, Vapb, Thbs1, Ccl19, Gadd45a, Higd1a, Efna1, Ccr7, Arrdc4, Pdgfb, Ptk2b, Egf, Cd81, Magi3, Tgfbr1, Acvr2b
GO:0043255	regulation of carbohydrate biosynthetic ...	89	14	5.39	0.00088	Lepr, Irs2, Fbp1, Nr1d1, Sirt1, Sorbs1, Ptger4, C1qtnf3, Ppp1r3d, Soga1, Pdgfb, Ptk2b, Egf, Ptpn2
GO:0060317	cardiac epithelial to mesenchymal transi...	27	7	1.63	0.00089	Bmp2, Tgfbr3, Msx2, Hey1, Wnt16, Efna1, Tgfbr1
GO:0071375	cellular response to peptide hormone sti...	198	24	11.99	0.00093	Car2, Irf1, Irs2, Nr4a3, Ptpn1, Ahsg, Baiap2, Il1b, Sirt1, Lpin1, Stat3, Sorbs1, Socs2, Pik3r3, Soga1, Plcb1, Ghr, Capn10, Ybx1, Slc2a4, Ngfr, Ptpn2, Prkcb, Nr4a2
GO:0007259	JAK-STAT cascade	164	21	9.93	0.00093	Cxcl5, Stra6, Irf1, Il19, Fgfr3, Il6ra, Crlf1, Tnfsf18, Lrrc4, Stat3, Ptger4, Ifnb1, Socs2, Inpp5f, Ghr, Egf, Flrt1, Ptpn2, Podn, Lrrc4b
GO:0097696	STAT cascade	164	21	9.93	0.00093	Cxcl5, Stra6, Irf1, Il19, Fgfr3, Il6ra, Crlf1, Tnfsf18, Lrrc4, Stat3, Ptger4, Ifnb1, Socs2, Inpp5f, Ghr, Egf, Flrt1, Ptpn2, Podn, Lrrc4b
GO:1901699	cellular response to nitrogen compound	419	42	25.37	0.00094	Chrm3, Car2, Irf1, Irs2, Wnt10b, Nr4a3, Casp4, Raet1c, Pde4b, Ptpn1, Ahsg, Baiap2, Il1b, Sirt1, Ahr, Lpin1, Stat3, Zeb1, Sorbs1, Raet1b, Ifnb1, Socs2, Pik3r3, Soga1, Plcb1, Ghr, Aqp1, Thbs1, Col4a1, Ly6h, Capn10, Ybx1, Slc2a4, Ngfr, Ppp3ca, Flot1, Ptpn2, Col1a2, Prkcb, Sesn1, Mmp3, Nr4a2
GO:0048844	artery morphogenesis	61	11	3.69	0.00098	Tfap2b, Jag1, Hpgd, Stra6, Bmp4, Hey1, Ptger4, Chd7, Myocd, Tgfbr1, Efnb2
GO:0015908	fatty acid transport	80	13	4.84	0.00098	Tnfrsf11a, Edn1, Fabp3, Irs2, Il1b, Acsl4, Nos2, Thbs1, Slco2a1, Pla2g2e, Anxa1, Pla2g4a, Nmur2
GO:0002443	leukocyte mediated immunity	282	31	17.07	0.00098	Cd74, Muc4, H2-DMa, Cxcl1, Pnp, Jag1, Cxcl5, H2-Ab1, Nr4a3, Raet1c, H2-K1, B2m, Raet1e, Zap70, H2-T23, Spn, H2-D1, Raet1b, Cd1d2, Ifnb1, Icosl, Cd1d1, Il7r, Lat, Gata2, Serpinb9, Rab27a, Tap2, Coro1a, C4b, C3
GO:0050829	defense response to Gram-negative bacter...	52	10	3.15	0.00098	Cxcl5, Mr1, B2m, Nlrp10, Defb6, Mmp7, Iigp1, Adm, Camp, Ssc5d
GO:0003007	heart morphogenesis	234	27	14.17	0.00099	Dsp, Bmp2, Axin2, Tbx3, Jag1, Shh, Tgfbr3, Msx2, Bmp4, Hey1, Ift57, Wnt5a, Ahr, Fhl2, Gja1, Chd7, Cpe, Fgfrl1, Smad6, Dhrs3, Angpt1, Thbs1, Id2, Wnt16, Efna1, Ptch1, Tgfbr1
GO:0001936	regulation of endothelial cell prolifera...	90	14	5.45	0.00099	Bmp2, Fgfr3, Bmp4, Prkd1, Sirt1, Wnt5a, Gja1, Nr2f2, Thbs1, Thbs4, F3, Pdgfb, Tgfbr1, Lect1
GO:0003014	renal system process	90	14	5.45	0.00099	Tfap2b, Edn1, Wnk4, Sulf2, Bmp4, Aqp3, Gsn, Ptger4, Gja1, Aqp1, Comt, Pdgfb, Npr3, Ednra
GO:0045060	negative thymic T cell selection	14	5	0.85	0.00102	Cd74, Shh, Zap70, Spn, Ccr7
GO:0051893	regulation of focal adhesion assembly	44	9	2.66	0.0011	Apod, Myoc, Ppm1f, Wdpcp, Efna5, S100a10, Grem1, Enpp2, Arhgap6
GO:0090109	regulation of cell-substrate junction as...	44	9	2.66	0.0011	Apod, Myoc, Ppm1f, Wdpcp, Efna5, S100a10, Grem1, Enpp2, Arhgap6
GO:0061333	renal tubule morphogenesis	81	13	4.9	0.0011	Wnt6, Bmp2, Wnk4, Shh, Tacstd2, Bmp4, Hey1, Pbx1, Grem1, Sox8, Col4a1, Cd44, Ptch1
GO:0009798	axis specification	91	14	5.51	0.00111	Wnt6, Axin2, Tbx3, Shh, Wnt8a, Rgs20, Bmp4, Frat1, Hey1, Wnt5a, Smad6, Ptch1, Egf, Wnt3
GO:0034330	cell junction organization	189	23	11.44	0.00111	Dsp, Apod, Perp, Myoc, Ppm1f, Wdpcp, Efna5, S100a10, Ajuba, Sorbs1, Gja1, Lama3, Grem1, Cldn5, Itgb4, Prkch, Enpp2, Ptk2b, Flot1, Tgfbr1, Rhoc, Cldn1, Arhgap6
GO:0052547	regulation of peptidase activity	334	35	20.22	0.00113	S100a8, S100a9, Trp63, Ctgf, Wfdc12, Pi16, Perp, Ppm1f, Mgmt, Casp12, Wap, Arrb1, Sorl1, Ift57, Psmb8, Serpini1, Spink12, Sirt1, Gsn, Birc3, Stat3, Psmb9, Cst3, Timp3, Aqp1, Thbs1, Serpinb2, Fetub, F3, Dpep1, Cd44, Serpinb9, Plaur, Spink5, Kng1
GO:0090287	regulation of cellular response to growt...	225	26	13.62	0.00118	Tfap2b, Sostdc1, Zfp423, Tgfbr3, Msx2, Sulf2, Ptpn1, Bmp4, Sirt1, Wnt5a, Zeb1, Fgfrl1, Grem1, Smad6, Fbn2, Angpt1, Thbs1, Dusp6, Myocd, Ngfr, Pdgfb, Spry1, Prkcb, Bmper, Lect1, Gdf5
GO:0051250	negative regulation of lymphocyte activa...	123	17	7.45	0.00119	Cd74, H2-Aa, H2-Ab1, Shh, Irf1, Tnfrsf21, Tnfaip3, Bmp4, Spn, Tnfsf18, Ifnb1, Btn2a2, Lrrc32, Id2, Cd44, Anxa1, Ptpn2
GO:1901739	regulation of myoblast fusion	21	6	1.27	0.0012	Gdf15, Ccl8, Flt3l, Nfatc2, Cxcl9, Flot1
GO:0019229	regulation of vasoconstriction	72	12	4.36	0.00121	Chrm3, Asic2, Oxtr, Edn1, Edn2, Ahr, Gja1, Smad6, Adm, Atp1a2, Alox5, Pdgfb
GO:0034333	adherens junction assembly	72	12	4.36	0.00121	Apod, Myoc, Ppm1f, Wdpcp, Efna5, S100a10, Ajuba, Sorbs1, Grem1, Enpp2, Ptk2b, Arhgap6
GO:0098742	cell-cell adhesion via plasma-membrane a...	134	18	8.11	0.00121	Bmp2, Cldn2, Fat2, Cd6, Tnfaip3, Amigo2, Ajuba, Pcdh18, Tenm3, Fgfrl1, Cadm3, Dsg1a, Dsg3, Cdh3, Dsc3, Scarf2, Cldn1, Robo2
GO:0002449	lymphocyte mediated immunity	214	25	12.96	0.00125	Cd74, Muc4, H2-DMa, Pnp, Jag1, H2-Ab1, Raet1c, H2-K1, B2m, Raet1e, H2-T23, Spn, H2-D1, Raet1b, Cd1d2, Ifnb1, Icosl, Cd1d1, Il7r, Serpinb9, Rab27a, Tap2, Coro1a, C4b, C3
GO:0010631	epithelial cell migration	214	25	12.96	0.00125	Zeb2, Krt16, Tacstd2, Tgfbr3, Ppm1f, Wdpcp, Fat2, Adam8, Bmp4, Prkd1, Wnt5a, Sash1, Grem1, Nr2f2, Angpt1, Aqp1, Thbs1, Efna1, Enpp2, Pdgfb, Ptk2b, Tgfbr1, Bmper, Pkn3, Efnb2
GO:0046425	regulation of JAK-STAT cascade	146	19	8.84	0.00132	Cxcl5, Stra6, Irf1, Il19, Fgfr3, Il6ra, Crlf1, Tnfsf18, Lrrc4, Ptger4, Ifnb1, Socs2, Inpp5f, Ghr, Ptk2b, Flrt1, Ptpn2, Podn, Lrrc4b
GO:1904892	regulation of STAT cascade	146	19	8.84	0.00132	Cxcl5, Stra6, Irf1, Il19, Fgfr3, Il6ra, Crlf1, Tnfsf18, Lrrc4, Ptger4, Ifnb1, Socs2, Inpp5f, Ghr, Ptk2b, Flrt1, Ptpn2, Podn, Lrrc4b
GO:0060142	regulation of syncytium formation by pla...	29	7	1.76	0.00141	Gdf15, Ccl8, Flt3l, Nfatc2, Cxcl9, Gcm1, Flot1
GO:0051051	negative regulation of transport	467	45	28.28	0.00142	Csn2, Cd74, Plcb4, Axin2, Oxtr, Edn1, Apod, Gbp4, Wnk4, Shh, Nfkbia, Irs2, Kcne3, Tnfrsf21, Edn2, Ier3, Acaa2, Il1b, Sirt1, Il33, Gnao1, Ptger4, C1qtnf3, Btn2a2, Lrrc32, Atp1a2, Angpt1, Mapt, Slc25a5, Thbs1, Oxsr1, Il1f5, Sct, Inha, Comt, Sfrp4, Anxa1, Ptk2b, Ppp3ca, Litaf, Egf, Ssc5d, Coro1a, Prkcb, Asic1
GO:0090132	epithelium migration	216	25	13.08	0.00142	Zeb2, Krt16, Tacstd2, Tgfbr3, Ppm1f, Wdpcp, Fat2, Adam8, Bmp4, Prkd1, Wnt5a, Sash1, Grem1, Nr2f2, Angpt1, Aqp1, Thbs1, Efna1, Enpp2, Pdgfb, Ptk2b, Tgfbr1, Bmper, Pkn3, Efnb2
GO:0003206	cardiac chamber morphogenesis	125	17	7.57	0.00143	Dsp, Tbx3, Jag1, Tgfbr3, Msx2, Bmp4, Hey1, Wnt5a, Ahr, Fhl2, Chd7, Cpe, Fgfrl1, Smad6, Dhrs3, Id2, Tgfbr1
GO:0030856	regulation of epithelial cell differenti...	125	17	7.57	0.00143	Trp63, Tbx3, Zeb2, Id1, Wnt10b, Msx2, Ptch2, Bmp4, Hey1, Il1b, Zeb1, Cldn5, Prkch, Sfrp4, Foxp1, Ptch1, Tgfbr1
GO:1904018	positive regulation of vasculature devel...	136	18	8.23	0.00144	Prkd1, Il1b, Sirt1, Wnt5a, Sash1, Grem1, Adm, Aqp1, Thbs1, F3, Myocd, Camp, Gata2, Pdgfb, Ptk2b, Prkcb, C3, Efnb2
GO:0010996	response to auditory stimulus	15	5	0.91	0.00145	Cntnap2, Stra6, Atp8a2, Nrxn1, Slc1a3
GO:0042573	retinoic acid metabolic process	15	5	0.91	0.00145	Cyp26a1, Cyp26b1, Rdh10, Crabp1, Adh1
GO:0043383	negative T cell selection	15	5	0.91	0.00145	Cd74, Shh, Zap70, Spn, Ccr7
GO:0061430	bone trabecula morphogenesis	15	5	0.91	0.00145	Wnt10b, Fgfr3, Msx2, Grem1, Fbn2
GO:0001935	endothelial cell proliferation	104	15	6.3	0.00147	Bmp2, Fgfr3, Bmp4, Prkd1, Sirt1, Wnt5a, Gja1, Nr2f2, Thbs1, Thbs4, F3, Pdgfb, Tgfbr1, Bmper, Lect1
GO:0060537	muscle tissue development	390	39	23.61	0.00147	Dsp, Trp63, Bmp2, Edn1, Tbx3, Stra6, Shh, Wnt10b, Pi16, Tgfbr3, Trp73, Bmp4, Pitx1, Hey1, Cyp26b1, Wnt5a, Ahr, Fhl2, Gja1, Chd7, Col14a1, Grem1, Nr2f2, Sox8, Klf5, Angpt1, Nrg1, Id2, Sox15, Myocd, Foxp1, Zfp689, Ppp3ca, Flot1, Tgfbr1, Scx, Wisp1, Efnb2, Kdm6b
GO:0071674	mononuclear cell migration	64	11	3.87	0.00147	Ccl8, Ccl4, Tnfsf18, S100a14, Grem1, Plcb1, Thbs1, Ccl19, Ccr7, Anxa1, Pdgfb
GO:0043583	ear development	217	25	13.14	0.00152	Gjb6, H2-DMa, Bmp2, Edn1, Jag1, Stra6, Shh, Nr4a3, Jag2, Fgfr3, H2-K1, Wdpcp, Atp8a2, Bmp4, H2-T23, Hey1, Wnt5a, Rdh10, Grhl3, Zeb1, Maf, Chd7, Ifi204, Gata2, Bmper
GO:0030183	B cell differentiation	115	16	6.96	0.00153	Pnp, Fzd9, Ikzf1, Myb, Tnfaip3, Zap70, Ahr, Ifnb1, Lfng, Nckap1l, Mfng, Id2, Foxp1, Ptk2b, Card11, Ptpn2
GO:1903391	regulation of adherens junction organiza...	46	9	2.79	0.00153	Apod, Myoc, Ppm1f, Wdpcp, Efna5, S100a10, Grem1, Enpp2, Arhgap6
GO:0034754	cellular hormone metabolic process	74	12	4.48	0.00154	Cyp26a1, Bmp2, Hsd17b2, Shh, Cyp26b1, Rdh10, Crabp1, Dhrs3, Adm, Hsd17b11, Comt, Adh1
GO:0034332	adherens junction organization	84	13	5.09	0.00155	Dsp, Apod, Myoc, Ppm1f, Wdpcp, Efna5, S100a10, Ajuba, Sorbs1, Grem1, Enpp2, Ptk2b, Arhgap6
GO:0060602	branch elongation of an epithelium	22	6	1.33	0.00157	Shh, Bmp4, Wnt5a, Rdh10, Tfap2c, Spry1
GO:0061311	cell surface receptor signaling pathway ...	22	6	1.33	0.00157	Bmp2, Jag1, Msx2, Bmp4, Hey1, Wnt5a
GO:0090130	tissue migration	218	25	13.2	0.00162	Zeb2, Krt16, Tacstd2, Tgfbr3, Ppm1f, Wdpcp, Fat2, Adam8, Bmp4, Prkd1, Wnt5a, Sash1, Grem1, Nr2f2, Angpt1, Aqp1, Thbs1, Efna1, Enpp2, Pdgfb, Ptk2b, Tgfbr1, Bmper, Pkn3, Efnb2
GO:0031345	negative regulation of cell projection o...	160	20	9.69	0.00164	Klk8, Id1, Ptprz1, Tacstd2, H2-K1, B2m, Itm2c, Wnt5a, H2-D1, Cep97, Sez6, Rap1gap, Inpp5f, Sema3g, Efna1, Ngfr, Plk2, Ppp3ca, Wnt3, Gfap
GO:0030199	collagen fibril organization	38	8	2.3	0.00169	Dpt, Ddr2, Tnxb, Col14a1, Grem1, Col1a2, Tgfbr1, Scx
GO:0042088	T-helper 1 type immune response	38	8	2.3	0.00169	Irf1, Il12rb1, Nlrp10, Il33, Ccl19, Ccr7, Anxa1, Il18bp
GO:0048713	regulation of oligodendrocyte differenti...	38	8	2.3	0.00169	Shh, Olig2, Tnfrsf21, Trp73, Bmp4, Slc45a3, Id2, Enpp2
GO:0070232	regulation of T cell apoptotic process	38	8	2.3	0.00169	Pnp, Slc46a2, Adam8, Bmp4, Wnt5a, Efna1, Serpinb9, Pip
GO:2000514	regulation of CD4-positive, alpha-beta T...	38	8	2.3	0.00169	Irf1, Myb, Tnfsf18, Ccl19, Nckap1l, Cd44, Ccr7, Anxa1
GO:0008286	insulin receptor signaling pathway	95	14	5.75	0.00169	Irs2, Ptpn1, Ahsg, Baiap2, Il1b, Sirt1, Sorbs1, Socs2, Pik3r3, Soga1, Plcb1, Ybx1, Ptpn2, Prkcb
GO:1902532	negative regulation of intracellular sig...	432	42	26.16	0.0017	Cd74, Rgs2, Nfkbia, Irf1, Tnfaip8l1, Myoc, Fbp1, Trp73, Ptpn1, Tnfaip3, Bmp4, Arrb1, Sorl1, Il1b, Sirt1, Lrrc4, Wnk2, Ajuba, Ddit4, Deptor, C1qtnf3, Socs2, Btn2a2, Inpp5f, Timp3, Thbs1, Dusp6, Dnaja1, Tmem127, Cd44, Sfrp4, Plaur, Spry1, Litaf, Flrt1, Fktn, Ptpn2, Sesn1, Podn, Mmp3, Lrrc4b, Prkcdbp
GO:0030198	extracellular matrix organization	207	24	12.53	0.00171	Ctgf, Comp, Dpt, Mia, Vwa1, Sulf2, Col18a1, Spock2, Ltbp2, Gsn, Ddr2, Tnxb, Col14a1, Cst3, Grem1, Col27a1, Tnfrsf11b, Col4a1, Flot1, Col1a2, Tgfbr1, Mfi2, Scx, Gfap
GO:0072078	nephron tubule morphogenesis	75	12	4.54	0.00174	Wnt6, Bmp2, Wnk4, Shh, Tacstd2, Bmp4, Hey1, Pbx1, Grem1, Sox8, Cd44, Ptch1
GO:0032637	interleukin-8 production	56	10	3.39	0.00177	Nlrp10, Arrb1, Il1b, Wnt5a, Nos2, Ptger4, Afap1l2, Anxa1, Ssc5d, Cd2
GO:0051148	negative regulation of muscle cell diffe...	56	10	3.39	0.00177	Bmp2, Tbx3, Shh, Pi16, Bmp4, Sox8, Ybx1, Myocd, Cmtm5, Pdgfb
GO:0002440	production of molecular mediator of immu...	161	20	9.75	0.00177	Cd74, H2-Ab1, Nr4a3, Mr1, B2m, Mmp7, Tnfaip3, H2-T23, Sirt1, Il33, Wnt5a, Ifnb1, Icosl, Angpt1, Klk7, Il7r, Galnt2, Foxp1, Card11, Spink5
GO:0051146	striated muscle cell differentiation	256	28	15.5	0.00181	Bmp2, Gdf15, Edn1, Tbx3, Shh, Wnt10b, Ldb3, Pi16, Ccl8, Bmp4, Cyp26b1, Fhl2, Flt3l, Nfatc2, Col14a1, Grem1, Cxcl9, Nrg1, Ybx1, Myocd, Foxp1, Krt19, Hopx, Ppp3ca, Flot1, Wisp1, Efnb2, Kdm6b
GO:0044057	regulation of system process	473	45	28.64	0.00183	Dsp, Chrm3, Asic2, Ctgf, Oxtr, Klk8, Edn1, Rgs2, Wnk4, Nr4a3, Pi16, Tnfrsf21, Pde4b, Mgll, Edn2, Mlip, Il1b, Sirt1, Trf, Ahr, Gnao1, Nos2, Ptger4, C1qtnf3, Acpp, Gja1, Col14a1, Ank2, Smad6, Adm, Atp1a2, Alox5, Aqp1, Nrg1, Arg2, Sct, Inha, Comt, Myocd, Ngfr, Hopx, Pdgfb, Ppp3ca, Tnnc2, Wisp1
GO:0043062	extracellular structure organization	208	24	12.59	0.00183	Ctgf, Comp, Dpt, Mia, Vwa1, Sulf2, Col18a1, Spock2, Ltbp2, Gsn, Ddr2, Tnxb, Col14a1, Cst3, Grem1, Col27a1, Tnfrsf11b, Col4a1, Flot1, Col1a2, Tgfbr1, Mfi2, Scx, Gfap
GO:0032635	interleukin-6 production	117	16	7.08	0.00183	Il1f6, Il19, Nlrp10, Il6ra, Il17a, Tnfaip3, Arrb1, Il1b, Il33, Wnt5a, Nos2, C1qtnf3, Prg4, Afap1l2, Il1f5, Nckap1l
GO:0002579	positive regulation of antigen processin...	16	5	0.97	0.00201	Cd74, Abcb1b, Ccl19, Ccr7, Tap2
GO:0030540	female genitalia development	16	5	0.97	0.00201	Trp63, Tbx3, Stra6, Wnt5a, Chd7
GO:0042487	regulation of odontogenesis of dentin-co...	16	5	0.97	0.00201	Bmp2, Bmp4, Tnfrsf11b, Ngfr, Wnt10a
GO:0044321	response to leptin	16	5	0.97	0.00201	Lepr, Nr4a3, Nr1d1, Sirt1, Stat3
GO:2000482	regulation of interleukin-8 secretion	16	5	0.97	0.00201	Nlrp10, Wnt5a, Anxa1, Ssc5d, Cd2
GO:0003416	endochondral bone growth	23	6	1.39	0.00201	Comp, Msx2, Col9a1, Ddr2, Col27a1, Thbs1
GO:0043372	positive regulation of CD4-positive, alp...	23	6	1.39	0.00201	Irf1, Myb, Ccl19, Nckap1l, Ccr7, Anxa1
GO:0045736	negative regulation of cyclin-dependent ...	23	6	1.39	0.00201	Tnfaip3, Cdkn1a, Cdkn2c, Lats2, Nr2f2, Myocd
GO:0070233	negative regulation of T cell apoptotic ...	23	6	1.39	0.00201	Pnp, Slc46a2, Bmp4, Efna1, Serpinb9, Pip
GO:1900015	regulation of cytokine production involv...	23	6	1.39	0.00201	Apod, Gpsm3, Il17a, Cd6, Gbp5, Nos2
GO:1904030	negative regulation of cyclin-dependent ...	23	6	1.39	0.00201	Tnfaip3, Cdkn1a, Cdkn2c, Lats2, Nr2f2, Myocd
GO:0006805	xenobiotic metabolic process	39	8	2.36	0.00202	Cyp26a1, As3mt, Cyp26b1, Ahr, Gstm4, Akr1c13, Gstt1, Gstm5
GO:0003231	cardiac ventricle development	129	17	7.81	0.00202	Dsp, Lmo4, Tbx3, Jag1, Stra6, Tgfbr3, Bmp4, Hey1, Wnt5a, Ahr, Chd7, Cpe, Fgfrl1, Smad6, Id2, Myocd, Tgfbr1
GO:0030178	negative regulation of Wnt signaling pat...	129	17	7.81	0.00202	Sostdc1, Bmp2, Wif1, Axin2, Shh, Dkk4, Nxn, Nkd1, Rgs20, Tmem88, Wnt5a, Sox10, Grem1, Lats2, Apcdd1, Sfrp4, Gli1
GO:0033002	muscle cell proliferation	186	22	11.26	0.00203	Edn1, Apod, Pde1a, Shh, Nr4a3, Tgfbr3, Il6ra, Trp73, Tnfaip3, Bmp4, Sirt1, Gja1, Angpt1, Id2, Comt, Foxp1, Pdgfb, Tgm2, Tgfbr1, Npr3, Wisp1, Ednra
GO:0035107	appendage morphogenesis	163	20	9.87	0.00206	Tfap2b, Trp63, Tbx3, Shh, Mfsd7b, Msx2, Wdpcp, Bmp4, Pitx1, Pbx1, Cyp26b1, Wnt5a, Rdh10, Gja1, Chd7, Grem1, Fbn2, Ptch1, Wnt3, Gdf5
GO:0035108	limb morphogenesis	163	20	9.87	0.00206	Tfap2b, Trp63, Tbx3, Shh, Mfsd7b, Msx2, Wdpcp, Bmp4, Pitx1, Pbx1, Cyp26b1, Wnt5a, Rdh10, Gja1, Chd7, Grem1, Fbn2, Ptch1, Wnt3, Gdf5
GO:0030099	myeloid cell differentiation	346	35	20.95	0.00207	Tnfrsf11a, Car2, Jag1, Nfkbia, Ikzf1, Mfsd7b, Heph, Myb, Tgfbr3, Fgfr3, B2m, Il17a, Tspan2, Adam8, Bmp4, Sirt1, Trf, Paf1, Gab3, Spib, Mfap2, Plcb1, Snx10, Ccl19, Nckap1l, Id2, Hist1h4j, Gata2, Ccr7, Ptbp3, Hist1h4k, Ptk2b, Hist1h4d, Ptpn2, Tmem178
GO:0006690	icosanoid metabolic process	97	14	5.87	0.00207	Cd74, Alox5ap, Edn1, Hpgd, Ptgds, Mgll, Edn2, Sirt1, Mgst2, Ptges, Alox5, Anxa1, Alox15, Pla2g4a
GO:0050710	negative regulation of cytokine secretio...	48	9	2.91	0.00209	Tnfrsf21, Ptger4, C1qtnf3, Btn2a2, Lrrc32, Angpt1, Il1f5, Anxa1, Ssc5d
GO:0002428	antigen processing and presentation of p...	10	4	0.61	0.00209	B2m, H2-T23, Abcb1b, Tap2
GO:0031223	auditory behavior	10	4	0.61	0.00209	Cntnap2, Stra6, Nrxn1, Slc1a3
GO:0033084	regulation of immature T cell proliferat...	10	4	0.61	0.00209	Shh, Bmp4, Il1b, Cd1d1
GO:0034116	positive regulation of heterotypic cell-...	10	4	0.61	0.00209	Il1b, Cd44, Alox15, Flot1
GO:0045820	negative regulation of glycolytic proces...	10	4	0.61	0.00209	Fbp1, Ier3, Stat3, Ddit4
GO:0051798	positive regulation of hair follicle dev...	10	4	0.61	0.00209	Fst, Wnt10b, Msx2, Krt17
GO:0060513	prostatic bud formation	10	4	0.61	0.00209	Trp63, Shh, Bmp4, Wnt5a
GO:0060872	semicircular canal development	10	4	0.61	0.00209	Nr4a3, Zeb1, Chd7, Gata2
GO:0007160	cell-matrix adhesion	175	21	10.6	0.00212	Muc4, Ctgf, Apod, Mia, Nid2, Myoc, Ppm1f, Wdpcp, Adam8, Msln, Efna5, S100a10, Ajuba, Sorbs1, Tnxb, Grem1, Thbs1, Itgb4, Enpp2, Ptk2b, Arhgap6
GO:0001562	response to protozoan	31	7	1.88	0.00213	Ccdc88b, Ier3, Gbp2, Iigp1, Spn, Gbp9, Gbp10
GO:2000171	negative regulation of dendrite developm...	31	7	1.88	0.00213	Id1, Ptprz1, Sez6, Efna1, Ngfr, Plk2, Ppp3ca
GO:0008643	carbohydrate transport	141	18	8.54	0.00217	Slc35d3, Slc2a6, Edn1, Irs2, Nr4a3, Slc2a9, Aqp3, Il1b, Slc2a1, Sorbs1, Slc45a3, Aqp1, Capn10, Slc2a4, Ngfr, Prkcb, Ednra, C3
GO:0022408	negative regulation of cell-cell adhesio...	141	18	8.54	0.00217	Cd74, Muc4, H2-Aa, H2-Ab1, Shh, Irf1, Tnfrsf21, Adam8, Tnfaip3, Bmp4, Spn, Tnfsf18, Ifnb1, Btn2a2, Lrrc32, Cd44, Anxa1, Ptpn2
GO:0072088	nephron epithelium morphogenesis	77	12	4.66	0.00218	Wnt6, Bmp2, Wnk4, Shh, Tacstd2, Bmp4, Hey1, Pbx1, Grem1, Sox8, Cd44, Ptch1
GO:0032870	cellular response to hormone stimulus	438	42	26.52	0.0022	Car2, Oxtr, Lepr, Irf1, Irs2, Wnt10b, Nr4a3, P2ry6, Il17a, Ptpn1, Ahsg, Bmp4, Foxa1, Nr1d1, Efna5, Baiap2, Il1b, Sirt1, Lpin1, Stat3, Ddit4, Sorbs1, Ptger4, Ifnb1, Socs2, Lats2, Nr2f2, Pik3r3, Soga1, Atp1a2, Plcb1, Ghr, Aqp1, Dnaja1, Capn10, Ybx1, Slc2a4, Ngfr, Anxa1, Ptpn2, Prkcb, Nr4a2
GO:1901652	response to peptide	285	30	17.26	0.0023	Car2, Oxtr, Jag1, Nfkbia, Irf1, Irs2, Nr4a3, Casp4, Ptpn1, Ahsg, Tnfaip3, Baiap2, Il1b, Sirt1, Lpin1, Stat3, Sorbs1, Socs2, Pik3r3, Soga1, Plcb1, Ghr, Irf5, Capn10, Ybx1, Slc2a4, Ngfr, Ptpn2, Prkcb, Nr4a2
GO:0060420	regulation of heart growth	58	10	3.51	0.00233	Edn1, Pi16, Trp73, Ahr, Gja1, Col14a1, Dusp6, Foxp1, Tgfbr1, Wisp1
GO:0060443	mammary gland morphogenesis	58	10	3.51	0.00233	Sostdc1, Tbx3, Msx2, Bmp4, Wnt5a, Btrc, Etv5, Tfap2c, Rln1, Ptch1
GO:0061035	regulation of cartilage development	58	10	3.51	0.00233	Ctgf, Bmp2, Axin2, Bmp4, Wnt5a, Maf, Grem1, Tgfbr1, Scx, Gdf5
GO:0002695	negative regulation of leukocyte activat...	142	18	8.6	0.00234	Cd74, H2-Aa, H2-Ab1, Shh, Irf1, Tnfrsf21, Adam8, Tnfaip3, Bmp4, Spn, Tnfsf18, Ifnb1, Btn2a2, Lrrc32, Id2, Cd44, Anxa1, Ptpn2
GO:0042306	regulation of protein import into nucleu...	165	20	9.99	0.00238	Axin2, Apod, Gbp4, Shh, Nfkbia, Sulf2, Rgs20, Bmp4, Lime1, Cdkn1a, Il1b, Sirt1, C1qtnf3, Grem1, Angpt1, Ccl19, Ppp3ca, Litaf, Egf, Tgfbr1
GO:0060603	mammary gland duct morphogenesis	40	8	2.42	0.00239	Sostdc1, Tbx3, Msx2, Wnt5a, Btrc, Etv5, Tfap2c, Ptch1
GO:0055072	iron ion homeostasis	68	11	4.12	0.00243	Heph, Sfxn5, B2m, Steap3, Scara5, Trf, Cp, Fth1, Lcn2, Fbxl5, Mfi2
GO:0060675	ureteric bud morphogenesis	68	11	4.12	0.00243	Wnt6, Bmp2, Shh, Tacstd2, Bmp4, Hey1, Pbx1, Grem1, Sox8, Cd44, Ptch1
GO:0072028	nephron morphogenesis	78	12	4.72	0.00244	Wnt6, Bmp2, Wnk4, Shh, Tacstd2, Bmp4, Hey1, Pbx1, Grem1, Sox8, Cd44, Ptch1
GO:0048738	cardiac muscle tissue development	213	24	12.9	0.00251	Dsp, Bmp2, Edn1, Tbx3, Pi16, Tgfbr3, Trp73, Bmp4, Hey1, Wnt5a, Fhl2, Gja1, Chd7, Col14a1, Grem1, Angpt1, Nrg1, Id2, Myocd, Foxp1, Tgfbr1, Wisp1, Efnb2, Kdm6b
GO:0030212	hyaluronan metabolic process	24	6	1.45	0.00255	Il1b, Ptger4, Cd44, Pdgfb, Hyal3, Egf
GO:0048745	smooth muscle tissue development	24	6	1.45	0.00255	Trp63, Stra6, Shh, Bmp4, Ahr, Foxp1
GO:0001667	ameboidal-type cell migration	325	33	19.68	0.00257	Zeb2, Shh, Krt16, Tacstd2, Efnb1, Tgfbr3, Ppm1f, Wdpcp, Fat2, Adam8, Bmp4, Prkd1, Wnt5a, Ddr2, Sash1, Sox10, Grem1, Nr2f2, Sox8, Angpt1, Aqp1, Thbs1, Itgb4, Sema3g, Efna1, Enpp2, Pdgfb, Ptk2b, Arhgdib, Tgfbr1, Bmper, Pkn3, Efnb2
GO:0002820	negative regulation of adaptive immune r...	32	7	1.94	0.00259	Muc4, Spn, Tnfsf18, Il33, Ifnb1, Il7r, Alox15
GO:0006826	iron ion transport	32	7	1.94	0.00259	Heph, B2m, Steap3, Scara5, Trf, Fth1, Mfi2
GO:0050680	negative regulation of epithelial cell p...	121	16	7.33	0.0026	Ptn, Wnt10b, Tgfbr3, Fgfr3, Bmp4, Ift57, Wnt5a, Gja1, Rap1gap, Nr2f2, Thbs1, Ptch1, Tgfbr1, Lect1, Gdf5, Efnb2
GO:0061564	axon development	429	41	25.97	0.00262	Col25a1, Ntng1, Klk8, Zeb2, Shh, Nr4a3, Atl1, Ptprz1, Dixdc1, Etv1, Arhgef28, Efnb1, Fgfr3, Atp8a2, Mgll, Matn2, Tspan2, Efna5, Wnt5a, Dcc, Ogn, Islr2, Inpp5f, Mapt, Nrg1, Fmod, Bcl11b, Sema3g, Efna1, Ngfr, Fezf1, Foxp1, Flot1, Adcy1, Kif5a, Wnt3, Sipa1l1, Dclk1, Robo2, Nr4a2, Efnb2
GO:0070848	response to growth factor	496	46	30.03	0.0027	Tfap2b, Sostdc1, Ctgf, Bmp2, Id1, Hpgd, Fst, Zfp423, Tgfbr3, Fgfr3, Msx2, Sulf2, Ptpn1, Bmp4, Prkd1, Sirt1, Wnt5a, Ddit4, Zeb1, Fgfrl1, Grem1, Smad6, Rap1gap, Fbn2, Angpt1, Cldn5, Thbs1, Dusp6, Myocd, Cd44, Ngfr, Zfhx3, Pdgfb, Spry1, Flrt1, Bglap, Bex1, Coro1a, Col1a2, Tgfbr1, Prkcb, Scx, Bmper, Acvr2b, Lect1, Gdf5
GO:0034114	regulation of heterotypic cell-cell adhe...	17	5	1.03	0.00271	Tnfaip3, Il1b, Cd44, Alox15, Flot1
GO:0045624	positive regulation of T-helper cell dif...	17	5	1.03	0.00271	Irf1, Myb, Ccl19, Ccr7, Anxa1
GO:1902106	negative regulation of leukocyte differe...	79	12	4.78	0.00272	Cd74, Shh, Irf1, Bmp4, Tnfsf18, Ifnb1, Id2, Cd44, Gata2, Anxa1, Ptpn2, Tmem178
GO:0040013	negative regulation of locomotion	251	27	15.2	0.00274	Ptn, Apod, Shh, Srgap3, Krt16, Tacstd2, Tgfbr3, Tmeff2, Erdr1, Il33, Wnt5a, Stat3, Ptger4, Grem1, Nr2f2, Plcb1, Dach1, Nrg1, Thbs1, Dpep1, Sema3g, Pdgfb, Ptpn2, Arhgdib, Wnt3, Podn, Robo2
GO:0008543	fibroblast growth factor receptor signal...	69	11	4.18	0.00274	Ctgf, Fgfr3, Sulf2, Wnt5a, Fgfrl1, Thbs1, Dusp6, Ngfr, Pdgfb, Spry1, Flrt1
GO:0072171	mesonephric tubule morphogenesis	69	11	4.18	0.00274	Wnt6, Bmp2, Shh, Tacstd2, Bmp4, Hey1, Pbx1, Grem1, Sox8, Cd44, Ptch1
GO:0001776	leukocyte homeostasis	100	14	6.05	0.00276	Cd74, Cxcl5, Pde4b, Slc46a2, Tnfaip3, Ahr, Lmo1, Il7r, Nckap1l, Chst3, Lat, Cd44, Anxa1, Coro1a
GO:0010675	regulation of cellular carbohydrate meta...	133	17	8.05	0.0028	Hsd11b1, Lepr, Irs2, Fbp1, Ier3, Fgl1, Nr1d1, Sirt1, Stat3, Ddit4, Sorbs1, C1qtnf3, Ppp1r3d, Slc45a3, Soga1, Ptk2b, Ptpn2
GO:0006749	glutathione metabolic process	50	9	3.03	0.0028	Gdap1l1, Gdap1, Mgst1, Mgst2, Gstm4, Aldh5a1, Gstt1, Ggt6, Gstm5
GO:0030890	positive regulation of B cell proliferat...	41	8	2.48	0.00281	Cd74, Bst1, Irs2, Cdkn1a, Nfatc2, Nckap1l, Cd81, Card11
GO:0048010	vascular endothelial growth factor recep...	41	8	2.48	0.00281	Ptpn1, Bmp4, Prkd1, Angpt1, Pdgfb, Ptk2b, Prkcb, Lect1
GO:0051896	regulation of protein kinase B signaling	122	16	7.39	0.00283	Myoc, Adam8, Sirt1, C1qtnf3, Btn2a2, Inpp5f, Angpt1, Nrg1, Thbs1, F3, Ccl19, Ngfr, Tgfbr1, Sesn1, Mmp3, Prkcdbp
GO:0008277	regulation of G-protein coupled receptor...	90	13	5.45	0.00292	Klk6, Edn1, Rgs2, Mgll, Arrb1, Camk2b, Kctd12, Klk14, Acpp, Adm, Plcb1, Rgs1, C3
GO:0060349	bone morphogenesis	90	13	5.45	0.00292	Axin2, Comp, Fgfr3, Msx2, Bmp4, Cyp26b1, Col9a1, Dhrs3, Cbs, Col27a1, Thbs1, Sp5, Scx
GO:0003205	cardiac chamber development	168	20	10.17	0.00294	Dsp, Lmo4, Tbx3, Jag1, Stra6, Tgfbr3, Msx2, Bmp4, Hey1, Wnt5a, Ahr, Fhl2, Chd7, Cpe, Fgfrl1, Smad6, Dhrs3, Id2, Myocd, Tgfbr1
GO:1904589	regulation of protein import	168	20	10.17	0.00294	Axin2, Apod, Gbp4, Shh, Nfkbia, Sulf2, Rgs20, Bmp4, Lime1, Cdkn1a, Il1b, Sirt1, C1qtnf3, Grem1, Angpt1, Ccl19, Ppp3ca, Litaf, Egf, Tgfbr1
GO:0050730	regulation of peptidyl-tyrosine phosphor...	216	24	13.08	0.00301	Cd74, Irf1, Ptprz1, Fgfr3, Il6ra, Crlf1, Ptpn1, Efna5, Tnfsf18, Ptger4, Grem1, Inpp5f, Angpt1, Ghr, Nrg1, Thbs4, Efna1, Cd44, Enpp2, Pdgfb, Ptk2b, Egf, Cd81, Ptpn2
GO:0007589	body fluid secretion	80	12	4.84	0.00303	Csn2, Chrm3, Oxtr, Edn1, Wnk4, Trp73, Ptger4, Socs2, Aqp1, Sct, Aqp5, Npr3
GO:0014031	mesenchymal cell development	80	12	4.84	0.00303	Cyp26a1, Edn1, Jag1, Zeb2, Shh, Efnb1, Hey1, Rdh10, Sox10, Sox8, Sema3g, Ednra
GO:0071363	cellular response to growth factor stimu...	486	45	29.43	0.00307	Tfap2b, Sostdc1, Ctgf, Bmp2, Id1, Hpgd, Fst, Zfp423, Tgfbr3, Fgfr3, Msx2, Sulf2, Ptpn1, Bmp4, Prkd1, Sirt1, Wnt5a, Ddit4, Zeb1, Fgfrl1, Grem1, Smad6, Rap1gap, Fbn2, Angpt1, Cldn5, Thbs1, Dusp6, Myocd, Cd44, Ngfr, Pdgfb, Spry1, Flrt1, Bglap, Bex1, Coro1a, Col1a2, Tgfbr1, Prkcb, Scx, Bmper, Acvr2b, Lect1, Gdf5
GO:0010831	positive regulation of myotube different...	33	7	2	0.00312	Gdf15, Ccl8, Cyp26b1, Flt3l, Nfatc2, Cxcl9, Flot1
GO:0031424	keratinization	33	7	2	0.00312	Krt6b, Cnfn, Krt16, Sprr1b, Cyp26b1, Cdh3, Krt17
GO:0035116	embryonic hindlimb morphogenesis	33	7	2	0.00312	Tbx3, Shh, Msx2, Bmp4, Pitx1, Chd7, Wnt3
GO:0043370	regulation of CD4-positive, alpha-beta T...	33	7	2	0.00312	Irf1, Myb, Tnfsf18, Ccl19, Nckap1l, Ccr7, Anxa1
GO:0048016	inositol phosphate-mediated signaling	33	7	2	0.00312	Edn1, Rcan2, Edn2, Nfatc2, Nrg1, Ppp3ca, Nmur2
GO:0002903	negative regulation of B cell apoptotic ...	11	4	0.67	0.00313	Cd74, Irs2, Hsh2d, Cd44
GO:0010310	regulation of hydrogen peroxide metaboli...	11	4	0.67	0.00313	Zfp13, Stat3, Ptger4, Mmp3
GO:0033080	immature T cell proliferation in thymus	11	4	0.67	0.00313	Shh, Bmp4, Il1b, Cd1d1
GO:0042635	positive regulation of hair cycle	11	4	0.67	0.00313	Fst, Wnt10b, Msx2, Krt17
GO:0051195	negative regulation of cofactor metaboli...	11	4	0.67	0.00313	Fbp1, Ier3, Stat3, Ddit4
GO:0051198	negative regulation of coenzyme metaboli...	11	4	0.67	0.00313	Fbp1, Ier3, Stat3, Ddit4
GO:0060346	bone trabecula formation	11	4	0.67	0.00313	Wnt10b, Msx2, Grem1, Fbn2
GO:1900017	positive regulation of cytokine producti...	11	4	0.67	0.00313	Gpsm3, Il17a, Cd6, Gbp5
GO:1901213	regulation of transcription from RNA pol...	11	4	0.67	0.00313	Msx2, Bmp4, Grem1, Myocd
GO:0045622	regulation of T-helper cell differentiat...	25	6	1.51	0.00318	Irf1, Myb, Tnfsf18, Ccl19, Ccr7, Anxa1
GO:0070207	protein homotrimerization	25	6	1.51	0.00318	Alox5ap, Col23a1, Scara5, Mgst1, Cubn, Lcn2
GO:2000516	positive regulation of CD4-positive, alp...	25	6	1.51	0.00318	Irf1, Myb, Ccl19, Nckap1l, Ccr7, Anxa1
GO:0071715	icosanoid transport	51	9	3.09	0.00322	Tnfrsf11a, Edn1, Il1b, Nos2, Slco2a1, Pla2g2e, Anxa1, Pla2g4a, Nmur2
GO:0034113	heterotypic cell-cell adhesion	42	8	2.54	0.00329	Dsp, Perp, Tnfaip3, Il1b, Cd44, Alox15, Flot1, Cd2
GO:0032844	regulation of homeostatic process	448	42	27.12	0.00332	Cd74, Tnfrsf11a, Car2, Rangrf, Edn1, Lepr, Wnk4, Nr4a3, Myoc, B2m, Ahsg, Adam8, Bmp4, Lime1, Arrb1, Nr1d1, Efna5, Prkd1, Il1b, Sirt1, Wnk2, Trf, Lmo1, Ptger4, Gja1, Chd7, Ank2, Tnfrsf11b, Nrxn1, Hsh2d, Ccl19, Nckap1l, Id2, Comt, Cd44, Gata2, Ngfr, Anxa1, Ptk2b, Mlxipl, Coro1a, Ednra
GO:0030038	contractile actin filament bundle assemb...	81	12	4.9	0.00337	Ctgf, Tacstd2, Myoc, Ppm1f, Tmeff2, Arrb1, S100a10, Sorbs1, Ptger4, Ptk2b, Tgfbr1, Arhgap6
GO:0043149	stress fiber assembly	81	12	4.9	0.00337	Ctgf, Tacstd2, Myoc, Ppm1f, Tmeff2, Arrb1, S100a10, Sorbs1, Ptger4, Ptk2b, Tgfbr1, Arhgap6
GO:0010810	regulation of cell-substrate adhesion	170	20	10.29	0.00337	Muc4, Ptn, Apod, Ptprz1, Tacstd2, Myoc, Ppm1f, Wdpcp, Efna5, Spock2, S100a10, Grem1, Col26a1, Thbs1, Enpp2, Alox15, Ptk2b, Fbln2, Mfi2, Arhgap6
GO:0044089	positive regulation of cellular componen...	396	38	23.98	0.00343	Asic2, Ctgf, Oxtr, Edn1, Rgs2, Id1, Wnt10b, Ikzf1, Myoc, Ppm1f, Efna5, Baiap2, Gbp5, Amigo2, S100a10, Gsn, Ajuba, Ahr, Wasf1, Sdc1, Mapt, Aqp1, Nrxn1, Ccl19, Nckap1l, Tpbg, Ccr7, Enpp2, Alox15, Ptk2b, Flot1, Atat1, Flrt1, Coro1a, Tgfbr1, Mmp3, Lrrc4b, Cldn1
GO:0071417	cellular response to organonitrogen comp...	344	34	20.83	0.00344	Car2, Irf1, Irs2, Wnt10b, Nr4a3, Casp4, Pde4b, Ptpn1, Ahsg, Baiap2, Il1b, Sirt1, Ahr, Lpin1, Stat3, Zeb1, Sorbs1, Socs2, Pik3r3, Soga1, Plcb1, Ghr, Aqp1, Col4a1, Capn10, Ybx1, Slc2a4, Ngfr, Ptpn2, Col1a2, Prkcb, Sesn1, Mmp3, Nr4a2
GO:0045685	regulation of glial cell differentiation	71	11	4.3	0.00344	Bmp2, Shh, Olig2, Fgfr3, Tnfrsf21, Trp73, Bmp4, Il1b, Slc45a3, Id2, Enpp2
GO:0003094	glomerular filtration	18	5	1.09	0.00356	Sulf2, Gja1, Aqp1, Pdgfb, Ednra
GO:0009950	dorsal/ventral axis specification	18	5	1.09	0.00356	Axin2, Rgs20, Smad6, Egf, Wnt3
GO:0034695	response to prostaglandin E	18	5	1.09	0.00356	Tgfbr3, P2ry6, Ptger4, Ccl19, Ccr7
GO:0045606	positive regulation of epidermal cell di...	18	5	1.09	0.00356	Ptch2, Bmp4, Prkch, Sfrp4, Ptch1
GO:1905331	negative regulation of morphogenesis of ...	18	5	1.09	0.00356	Tacstd2, Nkd1, Bmp4, Wnt5a, Grem1
GO:0002790	peptide secretion	256	27	15.5	0.0036	S100a8, Cd74, Tfap2b, S100a9, Edn1, Lepr, Irs2, Mmp7, Arrb1, Nr1d1, Efna5, Il1b, Sirt1, Nos2, Ptger4, Nnat, Gja1, Pclo, Chd7, Aqp1, Nrxn1, Capn10, Sct, Cpt1a, Anxa1, Ppp3ca, Acvr2b
GO:0051048	negative regulation of secretion	219	24	13.26	0.0036	Csn2, Cd74, Oxtr, Edn1, Wnk4, Tnfrsf21, Edn2, Il1b, Sirt1, Il33, Ptger4, C1qtnf3, Btn2a2, Lrrc32, Angpt1, Il1f5, Sct, Inha, Comt, Anxa1, Ppp3ca, Egf, Ssc5d, Asic1
GO:0002698	negative regulation of immune effector p...	103	14	6.24	0.00364	Muc4, Irf1, Tnfaip3, H2-T23, Spn, Tnfsf18, Il33, Ifnb1, Angpt1, Il7r, Serpinb9, Anxa1, Tap2, Spink5
GO:0033559	unsaturated fatty acid metabolic process	103	14	6.24	0.00364	Cd74, Alox5ap, Edn1, Hpgd, Ptgds, Mgll, Edn2, Sirt1, Mgst2, Ptges, Alox5, Anxa1, Alox15, Pla2g4a
GO:0015718	monocarboxylic acid transport	114	15	6.9	0.00366	Tnfrsf11a, Edn1, Fabp3, Irs2, Il1b, Acsl4, Nos2, Thbs1, Slco2a1, Pla2g2e, Emb, Anxa1, Slc16a13, Pla2g4a, Nmur2
GO:0042445	hormone metabolic process	148	18	8.96	0.00369	Cyp26a1, Bmp2, Hsd17b2, Shh, Crym, Ren2, Foxa1, Bbs1, Cyp26b1, Rdh10, Crabp1, Cpe, Dhrs3, Slco4a1, Adm, Hsd17b11, Comt, Adh1
GO:0030850	prostate gland development	52	9	3.15	0.00369	Trp63, Shh, Bmp4, Foxa1, Wnt5a, Ahr, Cd44, Rln1, Plaur
GO:0035690	cellular response to drug	52	9	3.15	0.00369	Asic2, Ppm1f, Pde4b, Ccl4, Fbp1, Il1b, Nos2, Dpep1, Ppp3ca
GO:0045661	regulation of myoblast differentiation	52	9	3.15	0.00369	Tbx3, Ccl8, Bmp4, Flt3l, Cxcl9, Plcb1, Sox8, Myocd, Cmtm5
GO:0003401	axis elongation	34	7	2.06	0.00373	Shh, Nkd1, Bmp4, Wnt5a, Rdh10, Tfap2c, Spry1
GO:0051290	protein heterotetramerization	34	7	2.06	0.00373	S100a10, Aldoc, Nrxn1, Hist1h3g, Hist1h4j, Hist1h4k, Hist1h4d
GO:0097009	energy homeostasis	34	7	2.06	0.00373	Slc35d3, Lepr, Nr4a3, Edn2, Sirt1, Stat3, Mlxipl
GO:0014033	neural crest cell differentiation	82	12	4.96	0.00373	Cyp26a1, Edn1, Jag1, Zeb2, Shh, Efnb1, Rdh10, Sox10, Sox8, Sema3g, Wnt10a, Ednra
GO:0044723	single-organism carbohydrate metabolic p...	398	38	24.1	0.00374	Tfap2b, Pfkfb4, Lepr, Apod, Irs2, Isyna1, Slc5a3, Fbp1, Stbd1, Ier3, Fgl1, Nr1d1, St8sia6, Sirt1, St3gal5, Stat3, Ddit4, Sorbs1, Ptger4, C1qtnf3, Gykl1, Ppp1r3d, Slc45a3, Soga1, Gys1, Aldh5a1, Aldoc, Man2a2, Ppp1r3c, Pygl, Cpt1a, Pdgfb, Ptk2b, Egf, Mlxipl, Ptpn2, Dhdh, Ippk
GO:0044262	cellular carbohydrate metabolic process	232	25	14.05	0.00376	Hsd11b1, Lepr, Irs2, Isyna1, Slc5a3, Fbp1, Stbd1, Ier3, Fgl1, Nr1d1, Sirt1, Stat3, Ddit4, Sorbs1, C1qtnf3, Gykl1, Ppp1r3d, Slc45a3, Soga1, Gys1, Ppp1r3c, Pygl, Ptk2b, Ptpn2, Ippk
GO:0051259	protein oligomerization	478	44	28.94	0.00378	Kcnj12, Trp63, Alox5ap, Mlc1, Col23a1, Atl1, Pcbd1, Fbp1, Trp73, Gchfr, Scara5, Cbr4, Sorl1, Gbp5, Pam, S100a10, Mgst1, Birc3, Kctd12, Cubn, C1qtnf3, Gja1, Fgfrl1, Angpt1, Aldh5a1, Aldoc, Nrxn1, Thbs4, Lcn2, Hist1h3g, Kcns3, Hist1h4j, C1qtnf7, Cpt1a, Vwf, Hist1h4k, Flot1, Hist1h4d, Tgm2, Hr, Sftpc, Col1a2, Mmp3, Cldn1
GO:0050866	negative regulation of cell activation	160	19	9.69	0.00379	Cd74, H2-Aa, H2-Ab1, Shh, Irf1, Tnfrsf21, Adam8, Tnfaip3, Bmp4, Spn, Tnfsf18, Ifnb1, Btn2a2, Lrrc32, Id2, Cd44, Anxa1, Pdgfb, Ptpn2
GO:0070098	chemokine-mediated signaling pathway	43	8	2.6	0.00384	Cxcl1, Cxcl5, Cxcl2, Ccl8, Ccl4, Cxcl9, Ccl19, Ptk2b
GO:0071466	cellular response to xenobiotic stimulus	43	8	2.6	0.00384	Cyp26a1, As3mt, Cyp26b1, Ahr, Gstm4, Akr1c13, Gstt1, Gstm5
GO:0072332	intrinsic apoptotic signaling pathway by...	72	11	4.36	0.00385	Cd74, Trp63, Perp, Steap3, Trp73, Cdkn1a, Sirt1, Ddit4, Ifi204, Cdip1, Cd44
GO:0001658	branching involved in ureteric bud morph...	62	10	3.75	0.00385	Wnt6, Bmp2, Shh, Tacstd2, Bmp4, Pbx1, Grem1, Sox8, Cd44, Ptch1
GO:0030888	regulation of B cell proliferation	62	10	3.75	0.00385	Cd74, Bst1, Irs2, Tnfrsf21, Cdkn1a, Ahr, Nfatc2, Nckap1l, Cd81, Card11
GO:0098542	defense response to other organism	492	45	29.79	0.00386	Cxcl1, Wfdc12, Cxcl5, Ccdc88b, Gbp4, Irf1, Raet1c, Mr1, H2-K1, B2m, Il12rb1, Nlrp10, Defb6, Mmp7, Il17a, Rpl39, Gbp2, H2-T23, Cspg5, Iigp1, Serinc3, Spn, Il33, Ddit4, Nos2, Raet1b, Ifnb1, Hist1h2be, Defb1, Cxcl9, Adm, Nrros, Gbp9, Klk7, Hist1h3g, Slc1a3, Il1f5, Irf5, Chst3, Camp, Serpinb9, Alpk1, Ssc5d, Gbp10, Spink5
GO:0003018	vascular process in circulatory system	184	21	11.14	0.00388	Chrm3, Asic2, Oxtr, Edn1, Rgs2, Tgfbr3, Edn2, Ccl4, Sirt1, Ahr, Nos2, Gja1, Smad6, Cbs, Adm, Atp1a2, Angpt1, Alox5, Pdgfb, Ednra, Kng1
GO:2000021	regulation of ion homeostasis	184	21	11.14	0.00388	Car2, Rangrf, Edn1, Wnk4, Myoc, B2m, Bmp4, Lime1, Prkd1, Wnk2, Ptger4, Gja1, Chd7, Ank2, Hsh2d, Ccl19, Comt, Ngfr, Ptk2b, Coro1a, Ednra
GO:0060993	kidney morphogenesis	93	13	5.63	0.0039	Wnt6, Bmp2, Wnk4, Shh, Tacstd2, Bmp4, Hey1, Pbx1, Ahr, Grem1, Sox8, Cd44, Ptch1
GO:0005975	carbohydrate metabolic process	479	44	29	0.00392	Tfap2b, Hsd11b1, Pfkfb4, Lepr, Apod, Irs2, Isyna1, Slc5a3, Fbp1, Stbd1, Ier3, Hexa, Fgl1, Nr1d1, St8sia6, Sirt1, Siae, St3gal5, Stat3, Ddit4, Sorbs1, Ptger4, C1qtnf3, Glb1l, Gykl1, Ppp1r3d, Slc45a3, Soga1, Gys1, Aldh5a1, Aldoc, Man2a2, Ppp1r3c, Chst3, Pygl, Cpt1a, Pdgfb, Ptk2b, Hyal3, Egf, Mlxipl, Ptpn2, Dhdh, Ippk
GO:0006897	endocytosis	479	44	29	0.00392	Lepr, Mlc1, Shh, B2m, Ptpn1, Arc, Ahsg, Arrb1, Mfge8, Scara5, Sorl1, Il1b, Gsn, Wnt5a, Trf, Cubn, Pstpip1, Atp9a, Grem1, Rap1gap, Snx32, Inpp5f, Eps15, Adm, Angpt1, Ghr, Snx10, Thbs1, Ccl19, Nckap1l, Gata2, Ccr7, Sfrp4, Anxa1, Rab27a, Alox15, Flot1, Cd81, Tgm2, Rin1, Coro1a, Mrc2, Cbll1, C3
GO:0002534	cytokine production involved in inflamma...	26	6	1.57	0.00393	Apod, Gpsm3, Il17a, Cd6, Gbp5, Nos2
GO:0060343	trabecula formation	26	6	1.57	0.00393	Wnt10b, Tgfbr3, Msx2, Fhl2, Grem1, Fbn2
GO:1901890	positive regulation of cell junction ass...	26	6	1.57	0.00393	Myoc, Ppm1f, S100a10, Enpp2, Flot1, Cldn1
GO:0014706	striated muscle tissue development	373	36	22.58	0.00394	Dsp, Bmp2, Edn1, Tbx3, Shh, Wnt10b, Pi16, Tgfbr3, Trp73, Bmp4, Pitx1, Hey1, Cyp26b1, Wnt5a, Fhl2, Gja1, Chd7, Col14a1, Grem1, Nr2f2, Sox8, Klf5, Angpt1, Nrg1, Id2, Sox15, Myocd, Foxp1, Zfp689, Ppp3ca, Flot1, Tgfbr1, Scx, Wisp1, Efnb2, Kdm6b
GO:1901615	organic hydroxy compound metabolic proce...	347	34	21.01	0.00394	Bmp2, Lepr, Zeb2, Degs2, Isyna1, Crym, Slc5a3, Fgl1, Sorl1, Il1b, Pmvk, Nus1, Wnt5a, Rdh10, Cubn, Tm7sf2, Gykl1, Idi2, Dhrs3, Slco4a1, Sncaip, Cdh3, Nudt10, Nudt4, Acer1, Itpk1, Comt, Adh1, Ephx1, Alox15, Ptk2b, Hdc, Ippk, Nr4a2
GO:0050864	regulation of B cell activation	115	15	6.96	0.00398	Cd74, Pnp, Bst1, Irs2, Ikzf1, Tnfrsf21, Tnfaip3, Zap70, Cdkn1a, Ahr, Nfatc2, Nckap1l, Id2, Cd81, Card11
GO:0003279	cardiac septum development	104	14	6.3	0.00398	Lmo4, Tbx3, Jag1, Stra6, Msx2, Bmp4, Hey1, Wnt5a, Chd7, Fgfrl1, Smad6, Dhrs3, Id2, Tgfbr1
GO:0071356	cellular response to tumor necrosis fact...	104	14	6.3	0.00398	Tnfrsf11a, Irf1, Ccl8, Tnfrsf21, Ccl4, Sirt1, Tnfsf18, Birc3, Ccl19, Cdip1, Slc2a4, Ptk2b, Ptpn2, Commd7
GO:0001656	metanephros development	83	12	5.03	0.00413	Tfap2b, Shh, Bmp4, Rdh10, Grem1, Sox8, Aqp1, Id2, Ptch1, Pdgfb, Spry1, Robo2
GO:0044344	cellular response to fibroblast growth f...	83	12	5.03	0.00413	Ctgf, Fgfr3, Sulf2, Wnt5a, Fgfrl1, Thbs1, Dusp6, Cd44, Ngfr, Pdgfb, Spry1, Flrt1
GO:0048863	stem cell differentiation	185	21	11.2	0.00414	Cyp26a1, Trp63, Edn1, Jag1, Zeb2, Shh, Tacstd2, Efnb1, Msx2, Zscan4c, Foxa1, Rdh10, Stat3, Sox10, Grem1, Sox8, Sema3g, Myocd, Wnt10a, Wnt3, Ednra
GO:0032677	regulation of interleukin-8 production	53	9	3.21	0.00421	Nlrp10, Arrb1, Il1b, Wnt5a, Ptger4, Afap1l2, Anxa1, Ssc5d, Cd2
GO:0032963	collagen metabolic process	73	11	4.42	0.00429	Ctgf, Id1, Tgfbr3, Fgfr3, Mmp7, Bmp4, Tnxb, Pdgfb, Scx, Mmp3, Mrc2
GO:0060389	pathway-restricted SMAD protein phosphor...	63	10	3.81	0.00434	Bmp2, Gdf15, Tgfbr3, Bmp4, Grem1, Smad6, Inha, Tgfbr1, Bmper, Gdf5
GO:0050679	positive regulation of epithelial cell p...	162	19	9.81	0.00434	Trp63, Ptn, Bmp2, Id1, Shh, Nr4a3, Fgfr3, Bnc1, Tnfaip3, Bmp4, Prkd1, Sirt1, Wnt5a, Thbs4, Cdh3, F3, Esrp2, Foxp1, Pdgfb
GO:0045216	cell-cell junction organization	174	20	10.54	0.00439	Dsp, Apod, Perp, Myoc, Ppm1f, Wdpcp, Efna5, S100a10, Ajuba, Sorbs1, Gja1, Grem1, Cldn5, Prkch, Enpp2, Ptk2b, Tgfbr1, Rhoc, Cldn1, Arhgap6
GO:0007409	axonogenesis	402	38	24.34	0.00441	Col25a1, Ntng1, Zeb2, Shh, Nr4a3, Atl1, Ptprz1, Dixdc1, Etv1, Arhgef28, Efnb1, Fgfr3, Atp8a2, Mgll, Matn2, Efna5, Wnt5a, Dcc, Ogn, Islr2, Mapt, Nrg1, Fmod, Bcl11b, Sema3g, Efna1, Ngfr, Fezf1, Foxp1, Flot1, Adcy1, Kif5a, Wnt3, Sipa1l1, Dclk1, Robo2, Nr4a2, Efnb2
GO:0035051	cardiocyte differentiation	139	17	8.42	0.00443	Bmp2, Edn1, Tbx3, Jag1, Pi16, Bmp4, Fhl2, Col14a1, Grem1, Smad6, Nrg1, Myocd, Foxp1, Pdgfb, Wisp1, Efnb2, Kdm6b
GO:0010464	regulation of mesenchymal cell prolifera...	44	8	2.66	0.00444	Trp63, Ptn, Shh, Irs2, Bmp4, Wnt5a, Zeb1, Foxp1
GO:0055025	positive regulation of cardiac muscle ti...	44	8	2.66	0.00444	Edn1, Bmp4, Grem1, Nrg1, Myocd, Foxp1, Wisp1, Efnb2
GO:0001886	endothelial cell morphogenesis	12	4	0.73	0.00447	Id1, Col18a1, Arhgef26, Lect1
GO:0018119	peptidyl-cysteine S-nitrosylation	12	4	0.73	0.00447	S100a8, S100a9, Nos1ap, Nos2
GO:0033083	regulation of immature T cell proliferat...	12	4	0.73	0.00447	Shh, Bmp4, Il1b, Cd1d1
GO:0035810	positive regulation of urine volume	12	4	0.73	0.00447	Tfap2b, Edn1, Ptger4, Npr3
GO:0043455	regulation of secondary metabolic proces...	12	4	0.73	0.00447	Hsd11b1, Zeb2, Wnt5a, Cdh3
GO:0045086	positive regulation of interleukin-2 bio...	12	4	0.73	0.00447	Il1b, Cd1d2, Cd1d1, Card11
GO:0045625	regulation of T-helper 1 cell differenti...	12	4	0.73	0.00447	Irf1, Ccl19, Ccr7, Anxa1
GO:0070293	renal absorption	12	4	0.73	0.00447	Wnk4, Aqp3, Gsn, Aqp1
GO:0072537	fibroblast activation	12	4	0.73	0.00447	Il17a, Nr1d1, Myocd, Pdgfb
GO:0010876	lipid localization	311	31	18.83	0.00447	Tnfrsf11a, Edn1, Stra6, Fabp3, Shh, Nfkbia, Irs2, Apoc4, Pitpnc1, Atp8a2, Hexa, Sorl1, Il1b, Sirt1, Nus1, Acsl4, Nos2, Abca3, Atp9a, Thbs1, Slco2a1, Abca6, Pla2g2e, Ptch1, Anxa1, Egf, Ptpn2, Spns3, Pla2g4a, Nmur2, C3
GO:0060419	heart growth	84	12	5.09	0.00456	Edn1, Pi16, Tgfbr3, Trp73, Ahr, Gja1, Col14a1, Dusp6, Myocd, Foxp1, Tgfbr1, Wisp1
GO:1901654	response to ketone	84	12	5.09	0.00456	Tgfbr3, P2ry6, Bmp4, Efna5, Sirt1, Ddit4, Ptger4, Ifnb1, Aqp1, Ccl19, Adh1, Ccr7
GO:0001911	negative regulation of leukocyte mediate...	19	5	1.15	0.00459	Muc4, H2-T23, Il7r, Serpinb9, Tap2
GO:0010874	regulation of cholesterol efflux	19	5	1.15	0.00459	Shh, Nfkbia, Sirt1, Ptch1, Egf
GO:0015732	prostaglandin transport	19	5	1.15	0.00459	Tnfrsf11a, Edn1, Il1b, Nos2, Slco2a1
GO:0045683	negative regulation of epidermis develop...	19	5	1.15	0.00459	Trp63, Dkk4, Msx2, Cdh3, Ngfr
GO:0045780	positive regulation of bone resorption	19	5	1.15	0.00459	Car2, Ahsg, Adam8, Trf, Ptger4
GO:0046852	positive regulation of bone remodeling	19	5	1.15	0.00459	Car2, Ahsg, Adam8, Trf, Ptger4
GO:0097205	renal filtration	19	5	1.15	0.00459	Sulf2, Gja1, Aqp1, Pdgfb, Ednra
GO:1902895	positive regulation of pri-miRNA transcr...	19	5	1.15	0.00459	Bmp2, Bmp4, Stat3, Smad6, Pdgfb
GO:0048565	digestive tract development	117	15	7.08	0.00468	Trp63, Stra6, Shh, Myb, Fgfr3, Trp73, Bmp4, Wnt5a, Sox10, Klf5, Itgb4, Id2, Myocd, Gata2, Acvr2b
GO:0042310	vasoconstriction	95	13	5.75	0.0047	Chrm3, Asic2, Oxtr, Edn1, Edn2, Ahr, Gja1, Smad6, Adm, Atp1a2, Alox5, Pdgfb, Ednra
GO:0030900	forebrain development	338	33	20.46	0.00471	Bmp2, Cntnap2, Tbx3, Zeb2, Shh, Nr4a3, Ikzf1, Olig2, Dixdc1, Fgfr3, Trp73, Bmp4, Bbs1, Pitx1, Wnt5a, Chd7, Nr2f2, Plcb1, Aqp1, Nrg1, Bcl11b, Id2, Tfap2c, Sct, Gata2, Fezf1, Atat1, Igf2bp1, Gli1, Dclk1, Robo2, Nr4a2, Kdm6b
GO:0010977	negative regulation of neuron projection...	140	17	8.48	0.00477	Klk8, Id1, Ptprz1, H2-K1, B2m, Itm2c, Wnt5a, H2-D1, Sez6, Inpp5f, Sema3g, Efna1, Ngfr, Plk2, Ppp3ca, Wnt3, Gfap
GO:0044259	multicellular organismal macromolecule m...	74	11	4.48	0.00477	Ctgf, Id1, Tgfbr3, Fgfr3, Mmp7, Bmp4, Tnxb, Pdgfb, Scx, Mmp3, Mrc2
GO:0050766	positive regulation of phagocytosis	54	9	3.27	0.00479	Ahsg, Mfge8, Il1b, Rap1gap, Nckap1l, Gata2, Ccr7, Rab27a, C3
GO:1900543	negative regulation of purine nucleotide...	54	9	3.27	0.00479	Gpr87, Edn1, Fbp1, Ier3, Stat3, Ddit4, Mlxipl, Npr3, Ednra
GO:0048705	skeletal system morphogenesis	224	24	13.56	0.00479	Ctgf, Axin2, Wnt10b, Comp, Mfsd7b, Fgfr3, Msx2, Bmp4, Cyp26b1, Col9a1, Rdh10, Tbx15, Zeb1, Grem1, Dhrs3, Cbs, Fbn2, Col27a1, Thbs1, Mdfi, Tgfbr1, Sp5, Scx, Acvr2b
GO:0048535	lymph node development	27	6	1.63	0.0048	Tnfrsf11a, Tlx1, Ikzf1, Il7r, Id2, Ccr7
GO:1904037	positive regulation of epithelial cell a...	27	6	1.63	0.0048	Bmp4, Col18a1, Gsn, Thbs1, Capn10, Sfrp4
GO:0051098	regulation of binding	300	30	18.16	0.00488	Bmp2, Id1, Pcbd1, Tgfbr3, Msx2, B2m, Bmp4, Arrb1, Hey1, Sorl1, Sirt1, S100a10, Tnfsf18, Ebf2, Wnt5a, Rap1gap, Lfng, Angpt1, Mfng, Id2, Myocd, Gzma, Plk2, Plaur, Hopx, Pdgfb, Ppp3ca, Flot1, Egf, Tgfbr1
GO:0050707	regulation of cytokine secretion	152	18	9.2	0.00489	Casp4, Tnfrsf21, Nlrp10, Il17a, Il1b, Il33, Wnt5a, Ptger4, C1qtnf3, Btn2a2, Lrrc32, Angpt1, Ccl19, Il1f5, Ccr7, Anxa1, Ssc5d, Cd2
GO:0090092	regulation of transmembrane receptor pro...	200	22	12.11	0.00494	Tfap2b, Sostdc1, Bmp2, Gdf15, Fst, Zfp423, Tgfbr3, Msx2, Bmp4, Sirt1, Wnt5a, Zeb1, Grem1, Smad6, Fbn2, Thbs1, Inha, Myocd, Tgfbr1, Bmper, Acvr2b, Gdf5
GO:0050880	regulation of blood vessel size	164	19	9.93	0.00497	Chrm3, Asic2, Oxtr, Edn1, Rgs2, Tgfbr3, Edn2, Sirt1, Ahr, Nos2, Gja1, Smad6, Cbs, Adm, Atp1a2, Alox5, Pdgfb, Ednra, Kng1
GO:0048839	inner ear development	188	21	11.38	0.00498	H2-DMa, Bmp2, Jag1, Shh, Nr4a3, Jag2, Fgfr3, H2-K1, Wdpcp, Atp8a2, Bmp4, H2-T23, Hey1, Wnt5a, Grhl3, Zeb1, Maf, Chd7, Ifi204, Gata2, Bmper
GO:0046849	bone remodeling	85	12	5.15	0.00502	Car2, Lepr, Fgfr3, Ahsg, Adam8, Trf, Ptger4, Gja1, Grem1, Tnfrsf11b, Wnt16, Ptk2b
GO:0071774	response to fibroblast growth factor	85	12	5.15	0.00502	Ctgf, Fgfr3, Sulf2, Wnt5a, Fgfrl1, Thbs1, Dusp6, Cd44, Ngfr, Pdgfb, Spry1, Flrt1
GO:0003073	regulation of systemic arterial blood pr...	96	13	5.81	0.00514	Asic2, Oxtr, Edn1, Ren2, Edn2, Ier3, Klk1b26, Ahr, Gja1, Nr2f2, Pdgfb, Kcnk6, Nav2
GO:0002526	acute inflammatory response	107	14	6.48	0.00515	Tnfrsf11a, Cxcl1, Alox5ap, Ahsg, Cd6, Adam8, Il1b, Spn, Stat3, Alox5, F3, Ccr7, Serpinb9, C3
GO:0051090	regulation of sequence-specific DNA bind...	327	32	19.8	0.00515	Tnfrsf11a, Edn1, Id1, Shh, Nfkbia, Wnt10b, Tgfbr3, Msx2, Adam8, Tnfaip3, Foxa1, Arrb1, Prkd1, Il1b, Sirt1, Tnfsf18, Wnt5a, Ddr2, Grem1, Bex2, Id2, Traf5, Prkch, Myocd, Sfrp4, Ptch1, Ppp3ca, Card11, Hr, Rwdd3, Prkcb, Commd7
GO:0042493	response to drug	213	23	12.9	0.00516	Dpyd, Asic2, Ppm1f, Pde4b, Ccl4, Mmp7, Fbp1, Slc15a2, Pam, Il1b, Mgst1, Abcb1b, Nos2, Nfatc2, Aqp1, Lcn2, Slc1a3, Nckap1l, Dpep1, Ppp3ca, Prkcb, Cldn1, Gabra4
GO:0002707	negative regulation of lymphocyte mediat...	36	7	2.18	0.0052	Muc4, H2-T23, Spn, Ifnb1, Il7r, Serpinb9, Tap2
GO:0010677	negative regulation of cellular carbohyd...	36	7	2.18	0.0052	Lepr, Fbp1, Ier3, Stat3, Ddit4, C1qtnf3, Soga1
GO:0045747	positive regulation of Notch signaling p...	36	7	2.18	0.0052	Trp63, Jag1, Jag2, Tspan5, Stat3, Lfng, Mfng
GO:0045923	positive regulation of fatty acid metabo...	36	7	2.18	0.0052	Irs2, Nr4a3, Slc45a3, Cpt1a, Anxa1, Mlxipl, Pla2g4a
GO:0060412	ventricular septum morphogenesis	36	7	2.18	0.0052	Tbx3, Bmp4, Hey1, Wnt5a, Fgfrl1, Id2, Tgfbr1
GO:0006869	lipid transport	276	28	16.71	0.00526	Tnfrsf11a, Edn1, Stra6, Fabp3, Shh, Nfkbia, Irs2, Apoc4, Pitpnc1, Atp8a2, Sorl1, Il1b, Sirt1, Nus1, Acsl4, Nos2, Abca3, Atp9a, Thbs1, Slco2a1, Abca6, Pla2g2e, Ptch1, Anxa1, Egf, Spns3, Pla2g4a, Nmur2
GO:0019216	regulation of lipid metabolic process	276	28	16.71	0.00526	Bmp2, Apod, Fabp3, Irs2, Nr4a3, Fgfr3, Nr1d1, Il1b, Sirt1, Acsl4, Sorbs1, Idi2, Slc45a3, Pik3r3, Ccl19, Bcl11b, Acer1, Id2, Cpt1a, Anxa1, Pdgfb, Ptk2b, Ces1g, Cd81, Mlxipl, Dhh, Pla2g4a, C3
GO:0002260	lymphocyte homeostasis	75	11	4.54	0.00529	Cd74, Slc46a2, Tnfaip3, Ahr, Lmo1, Il7r, Nckap1l, Chst3, Lat, Cd44, Coro1a
GO:0014032	neural crest cell development	75	11	4.54	0.00529	Cyp26a1, Edn1, Jag1, Zeb2, Shh, Efnb1, Rdh10, Sox10, Sox8, Sema3g, Ednra
GO:0002703	regulation of leukocyte mediated immunit...	165	19	9.99	0.0053	Muc4, Cxcl1, Pnp, Cxcl5, H2-K1, B2m, Zap70, H2-T23, Spn, H2-D1, Raet1b, Cd1d2, Ifnb1, Cd1d1, Il7r, Gata2, Serpinb9, Tap2, C3
GO:0035150	regulation of tube size	165	19	9.99	0.0053	Chrm3, Asic2, Oxtr, Edn1, Rgs2, Tgfbr3, Edn2, Sirt1, Ahr, Nos2, Gja1, Smad6, Cbs, Adm, Atp1a2, Alox5, Pdgfb, Ednra, Kng1
GO:0055123	digestive system development	130	16	7.87	0.00533	Trp63, Stra6, Shh, Myb, Fgfr3, Wdpcp, Trp73, Bmp4, Wnt5a, Sox10, Klf5, Itgb4, Id2, Myocd, Gata2, Acvr2b
GO:0000768	syncytium formation by plasma membrane f...	55	9	3.33	0.00543	Gdf15, Ccl8, Adam8, Flt3l, Nfatc2, Cxcl9, Cd44, Gcm1, Flot1
GO:0001885	endothelial cell development	55	9	3.33	0.00543	Id1, Col18a1, Il1b, Arhgef26, Abcb1b, Cldn5, Tjp1, Lect1, Cldn1
GO:0018149	peptide cross-linking	55	9	3.33	0.00543	Dsp, Prr9, Tgm5, Crct1, Sprr1b, Spock2, Thbs1, Anxa1, Tgm2
GO:0042130	negative regulation of T cell proliferat...	55	9	3.33	0.00543	H2-Aa, H2-Ab1, Shh, Tnfrsf21, Bmp4, Spn, Btn2a2, Lrrc32, Cd44
GO:0045980	negative regulation of nucleotide metabo...	55	9	3.33	0.00543	Gpr87, Edn1, Fbp1, Ier3, Stat3, Ddit4, Mlxipl, Npr3, Ednra
GO:0090288	negative regulation of cellular response...	119	15	7.21	0.00549	Sostdc1, Tgfbr3, Sulf2, Ptpn1, Sirt1, Wnt5a, Fgfrl1, Grem1, Smad6, Fbn2, Thbs1, Ngfr, Spry1, Bmper, Lect1
GO:0009953	dorsal/ventral pattern formation	108	14	6.54	0.00559	Axin2, Edn1, Shh, Rgs20, Bmp4, Foxa1, Grem1, Smad6, Dusp6, Prkacb, Ptch1, Egf, Wnt3, Gli1
GO:0032869	cellular response to insulin stimulus	154	18	9.32	0.00561	Irs2, Ptpn1, Ahsg, Baiap2, Il1b, Sirt1, Lpin1, Sorbs1, Socs2, Pik3r3, Soga1, Plcb1, Capn10, Ybx1, Slc2a4, Ngfr, Ptpn2, Prkcb
GO:0043122	regulation of I-kappaB kinase/NF-kappaB ...	190	21	11.5	0.00563	Nfkbia, Tnfaip3, Lime1, Prkd1, Il1b, Sirt1, Ajuba, Btrc, C1qtnf3, Gja1, Grem1, Angpt1, Ccl19, Traf5, Plk2, Litaf, Tgm2, Card11, Prkcb, Rhoc, Zdhhc13
GO:0002675	positive regulation of acute inflammator...	28	6	1.7	0.0058	Tnfrsf11a, Alox5ap, Adam8, Il1b, Ccr7, C3
GO:0034105	positive regulation of tissue remodeling	28	6	1.7	0.0058	Car2, Ahsg, Adam8, Trf, Ptger4, Ppp3ca
GO:0045577	regulation of B cell differentiation	28	6	1.7	0.0058	Pnp, Ikzf1, Zap70, Nckap1l, Id2, Card11
GO:0060444	branching involved in mammary gland duct...	28	6	1.7	0.0058	Tbx3, Msx2, Wnt5a, Btrc, Etv5, Tfap2c
GO:0060571	morphogenesis of an epithelial fold	28	6	1.7	0.0058	Sostdc1, Trp63, Shh, Bmp4, Wnt5a, Rdh10
GO:2000108	positive regulation of leukocyte apoptot...	28	6	1.7	0.0058	Nr4a3, Adam8, Sirt1, Wnt5a, Cd44, Anxa1
GO:0051260	protein homooligomerization	278	28	16.83	0.0058	Kcnj12, Trp63, Alox5ap, Col23a1, Atl1, Pcbd1, Fbp1, Scara5, Cbr4, Gbp5, Pam, Mgst1, Kctd12, Cubn, Fgfrl1, Angpt1, Aldh5a1, Aldoc, Thbs4, Lcn2, Kcns3, C1qtnf7, Cpt1a, Vwf, Flot1, Tgm2, Sftpc, Cldn1
GO:0045978	negative regulation of nucleoside metabo...	20	5	1.21	0.00583	Fbp1, Ier3, Stat3, Ddit4, Mlxipl
GO:0051482	positive regulation of cytosolic calcium...	20	5	1.21	0.00583	Edn1, Gpr4, P2ry10, Tgm2, Ednra
GO:1903579	negative regulation of ATP metabolic pro...	20	5	1.21	0.00583	Fbp1, Ier3, Stat3, Ddit4, Mlxipl
GO:0019751	polyol metabolic process	76	11	4.6	0.00586	Degs2, Isyna1, Slc5a3, Gykl1, Nudt10, Nudt4, Acer1, Itpk1, Ephx1, Ptk2b, Ippk
GO:0032941	secretion by tissue	76	11	4.6	0.00586	Csn2, Chrm3, Oxtr, Wnk4, Trp73, Ptger4, Socs2, Aqp1, Sct, Aqp5, Npr3
GO:0050830	defense response to Gram-positive bacter...	76	11	4.6	0.00586	B2m, Mmp7, Rpl39, Gbp2, H2-T23, Hist1h2be, Adm, Gbp9, Camp, Ssc5d, Gbp10
GO:0050871	positive regulation of B cell activation	76	11	4.6	0.00586	Cd74, Pnp, Bst1, Irs2, Ikzf1, Zap70, Cdkn1a, Nfatc2, Nckap1l, Cd81, Card11
GO:0002548	monocyte chemotaxis	46	8	2.79	0.00588	Ccl8, Ccl4, Tnfsf18, S100a14, Grem1, Ccl19, Anxa1, Pdgfb
GO:0010611	regulation of cardiac muscle hypertrophy	46	8	2.79	0.00588	Edn1, Rgs2, Nr4a3, Pi16, Mlip, Col14a1, Ppp3ca, Wisp1
GO:0032309	icosanoid secretion	46	8	2.79	0.00588	Tnfrsf11a, Edn1, Il1b, Nos2, Pla2g2e, Anxa1, Pla2g4a, Nmur2
GO:1901862	negative regulation of muscle tissue dev...	46	8	2.79	0.00588	Bmp2, Shh, Pi16, Trp73, Bmp4, Gja1, Sox15, Myocd
GO:0045766	positive regulation of angiogenesis	120	15	7.27	0.00593	Prkd1, Il1b, Sirt1, Wnt5a, Sash1, Grem1, Adm, Aqp1, Thbs1, F3, Camp, Gata2, Ptk2b, Prkcb, C3
GO:0010463	mesenchymal cell proliferation	56	9	3.39	0.00612	Trp63, Ptn, Bmp2, Shh, Irs2, Bmp4, Wnt5a, Zeb1, Foxp1
GO:1903510	mucopolysaccharide metabolic process	56	9	3.39	0.00612	Spock2, Il1b, Ptger4, Angpt1, Chst3, Cd44, Pdgfb, Hyal3, Egf
GO:0017014	protein nitrosylation	13	4	0.79	0.00615	S100a8, S100a9, Nos1ap, Nos2
GO:0030213	hyaluronan biosynthetic process	13	4	0.79	0.00615	Il1b, Ptger4, Pdgfb, Egf
GO:0033079	immature T cell proliferation	13	4	0.79	0.00615	Shh, Bmp4, Il1b, Cd1d1
GO:0060601	lateral sprouting from an epithelium	13	4	0.79	0.00615	Trp63, Shh, Bmp4, Wnt5a
GO:0071731	response to nitric oxide	13	4	0.79	0.00615	Aqp1, Thbs1, Ccl19, Ccr7
GO:1901028	regulation of mitochondrial outer membra...	13	4	0.79	0.00615	Ier3, Acaa2, Zfp13, Slc25a5
GO:0031032	actomyosin structure organization	156	18	9.45	0.00641	Limch1, Ctgf, Edn1, Ldb3, Tacstd2, Myoc, Ppm1f, Cnn3, Tmeff2, Arrb1, S100a10, Sorbs1, Ptger4, Foxp1, Krt19, Ptk2b, Tgfbr1, Arhgap6
GO:0014897	striated muscle hypertrophy	77	11	4.66	0.00647	Edn1, Rgs2, Nr4a3, Pi16, Myoc, Mlip, Col14a1, Inpp5f, Myocd, Ppp3ca, Wisp1
GO:0001952	regulation of cell-matrix adhesion	88	12	5.33	0.00665	Muc4, Apod, Myoc, Ppm1f, Wdpcp, Efna5, S100a10, Grem1, Thbs1, Enpp2, Ptk2b, Arhgap6
GO:0071248	cellular response to metal ion	88	12	5.33	0.00665	Alox5ap, Shh, Cpne7, B2m, Fbp1, Gsn, Trf, Krt10, Aqp1, Acer1, Id2, Alox15
GO:0009410	response to xenobiotic stimulus	47	8	2.85	0.00672	Cyp26a1, As3mt, Cyp26b1, Ahr, Gstm4, Akr1c13, Gstt1, Gstm5
GO:0042093	T-helper cell differentiation	47	8	2.85	0.00672	Irf1, Myb, Tnfsf18, Ptger4, Ccl19, Ccr7, Foxp1, Anxa1
GO:0045604	regulation of epidermal cell differentia...	47	8	2.85	0.00672	Trp63, Msx2, Ptch2, Bmp4, Hey1, Prkch, Sfrp4, Ptch1
GO:0048260	positive regulation of receptor-mediated...	47	8	2.85	0.00672	B2m, Arrb1, Trf, Grem1, Angpt1, Ccl19, Ccr7, Sfrp4
GO:0070206	protein trimerization	47	8	2.85	0.00672	Alox5ap, Col23a1, Scara5, Mgst1, Cubn, C1qtnf3, Lcn2, Col1a2
GO:0032612	interleukin-1 production	67	10	4.06	0.00677	Casp4, Mr1, Tnfaip3, Gbp5, Il1b, Wnt5a, Ptger4, Ccl19, Ccr7, Anxa1
GO:0035710	CD4-positive, alpha-beta T cell activati...	67	10	4.06	0.00677	Irf1, Myb, Tnfsf18, Ptger4, Ccl19, Nckap1l, Cd44, Ccr7, Foxp1, Anxa1
GO:0009187	cyclic nucleotide metabolic process	169	19	10.23	0.00684	Gpr87, Edn1, Pde1a, Pde4b, Wnt5a, Nos2, Ptger4, Adcy9, Adcy7, Cbs, Adm, Aqp1, Thbs1, Sct, Ptk2b, Adcy1, Cngb3, Npr3, Ednra
GO:0006949	syncytium formation	57	9	3.45	0.00689	Gdf15, Ccl8, Adam8, Flt3l, Nfatc2, Cxcl9, Cd44, Gcm1, Flot1
GO:0002823	negative regulation of adaptive immune r...	29	6	1.76	0.00694	Muc4, Spn, Tnfsf18, Il33, Ifnb1, Il7r
GO:0010453	regulation of cell fate commitment	29	6	1.76	0.00694	Sostdc1, Lmo4, Casz1, Bmp4, Tnfsf18, Dusp6
GO:0003197	endocardial cushion development	38	7	2.3	0.00708	Bmp2, Jag1, Msx2, Bmp4, Hey1, Thbs1, Tgfbr1
GO:0006790	sulfur compound metabolic process	257	26	15.56	0.00723	Papss1, Sulf2, Gdap1l1, Acaa2, Acot5, Acss1, Gdap1, Spock2, Mgst1, Pmvk, Acot1, Mgst2, Gstm4, Acpp, Fasn, Cbs, Angpt1, Ghr, Aldh5a1, Dpep1, Chst3, Comt, Gstt1, Ggt6, Gstm5, Arsg
GO:0009164	nucleoside catabolic process	21	5	1.27	0.00727	Dpyd, Upp1, Pnp, Nudt10, Nudt4
GO:0072111	cell proliferation involved in kidney de...	21	5	1.27	0.00727	Bmp2, Shh, Bmp4, Ptch1, Pdgfb
GO:0043010	camera-type eye development	296	29	17.92	0.00737	Ptn, Jag1, Zeb2, Stra6, Shh, Ikzf1, Casz1, Fgfr3, Wdpcp, Atp8a2, Cryba4, Bmp4, Ahr, Rdh10, Grhl3, Zeb1, Tenm3, Maf, Gja1, Clcn2, Chd7, Sox8, Aqp1, Col4a1, Bcl11b, Aqp5, Pdgfb, Tgfbr1, Acvr2b
GO:0002706	regulation of lymphocyte mediated immuni...	123	15	7.45	0.00743	Muc4, Pnp, H2-K1, B2m, H2-T23, Spn, H2-D1, Raet1b, Cd1d2, Ifnb1, Cd1d1, Il7r, Serpinb9, Tap2, C3
GO:0008593	regulation of Notch signaling pathway	68	10	4.12	0.00752	Trp63, Jag1, Nfkbia, Jag2, Hey1, Tspan5, Stat3, Lfng, Mfng, Gata2
GO:0001818	negative regulation of cytokine producti...	195	21	11.81	0.00753	Apod, Gbp4, Tnfrsf21, Tnfaip3, Arrb1, Sirt1, Il33, Ptger4, C1qtnf3, Ifnb1, Btn2a2, Prg4, Lrrc32, Angpt1, Thbs1, Cdh3, Gpnmb, Il1f5, Nckap1l, Anxa1, Ssc5d
GO:0045834	positive regulation of lipid metabolic p...	135	16	8.17	0.00764	Fabp3, Irs2, Nr4a3, Fgfr3, Nr1d1, Il1b, Sorbs1, Slc45a3, Ccl19, Cpt1a, Anxa1, Pdgfb, Ptk2b, Cd81, Mlxipl, Pla2g4a
GO:0002294	CD4-positive, alpha-beta T cell differen...	48	8	2.91	0.00765	Irf1, Myb, Tnfsf18, Ptger4, Ccl19, Ccr7, Foxp1, Anxa1
GO:0014743	regulation of muscle hypertrophy	48	8	2.91	0.00765	Edn1, Rgs2, Nr4a3, Pi16, Mlip, Col14a1, Ppp3ca, Wisp1
GO:0046426	negative regulation of JAK-STAT cascade	48	8	2.91	0.00765	Irf1, Lrrc4, Socs2, Inpp5f, Flrt1, Ptpn2, Podn, Lrrc4b
GO:1904893	negative regulation of STAT cascade	48	8	2.91	0.00765	Irf1, Lrrc4, Socs2, Inpp5f, Flrt1, Ptpn2, Podn, Lrrc4b
GO:0032675	regulation of interleukin-6 production	112	14	6.78	0.0077	Il1f6, Nlrp10, Il6ra, Il17a, Tnfaip3, Arrb1, Il1b, Il33, Wnt5a, C1qtnf3, Prg4, Afap1l2, Il1f5, Nckap1l
GO:0055007	cardiac muscle cell differentiation	112	14	6.78	0.0077	Bmp2, Edn1, Tbx3, Pi16, Bmp4, Fhl2, Col14a1, Grem1, Nrg1, Myocd, Foxp1, Wisp1, Efnb2, Kdm6b
GO:0016051	carbohydrate biosynthetic process	159	18	9.63	0.00777	Lepr, Irs2, Isyna1, Fbp1, Nr1d1, St8sia6, Sirt1, Sorbs1, Ptger4, C1qtnf3, Ppp1r3d, Soga1, Gys1, Ppp1r3c, Pdgfb, Ptk2b, Egf, Ptpn2
GO:0045765	regulation of angiogenesis	208	22	12.59	0.00779	Ptn, Id1, Prkd1, Il1b, Sirt1, Gpr4, Wnt5a, Sash1, Grem1, Adm, Aqp1, Thbs1, F3, Camp, Efna1, Gata2, Ngfr, Enpp2, Ptk2b, Prkcb, Lect1, C3
GO:0014896	muscle hypertrophy	79	11	4.78	0.00784	Edn1, Rgs2, Nr4a3, Pi16, Myoc, Mlip, Col14a1, Inpp5f, Myocd, Ppp3ca, Wisp1
GO:0044236	multicellular organism metabolic process	90	12	5.45	0.00794	Ctgf, Id1, Tgfbr3, Fgfr3, Mmp7, Bmp4, Tnxb, Ghr, Pdgfb, Scx, Mmp3, Mrc2
GO:0031400	negative regulation of protein modificat...	485	43	29.37	0.00795	Rgs2, Gbp4, Irf1, Ppm1f, Fry, Nxn, Trp73, Ptpn1, Tnfaip3, Bmp4, Arrb1, Cdkn1a, Sorl1, Il1b, Sirt1, Lrrc4, Wnk2, Ddit4, Deptor, Socs2, Btn2a2, Grem1, Cdkn2c, Smad6, Lats2, Inpp5f, Nr2f2, Angpt1, Timp3, Dusp6, Dnaja1, Nckap1l, Gadd45a, Myocd, Prkar2b, Sfrp4, Spry1, Flrt1, Fktn, Mlxipl, Ptpn2, Podn, Lrrc4b
GO:0009612	response to mechanical stimulus	124	15	7.51	0.008	Asic2, Cntnap2, Stra6, Nfkbia, Etv1, Atp8a2, Ptger4, Atp1a2, Aqp1, Thbs1, Nrxn1, Slc1a3, Scx, Ednra, Piezo2
GO:0006979	response to oxidative stress	324	31	19.62	0.00801	Gpx2, Apod, Nr4a3, Txnip, Rcan2, Gpx8, Tnfaip3, Bmp4, Prkd1, Sirt1, Mgst1, Pycr2, Nqo1, Cst3, Etv5, Mapt, Aqp1, Thbs1, Oxsr1, Lcn2, Ccl19, Wnt16, Ccr7, Ngfr, Anxa1, Ptk2b, Sesn1, Dgkk, Mmp3, Nr4a2, Kdm6b
GO:2001233	regulation of apoptotic signaling pathwa...	364	34	22.04	0.00812	S100a8, Cd74, S100a9, Trp63, Il19, Steap3, Tnfsf12, Ier3, Trp73, Ptpn1, Acaa2, Zfp13, Tnfaip3, Bmp4, Camk2b, Serinc3, Il1b, Sirt1, Gsn, Itm2c, Deptor, Ifnb1, Timp3, Slc25a5, Thbs1, Dnaja1, Higd1a, Cd44, Ngfr, Plaur, Mal, Ptpn2, Tgfbr1, Nr4a2
GO:0009306	protein secretion	472	42	28.58	0.00814	Tfap2b, Lepr, Irs2, Casp4, Tnfrsf21, Steap3, Nlrp10, Il17a, Arrb1, H2-T23, Nr1d1, Efna5, Gbp5, Pam, Il1b, Sirt1, Il33, Wnt5a, Nos2, Ptger4, C1qtnf3, Nnat, Gja1, Pclo, Btn2a2, Lrrc32, Angpt1, Nrxn1, Ccl19, Il1f5, Capn10, Ccr7, Cpt1a, Foxp1, Anxa1, Ppp3ca, Egf, Card11, Ssc5d, Tvp23a, Cd2, Acvr2b
GO:0030111	regulation of Wnt signaling pathway	234	24	14.17	0.00816	Sostdc1, Bmp2, Wif1, Axin2, Zeb2, Shh, Wnt10b, Dixdc1, Dkk4, Fgfr3, Nxn, Sulf2, Nkd1, Rgs20, Tmem88, Wnt5a, Btrc, Sox10, Grem1, Lats2, Apcdd1, Sfrp4, Wnt3, Gli1
GO:0030857	negative regulation of epithelial cell d...	39	7	2.36	0.00819	Trp63, Tbx3, Id1, Msx2, Zeb1, Foxp1, Tgfbr1
GO:0042345	regulation of NF-kappaB import into nucl...	39	7	2.36	0.00819	Nfkbia, Lime1, Il1b, C1qtnf3, Grem1, Ccl19, Litaf
GO:0042348	NF-kappaB import into nucleus	39	7	2.36	0.00819	Nfkbia, Lime1, Il1b, C1qtnf3, Grem1, Ccl19, Litaf
GO:0045687	positive regulation of glial cell differ...	39	7	2.36	0.00819	Bmp2, Shh, Olig2, Trp73, Il1b, Id2, Enpp2
GO:0070169	positive regulation of biomineral tissue...	39	7	2.36	0.00819	Wnt6, Bmp2, Wnt10b, Fgfr3, Bmp4, Fbn2, Acvr2b
GO:0002710	negative regulation of T cell mediated i...	14	4	0.85	0.0082	Muc4, Spn, Ifnb1, Il7r
