# Supplementary material for: Inhibition of RANK signaling in breast cancer induces an anti-tumor immune response orchestrated by CD8+ T cells
Source: Nat Commun. 2020 Dec 10;11:6335. doi: 10.1038/s41467-020-20138-8 (PMC7728758; doi:10.1038/s41467-020-20138-8)
Supplement: Supplementary file 5 — Supplementary Data 3 [file 41467_2020_20138_MOESM5_ESM.xlsx]

## Sheet: Sheet1
Supplementary Data 3: Pathway analysis using the generally applicable gene-set enrichment (GAGE) method to identify significantly upregulated pathways in RANK-/- compared to RANK+/+ tumor transplants
GO_BP_ID	p.geomean	stat.mean	p.val	q.val	set.size	exp1
GO:0048002 antigen processing and presentation of peptide antigen	7.72927e-05	-4.05605	7.72927e-05	0.322203	36	7.72927e-05
GO:0019882 antigen processing and presentation	0.000217761	-3.64882	0.000217761	0.322203	58	0.000217761
GO:0071230 cellular response to amino acid stimulus	0.000228351	-3.69064	0.000228351	0.322203	34	0.000228351
GO:0030198 extracellular matrix organization	0.000306587	-3.46406	0.000306587	0.324446	157	0.000306587
GO:0043062 extracellular structure organization	0.000383435	-3.40068	0.000383435	0.324616	158	0.000383435
GO:0019884 antigen processing and presentation of exogenous antigen	0.000925387	-3.3594	0.000925387	0.652861	25	0.000925387
GO:0030199 collagen fibril organization	0.00117018	-3.17028	0.00117018	0.684867	35	0.00117018
GO:0043200 response to amino acid stimulus	0.00129434	-3.10417	0.00129434	0.684867	44	0.00129434
GO:0002478 antigen processing and presentation of exogenous peptide antigen	0.0014638	-3.24631	0.0014638	0.688472	21	0.0014638
GO:0034341 response to interferon-gamma	0.00182137	-2.98857	0.00182137	0.70544	54	0.00182137
GO:0045087 innate immune response	0.00197303	-2.89458	0.00197303	0.70544	303	0.00197303
GO:0034097 response to cytokine stimulus	0.00211538	-2.87021	0.00211538	0.70544	355	0.00211538
GO:0071229 cellular response to acid	0.00222943	-2.92888	0.00222943	0.70544	40	0.00222943
GO:0001916 positive regulation of T cell mediated cytotoxicity	0.00248503	-3.01624	0.00248503	0.70544	19	0.00248503
GO:0006956 complement activation	0.00249979	-2.8876	0.00249979	0.70544	41	0.00249979
GO:0002474 antigen processing and presentation of peptide antigen via MHC class I	0.00272965	-2.96272	0.00272965	0.722163	19	0.00272965
GO:0001501 skeletal system development	0.00309689	-2.74646	0.00309689	0.771125	353	0.00309689
GO:0010934 macrophage cytokine production	0.00356936	-3.02469	0.00356936	0.795555	11	0.00356936
GO:0048588 developmental cell growth	0.00357088	-2.72208	0.00357088	0.795555	89	0.00357088
GO:0042832 defense response to protozoan	0.00392686	-2.78246	0.00392686	0.83112	24	0.00392686
GO:0048193 Golgi vesicle transport	0.0045022	-2.63697	0.0045022	0.852781	113	0.0045022
GO:0048706 embryonic skeletal system development	0.00452862	-2.63222	0.00452862	0.852781	118	0.00452862
GO:0048704 embryonic skeletal system morphogenesis	0.00463359	-2.63102	0.00463359	0.852781	90	0.00463359
GO:0001101 response to acid	0.00523303	-2.60679	0.00523303	0.859219	59	0.00523303
GO:0006958 complement activation, classical pathway	0.00585914	-2.62144	0.00585914	0.859219	26	0.00585914
GO:0010935 regulation of macrophage cytokine production	0.00593277	-2.83444	0.00593277	0.859219	10	0.00593277
GO:0001562 response to protozoan	0.00609512	-2.60401	0.00609512	0.859219	27	0.00609512
GO:0051893 regulation of focal adhesion assembly	0.00705543	-2.56961	0.00705543	0.859219	21	0.00705543
GO:0090109 regulation of cell-substrate junction assembly	0.00705543	-2.56961	0.00705543	0.859219	21	0.00705543
GO:0060271 cilium morphogenesis	0.00781994	-2.43843	0.00781994	0.859219	107	0.00781994
GO:0030308 negative regulation of cell growth	0.00791349	-2.42789	0.00791349	0.859219	139	0.00791349
GO:0018108 peptidyl-tyrosine phosphorylation	0.00800033	-2.41926	0.00800033	0.859219	212	0.00800033
GO:0072376 protein activation cascade	0.00805679	-2.45376	0.00805679	0.859219	45	0.00805679
GO:0030534 adult behavior	0.00816234	-2.41783	0.00816234	0.859219	127	0.00816234
GO:0018212 peptidyl-tyrosine modification	0.00836947	-2.40244	0.00836947	0.859219	214	0.00836947
GO:0002711 positive regulation of T cell mediated immunity	0.00876542	-2.44837	0.00876542	0.859219	31	0.00876542
GO:0008354 germ cell migration	0.00930051	-2.56561	0.00930051	0.859219	12	0.00930051
GO:0051825 adhesion to other organism involved in symbiotic interaction	0.00991972	-2.53974	0.00991972	0.859219	11	0.00991972
GO:0010243 response to organic nitrogen	0.010058	-2.32949	0.010058	0.859219	364	0.010058
GO:0002495 antigen processing and presentation of peptide antigen via MHC class II	0.0102502	-2.49572	0.0102502	0.859219	17	0.0102502
GO:0055013 cardiac muscle cell development	0.0103386	-2.36562	0.0103386	0.859219	38	0.0103386
GO:0071345 cellular response to cytokine stimulus	0.0105256	-2.31416	0.0105256	0.859219	277	0.0105256
GO:0002252 immune effector process	0.0106596	-2.30678	0.0106596	0.859219	415	0.0106596
GO:0019886 antigen processing and presentation of exogenous peptide antigen via MHC class II	0.0111065	-2.50879	0.0111065	0.859219	14	0.0111065
GO:0071417 cellular response to organic nitrogen	0.0113661	-2.28716	0.0113661	0.859219	204	0.0113661
GO:0016559 peroxisome fission	0.0122537	-2.49442	0.0122537	0.859219	10	0.0122537
GO:0045859 regulation of protein kinase activity	0.0123136	-2.251	0.0123136	0.859219	470	0.0123136
GO:0050730 regulation of peptidyl-tyrosine phosphorylation	0.0126727	-2.24696	0.0126727	0.859219	167	0.0126727
GO:0002460 adaptive immune response based on somatic recombination of immune receptors built from immunoglobulin superfamily domains	0.0134211	-2.22437	0.0134211	0.859219	173	0.0134211
GO:0007623 circadian rhythm	0.0141007	-2.21636	0.0141007	0.859219	76	0.0141007
GO:0071346 cellular response to interferon-gamma	0.0148596	-2.23686	0.0148596	0.859219	33	0.0148596
GO:0035458 cellular response to interferon-beta	0.0150116	-2.26395	0.0150116	0.859219	21	0.0150116
GO:0010573 vascular endothelial growth factor production	0.0151769	-2.2532	0.0151769	0.859219	20	0.0151769
GO:0010574 regulation of vascular endothelial growth factor production	0.0151769	-2.2532	0.0151769	0.859219	20	0.0151769
GO:0016049 cell growth	0.0156154	-2.15876	0.0156154	0.859219	334	0.0156154
GO:0050731 positive regulation of peptidyl-tyrosine phosphorylation	0.0162382	-2.1519	0.0162382	0.859219	126	0.0162382
GO:0048667 cell morphogenesis involved in neuron differentiation	0.0164941	-2.13609	0.0164941	0.859219	392	0.0164941
GO:0002824 positive regulation of adaptive immune response based on somatic recombination of immune receptors built from immunoglobulin superfamily domains	0.0166375	-2.16086	0.0166375	0.859219	56	0.0166375
GO:0006953 acute-phase response	0.0167263	-2.16817	0.0167263	0.859219	40	0.0167263
GO:0003188 heart valve formation	0.0167448	-2.28464	0.0167448	0.859219	12	0.0167448
GO:0005976 polysaccharide metabolic process	0.0167792	-2.14388	0.0167792	0.859219	82	0.0167792
GO:0002250 adaptive immune response	0.0170513	-2.12768	0.0170513	0.859219	186	0.0170513
GO:0061082 myeloid leukocyte cytokine production	0.0177771	-2.21781	0.0177771	0.859219	16	0.0177771
GO:0002821 positive regulation of adaptive immune response	0.0178993	-2.12869	0.0178993	0.859219	61	0.0178993
GO:0001570 vasculogenesis	0.0180081	-2.11638	0.0180081	0.859219	79	0.0180081
GO:0010959 regulation of metal ion transport	0.0184481	-2.09383	0.0184481	0.859219	209	0.0184481
GO:0010506 regulation of autophagy	0.0187293	-2.10858	0.0187293	0.859219	52	0.0187293
GO:0002455 humoral immune response mediated by circulating immunoglobulin	0.0192551	-2.10371	0.0192551	0.859219	42	0.0192551
GO:0061077 chaperone-mediated protein folding	0.0193752	-2.12557	0.0193752	0.859219	28	0.0193752
GO:0035456 response to interferon-beta	0.0201534	-2.11231	0.0201534	0.859219	26	0.0201534
GO:2000145 regulation of cell motility	0.0204053	-2.04877	0.0204053	0.859219	433	0.0204053
GO:0048146 positive regulation of fibroblast proliferation	0.0214904	-2.05843	0.0214904	0.859219	42	0.0214904
GO:0048675 axon extension	0.02151	-2.04456	0.02151	0.859219	64	0.02151
GO:0006897 endocytosis	0.0215253	-2.02686	0.0215253	0.859219	358	0.0215253
GO:0002504 antigen processing and presentation of peptide or polysaccharide antigen via MHC class II	0.0218275	-2.11897	0.0218275	0.859219	20	0.0218275
GO:0042551 neuron maturation	0.0219566	-2.06187	0.0219566	0.859219	29	0.0219566
GO:0051924 regulation of calcium ion transport	0.0222423	-2.01835	0.0222423	0.859219	147	0.0222423
GO:0051270 regulation of cellular component movement	0.0234543	-1.98987	0.0234543	0.859219	483	0.0234543
GO:0048041 focal adhesion assembly	0.0236931	-2.01854	0.0236931	0.859219	37	0.0236931
GO:0051085 chaperone mediated protein folding requiring cofactor	0.0245501	-2.09567	0.0245501	0.859219	14	0.0245501
GO:0001912 positive regulation of leukocyte mediated cytotoxicity	0.0246249	-2.00578	0.0246249	0.859219	35	0.0246249
GO:0000045 autophagic vacuole assembly	0.0246647	-2.01472	0.0246647	0.859219	27	0.0246647
GO:0043255 regulation of carbohydrate biosynthetic process	0.0250123	-1.983	0.0250123	0.859219	57	0.0250123
GO:0045762 positive regulation of adenylate cyclase activity	0.0251987	-2.01538	0.0251987	0.859219	22	0.0251987
GO:2001259 positive regulation of cation channel activity	0.0253371	-2.0337	0.0253371	0.859219	17	0.0253371
GO:0021781 glial cell fate commitment	0.0254041	-2.05263	0.0254041	0.859219	14	0.0254041
GO:0070555 response to interleukin-1	0.0255448	-1.98399	0.0255448	0.859219	39	0.0255448
GO:0040012 regulation of locomotion	0.0261996	-1.9425	0.0261996	0.859219	466	0.0261996
GO:0042384 cilium assembly	0.026427	-1.95217	0.026427	0.859219	80	0.026427
GO:0045986 negative regulation of smooth muscle contraction	0.0271283	-2.04054	0.0271283	0.859219	13	0.0271283
GO:0014706 striated muscle tissue development	0.0273223	-1.92508	0.0273223	0.859219	347	0.0273223
GO:0070208 protein heterotrimerization	0.0274235	-2.06079	0.0274235	0.859219	10	0.0274235
GO:0007031 peroxisome organization	0.0279966	-1.95141	0.0279966	0.859219	33	0.0279966
GO:0000165 MAPK cascade	0.0280738	-1.91228	0.0280738	0.859219	489	0.0280738
GO:0007033 vacuole organization	0.0282988	-1.92703	0.0282988	0.859219	57	0.0282988
GO:0030431 sleep	0.0283412	-1.94922	0.0283412	0.859219	27	0.0283412
GO:0002449 lymphocyte mediated immunity	0.0285792	-1.90968	0.0285792	0.859219	158	0.0285792
GO:0045662 negative regulation of myoblast differentiation	0.0291151	-2.04322	0.0291151	0.859219	11	0.0291151
GO:0048484 enteric nervous system development	0.0294065	-1.95527	0.0294065	0.859219	18	0.0294065
GO:0048705 skeletal system morphogenesis	0.0304115	-1.8811	0.0304115	0.859219	190	0.0304115
GO:0048701 embryonic cranial skeleton morphogenesis	0.0313043	-1.89181	0.0313043	0.859219	39	0.0313043
GO:0043408 regulation of MAPK cascade	0.0314488	-1.86246	0.0314488	0.859219	433	0.0314488
GO:0060872 semicircular canal development	0.031722	-1.98523	0.031722	0.859219	11	0.031722
GO:0001935 endothelial cell proliferation	0.0319869	-1.86651	0.0319869	0.859219	82	0.0319869
GO:0071356 cellular response to tumor necrosis factor	0.0320049	-1.87641	0.0320049	0.859219	46	0.0320049
GO:0007622 rhythmic behavior	0.0320903	-1.89096	0.0320903	0.859219	28	0.0320903
GO:0045742 positive regulation of epidermal growth factor receptor signaling pathway	0.0321721	-1.91917	0.0321721	0.859219	18	0.0321721
GO:0010594 regulation of endothelial cell migration	0.0322715	-1.86473	0.0322715	0.859219	69	0.0322715
GO:0006024 glycosaminoglycan biosynthetic process	0.0333404	-1.86859	0.0333404	0.859219	35	0.0333404
GO:0006020 inositol metabolic process	0.0335814	-1.94844	0.0335814	0.859219	10	0.0335814
GO:0043535 regulation of blood vessel endothelial cell migration	0.0336409	-1.85977	0.0336409	0.859219	38	0.0336409
GO:0051216 cartilage development	0.0342154	-1.83004	0.0342154	0.859219	150	0.0342154
GO:0042058 regulation of epidermal growth factor receptor signaling pathway	0.0343944	-1.84786	0.0343944	0.859219	37	0.0343944
GO:0055003 cardiac myofibril assembly	0.0348094	-1.88752	0.0348094	0.859219	15	0.0348094
GO:0051707 response to other organism	0.034918	-1.81506	0.034918	0.859219	478	0.034918
GO:0006914 autophagy	0.0354184	-1.81556	0.0354184	0.859219	111	0.0354184
GO:0030334 regulation of cell migration	0.0357335	-1.805	0.0357335	0.859219	416	0.0357335
GO:0048144 fibroblast proliferation	0.0361867	-1.81197	0.0361867	0.859219	67	0.0361867
GO:0001539 ciliary or flagellar motility	0.0363043	-1.84017	0.0363043	0.859219	24	0.0363043
GO:0050778 positive regulation of immune response	0.0364889	-1.79658	0.0364889	0.859219	274	0.0364889
GO:0002467 germinal center formation	0.0365357	-1.87521	0.0365357	0.859219	14	0.0365357
GO:0001936 regulation of endothelial cell proliferation	0.0368425	-1.80346	0.0368425	0.859219	73	0.0368425
GO:0061448 connective tissue development	0.037155	-1.79078	0.037155	0.859219	183	0.037155
GO:0022406 membrane docking	0.037294	-1.82528	0.037294	0.859219	27	0.037294
GO:0048812 neuron projection morphogenesis	0.0375444	-1.78232	0.0375444	0.859219	402	0.0375444
GO:0007190 activation of adenylate cyclase activity	0.0377095	-1.84017	0.0377095	0.859219	17	0.0377095
GO:0021955 central nervous system neuron axonogenesis	0.0379434	-1.80835	0.0379434	0.859219	30	0.0379434
GO:1901698 response to nitrogen compound	0.0381	-1.77553	0.0381	0.859219	405	0.0381
GO:0048145 regulation of fibroblast proliferation	0.038122	-1.78807	0.038122	0.859219	65	0.038122
GO:0021952 central nervous system projection neuron axonogenesis	0.0382883	-1.81618	0.0382883	0.859219	22	0.0382883
GO:0072577 endothelial cell apoptotic process	0.0391234	-1.84748	0.0391234	0.859219	14	0.0391234
GO:2000351 regulation of endothelial cell apoptotic process	0.0391234	-1.84748	0.0391234	0.859219	14	0.0391234
GO:0001568 blood vessel development	0.0393002	-1.76087	0.0393002	0.859219	487	0.0393002
GO:0030433 ER-associated protein catabolic process	0.0394284	-1.78632	0.0394284	0.859219	34	0.0394284
GO:1901186 positive regulation of ERBB signaling pathway	0.0397555	-1.81032	0.0397555	0.859219	19	0.0397555
GO:1901699 cellular response to nitrogen compound	0.0398	-1.75719	0.0398	0.859219	229	0.0398
GO:0002697 regulation of immune effector process	0.0399661	-1.75587	0.0399661	0.859219	200	0.0399661
GO:1901184 regulation of ERBB signaling pathway	0.0400939	-1.77426	0.0400939	0.859219	38	0.0400939
GO:0019098 reproductive behavior	0.0402464	-1.76062	0.0402464	0.859219	71	0.0402464
GO:0045860 positive regulation of protein kinase activity	0.0406066	-1.7468	0.0406066	0.859219	304	0.0406066
GO:0001934 positive regulation of protein phosphorylation	0.0416542	-1.73373	0.0416542	0.859219	477	0.0416542
GO:0006879 cellular iron ion homeostasis	0.0425175	-1.75605	0.0425175	0.859219	28	0.0425175
GO:0043405 regulation of MAP kinase activity	0.0425249	-1.72664	0.0425249	0.859219	206	0.0425249
GO:0007030 Golgi organization	0.0425949	-1.74227	0.0425949	0.859219	46	0.0425949
GO:0016358 dendrite development	0.0429801	-1.72337	0.0429801	0.859219	137	0.0429801
GO:0044708 single-organism behavior	0.0433462	-1.71547	0.0433462	0.859219	369	0.0433462
GO:0006458 'de novo' protein folding	0.0437458	-1.77401	0.0437458	0.859219	18	0.0437458
GO:0051084 'de novo' posttranslational protein folding	0.0437458	-1.77401	0.0437458	0.859219	18	0.0437458
GO:0010640 regulation of platelet-derived growth factor receptor signaling pathway	0.0442676	-1.80104	0.0442676	0.859219	10	0.0442676
GO:0045824 negative regulation of innate immune response	0.0445176	-1.74832	0.0445176	0.859219	19	0.0445176
GO:0010575 positive regulation vascular endothelial growth factor production	0.0445303	-1.75967	0.0445303	0.859219	16	0.0445303
GO:0000271 polysaccharide biosynthetic process	0.044538	-1.71645	0.044538	0.859219	54	0.044538
GO:0006023 aminoglycan biosynthetic process	0.0445987	-1.72657	0.0445987	0.859219	37	0.0445987
GO:0033209 tumor necrosis factor-mediated signaling pathway	0.0446262	-1.73547	0.0446262	0.859219	26	0.0446262
GO:0009101 glycoprotein biosynthetic process	0.0450946	-1.69886	0.0450946	0.859219	187	0.0450946
GO:0048512 circadian behavior	0.0451921	-1.72756	0.0451921	0.859219	26	0.0451921
GO:0048483 autonomic nervous system development	0.0452027	-1.71586	0.0452027	0.859219	44	0.0452027
GO:0046541 saliva secretion	0.0455822	-1.78508	0.0455822	0.859219	10	0.0455822
GO:0032386 regulation of intracellular transport	0.0458066	-1.69018	0.0458066	0.859219	257	0.0458066
GO:0035924 cellular response to vascular endothelial growth factor stimulus	0.0458733	-1.72781	0.0458733	0.859219	21	0.0458733
GO:0042327 positive regulation of phosphorylation	0.0472852	-1.67346	0.0472852	0.859219	495	0.0472852
GO:0045761 regulation of adenylate cyclase activity	0.047488	-1.69505	0.047488	0.859219	33	0.047488
GO:0060322 head development	0.0475904	-1.6857	0.0475904	0.859219	52	0.0475904
GO:0010522 regulation of calcium ion transport into cytosol	0.0477371	-1.68222	0.0477371	0.859219	54	0.0477371
GO:0044723 single-organism carbohydrate metabolic process	0.047923	-1.66727	0.047923	0.859219	416	0.047923
GO:0009081 branched-chain amino acid metabolic process	0.0480452	-1.73878	0.0480452	0.859219	15	0.0480452
GO:0008344 adult locomotory behavior	0.0481956	-1.67255	0.0481956	0.859219	81	0.0481956
GO:0002699 positive regulation of immune effector process	0.048638	-1.66557	0.048638	0.859219	112	0.048638
GO:1901137 carbohydrate derivative biosynthetic process	0.0487856	-1.65842	0.0487856	0.859219	468	0.0487856
GO:0070527 platelet aggregation	0.0487975	-1.69531	0.0487975	0.859219	22	0.0487975
GO:0003230 cardiac atrium development	0.0498194	-1.67545	0.0498194	0.859219	28	0.0498194
GO:0003341 cilium movement	0.0502498	-1.68212	0.0502498	0.859219	24	0.0502498
GO:0032885 regulation of polysaccharide biosynthetic process	0.0503118	-1.67013	0.0503118	0.859219	31	0.0503118
GO:0043542 endothelial cell migration	0.0511288	-1.64219	0.0511288	0.859219	100	0.0511288
GO:0006112 energy reserve metabolic process	0.0512666	-1.64377	0.0512666	0.859219	69	0.0512666
GO:0001937 negative regulation of endothelial cell proliferation	0.0514833	-1.66685	0.0514833	0.859219	24	0.0514833
GO:0016051 carbohydrate biosynthetic process	0.0516	-1.63546	0.0516	0.859219	130	0.0516
GO:0048659 smooth muscle cell proliferation	0.0516761	-1.63721	0.0516761	0.859219	94	0.0516761
GO:0016045 detection of bacterium	0.051717	-1.67639	0.051717	0.859219	17	0.051717
GO:0043271 negative regulation of ion transport	0.0519631	-1.63741	0.0519631	0.859219	68	0.0519631
GO:0022038 corpus callosum development	0.0519889	-1.75885	0.0519889	0.859219	10	0.0519889
GO:0030100 regulation of endocytosis	0.0524607	-1.62727	0.0524607	0.859219	134	0.0524607
GO:0048278 vesicle docking	0.0525505	-1.65731	0.0525505	0.859219	24	0.0525505
GO:0048511 rhythmic process	0.0525875	-1.62456	0.0525875	0.859219	178	0.0525875
GO:0006957 complement activation, alternative pathway	0.0526544	-1.70671	0.0526544	0.859219	10	0.0526544
GO:0030819 positive regulation of cAMP biosynthetic process	0.0527536	-1.63244	0.0527536	0.859219	55	0.0527536
GO:0032606 type I interferon production	0.0527605	-1.63999	0.0527605	0.859219	36	0.0527605
GO:0002921 negative regulation of humoral immune response	0.0527797	-1.71493	0.0527797	0.859219	11	0.0527797
GO:0085029 extracellular matrix assembly	0.0530788	-1.69656	0.0530788	0.859219	11	0.0530788
GO:0014002 astrocyte development	0.0530816	-1.67882	0.0530816	0.859219	13	0.0530816
GO:0072006 nephron development	0.0531382	-1.62968	0.0531382	0.859219	65	0.0531382
GO:0001558 regulation of cell growth	0.0536039	-1.61357	0.0536039	0.859219	273	0.0536039
GO:0003283 atrial septum development	0.0541494	-1.65526	0.0541494	0.859219	16	0.0541494
GO:0060627 regulation of vesicle-mediated transport	0.0551559	-1.59982	0.0551559	0.859219	240	0.0551559
GO:0044264 cellular polysaccharide metabolic process	0.0551691	-1.60631	0.0551691	0.859219	75	0.0551691
GO:0045940 positive regulation of steroid metabolic process	0.0556016	-1.62342	0.0556016	0.859219	25	0.0556016
GO:0007268 synaptic transmission	0.0557149	-1.59335	0.0557149	0.859219	461	0.0557149
GO:0019221 cytokine-mediated signaling pathway	0.055722	-1.59573	0.055722	0.859219	186	0.055722
GO:0050691 regulation of defense response to virus by host	0.0557285	-1.62782	0.0557285	0.859219	22	0.0557285
GO:0000041 transition metal ion transport	0.0559629	-1.60118	0.0559629	0.859219	67	0.0559629
GO:0032722 positive regulation of chemokine production	0.056338	-1.61449	0.056338	0.859219	29	0.056338
GO:0034333 adherens junction assembly	0.0566051	-1.60185	0.0566051	0.859219	42	0.0566051
GO:0030879 mammary gland development	0.0567387	-1.5897	0.0567387	0.859219	112	0.0567387
GO:0010507 negative regulation of autophagy	0.0567899	-1.6251	0.0567899	0.859219	18	0.0567899
GO:0045926 negative regulation of growth	0.0568886	-1.58513	0.0568886	0.859219	190	0.0568886
GO:0002705 positive regulation of leukocyte mediated immunity	0.0569856	-1.59356	0.0569856	0.859219	57	0.0569856
GO:0002708 positive regulation of lymphocyte mediated immunity	0.0569856	-1.59356	0.0569856	0.859219	57	0.0569856
GO:0060412 ventricular septum morphogenesis	0.0573065	-1.60524	0.0573065	0.859219	29	0.0573065
GO:0071347 cellular response to interleukin-1	0.0575514	-1.60467	0.0575514	0.859219	26	0.0575514
GO:0030203 glycosaminoglycan metabolic process	0.0576856	-1.58564	0.0576856	0.859219	68	0.0576856
GO:0051963 regulation of synapse assembly	0.0578704	-1.59803	0.0578704	0.859219	34	0.0578704
GO:0061098 positive regulation of protein tyrosine kinase activity	0.0581469	-1.59882	0.0581469	0.859219	29	0.0581469
GO:0033157 regulation of intracellular protein transport	0.0584157	-1.57246	0.0584157	0.859219	167	0.0584157
GO:0090075 relaxation of muscle	0.0584295	-1.6363	0.0584295	0.859219	12	0.0584295
GO:0033674 positive regulation of kinase activity	0.0584857	-1.56983	0.0584857	0.859219	327	0.0584857
GO:0007586 digestion	0.0586013	-1.57589	0.0586013	0.859219	76	0.0586013
GO:0045807 positive regulation of endocytosis	0.0590919	-1.57139	0.0590919	0.859219	83	0.0590919
GO:0019724 B cell mediated immunity	0.0592034	-1.56912	0.0592034	0.859219	93	0.0592034
GO:0030816 positive regulation of cAMP metabolic process	0.0594344	-1.57161	0.0594344	0.859219	57	0.0594344
GO:0040023 establishment of nucleus localization	0.0595469	-1.63863	0.0595469	0.859219	11	0.0595469
GO:0010828 positive regulation of glucose transport	0.0597844	-1.57667	0.0597844	0.859219	35	0.0597844
GO:0043269 regulation of ion transport	0.0601056	-1.55545	0.0601056	0.859219	436	0.0601056
GO:0032823 regulation of natural killer cell differentiation	0.061195	-1.6025	0.061195	0.859219	13	0.061195
GO:0048066 developmental pigmentation	0.0613188	-1.55989	0.0613188	0.859219	42	0.0613188
GO:0005977 glycogen metabolic process	0.0615971	-1.55226	0.0615971	0.859219	62	0.0615971
GO:0006073 cellular glucan metabolic process	0.0615971	-1.55226	0.0615971	0.859219	62	0.0615971
GO:0044042 glucan metabolic process	0.0615971	-1.55226	0.0615971	0.859219	62	0.0615971
GO:0035904 aorta development	0.0617448	-1.58732	0.0617448	0.859219	20	0.0617448
GO:0035909 aorta morphogenesis	0.0617448	-1.58732	0.0617448	0.859219	20	0.0617448
GO:0007409 axonogenesis	0.0619023	-1.54102	0.0619023	0.859219	331	0.0619023
GO:0032881 regulation of polysaccharide metabolic process	0.0621987	-1.55901	0.0621987	0.859219	33	0.0621987
GO:0055006 cardiac cell development	0.0625445	-1.55027	0.0625445	0.859219	43	0.0625445
GO:0048813 dendrite morphogenesis	0.0626646	-1.54111	0.0626646	0.859219	79	0.0626646
GO:0006959 humoral immune response	0.0627794	-1.54077	0.0627794	0.859219	79	0.0627794
GO:0060537 muscle tissue development	0.063004	-1.53192	0.063004	0.859219	360	0.063004
GO:0034440 lipid oxidation	0.0635807	-1.53479	0.0635807	0.859219	69	0.0635807
GO:0016064 immunoglobulin mediated immune response	0.0638289	-1.53076	0.0638289	0.859219	91	0.0638289
GO:0007270 neuron-neuron synaptic transmission	0.0639067	-1.52898	0.0639067	0.859219	104	0.0639067
GO:0050776 regulation of immune response	0.0639496	-1.5242	0.0639496	0.859219	376	0.0639496
GO:0007519 skeletal muscle tissue development	0.0647633	-1.51906	0.0647633	0.859219	206	0.0647633
GO:0007212 dopamine receptor signaling pathway	0.0653278	-1.53582	0.0653278	0.859219	27	0.0653278
GO:0032835 glomerulus development	0.0655901	-1.52851	0.0655901	0.859219	38	0.0655901
GO:0030258 lipid modification	0.0658623	-1.51194	0.0658623	0.859219	137	0.0658623
GO:0032388 positive regulation of intracellular transport	0.0675307	-1.4991	0.0675307	0.859219	133	0.0675307
GO:0021953 central nervous system neuron differentiation	0.0678919	-1.49607	0.0678919	0.859219	139	0.0678919
GO:0007517 muscle organ development	0.0681019	-1.49195	0.0681019	0.859219	344	0.0681019
GO:0042787 protein ubiquitination involved in ubiquitin-dependent protein catabolic process	0.0681259	-1.49975	0.0681259	0.859219	63	0.0681259
GO:0021545 cranial nerve development	0.0682434	-1.50452	0.0682434	0.859219	40	0.0682434
GO:0033630 positive regulation of cell adhesion mediated by integrin	0.0684522	-1.53176	0.0684522	0.859219	16	0.0684522
GO:0007160 cell-matrix adhesion	0.0684576	-1.49296	0.0684576	0.859219	119	0.0684576
GO:0006904 vesicle docking involved in exocytosis	0.0687351	-1.51859	0.0687351	0.859219	21	0.0687351
GO:0071375 cellular response to peptide hormone stimulus	0.0689286	-1.48873	0.0689286	0.859219	129	0.0689286
GO:1901653 cellular response to peptide	0.0689286	-1.48873	0.0689286	0.859219	129	0.0689286
GO:0070371 ERK1 and ERK2 cascade	0.0689593	-1.4887	0.0689593	0.859219	138	0.0689593
GO:0051272 positive regulation of cellular component movement	0.0690211	-1.48561	0.0690211	0.859219	260	0.0690211
GO:0045540 regulation of cholesterol biosynthetic process	0.0691594	-1.54379	0.0691594	0.859219	11	0.0691594
GO:1901021 positive regulation of calcium ion transmembrane transporter activity	0.0697208	-1.52569	0.0697208	0.859219	14	0.0697208
GO:0015914 phospholipid transport	0.0697223	-1.49598	0.0697223	0.859219	34	0.0697223
GO:0002686 negative regulation of leukocyte migration	0.06989	-1.53522	0.06989	0.859219	14	0.06989
GO:0034504 protein localization to nucleus	0.0699413	-1.47873	0.0699413	0.859219	242	0.0699413
GO:0006111 regulation of gluconeogenesis	0.0699688	-1.51714	0.0699688	0.859219	17	0.0699688
GO:0050803 regulation of synapse structure and activity	0.0702736	-1.4855	0.0702736	0.859219	61	0.0702736
GO:0007169 transmembrane receptor protein tyrosine kinase signaling pathway	0.0703135	-1.47518	0.0703135	0.859219	366	0.0703135
GO:0022410 circadian sleep/wake cycle process	0.0706425	-1.50421	0.0706425	0.859219	19	0.0706425
GO:0050802 circadian sleep/wake cycle, sleep	0.0706425	-1.50421	0.0706425	0.859219	19	0.0706425
GO:0051926 negative regulation of calcium ion transport	0.0710096	-1.50556	0.0710096	0.859219	17	0.0710096
GO:0017038 protein import	0.0717332	-1.46557	0.0717332	0.859219	231	0.0717332
GO:0019395 fatty acid oxidation	0.0721014	-1.46917	0.0721014	0.859219	66	0.0721014
GO:0061097 regulation of protein tyrosine kinase activity	0.0721571	-1.47339	0.0721571	0.859219	46	0.0721571
GO:0060560 developmental growth involved in morphogenesis	0.0722678	-1.46372	0.0722678	0.859219	132	0.0722678
GO:0001913 T cell mediated cytotoxicity	0.0725728	-1.48726	0.0725728	0.859219	27	0.0725728
GO:0046058 cAMP metabolic process	0.0728997	-1.46021	0.0728997	0.859219	102	0.0728997
GO:0051347 positive regulation of transferase activity	0.0729467	-1.45598	0.0729467	0.859219	337	0.0729467
GO:0016236 macroautophagy	0.0730394	-1.46688	0.0730394	0.859219	45	0.0730394
GO:2001257 regulation of cation channel activity	0.0731406	-1.46929	0.0731406	0.859219	36	0.0731406
GO:0060048 cardiac muscle contraction	0.0731526	-1.46276	0.0731526	0.859219	59	0.0731526
GO:0007176 regulation of epidermal growth factor-activated receptor activity	0.0734622	-1.48268	0.0734622	0.859219	20	0.0734622
GO:0032642 regulation of chemokine production	0.0740425	-1.45991	0.0740425	0.859219	49	0.0740425
GO:0050807 regulation of synapse organization	0.0741722	-1.45823	0.0741722	0.859219	55	0.0741722
GO:0042991 transcription factor import into nucleus	0.074216	-1.45435	0.074216	0.859219	62	0.074216
GO:0032414 positive regulation of ion transmembrane transporter activity	0.074248	-1.46808	0.074248	0.859219	28	0.074248
GO:0055007 cardiac muscle cell differentiation	0.0745421	-1.45237	0.0745421	0.859219	63	0.0745421
GO:0031343 positive regulation of cell killing	0.0748824	-1.4562	0.0748824	0.859219	40	0.0748824
GO:0003298 physiological muscle hypertrophy	0.0748867	-1.51075	0.0748867	0.859219	10	0.0748867
GO:0003301 physiological cardiac muscle hypertrophy	0.0748867	-1.51075	0.0748867	0.859219	10	0.0748867
GO:0061049 cell growth involved in cardiac muscle cell development	0.0748867	-1.51075	0.0748867	0.859219	10	0.0748867
GO:2000273 positive regulation of receptor activity	0.0749371	-1.46832	0.0749371	0.859219	22	0.0749371
GO:0048660 regulation of smooth muscle cell proliferation	0.075066	-1.44552	0.075066	0.859219	91	0.075066
GO:0030449 regulation of complement activation	0.0752926	-1.48492	0.0752926	0.859219	13	0.0752926
GO:2000257 regulation of protein activation cascade	0.0752926	-1.48492	0.0752926	0.859219	13	0.0752926
GO:0032303 regulation of icosanoid secretion	0.0756459	-1.47768	0.0756459	0.859219	16	0.0756459
GO:0007188 adenylate cyclase-modulating G-protein coupled receptor signaling pathway	0.0760032	-1.43814	0.0760032	0.859219	98	0.0760032
GO:0040017 positive regulation of locomotion	0.0769533	-1.4281	0.0769533	0.859219	263	0.0769533
GO:0044089 positive regulation of cellular component biogenesis	0.0770894	-1.45433	0.0770894	0.859219	25	0.0770894
GO:0032816 positive regulation of natural killer cell activation	0.0776098	-1.45079	0.0776098	0.859219	20	0.0776098
GO:0001816 cytokine production	0.077974	-1.4202	0.077974	0.859219	415	0.077974
GO:0009595 detection of biotic stimulus	0.0781159	-1.44045	0.0781159	0.859219	25	0.0781159
GO:0050673 epithelial cell proliferation	0.078159	-1.42002	0.078159	0.859219	233	0.078159
GO:0009725 response to hormone stimulus	0.07836	-1.41751	0.07836	0.859219	416	0.07836
GO:0043410 positive regulation of MAPK cascade	0.0784529	-1.41751	0.0784529	0.859219	298	0.0784529
GO:0006606 protein import into nucleus	0.0792005	-1.41315	0.0792005	0.859219	204	0.0792005
GO:0044744 protein targeting to nucleus	0.0792005	-1.41315	0.0792005	0.859219	204	0.0792005
GO:0007626 locomotory behavior	0.0796061	-1.4111	0.0796061	0.859219	158	0.0796061
GO:0045628 regulation of T-helper 2 cell differentiation	0.0805659	-1.46425	0.0805659	0.859219	10	0.0805659
GO:0034612 response to tumor necrosis factor	0.0807084	-1.40914	0.0807084	0.859219	62	0.0807084
GO:0006984 ER-nucleus signaling pathway	0.0809915	-1.41085	0.0809915	0.859219	43	0.0809915
GO:0042990 regulation of transcription factor import into nucleus	0.0810307	-1.40705	0.0810307	0.859219	60	0.0810307
GO:0061437 renal system vasculature development	0.081829	-1.44818	0.081829	0.859219	14	0.081829
GO:0061440 kidney vasculature development	0.081829	-1.44818	0.081829	0.859219	14	0.081829
GO:0072012 glomerulus vasculature development	0.081829	-1.44818	0.081829	0.859219	14	0.081829
GO:0010677 negative regulation of cellular carbohydrate metabolic process	0.0820582	-1.42991	0.0820582	0.859219	17	0.0820582
GO:0006022 aminoglycan metabolic process	0.0824183	-1.39638	0.0824183	0.859219	77	0.0824183
GO:2000147 positive regulation of cell motility	0.0824577	-1.39092	0.0824577	0.859219	253	0.0824577
GO:0042306 regulation of protein import into nucleus	0.0825027	-1.39276	0.0825027	0.859219	127	0.0825027
GO:0006890 retrograde vesicle-mediated transport, Golgi to ER	0.0825505	-1.467	0.0825505	0.859219	10	0.0825505
GO:0035455 response to interferon-alpha	0.0825668	-1.42977	0.0825668	0.859219	14	0.0825668
GO:0010524 positive regulation of calcium ion transport into cytosol	0.082585	-1.40621	0.082585	0.859219	30	0.082585
GO:0090181 regulation of cholesterol metabolic process	0.0830733	-1.41749	0.0830733	0.859219	17	0.0830733
GO:0010466 negative regulation of peptidase activity	0.0833023	-1.38576	0.0833023	0.859219	215	0.0833023
GO:0032602 chemokine production	0.0837225	-1.39176	0.0837225	0.859219	52	0.0837225
GO:0032479 regulation of type I interferon production	0.0837514	-1.39719	0.0837514	0.859219	31	0.0837514
GO:0034433 steroid esterification	0.0837926	-1.44103	0.0837926	0.859219	12	0.0837926
GO:0034434 sterol esterification	0.0837926	-1.44103	0.0837926	0.859219	12	0.0837926
GO:0034435 cholesterol esterification	0.0837926	-1.44103	0.0837926	0.859219	12	0.0837926
GO:0031279 regulation of cyclase activity	0.0838951	-1.39186	0.0838951	0.859219	42	0.0838951
GO:0031589 cell-substrate adhesion	0.0839234	-1.38212	0.0839234	0.859219	195	0.0839234
GO:0009100 glycoprotein metabolic process	0.0841251	-1.38018	0.0841251	0.859219	220	0.0841251
GO:0044236 multicellular organismal metabolic process	0.0845671	-1.38254	0.0845671	0.859219	74	0.0845671
GO:0044058 regulation of digestive system process	0.0845849	-1.39573	0.0845849	0.859219	26	0.0845849
GO:0051170 nuclear import	0.0848158	-1.37588	0.0848158	0.859219	206	0.0848158
GO:0002443 leukocyte mediated immunity	0.0853257	-1.37273	0.0853257	0.859219	201	0.0853257
GO:0001817 regulation of cytokine production	0.0855683	-1.36998	0.0855683	0.859219	368	0.0855683
GO:0034637 cellular carbohydrate biosynthetic process	0.0857589	-1.3765	0.0857589	0.859219	55	0.0857589
GO:0002230 positive regulation of defense response to virus by host	0.0857942	-1.41254	0.0857942	0.859219	14	0.0857942
GO:0060911 cardiac cell fate commitment	0.0858614	-1.40919	0.0858614	0.859219	14	0.0858614
GO:0046326 positive regulation of glucose import	0.086258	-1.38188	0.086258	0.859219	29	0.086258
GO:0051339 regulation of lyase activity	0.0864237	-1.37466	0.0864237	0.859219	44	0.0864237
GO:0042493 response to drug	0.0864278	-1.36579	0.0864278	0.859219	193	0.0864278
GO:0045773 positive regulation of axon extension	0.0864459	-1.38572	0.0864459	0.859219	23	0.0864459
GO:2001236 regulation of extrinsic apoptotic signaling pathway	0.0869433	-1.37675	0.0869433	0.859219	30	0.0869433
GO:0009615 response to virus	0.0869706	-1.36264	0.0869706	0.859219	164	0.0869706
GO:0071900 regulation of protein serine/threonine kinase activity	0.0870475	-1.36086	0.0870475	0.859219	301	0.0870475
GO:0045725 positive regulation of glycogen biosynthetic process	0.0872674	-1.3966	0.0872674	0.859219	14	0.0872674
GO:0031646 positive regulation of neurological system process	0.0875789	-1.36208	0.0875789	0.859219	80	0.0875789
GO:0033627 cell adhesion mediated by integrin	0.0877233	-1.36807	0.0877233	0.859219	41	0.0877233
GO:0050804 regulation of synaptic transmission	0.0877719	-1.35686	0.0877719	0.859219	217	0.0877719
GO:0033002 muscle cell proliferation	0.0878812	-1.35785	0.0878812	0.859219	135	0.0878812
GO:0045920 negative regulation of exocytosis	0.0879456	-1.3863	0.0879456	0.859219	16	0.0879456
GO:0007173 epidermal growth factor receptor signaling pathway	0.088013	-1.36249	0.088013	0.859219	54	0.088013
GO:0003209 cardiac atrium morphogenesis	0.0882779	-1.37165	0.0882779	0.859219	25	0.0882779
GO:0001914 regulation of T cell mediated cytotoxicity	0.0883186	-1.38359	0.0883186	0.859219	22	0.0883186
GO:0097237 cellular response to toxin	0.0883794	-1.40775	0.0883794	0.859219	10	0.0883794
GO:0046889 positive regulation of lipid biosynthetic process	0.0884719	-1.35983	0.0884719	0.859219	51	0.0884719
GO:0061387 regulation of extent of cell growth	0.0884837	-1.35946	0.0884837	0.859219	54	0.0884837
GO:0043270 positive regulation of ion transport	0.0884979	-1.35353	0.0884979	0.859219	139	0.0884979
GO:0043525 positive regulation of neuron apoptotic process	0.0885356	-1.36065	0.0885356	0.859219	48	0.0885356
GO:0060021 palate development	0.0885446	-1.35657	0.0885446	0.859219	75	0.0885446
GO:0060056 mammary gland involution	0.0891877	-1.39481	0.0891877	0.859219	11	0.0891877
GO:0032963 collagen metabolic process	0.0895187	-1.35323	0.0895187	0.859219	58	0.0895187
GO:0007254 JNK cascade	0.0906095	-1.3404	0.0906095	0.859219	144	0.0906095
GO:0034976 response to endoplasmic reticulum stress	0.0908131	-1.34352	0.0908131	0.859219	62	0.0908131
GO:0051279 regulation of release of sequestered calcium ion into cytosol	0.091092	-1.34638	0.091092	0.859219	39	0.091092
GO:0015732 prostaglandin transport	0.0918134	-1.37729	0.0918134	0.859219	13	0.0918134
GO:0007420 brain development	0.0918594	-1.3305	0.0918594	0.859219	424	0.0918594
GO:0006888 ER to Golgi vesicle-mediated transport	0.0919724	-1.34315	0.0919724	0.859219	37	0.0919724
GO:0048854 brain morphogenesis	0.092192	-1.34539	0.092192	0.859219	30	0.092192
GO:0042752 regulation of circadian rhythm	0.0930629	-1.33529	0.0930629	0.859219	36	0.0930629
GO:0051349 positive regulation of lyase activity	0.0934202	-1.33549	0.0934202	0.859219	31	0.0934202
GO:0033692 cellular polysaccharide biosynthetic process	0.0934996	-1.329	0.0934996	0.859219	49	0.0934996
GO:0060538 skeletal muscle organ development	0.093663	-1.32075	0.093663	0.859219	213	0.093663
GO:0002507 tolerance induction	0.0938345	-1.34718	0.0938345	0.859219	17	0.0938345
GO:0045741 positive regulation of epidermal growth factor-activated receptor activity	0.0939061	-1.38204	0.0939061	0.859219	10	0.0939061
GO:0006457 protein folding	0.0940083	-1.32026	0.0940083	0.859219	120	0.0940083
GO:0060134 prepulse inhibition	0.0941907	-1.36228	0.0941907	0.859219	11	0.0941907
GO:0048514 blood vessel morphogenesis	0.0944651	-1.31491	0.0944651	0.859219	424	0.0944651
GO:0030817 regulation of cAMP biosynthetic process	0.094541	-1.3192	0.094541	0.859219	78	0.094541
GO:0030801 positive regulation of cyclic nucleotide metabolic process	0.0946497	-1.31917	0.0946497	0.859219	70	0.0946497
GO:0031281 positive regulation of cyclase activity	0.0950058	-1.3264	0.0950058	0.859219	30	0.0950058
GO:0031098 stress-activated protein kinase signaling cascade	0.0951852	-1.31218	0.0951852	0.859219	170	0.0951852
GO:0030814 regulation of cAMP metabolic process	0.095369	-1.31373	0.095369	0.859219	85	0.095369
GO:0090103 cochlea morphogenesis	0.0955135	-1.32996	0.0955135	0.859219	22	0.0955135
GO:0005979 regulation of glycogen biosynthetic process	0.0955758	-1.3248	0.0955758	0.859219	27	0.0955758
GO:0010962 regulation of glucan biosynthetic process	0.0955758	-1.3248	0.0955758	0.859219	27	0.0955758
GO:0048486 parasympathetic nervous system development	0.0956812	-1.33709	0.0956812	0.859219	16	0.0956812
GO:0042745 circadian sleep/wake cycle	0.0958072	-1.32841	0.0958072	0.859219	21	0.0958072
GO:0051962 positive regulation of nervous system development	0.095946	-1.3303	0.095946	0.859219	24	0.095946
GO:0051965 positive regulation of synapse assembly	0.095946	-1.3303	0.095946	0.859219	24	0.095946
GO:0045429 positive regulation of nitric oxide biosynthetic process	0.0963287	-1.31731	0.0963287	0.859219	32	0.0963287
GO:1901019 regulation of calcium ion transmembrane transporter activity	0.0964627	-1.31729	0.0964627	0.859219	30	0.0964627
GO:0042416 dopamine biosynthetic process	0.0966785	-1.35464	0.0966785	0.859219	10	0.0966785
GO:0030029 actin filament-based process	0.0970536	-1.29958	0.0970536	0.859219	425	0.0970536
GO:0050688 regulation of defense response to virus	0.0972932	-1.31117	0.0972932	0.859219	35	0.0972932
GO:0048260 positive regulation of receptor-mediated endocytosis	0.0973058	-1.31522	0.0973058	0.859219	29	0.0973058
GO:0001963 synaptic transmission, dopaminergic	0.0976145	-1.31983	0.0976145	0.859219	24	0.0976145
GO:0033688 regulation of osteoblast proliferation	0.0980256	-1.32195	0.0980256	0.859219	19	0.0980256
GO:0097191 extrinsic apoptotic signaling pathway	0.0980324	-1.30336	0.0980324	0.859219	43	0.0980324
GO:0042749 regulation of circadian sleep/wake cycle	0.0980533	-1.31872	0.0980533	0.859219	18	0.0980533
GO:0045187 regulation of circadian sleep/wake cycle, sleep	0.0980533	-1.31872	0.0980533	0.859219	18	0.0980533
GO:0046686 response to cadmium ion	0.0990694	-1.31011	0.0990694	0.859219	20	0.0990694
GO:0030335 positive regulation of cell migration	0.0992257	-1.28785	0.0992257	0.859219	248	0.0992257
GO:0043406 positive regulation of MAP kinase activity	0.100121	-1.28391	0.100121	0.859219	152	0.100121
GO:0038084 vascular endothelial growth factor signaling pathway	0.10021	-1.30962	0.10021	0.859219	16	0.10021
GO:0032411 positive regulation of transporter activity	0.100213	-1.29469	0.100213	0.859219	33	0.100213
GO:0070498 interleukin-1-mediated signaling pathway	0.100617	-1.31439	0.100617	0.859219	13	0.100617
GO:0032870 cellular response to hormone stimulus	0.100854	-1.27843	0.100854	0.859219	254	0.100854
GO:0010975 regulation of neuron projection development	0.100961	-1.2778	0.100961	0.859219	249	0.100961
GO:0001823 mesonephros development	0.10105	-1.31486	0.10105	0.859219	12	0.10105
GO:0033628 regulation of cell adhesion mediated by integrin	0.101105	-1.28956	0.101105	0.859219	33	0.101105
GO:0022600 digestive system process	0.101534	-1.28023	0.101534	0.859219	59	0.101534
GO:0001764 neuron migration	0.101992	-1.27427	0.101992	0.859219	107	0.101992
GO:0006892 post-Golgi vesicle-mediated transport	0.102305	-1.27985	0.102305	0.859219	40	0.102305
GO:0042326 negative regulation of phosphorylation	0.10258	-1.26904	0.10258	0.859219	209	0.10258
GO:0046323 glucose import	0.103024	-1.27297	0.103024	0.859219	50	0.103024
GO:0033687 osteoblast proliferation	0.103275	-1.28756	0.103275	0.859219	21	0.103275
GO:0006605 protein targeting	0.103521	-1.26299	0.103521	0.859219	331	0.103521
GO:0034377 plasma lipoprotein particle assembly	0.1037	-1.31826	0.1037	0.859219	13	0.1037
GO:0050905 neuromuscular process	0.103749	-1.26529	0.103749	0.859219	87	0.103749
GO:0010893 positive regulation of steroid biosynthetic process	0.104254	-1.28209	0.104254	0.859219	18	0.104254
GO:0051403 stress-activated MAPK cascade	0.1043	-1.25997	0.1043	0.859219	165	0.1043
GO:0030516 regulation of axon extension	0.104319	-1.26656	0.104319	0.859219	46	0.104319
GO:0002092 positive regulation of receptor internalization	0.104367	-1.29885	0.104367	0.859219	14	0.104367
GO:0030804 positive regulation of cyclic nucleotide biosynthetic process	0.10477	-1.26118	0.10477	0.859219	65	0.10477
GO:0090303 positive regulation of wound healing	0.104857	-1.30674	0.104857	0.859219	10	0.104857
GO:0045765 regulation of angiogenesis	0.104864	-1.25708	0.104864	0.859219	158	0.104864
GO:0007416 synapse assembly	0.104913	-1.2616	0.104913	0.859219	59	0.104913
GO:0002028 regulation of sodium ion transport	0.10569	-1.25865	0.10569	0.859219	49	0.10569
GO:0072659 protein localization to plasma membrane	0.105721	-1.25527	0.105721	0.859219	72	0.105721
GO:0060008 Sertoli cell differentiation	0.105872	-1.28493	0.105872	0.859219	13	0.105872
GO:0048814 regulation of dendrite morphogenesis	0.106086	-1.25606	0.106086	0.859219	49	0.106086
GO:0044704 single-organism reproductive behavior	0.106187	-1.25494	0.106187	0.859219	52	0.106187
GO:0033605 positive regulation of catecholamine secretion	0.106194	-1.28462	0.106194	0.859219	12	0.106194
GO:0051607 defense response to virus	0.106279	-1.2496	0.106279	0.859219	133	0.106279
GO:0021520 spinal cord motor neuron cell fate specification	0.106407	-1.2962	0.106407	0.859219	12	0.106407
GO:0032332 positive regulation of chondrocyte differentiation	0.106544	-1.27223	0.106544	0.859219	16	0.106544
GO:0033865 nucleoside bisphosphate metabolic process	0.106544	-1.27972	0.106544	0.859219	13	0.106544
GO:0033875 ribonucleoside bisphosphate metabolic process	0.106544	-1.27972	0.106544	0.859219	13	0.106544
GO:0034032 purine nucleoside bisphosphate metabolic process	0.106544	-1.27972	0.106544	0.859219	13	0.106544
GO:0071902 positive regulation of protein serine/threonine kinase activity	0.106901	-1.24532	0.106901	0.859219	196	0.106901
GO:0034394 protein localization to cell surface	0.107057	-1.25994	0.107057	0.859219	29	0.107057
GO:0010171 body morphogenesis	0.107298	-1.2515	0.107298	0.859219	43	0.107298
GO:0001933 negative regulation of protein phosphorylation	0.107481	-1.2421	0.107481	0.859219	198	0.107481
GO:0045766 positive regulation of angiogenesis	0.107885	-1.24241	0.107885	0.859219	92	0.107885
GO:0005978 glycogen biosynthetic process	0.107913	-1.24879	0.107913	0.859219	37	0.107913
GO:0009250 glucan biosynthetic process	0.107913	-1.24879	0.107913	0.859219	37	0.107913
GO:0043502 regulation of muscle adaptation	0.107937	-1.25431	0.107937	0.859219	28	0.107937
GO:0060413 atrial septum morphogenesis	0.10809	-1.2703	0.10809	0.859219	13	0.10809
GO:0044087 regulation of cellular component biogenesis	0.108175	-1.23743	0.108175	0.859219	359	0.108175
GO:0043064 flagellum organization	0.108663	-1.27891	0.108663	0.859219	11	0.108663
GO:0071715 icosanoid transport	0.10872	-1.24636	0.10872	0.859219	34	0.10872
GO:1901571 fatty acid derivative transport	0.10872	-1.24636	0.10872	0.859219	34	0.10872
GO:0006171 cAMP biosynthetic process	0.108728	-1.23811	0.108728	0.859219	83	0.108728
GO:0006983 ER overload response	0.108751	-1.28889	0.108751	0.859219	10	0.108751
GO:0060443 mammary gland morphogenesis	0.109224	-1.23889	0.109224	0.859219	55	0.109224
GO:0090316 positive regulation of intracellular protein transport	0.109271	-1.23447	0.109271	0.859219	99	0.109271
GO:0000186 activation of MAPKK activity	0.109333	-1.24212	0.109333	0.859219	34	0.109333
GO:0050931 pigment cell differentiation	0.109338	-1.24267	0.109338	0.859219	32	0.109338
GO:0032728 positive regulation of interferon-beta production	0.109424	-1.25232	0.109424	0.859219	19	0.109424
GO:0032868 response to insulin stimulus	0.10944	-1.23259	0.10944	0.859219	131	0.10944
GO:0051092 positive regulation of NF-kappaB transcription factor activity	0.109686	-1.23322	0.109686	0.859219	84	0.109686
GO:0048010 vascular endothelial growth factor receptor signaling pathway	0.110437	-1.23542	0.110437	0.859219	43	0.110437
GO:0071875 adrenergic receptor signaling pathway	0.110752	-1.26209	0.110752	0.859219	13	0.110752
GO:0014066 regulation of phosphatidylinositol 3-kinase cascade	0.110993	-1.22869	0.110993	0.859219	54	0.110993
GO:0006884 cell volume homeostasis	0.111146	-1.24841	0.111146	0.859219	15	0.111146
GO:0032225 regulation of synaptic transmission, dopaminergic	0.111472	-1.26356	0.111472	0.859219	12	0.111472
GO:0032608 interferon-beta production	0.111575	-1.23218	0.111575	0.859219	30	0.111575
GO:1901342 regulation of vasculature development	0.111596	-1.22049	0.111596	0.859219	171	0.111596
GO:0045912 negative regulation of carbohydrate metabolic process	0.111701	-1.23961	0.111701	0.859219	21	0.111701
GO:0010876 lipid localization	0.111719	-1.21926	0.111719	0.859219	215	0.111719
GO:0022617 extracellular matrix disassembly	0.111871	-1.25203	0.111871	0.859219	12	0.111871
GO:0060456 positive regulation of digestive system process	0.112093	-1.25908	0.112093	0.859219	10	0.112093
GO:0055062 phosphate ion homeostasis	0.112204	-1.28011	0.112204	0.859219	10	0.112204
GO:0072506 trivalent inorganic anion homeostasis	0.112204	-1.28011	0.112204	0.859219	10	0.112204
GO:0034340 response to type I interferon	0.112279	-1.24737	0.112279	0.859219	15	0.112279
GO:0001819 positive regulation of cytokine production	0.112326	-1.21633	0.112326	0.859219	193	0.112326
GO:0010810 regulation of cell-substrate adhesion	0.112408	-1.21802	0.112408	0.859219	104	0.112408
GO:0032481 positive regulation of type I interferon production	0.112497	-1.23272	0.112497	0.859219	22	0.112497
GO:0046822 regulation of nucleocytoplasmic transport	0.112578	-1.21552	0.112578	0.859219	154	0.112578
GO:0051971 positive regulation of transmission of nerve impulse	0.112686	-1.21768	0.112686	0.859219	73	0.112686
GO:0007193 adenylate cyclase-inhibiting G-protein coupled receptor signaling pathway	0.113961	-1.2163	0.113961	0.859219	37	0.113961
GO:0050650 chondroitin sulfate proteoglycan biosynthetic process	0.114027	-1.24078	0.114027	0.859219	12	0.114027
GO:0017145 stem cell division	0.114307	-1.21644	0.114307	0.859219	31	0.114307
GO:0035264 multicellular organism growth	0.114405	-1.20611	0.114405	0.859219	139	0.114405
GO:0060251 regulation of glial cell proliferation	0.11455	-1.22876	0.11455	0.859219	17	0.11455
GO:0042472 inner ear morphogenesis	0.114695	-1.20578	0.114695	0.859219	97	0.114695
GO:0021516 dorsal spinal cord development	0.11477	-1.22132	0.11477	0.859219	20	0.11477
GO:0046328 regulation of JNK cascade	0.114849	-1.20422	0.114849	0.859219	126	0.114849
GO:0043536 positive regulation of blood vessel endothelial cell migration	0.115057	-1.22342	0.115057	0.859219	21	0.115057
GO:0007187 G-protein coupled receptor signaling pathway, coupled to cyclic nucleotide second messenger	0.11516	-1.20297	0.11516	0.859219	108	0.11516
GO:0010740 positive regulation of intracellular protein kinase cascade	0.115255	-1.19991	0.115255	0.859219	452	0.115255
GO:0044259 multicellular organismal macromolecule metabolic process	0.115266	-1.20608	0.115266	0.859219	60	0.115266
GO:0032008 positive regulation of TOR signaling cascade	0.115571	-1.22992	0.115571	0.859219	14	0.115571
GO:0035413 positive regulation of catenin import into nucleus	0.115803	-1.24424	0.115803	0.859219	10	0.115803
GO:0032387 negative regulation of intracellular transport	0.11608	-1.20052	0.11608	0.859219	67	0.11608
GO:0045165 cell fate commitment	0.116131	-1.1964	0.116131	0.859219	218	0.116131
GO:0051932 synaptic transmission, GABAergic	0.116946	-1.20353	0.116946	0.859219	29	0.116946
GO:0032814 regulation of natural killer cell activation	0.117003	-1.20413	0.117003	0.859219	27	0.117003
GO:0030036 actin cytoskeleton organization	0.117279	-1.18963	0.117279	0.859219	394	0.117279
GO:0002822 regulation of adaptive immune response based on somatic recombination of immune receptors built from immunoglobulin superfamily domains	0.117296	-1.1932	0.117296	0.859219	94	0.117296
GO:0050680 negative regulation of epithelial cell proliferation	0.117342	-1.19317	0.117342	0.859219	82	0.117342
GO:0070873 regulation of glycogen metabolic process	0.117831	-1.19905	0.117831	0.859219	29	0.117831
GO:0031663 lipopolysaccharide-mediated signaling pathway	0.117956	-1.19472	0.117956	0.859219	39	0.117956
GO:0018196 peptidyl-asparagine modification	0.117963	-1.21959	0.117963	0.859219	12	0.117963
GO:0009083 branched-chain amino acid catabolic process	0.118069	-1.23727	0.118069	0.859219	10	0.118069
GO:0006486 protein glycosylation	0.11836	-1.18593	0.11836	0.859219	135	0.11836
GO:0043413 macromolecule glycosylation	0.11836	-1.18593	0.11836	0.859219	135	0.11836
GO:0048008 platelet-derived growth factor receptor signaling pathway	0.11844	-1.19306	0.11844	0.859219	36	0.11844
GO:0001818 negative regulation of cytokine production	0.11851	-1.18585	0.11851	0.859219	109	0.11851
GO:0030810 positive regulation of nucleotide biosynthetic process	0.119037	-1.18519	0.119037	0.859219	67	0.119037
GO:1900373 positive regulation of purine nucleotide biosynthetic process	0.119037	-1.18519	0.119037	0.859219	67	0.119037
GO:0032607 interferon-alpha production	0.119078	-1.20786	0.119078	0.859219	14	0.119078
GO:0032647 regulation of interferon-alpha production	0.119078	-1.20786	0.119078	0.859219	14	0.119078
GO:0050922 negative regulation of chemotaxis	0.119315	-1.1981	0.119315	0.859219	20	0.119315
GO:0015721 bile acid and bile salt transport	0.119438	-1.20038	0.119438	0.859219	17	0.119438
GO:0055065 metal ion homeostasis	0.119467	-1.1787	0.119467	0.859219	348	0.119467
GO:0050805 negative regulation of synaptic transmission	0.119578	-1.18722	0.119578	0.859219	36	0.119578
GO:0046697 decidualization	0.120107	-1.21568	0.120107	0.859219	10	0.120107
GO:0014061 regulation of norepinephrine secretion	0.120142	-1.19903	0.120142	0.859219	16	0.120142
GO:0048243 norepinephrine secretion	0.120142	-1.19903	0.120142	0.859219	16	0.120142
GO:0002526 acute inflammatory response	0.120179	-1.17829	0.120179	0.859219	95	0.120179
GO:0048741 skeletal muscle fiber development	0.120224	-1.178	0.120224	0.859219	90	0.120224
GO:0032869 cellular response to insulin stimulus	0.120253	-1.17715	0.120253	0.859219	109	0.120253
GO:0006103 2-oxoglutarate metabolic process	0.120426	-1.19729	0.120426	0.859219	16	0.120426
GO:1901888 regulation of cell junction assembly	0.120552	-1.18738	0.120552	0.859219	29	0.120552
GO:0002684 positive regulation of immune system process	0.120573	-1.17298	0.120573	0.859219	444	0.120573
GO:0007411 axon guidance	0.120635	-1.1742	0.120635	0.859219	149	0.120635
GO:0043001 Golgi to plasma membrane protein transport	0.120654	-1.18788	0.120654	0.859219	25	0.120654
GO:0006939 smooth muscle contraction	0.120751	-1.17609	0.120751	0.859219	81	0.120751
GO:0033057 multicellular organismal reproductive behavior	0.121563	-1.18824	0.121563	0.859219	18	0.121563
GO:0070875 positive regulation of glycogen metabolic process	0.121776	-1.19001	0.121776	0.859219	16	0.121776
GO:0010741 negative regulation of intracellular protein kinase cascade	0.121841	-1.16836	0.121841	0.859219	140	0.121841
GO:0001708 cell fate specification	0.121863	-1.17021	0.121863	0.859219	80	0.121863
GO:0051445 regulation of meiotic cell cycle	0.122136	-1.17722	0.122136	0.859219	28	0.122136
GO:0042147 retrograde transport, endosome to Golgi	0.122498	-1.17783	0.122498	0.859219	25	0.122498
GO:0022898 regulation of transmembrane transporter activity	0.122599	-1.16601	0.122599	0.859219	89	0.122599
GO:0006469 negative regulation of protein kinase activity	0.123427	-1.16063	0.123427	0.859219	135	0.123427
GO:0001952 regulation of cell-matrix adhesion	0.123428	-1.16488	0.123428	0.859219	55	0.123428
GO:0006898 receptor-mediated endocytosis	0.123534	-1.16068	0.123534	0.859219	114	0.123534
GO:0038127 ERBB signaling pathway	0.123895	-1.16212	0.123895	0.859219	56	0.123895
GO:0045661 regulation of myoblast differentiation	0.12405	-1.17208	0.12405	0.859219	25	0.12405
GO:0001779 natural killer cell differentiation	0.124254	-1.17126	0.124254	0.859219	21	0.124254
GO:0044262 cellular carbohydrate metabolic process	0.12436	-1.1551	0.12436	0.859219	211	0.12436
GO:0042692 muscle cell differentiation	0.124405	-1.15435	0.124405	0.859219	320	0.124405
GO:0035051 cardiocyte differentiation	0.124583	-1.15609	0.124583	0.859219	95	0.124583
GO:2000058 regulation of protein ubiquitination involved in ubiquitin-dependent protein catabolic process	0.124731	-1.1753	0.124731	0.859219	17	0.124731
GO:0032964 collagen biosynthetic process	0.124798	-1.16369	0.124798	0.859219	31	0.124798
GO:0048742 regulation of skeletal muscle fiber development	0.124823	-1.15911	0.124823	0.859219	47	0.124823
GO:0017158 regulation of calcium ion-dependent exocytosis	0.12496	-1.16357	0.12496	0.859219	27	0.12496
GO:0002228 natural killer cell mediated immunity	0.125243	-1.15937	0.125243	0.859219	34	0.125243
GO:0042267 natural killer cell mediated cytotoxicity	0.125243	-1.15937	0.125243	0.859219	34	0.125243
GO:0034067 protein localization to Golgi apparatus	0.125926	-1.18231	0.125926	0.859219	11	0.125926
GO:0019835 cytolysis	0.126202	-1.15638	0.126202	0.859219	30	0.126202
GO:0051954 positive regulation of amine transport	0.126225	-1.15714	0.126225	0.859219	28	0.126225
GO:0090003 regulation of establishment of protein localization to plasma membrane	0.126355	-1.15949	0.126355	0.859219	23	0.126355
GO:0010459 negative regulation of heart rate	0.126407	-1.19735	0.126407	0.859219	10	0.126407
GO:0090066 regulation of anatomical structure size	0.127028	-1.14163	0.127028	0.859219	313	0.127028
GO:0003300 cardiac muscle hypertrophy	0.127115	-1.15129	0.127115	0.859219	34	0.127115
GO:0014897 striated muscle hypertrophy	0.127115	-1.15129	0.127115	0.859219	34	0.127115
GO:0050890 cognition	0.127529	-1.14007	0.127529	0.859219	179	0.127529
GO:0001961 positive regulation of cytokine-mediated signaling pathway	0.127681	-1.16052	0.127681	0.859219	17	0.127681
GO:0008286 insulin receptor signaling pathway	0.127851	-1.14172	0.127851	0.859219	71	0.127851
GO:0045064 T-helper 2 cell differentiation	0.128002	-1.16256	0.128002	0.859219	14	0.128002
GO:0001964 startle response	0.128077	-1.15394	0.128077	0.859219	19	0.128077
GO:0046321 positive regulation of fatty acid oxidation	0.128326	-1.16263	0.128326	0.859219	13	0.128326
GO:0060324 face development	0.128723	-1.14206	0.128723	0.859219	39	0.128723
GO:0010595 positive regulation of endothelial cell migration	0.12882	-1.14183	0.12882	0.859219	40	0.12882
GO:0051966 regulation of synaptic transmission, glutamatergic	0.129082	-1.14	0.129082	0.859219	38	0.129082
GO:0010634 positive regulation of epithelial cell migration	0.129199	-1.15004	0.129199	0.859219	18	0.129199
GO:0046324 regulation of glucose import	0.129479	-1.13604	0.129479	0.859219	46	0.129479
GO:0032409 regulation of transporter activity	0.129548	-1.13185	0.129548	0.859219	98	0.129548
GO:0033673 negative regulation of kinase activity	0.129736	-1.12991	0.129736	0.859219	146	0.129736
GO:0070613 regulation of protein processing	0.130114	-1.13592	0.130114	0.859219	33	0.130114
GO:0006140 regulation of nucleotide metabolic process	0.130601	-1.12449	0.130601	0.859219	339	0.130601
GO:0051928 positive regulation of calcium ion transport	0.130621	-1.12839	0.130621	0.859219	66	0.130621
GO:0048662 negative regulation of smooth muscle cell proliferation	0.130681	-1.13392	0.130681	0.859219	32	0.130681
GO:0003281 ventricular septum development	0.131525	-1.12798	0.131525	0.859219	44	0.131525
GO:0014812 muscle cell migration	0.131549	-1.12661	0.131549	0.859219	45	0.131549
GO:0070206 protein trimerization	0.131663	-1.13024	0.131663	0.859219	36	0.131663
GO:0007271 synaptic transmission, cholinergic	0.131834	-1.13516	0.131834	0.859219	22	0.131834
GO:0017144 drug metabolic process	0.13192	-1.13471	0.13192	0.859219	20	0.13192
GO:0009416 response to light stimulus	0.13221	-1.11779	0.13221	0.859219	179	0.13221
GO:0071599 otic vesicle development	0.132896	-1.13551	0.132896	0.859219	15	0.132896
GO:0048747 muscle fiber development	0.133336	-1.11382	0.133336	0.859219	106	0.133336
GO:0065005 protein-lipid complex assembly	0.133813	-1.14615	0.133813	0.859219	14	0.133813
GO:0030318 melanocyte differentiation	0.133984	-1.11937	0.133984	0.859219	28	0.133984
GO:0051051 negative regulation of transport	0.134109	-1.10827	0.134109	0.859219	304	0.134109
GO:0032147 activation of protein kinase activity	0.134187	-1.10875	0.134187	0.859219	176	0.134187
GO:0048505 regulation of timing of cell differentiation	0.134434	-1.14353	0.134434	0.859219	11	0.134434
GO:0051000 positive regulation of nitric-oxide synthase activity	0.134478	-1.13719	0.134478	0.859219	11	0.134478
GO:0002819 regulation of adaptive immune response	0.134596	-1.10856	0.134596	0.859219	103	0.134596
GO:0048644 muscle organ morphogenesis	0.134866	-1.10846	0.134866	0.859219	74	0.134866
GO:1900180 regulation of protein localization to nucleus	0.135446	-1.10359	0.135446	0.859219	130	0.135446
GO:0007584 response to nutrient	0.135542	-1.10785	0.135542	0.859219	47	0.135542
GO:0003207 cardiac chamber formation	0.135863	-1.12771	0.135863	0.859219	12	0.135863
GO:0060411 cardiac septum morphogenesis	0.135881	-1.10642	0.135881	0.859219	46	0.135881
GO:0070302 regulation of stress-activated protein kinase signaling cascade	0.136362	-1.09901	0.136362	0.859219	144	0.136362
GO:0043371 negative regulation of CD4-positive, alpha-beta T cell differentiation	0.136458	-1.131	0.136458	0.859219	10	0.136458
GO:0045623 negative regulation of T-helper cell differentiation	0.136458	-1.131	0.136458	0.859219	10	0.136458
GO:0014068 positive regulation of phosphatidylinositol 3-kinase cascade	0.137368	-1.09961	0.137368	0.859219	43	0.137368
GO:0043434 response to peptide hormone stimulus	0.137442	-1.09356	0.137442	0.859219	184	0.137442
GO:0043473 pigmentation	0.137667	-1.09505	0.137667	0.859219	73	0.137667
GO:0051897 positive regulation of protein kinase B signaling cascade	0.137924	-1.09535	0.137924	0.859219	61	0.137924
GO:0032306 regulation of prostaglandin secretion	0.138251	-1.1324	0.138251	0.859219	10	0.138251
GO:0032310 prostaglandin secretion	0.138251	-1.1324	0.138251	0.859219	10	0.138251
GO:0042053 regulation of dopamine metabolic process	0.138252	-1.12024	0.138252	0.859219	11	0.138252
GO:0001755 neural crest cell migration	0.138651	-1.09528	0.138651	0.859219	37	0.138651
GO:0042345 regulation of NF-kappaB import into nucleus	0.139187	-1.0945	0.139187	0.859219	32	0.139187
GO:0042348 NF-kappaB import into nucleus	0.139187	-1.0945	0.139187	0.859219	32	0.139187
GO:0021783 preganglionic parasympathetic nervous system development	0.139202	-1.10904	0.139202	0.859219	13	0.139202
GO:0032412 regulation of ion transmembrane transporter activity	0.139322	-1.08697	0.139322	0.859219	84	0.139322
GO:0002792 negative regulation of peptide secretion	0.13958	-1.09057	0.13958	0.859219	40	0.13958
GO:0048521 negative regulation of behavior	0.139604	-1.09167	0.139604	0.859219	32	0.139604
GO:0051291 protein heterooligomerization	0.139832	-1.08408	0.139832	0.859219	99	0.139832
GO:0014743 regulation of muscle hypertrophy	0.140173	-1.09723	0.140173	0.859219	21	0.140173
GO:0051346 negative regulation of hydrolase activity	0.140347	-1.07972	0.140347	0.859219	321	0.140347
GO:0009991 response to extracellular stimulus	0.140636	-1.07917	0.140636	0.859219	179	0.140636
GO:0019319 hexose biosynthetic process	0.140666	-1.08477	0.140666	0.859219	41	0.140666
GO:0006661 phosphatidylinositol biosynthetic process	0.14094	-1.08152	0.14094	0.859219	55	0.14094
GO:0072511 divalent inorganic cation transport	0.141183	-1.07604	0.141183	0.859219	295	0.141183
GO:0061061 muscle structure development	0.141223	-1.0755	0.141223	0.859219	465	0.141223
GO:0035967 cellular response to topologically incorrect protein	0.141485	-1.08176	0.141485	0.859219	37	0.141485
GO:2000060 positive regulation of protein ubiquitination involved in ubiquitin-dependent protein catabolic process	0.141562	-1.1107	0.141562	0.859219	11	0.141562
GO:0035249 synaptic transmission, glutamatergic	0.141849	-1.07691	0.141849	0.859219	61	0.141849
GO:0009187 cyclic nucleotide metabolic process	0.141851	-1.07409	0.141851	0.859219	143	0.141851
GO:0044706 multi-multicellular organism process	0.142094	-1.07323	0.142094	0.859219	128	0.142094
GO:1901616 organic hydroxy compound catabolic process	0.142095	-1.07732	0.142095	0.859219	48	0.142095
GO:0032633 interleukin-4 production	0.142422	-1.08021	0.142422	0.859219	29	0.142422
GO:0009593 detection of chemical stimulus	0.14318	-1.07237	0.14318	0.859219	58	0.14318
GO:0048846 axon extension involved in axon guidance	0.143189	-1.08295	0.143189	0.859219	19	0.143189
GO:0035239 tube morphogenesis	0.143197	-1.0671	0.143197	0.859219	308	0.143197
GO:0021527 spinal cord association neuron differentiation	0.143444	-1.08817	0.143444	0.859219	14	0.143444
GO:0021954 central nervous system neuron development	0.143525	-1.06965	0.143525	0.859219	58	0.143525
GO:0032872 regulation of stress-activated MAPK cascade	0.143673	-1.06604	0.143673	0.859219	143	0.143673
GO:0055001 muscle cell development	0.143719	-1.06562	0.143719	0.859219	162	0.143719
GO:0060347 heart trabecula formation	0.143828	-1.08978	0.143828	0.859219	13	0.143828
GO:0043534 blood vessel endothelial cell migration	0.144004	-1.06837	0.144004	0.859219	56	0.144004
GO:2001234 negative regulation of apoptotic signaling pathway	0.144424	-1.07569	0.144424	0.859219	21	0.144424
GO:0060219 camera-type eye photoreceptor cell differentiation	0.144451	-1.0853	0.144451	0.859219	13	0.144451
GO:1901652 response to peptide	0.144469	-1.06197	0.144469	0.859219	193	0.144469
GO:0046329 negative regulation of JNK cascade	0.144517	-1.07528	0.144517	0.859219	20	0.144517
GO:0031063 regulation of histone deacetylation	0.144621	-1.0761	0.144621	0.859219	19	0.144621
GO:0001503 ossification	0.144626	-1.06092	0.144626	0.859219	281	0.144626
GO:0030201 heparan sulfate proteoglycan metabolic process	0.144651	-1.08012	0.144651	0.859219	16	0.144651
GO:0044243 multicellular organismal catabolic process	0.144664	-1.07498	0.144664	0.859219	21	0.144664
GO:0050806 positive regulation of synaptic transmission	0.145298	-1.061	0.145298	0.859219	69	0.145298
GO:0030166 proteoglycan biosynthetic process	0.145494	-1.06607	0.145494	0.859219	31	0.145494
GO:0010611 regulation of cardiac muscle hypertrophy	0.145517	-1.07392	0.145517	0.859219	20	0.145517
GO:0030510 regulation of BMP signaling pathway	0.145814	-1.05965	0.145814	0.859219	66	0.145814
GO:0007257 activation of JUN kinase activity	0.145894	-1.06555	0.145894	0.859219	26	0.145894
GO:0046320 regulation of fatty acid oxidation	0.146003	-1.06785	0.146003	0.859219	21	0.146003
GO:0043496 regulation of protein homodimerization activity	0.146154	-1.0735	0.146154	0.859219	15	0.146154
GO:0042035 regulation of cytokine biosynthetic process	0.146243	-1.05596	0.146243	0.859219	86	0.146243
GO:0050982 detection of mechanical stimulus	0.146503	-1.06159	0.146503	0.859219	32	0.146503
GO:0002367 cytokine production involved in immune response	0.147157	-1.05553	0.147157	0.859219	44	0.147157
GO:0035024 negative regulation of Rho protein signal transduction	0.147207	-1.08747	0.147207	0.859219	11	0.147207
GO:0050767 regulation of neurogenesis	0.147238	-1.04899	0.147238	0.859219	451	0.147238
GO:0045197 establishment or maintenance of epithelial cell apical/basal polarity	0.147256	-1.07984	0.147256	0.859219	11	0.147256
GO:0021515 cell differentiation in spinal cord	0.147692	-1.05238	0.147692	0.859219	48	0.147692
GO:0043010 camera-type eye development	0.148027	-1.0461	0.148027	0.859219	240	0.148027
GO:0032673 regulation of interleukin-4 production	0.148097	-1.05776	0.148097	0.859219	23	0.148097
GO:0070085 glycosylation	0.148109	-1.04654	0.148109	0.859219	143	0.148109
GO:0034694 response to prostaglandin stimulus	0.148586	-1.07413	0.148586	0.859219	11	0.148586
GO:0051970 negative regulation of transmission of nerve impulse	0.149184	-1.04694	0.149184	0.859219	40	0.149184
GO:0001711 endodermal cell fate commitment	0.149836	-1.05539	0.149836	0.859219	16	0.149836
GO:0010866 regulation of triglyceride biosynthetic process	0.149914	-1.05791	0.149914	0.859219	14	0.149914
GO:0032648 regulation of interferon-beta production	0.149954	-1.04719	0.149954	0.859219	28	0.149954
GO:0046113 nucleobase catabolic process	0.150391	-1.07016	0.150391	0.859219	10	0.150391
GO:0021675 nerve development	0.150853	-1.03736	0.150853	0.859219	61	0.150853
GO:0050808 synapse organization	0.151023	-1.03422	0.151023	0.859219	130	0.151023
GO:0070168 negative regulation of biomineral tissue development	0.151029	-1.0528	0.151029	0.859219	17	0.151029
GO:0051348 negative regulation of transferase activity	0.151104	-1.03347	0.151104	0.859219	156	0.151104
GO:0032469 endoplasmic reticulum calcium ion homeostasis	0.151337	-1.05754	0.151337	0.859219	14	0.151337
GO:0055081 anion homeostasis	0.151409	-1.04165	0.151409	0.859219	30	0.151409
GO:0016125 sterol metabolic process	0.151637	-1.03206	0.151637	0.859219	103	0.151637
GO:0048488 synaptic vesicle endocytosis	0.151828	-1.04319	0.151828	0.859219	20	0.151828
GO:0008203 cholesterol metabolic process	0.152423	-1.02887	0.152423	0.859219	97	0.152423
GO:0060759 regulation of response to cytokine stimulus	0.152424	-1.0314	0.152424	0.859219	51	0.152424
GO:0021602 cranial nerve morphogenesis	0.152445	-1.03968	0.152445	0.859219	21	0.152445
GO:0003157 endocardium development	0.152467	-1.05614	0.152467	0.859219	12	0.152467
GO:0032011 ARF protein signal transduction	0.152644	-1.04641	0.152644	0.859219	15	0.152644
GO:0061180 mammary gland epithelium development	0.152681	-1.02953	0.152681	0.859219	64	0.152681
GO:0060972 left/right pattern formation	0.153247	-1.04314	0.153247	0.859219	14	0.153247
GO:0033365 protein localization to organelle	0.153758	-1.02114	0.153758	0.859219	381	0.153758
GO:0010002 cardioblast differentiation	0.154157	-1.03551	0.154157	0.859219	18	0.154157
GO:0060323 head morphogenesis	0.154221	-1.02737	0.154221	0.859219	35	0.154221
GO:0070471 uterine smooth muscle contraction	0.154506	-1.05472	0.154506	0.859219	10	0.154506
GO:0051896 regulation of protein kinase B signaling cascade	0.154956	-1.01862	0.154956	0.859219	87	0.154956
GO:0002683 negative regulation of immune system process	0.155021	-1.01663	0.155021	0.859219	194	0.155021
GO:0043279 response to alkaloid	0.155033	-1.01927	0.155033	0.859219	63	0.155033
GO:0001938 positive regulation of endothelial cell proliferation	0.155332	-1.0196	0.155332	0.859219	52	0.155332
GO:0003151 outflow tract morphogenesis	0.155468	-1.01838	0.155468	0.859219	54	0.155468
GO:0090317 negative regulation of intracellular protein transport	0.155809	-1.01675	0.155809	0.859219	56	0.155809
GO:0006869 lipid transport	0.155862	-1.01303	0.155862	0.859219	189	0.155862
GO:0050770 regulation of axonogenesis	0.156058	-1.01324	0.156058	0.859219	106	0.156058
GO:0045664 regulation of neuron differentiation	0.156403	-1.01006	0.156403	0.859219	378	0.156403
GO:0006972 hyperosmotic response	0.156542	-1.02746	0.156542	0.859219	15	0.156542
GO:0042069 regulation of catecholamine metabolic process	0.15725	-1.03024	0.15725	0.859219	12	0.15725
GO:0031018 endocrine pancreas development	0.157372	-1.01291	0.157372	0.859219	35	0.157372
GO:0003338 metanephros morphogenesis	0.157416	-1.01991	0.157416	0.859219	20	0.157416
GO:0048009 insulin-like growth factor receptor signaling pathway	0.157518	-1.01399	0.157518	0.859219	30	0.157518
GO:0030513 positive regulation of BMP signaling pathway	0.157525	-1.01395	0.157525	0.859219	29	0.157525
GO:0009651 response to salt stress	0.157575	-1.02064	0.157575	0.859219	17	0.157575
GO:0061384 heart trabecula morphogenesis	0.157794	-1.0175	0.157794	0.859219	21	0.157794
GO:0046164 alcohol catabolic process	0.158003	-1.00915	0.158003	0.859219	42	0.158003
GO:0000272 polysaccharide catabolic process	0.158073	-1.01831	0.158073	0.859219	19	0.158073
GO:0032228 regulation of synaptic transmission, GABAergic	0.158322	-1.0124	0.158322	0.859219	24	0.158322
GO:0030900 forebrain development	0.158349	-1.00224	0.158349	0.859219	264	0.158349
GO:0006893 Golgi to plasma membrane transport	0.158398	-1.01034	0.158398	0.859219	31	0.158398
GO:0043949 regulation of cAMP-mediated signaling	0.158756	-1.02377	0.158756	0.859219	13	0.158756
GO:0006816 calcium ion transport	0.158849	-1.00015	0.158849	0.859219	273	0.158849
GO:0032305 positive regulation of icosanoid secretion	0.159434	-1.02208	0.159434	0.859219	13	0.159434
GO:0072210 metanephric nephron development	0.15978	-1.00573	0.15978	0.859219	27	0.15978
GO:0007616 long-term memory	0.160252	-1.00477	0.160252	0.859219	23	0.160252
GO:0048562 embryonic organ morphogenesis	0.160999	-0.991464	0.160999	0.859219	232	0.160999
GO:0001959 regulation of cytokine-mediated signaling pathway	0.16113	-0.995449	0.16113	0.859219	45	0.16113
GO:0045834 positive regulation of lipid metabolic process	0.16136	-0.991384	0.16136	0.859219	100	0.16136
GO:0072657 protein localization to membrane	0.161531	-0.990471	0.161531	0.859219	108	0.161531
GO:0010765 positive regulation of sodium ion transport	0.161603	-1.00038	0.161603	0.859219	22	0.161603
GO:0051281 positive regulation of release of sequestered calcium ion into cytosol	0.161754	-1.00231	0.161754	0.859219	18	0.161754
GO:0006875 cellular metal ion homeostasis	0.162056	-0.986802	0.162056	0.859219	326	0.162056
GO:0000060 protein import into nucleus, translocation	0.162312	-0.99129	0.162312	0.859219	40	0.162312
GO:0051606 detection of stimulus	0.162462	-0.985965	0.162462	0.859219	155	0.162462
GO:0050871 positive regulation of B cell activation	0.162462	-0.988907	0.162462	0.859219	59	0.162462
GO:0022037 metencephalon development	0.162466	-0.987679	0.162466	0.859219	75	0.162466
GO:0071354 cellular response to interleukin-6	0.16248	-1.00652	0.16248	0.859219	13	0.16248
GO:0090049 regulation of cell migration involved in sprouting angiogenesis	0.162561	-1.01033	0.162561	0.859219	11	0.162561
GO:0086003 cardiac muscle cell contraction	0.162567	-1.0144	0.162567	0.859219	10	0.162567
GO:0014910 regulation of smooth muscle cell migration	0.162601	-0.990459	0.162601	0.859219	38	0.162601
GO:0045913 positive regulation of carbohydrate metabolic process	0.16282	-0.988307	0.16282	0.859219	47	0.16282
GO:0030574 collagen catabolic process	0.162831	-0.998879	0.162831	0.859219	18	0.162831
GO:0009314 response to radiation	0.162928	-0.983441	0.162928	0.859219	257	0.162928
GO:0051646 mitochondrion localization	0.162991	-0.995325	0.162991	0.859219	20	0.162991
GO:0090002 establishment of protein localization to plasma membrane	0.16329	-0.986402	0.16329	0.859219	46	0.16329
GO:0007215 glutamate receptor signaling pathway	0.163309	-0.985064	0.163309	0.859219	61	0.163309
GO:0007422 peripheral nervous system development	0.163731	-0.983408	0.163731	0.859219	59	0.163731
GO:0016601 Rac protein signal transduction	0.163795	-0.991207	0.163795	0.859219	23	0.163795
GO:0006706 steroid catabolic process	0.163848	-0.995038	0.163848	0.859219	16	0.163848
GO:0010951 negative regulation of endopeptidase activity	0.164246	-0.97879	0.164246	0.859219	150	0.164246
GO:0018279 protein N-linked glycosylation via asparagine	0.164351	-1.00184	0.164351	0.859219	11	0.164351
GO:0006936 muscle contraction	0.164592	-0.977131	0.164592	0.859219	180	0.164592
GO:0042982 amyloid precursor protein metabolic process	0.165492	-0.987147	0.165492	0.859219	17	0.165492
GO:0060396 growth hormone receptor signaling pathway	0.165519	-0.994483	0.165519	0.859219	12	0.165519
GO:0071378 cellular response to growth hormone stimulus	0.165519	-0.994483	0.165519	0.859219	12	0.165519
GO:0001822 kidney development	0.16616	-0.971136	0.16616	0.859219	166	0.16616
GO:0001525 angiogenesis	0.166266	-0.969758	0.166266	0.859219	342	0.166266
GO:2000191 regulation of fatty acid transport	0.166334	-0.98098	0.166334	0.859219	24	0.166334
GO:0043491 protein kinase B signaling cascade	0.166464	-0.970518	0.166464	0.859219	110	0.166464
GO:0015874 norepinephrine transport	0.166541	-0.982311	0.166541	0.859219	19	0.166541
GO:0048167 regulation of synaptic plasticity	0.166771	-0.969288	0.166771	0.859219	106	0.166771
GO:0070838 divalent metal ion transport	0.167184	-0.966178	0.167184	0.859219	292	0.167184
GO:2001235 positive regulation of apoptotic signaling pathway	0.167193	-0.971505	0.167193	0.859219	39	0.167193
GO:0031344 regulation of cell projection organization	0.167412	-0.965237	0.167412	0.859219	301	0.167412
GO:0070373 negative regulation of ERK1 and ERK2 cascade	0.168211	-0.971888	0.168211	0.859219	23	0.168211
GO:0042036 negative regulation of cytokine biosynthetic process	0.168461	-0.971258	0.168461	0.859219	23	0.168461
GO:0030317 sperm motility	0.168618	-0.966367	0.168618	0.859219	37	0.168618
GO:0003171 atrioventricular valve development	0.168706	-0.986232	0.168706	0.859219	12	0.168706
GO:0060337 type I interferon-mediated signaling pathway	0.168895	-0.984918	0.168895	0.859219	11	0.168895
GO:0055072 iron ion homeostasis	0.168983	-0.963229	0.168983	0.859219	53	0.168983
GO:0052173 response to defenses of other organism involved in symbiotic interaction	0.169108	-0.985486	0.169108	0.859219	10	0.169108
GO:0052200 response to host defenses	0.169108	-0.985486	0.169108	0.859219	10	0.169108
GO:0075136 response to host	0.169108	-0.985486	0.169108	0.859219	10	0.169108
GO:0051181 cofactor transport	0.169609	-0.970221	0.169609	0.859219	17	0.169609
GO:0009894 regulation of catabolic process	0.169747	-0.955627	0.169747	0.859219	499	0.169747
GO:0046716 muscle cell homeostasis	0.169821	-0.97282	0.169821	0.859219	14	0.169821
GO:0040020 regulation of meiosis	0.169824	-0.964926	0.169824	0.859219	24	0.169824
GO:0051937 catecholamine transport	0.170181	-0.958249	0.170181	0.859219	49	0.170181
GO:0090312 positive regulation of protein deacetylation	0.170767	-0.973181	0.170767	0.859219	12	0.170767
GO:0060419 heart growth	0.170792	-0.955771	0.170792	0.859219	57	0.170792
GO:0045981 positive regulation of nucleotide metabolic process	0.170949	-0.953541	0.170949	0.859219	74	0.170949
GO:1900542 regulation of purine nucleotide metabolic process	0.171185	-0.950172	0.171185	0.859219	333	0.171185
GO:0060760 positive regulation of response to cytokine stimulus	0.171647	-0.962666	0.171647	0.859219	18	0.171647
GO:0070201 regulation of establishment of protein localization	0.171974	-0.947098	0.171974	0.859219	329	0.171974
GO:0090190 positive regulation of branching involved in ureteric bud morphogenesis	0.172106	-0.957985	0.172106	0.859219	22	0.172106
GO:0050432 catecholamine secretion	0.172169	-0.951448	0.172169	0.859219	40	0.172169
GO:0019430 removal of superoxide radicals	0.172249	-0.964635	0.172249	0.859219	14	0.172249
GO:0071451 cellular response to superoxide	0.172249	-0.964635	0.172249	0.859219	14	0.172249
GO:0002328 pro-B cell differentiation	0.172937	-0.97186	0.172937	0.859219	10	0.172937
GO:0040018 positive regulation of multicellular organism growth	0.173276	-0.948764	0.173276	0.859219	31	0.173276
GO:0002237 response to molecule of bacterial origin	0.173293	-0.942572	0.173293	0.859219	173	0.173293
GO:0006887 exocytosis	0.173428	-0.941827	0.173428	0.859219	199	0.173428
GO:0050678 regulation of epithelial cell proliferation	0.17361	-0.941175	0.17361	0.859219	202	0.17361
GO:0014009 glial cell proliferation	0.173632	-0.951807	0.173632	0.859219	22	0.173632
GO:0031346 positive regulation of cell projection organization	0.17368	-0.941045	0.17368	0.859219	169	0.17368
GO:0071216 cellular response to biotic stimulus	0.174064	-0.940368	0.174064	0.859219	106	0.174064
GO:0048738 cardiac muscle tissue development	0.174094	-0.939779	0.174094	0.859219	148	0.174094
GO:0045932 negative regulation of muscle contraction	0.174164	-0.952986	0.174164	0.859219	19	0.174164
GO:1900274 regulation of phospholipase C activity	0.174309	-0.949864	0.174309	0.859219	19	0.174309
GO:0016050 vesicle organization	0.174496	-0.939231	0.174496	0.859219	88	0.174496
GO:0000187 activation of MAPK activity	0.174618	-0.938636	0.174618	0.859219	94	0.174618
GO:0042157 lipoprotein metabolic process	0.17524	-0.936298	0.17524	0.859219	84	0.17524
GO:0032309 icosanoid secretion	0.1753	-0.941898	0.1753	0.859219	30	0.1753
GO:0034620 cellular response to unfolded protein	0.175493	-0.93978	0.175493	0.859219	32	0.175493
GO:0030878 thyroid gland development	0.175657	-0.946103	0.175657	0.859219	19	0.175657
GO:0016197 endosomal transport	0.17755	-0.927116	0.17755	0.859219	104	0.17755
GO:0006107 oxaloacetate metabolic process	0.177696	-0.948167	0.177696	0.859219	11	0.177696
GO:0010970 microtubule-based transport	0.177705	-0.928007	0.177705	0.859219	59	0.177705
GO:0030705 cytoskeleton-dependent intracellular transport	0.177705	-0.928007	0.177705	0.859219	59	0.177705
GO:0031347 regulation of defense response	0.177897	-0.924176	0.177897	0.859219	310	0.177897
GO:0030802 regulation of cyclic nucleotide biosynthetic process	0.177921	-0.925595	0.177921	0.859219	96	0.177921
GO:0002920 regulation of humoral immune response	0.178702	-0.929206	0.178702	0.859219	27	0.178702
GO:0009855 determination of bilateral symmetry	0.178845	-0.922257	0.178845	0.859219	90	0.178845
GO:0071357 cellular response to type I interferon	0.179698	-0.938813	0.179698	0.859219	12	0.179698
GO:0009617 response to bacterium	0.17994	-0.916295	0.17994	0.859219	313	0.17994
GO:0007265 Ras protein signal transduction	0.180029	-0.916212	0.180029	0.859219	221	0.180029
GO:0051969 regulation of transmission of nerve impulse	0.180034	-0.916128	0.180034	0.859219	244	0.180034
GO:0060415 muscle tissue morphogenesis	0.180062	-0.918906	0.180062	0.859219	66	0.180062
GO:0030799 regulation of cyclic nucleotide metabolic process	0.180065	-0.917098	0.180065	0.859219	108	0.180065
GO:0000288 nuclear-transcribed mRNA catabolic process, deadenylation-dependent decay	0.180135	-0.928723	0.180135	0.859219	18	0.180135
GO:0001667 ameboidal cell migration	0.180461	-0.91563	0.180461	0.859219	116	0.180461
GO:0045749 negative regulation of S phase of mitotic cell cycle	0.180535	-0.940144	0.180535	0.859219	10	0.180535
GO:0010927 cellular component assembly involved in morphogenesis	0.181026	-0.912873	0.181026	0.859219	149	0.181026
GO:0007611 learning or memory	0.181032	-0.912752	0.181032	0.859219	168	0.181032
GO:0010769 regulation of cell morphogenesis involved in differentiation	0.181066	-0.912456	0.181066	0.859219	194	0.181066
GO:0031532 actin cytoskeleton reorganization	0.181274	-0.915004	0.181274	0.859219	52	0.181274
GO:0030213 hyaluronan biosynthetic process	0.181394	-0.94364	0.181394	0.859219	10	0.181394
GO:0003002 regionalization	0.181464	-0.910541	0.181464	0.859219	307	0.181464
GO:0006998 nuclear envelope organization	0.181617	-0.924908	0.181617	0.859219	17	0.181617
GO:0090150 establishment of protein localization to membrane	0.181667	-0.913377	0.181667	0.859219	49	0.181667
GO:0050772 positive regulation of axonogenesis	0.181801	-0.91287	0.181801	0.859219	49	0.181801
GO:0006570 tyrosine metabolic process	0.181965	-0.938814	0.181965	0.859219	10	0.181965
GO:0045428 regulation of nitric oxide biosynthetic process	0.181977	-0.912731	0.181977	0.859219	44	0.181977
GO:0070372 regulation of ERK1 and ERK2 cascade	0.182419	-0.908189	0.182419	0.859219	120	0.182419
GO:0042417 dopamine metabolic process	0.182614	-0.91313	0.182614	0.859219	29	0.182614
GO:0050974 detection of mechanical stimulus involved in sensory perception	0.182747	-0.914687	0.182747	0.859219	26	0.182747
GO:1900544 positive regulation of purine nucleotide metabolic process	0.182808	-0.907591	0.182808	0.859219	73	0.182808
GO:0071219 cellular response to molecule of bacterial origin	0.182909	-0.906588	0.182909	0.859219	94	0.182909
GO:2001238 positive regulation of extrinsic apoptotic signaling pathway	0.183006	-0.91552	0.183006	0.859219	19	0.183006
GO:0016567 protein ubiquitination	0.183252	-0.903608	0.183252	0.859219	365	0.183252
GO:0003229 ventricular cardiac muscle tissue development	0.183526	-0.906856	0.183526	0.859219	49	0.183526
GO:0071600 otic vesicle morphogenesis	0.183699	-0.920335	0.183699	0.859219	12	0.183699
GO:0021591 ventricular system development	0.18413	-0.913724	0.18413	0.859219	19	0.18413
GO:0030902 hindbrain development	0.184309	-0.900864	0.184309	0.859219	115	0.184309
GO:0043113 receptor clustering	0.184341	-0.906009	0.184341	0.859219	30	0.184341
GO:0060291 long-term synaptic potentiation	0.184369	-0.906505	0.184369	0.859219	28	0.184369
GO:0002753 cytoplasmic pattern recognition receptor signaling pathway	0.18472	-0.915349	0.18472	0.859219	13	0.18472
GO:0046580 negative regulation of Ras protein signal transduction	0.184861	-0.903372	0.184861	0.859219	33	0.184861
GO:0003012 muscle system process	0.185107	-0.897063	0.185107	0.859219	210	0.185107
GO:2000278 regulation of DNA biosynthetic process	0.185115	-0.908979	0.185115	0.859219	17	0.185115
GO:0061383 trabecula morphogenesis	0.186229	-0.899093	0.186229	0.859219	34	0.186229
GO:0009566 fertilization	0.186421	-0.893088	0.186421	0.859219	107	0.186421
GO:0031329 regulation of cellular catabolic process	0.186997	-0.889486	0.186997	0.859219	428	0.186997
GO:0046488 phosphatidylinositol metabolic process	0.186999	-0.890949	0.186999	0.859219	104	0.186999
GO:0010737 protein kinase A signaling cascade	0.187554	-0.903814	0.187554	0.859219	13	0.187554
GO:0003351 epithelial cilium movement	0.188131	-0.905011	0.188131	0.859219	13	0.188131
GO:0048839 inner ear development	0.18859	-0.884349	0.18859	0.859219	166	0.18859
GO:0031952 regulation of protein autophosphorylation	0.188611	-0.89096	0.188611	0.859219	26	0.188611
GO:0007009 plasma membrane organization	0.188858	-0.884166	0.188858	0.859219	100	0.188858
GO:0014896 muscle hypertrophy	0.188903	-0.888309	0.188903	0.859219	36	0.188903
GO:0046364 monosaccharide biosynthetic process	0.188972	-0.886001	0.188972	0.859219	47	0.188972
GO:0034332 adherens junction organization	0.18924	-0.885356	0.18924	0.859219	48	0.18924
GO:0051251 positive regulation of lymphocyte activation	0.189247	-0.881987	0.189247	0.859219	172	0.189247
GO:0001774 microglial cell activation	0.189297	-0.898017	0.189297	0.859219	13	0.189297
GO:0016137 glycoside metabolic process	0.189473	-0.899785	0.189473	0.859219	11	0.189473
GO:0060457 negative regulation of digestive system process	0.189477	-0.907086	0.189477	0.859219	10	0.189477
GO:0072073 kidney epithelium development	0.189586	-0.88617	0.189586	0.859219	40	0.189586
GO:0021522 spinal cord motor neuron differentiation	0.189713	-0.88571	0.189713	0.859219	31	0.189713
GO:0001941 postsynaptic membrane organization	0.189917	-0.895558	0.189917	0.859219	13	0.189917
GO:0035265 organ growth	0.19005	-0.879874	0.19005	0.859219	99	0.19005
GO:0060562 epithelial tube morphogenesis	0.190147	-0.878083	0.190147	0.859219	294	0.190147
GO:0006695 cholesterol biosynthetic process	0.190181	-0.882819	0.190181	0.859219	36	0.190181
GO:0060444 branching involved in mammary gland duct morphogenesis	0.190246	-0.886377	0.190246	0.859219	27	0.190246
GO:0016079 synaptic vesicle exocytosis	0.190396	-0.882933	0.190396	0.859219	32	0.190396
GO:0052652 cyclic purine nucleotide metabolic process	0.190438	-0.878021	0.190438	0.859219	113	0.190438
GO:0070661 leukocyte proliferation	0.19091	-0.875614	0.19091	0.859219	204	0.19091
GO:0006826 iron ion transport	0.190922	-0.886826	0.190922	0.859219	22	0.190922
GO:0033273 response to vitamin	0.191376	-0.88384	0.191376	0.859219	20	0.191376
GO:0031667 response to nutrient levels	0.191674	-0.873029	0.191674	0.859219	156	0.191674
GO:0035418 protein localization to synapse	0.19198	-0.891385	0.19198	0.859219	14	0.19198
GO:0030808 regulation of nucleotide biosynthetic process	0.192119	-0.872106	0.192119	0.859219	98	0.192119
GO:0015844 monoamine transport	0.192868	-0.870402	0.192868	0.859219	64	0.192868
GO:0031333 negative regulation of protein complex assembly	0.193283	-0.868624	0.193283	0.859219	70	0.193283
GO:0060325 face morphogenesis	0.193731	-0.871486	0.193731	0.859219	31	0.193731
GO:0035176 social behavior	0.193915	-0.871089	0.193915	0.859219	27	0.193915
GO:0045454 cell redox homeostasis	0.194099	-0.866533	0.194099	0.859219	54	0.194099
GO:0002253 activation of immune response	0.194176	-0.863586	0.194176	0.859219	195	0.194176
GO:0003333 amino acid transmembrane transport	0.194321	-0.866506	0.194321	0.859219	44	0.194321
GO:0001909 leukocyte mediated cytotoxicity	0.194394	-0.865507	0.194394	0.859219	61	0.194394
GO:0032692 negative regulation of interleukin-1 production	0.194646	-0.87829	0.194646	0.859219	12	0.194646
GO:0006301 postreplication repair	0.194655	-0.874467	0.194655	0.859219	16	0.194655
GO:0003181 atrioventricular valve morphogenesis	0.1948	-0.888648	0.1948	0.859219	10	0.1948
GO:0042471 ear morphogenesis	0.194945	-0.86146	0.194945	0.859219	117	0.194945
GO:0007141 male meiosis I	0.195184	-0.877194	0.195184	0.859219	13	0.195184
GO:0050885 neuromuscular process controlling balance	0.19534	-0.862059	0.19534	0.859219	52	0.19534
GO:0045792 negative regulation of cell size	0.195431	-0.880367	0.195431	0.859219	10	0.195431
GO:0042308 negative regulation of protein import into nucleus	0.195545	-0.862531	0.195545	0.859219	43	0.195545
GO:0048015 phosphatidylinositol-mediated signaling	0.195774	-0.858967	0.195774	0.859219	90	0.195774
GO:0030517 negative regulation of axon extension	0.195865	-0.866421	0.195865	0.859219	20	0.195865
GO:0003222 ventricular trabecula myocardium morphogenesis	0.195893	-0.88084	0.195893	0.859219	10	0.195893
GO:0040034 regulation of development, heterochronic	0.196013	-0.873562	0.196013	0.859219	13	0.196013
GO:0006635 fatty acid beta-oxidation	0.196161	-0.859572	0.196161	0.859219	46	0.196161
GO:0006497 protein lipidation	0.196551	-0.857316	0.196551	0.859219	57	0.196551
GO:2000243 positive regulation of reproductive process	0.196595	-0.856256	0.196595	0.859219	78	0.196595
GO:0051386 regulation of nerve growth factor receptor signaling pathway	0.196663	-0.875713	0.196663	0.859219	10	0.196663
GO:1901216 positive regulation of neuron death	0.196781	-0.857318	0.196781	0.859219	50	0.196781
GO:0009713 catechol-containing compound biosynthetic process	0.196941	-0.8647	0.196941	0.859219	17	0.196941
GO:0034312 diol biosynthetic process	0.196941	-0.8647	0.196941	0.859219	17	0.196941
GO:0042423 catecholamine biosynthetic process	0.196941	-0.8647	0.196941	0.859219	17	0.196941
GO:0046189 phenol-containing compound biosynthetic process	0.196941	-0.8647	0.196941	0.859219	17	0.196941
GO:0021535 cell migration in hindbrain	0.197052	-0.875348	0.197052	0.859219	11	0.197052
GO:0043409 negative regulation of MAPK cascade	0.197526	-0.852454	0.197526	0.859219	97	0.197526
GO:0070741 response to interleukin-6	0.197584	-0.86427	0.197584	0.859219	15	0.197584
GO:0035601 protein deacylation	0.197755	-0.852904	0.197755	0.859219	58	0.197755
GO:0003161 cardiac conduction system development	0.19786	-0.872993	0.19786	0.859219	11	0.19786
GO:0030968 endoplasmic reticulum unfolded protein response	0.197968	-0.855055	0.197968	0.859219	31	0.197968
GO:0045078 positive regulation of interferon-gamma biosynthetic process	0.198387	-0.864315	0.198387	0.859219	12	0.198387
GO:0010559 regulation of glycoprotein biosynthetic process	0.19871	-0.853505	0.19871	0.859219	27	0.19871
GO:0006790 sulfur compound metabolic process	0.198727	-0.847414	0.198727	0.859219	153	0.198727
GO:0016575 histone deacetylation	0.198795	-0.849986	0.198795	0.859219	46	0.198795
GO:0010563 negative regulation of phosphorus metabolic process	0.198804	-0.846661	0.198804	0.859219	247	0.198804
GO:0045936 negative regulation of phosphate metabolic process	0.198804	-0.846661	0.198804	0.859219	247	0.198804
GO:1901654 response to ketone	0.198935	-0.853736	0.198935	0.859219	25	0.198935
GO:0072384 organelle transport along microtubule	0.19906	-0.853397	0.19906	0.859219	24	0.19906
GO:0042113 B cell activation	0.199131	-0.845816	0.199131	0.859219	173	0.199131
GO:0022604 regulation of cell morphogenesis	0.199356	-0.844554	0.199356	0.859219	297	0.199356
GO:0002062 chondrocyte differentiation	0.200112	-0.84429	0.200112	0.859219	67	0.200112
GO:0043507 positive regulation of JUN kinase activity	0.200122	-0.845084	0.200122	0.859219	52	0.200122
GO:0048538 thymus development	0.200342	-0.846607	0.200342	0.859219	34	0.200342
GO:0042993 positive regulation of transcription factor import into nucleus	0.200501	-0.845901	0.200501	0.859219	31	0.200501
GO:0072207 metanephric epithelium development	0.200675	-0.858888	0.200675	0.859219	11	0.200675
GO:0060078 regulation of postsynaptic membrane potential	0.20128	-0.841071	0.20128	0.859219	46	0.20128
GO:0042537 benzene-containing compound metabolic process	0.201366	-0.848175	0.201366	0.859219	18	0.201366
GO:0031998 regulation of fatty acid beta-oxidation	0.201548	-0.849262	0.201548	0.859219	15	0.201548
GO:0015695 organic cation transport	0.201551	-0.84265	0.201551	0.859219	29	0.201551
GO:0007184 SMAD protein import into nucleus	0.20203	-0.845668	0.20203	0.859219	18	0.20203
GO:0060674 placenta blood vessel development	0.202083	-0.841079	0.202083	0.859219	27	0.202083
GO:0015980 energy derivation by oxidation of organic compounds	0.202103	-0.835349	0.202103	0.859219	149	0.202103
GO:0007044 cell-substrate junction assembly	0.20218	-0.83845	0.20218	0.859219	48	0.20218
GO:0017156 calcium ion-dependent exocytosis	0.202191	-0.837309	0.202191	0.859219	52	0.202191
GO:0007157 heterophilic cell-cell adhesion	0.202408	-0.83928	0.202408	0.859219	30	0.202408
GO:0019369 arachidonic acid metabolic process	0.202688	-0.842166	0.202688	0.859219	19	0.202688
GO:0043171 peptide catabolic process	0.202851	-0.8512	0.202851	0.859219	11	0.202851
GO:0006940 regulation of smooth muscle contraction	0.202908	-0.835922	0.202908	0.859219	48	0.202908
GO:0001654 eye development	0.203073	-0.831321	0.203073	0.859219	286	0.203073
GO:0033059 cellular pigmentation	0.203106	-0.839564	0.203106	0.859219	21	0.203106
GO:0050654 chondroitin sulfate proteoglycan metabolic process	0.203229	-0.839085	0.203229	0.859219	21	0.203229
GO:0035307 positive regulation of protein dephosphorylation	0.203326	-0.849245	0.203326	0.859219	12	0.203326
GO:0042474 middle ear morphogenesis	0.203551	-0.836972	0.203551	0.859219	24	0.203551
GO:0008015 blood circulation	0.203551	-0.829579	0.203551	0.859219	327	0.203551
GO:0010661 positive regulation of muscle cell apoptotic process	0.203771	-0.847918	0.203771	0.859219	11	0.203771
GO:0019933 cAMP-mediated signaling	0.203871	-0.834165	0.203871	0.859219	30	0.203871
GO:0060338 regulation of type I interferon-mediated signaling pathway	0.20389	-0.849497	0.20389	0.859219	10	0.20389
GO:0044246 regulation of multicellular organismal metabolic process	0.203942	-0.833198	0.203942	0.859219	35	0.203942
GO:0007632 visual behavior	0.204125	-0.831162	0.204125	0.859219	43	0.204125
GO:0010662 regulation of striated muscle cell apoptotic process	0.204137	-0.842817	0.204137	0.859219	13	0.204137
GO:0010665 regulation of cardiac muscle cell apoptotic process	0.204137	-0.842817	0.204137	0.859219	13	0.204137
GO:0032012 regulation of ARF protein signal transduction	0.204377	-0.831613	0.204377	0.859219	36	0.204377
GO:0090311 regulation of protein deacetylation	0.204621	-0.832584	0.204621	0.859219	25	0.204621
GO:0014909 smooth muscle cell migration	0.204739	-0.829182	0.204739	0.859219	41	0.204739
GO:0051647 nucleus localization	0.204963	-0.833253	0.204963	0.859219	22	0.204963
GO:0030031 cell projection assembly	0.205088	-0.824402	0.205088	0.859219	213	0.205088
GO:0010761 fibroblast migration	0.205301	-0.831336	0.205301	0.859219	22	0.205301
GO:0033598 mammary gland epithelial cell proliferation	0.205314	-0.829979	0.205314	0.859219	26	0.205314
GO:0042992 negative regulation of transcription factor import into nucleus	0.205774	-0.827605	0.205774	0.859219	28	0.205774
GO:0009190 cyclic nucleotide biosynthetic process	0.205794	-0.822631	0.205794	0.859219	114	0.205794
GO:0046209 nitric oxide metabolic process	0.205866	-0.824048	0.205866	0.859219	55	0.205866
GO:0043467 regulation of generation of precursor metabolites and energy	0.205883	-0.824233	0.205883	0.859219	53	0.205883
GO:0006109 regulation of carbohydrate metabolic process	0.205913	-0.822403	0.205913	0.859219	107	0.205913
GO:0003279 cardiac septum development	0.206558	-0.82178	0.206558	0.859219	60	0.206558
GO:0002718 regulation of cytokine production involved in immune response	0.206635	-0.823291	0.206635	0.859219	37	0.206635
GO:0051058 negative regulation of small GTPase mediated signal transduction	0.206819	-0.82272	0.206819	0.859219	34	0.206819
GO:0010863 positive regulation of phospholipase C activity	0.206993	-0.827153	0.206993	0.859219	18	0.206993
GO:0090279 regulation of calcium ion import	0.207081	-0.826227	0.207081	0.859219	20	0.207081
GO:0010469 regulation of receptor activity	0.207214	-0.818586	0.207214	0.859219	73	0.207214
GO:0007200 phospholipase C-activating G-protein coupled receptor signaling pathway	0.207745	-0.81783	0.207745	0.859219	52	0.207745
GO:0002456 T cell mediated immunity	0.207795	-0.818112	0.207795	0.859219	52	0.207795
GO:0046777 protein autophosphorylation	0.207871	-0.814763	0.207871	0.859219	183	0.207871
GO:0048017 inositol lipid-mediated signaling	0.208195	-0.81463	0.208195	0.859219	91	0.208195
GO:0042088 T-helper 1 type immune response	0.208385	-0.818039	0.208385	0.859219	35	0.208385
GO:0030101 natural killer cell activation	0.208423	-0.815566	0.208423	0.859219	48	0.208423
GO:0009435 NAD biosynthetic process	0.208487	-0.830836	0.208487	0.859219	10	0.208487
GO:0010762 regulation of fibroblast migration	0.208515	-0.824797	0.208515	0.859219	15	0.208515
GO:0090207 regulation of triglyceride metabolic process	0.208812	-0.818083	0.208812	0.859219	24	0.208812
GO:0046854 phosphatidylinositol phosphorylation	0.208947	-0.818341	0.208947	0.859219	26	0.208947
GO:0003013 circulatory system process	0.20899	-0.810482	0.20899	0.859219	328	0.20899
GO:0021517 ventral spinal cord development	0.209122	-0.814634	0.209122	0.859219	35	0.209122
GO:0009306 protein secretion	0.209178	-0.810368	0.209178	0.859219	167	0.209178
GO:0007214 gamma-aminobutyric acid signaling pathway	0.209243	-0.81845	0.209243	0.859219	20	0.209243
GO:0042347 negative regulation of NF-kappaB import into nucleus	0.209421	-0.824361	0.209421	0.859219	13	0.209421
GO:0007040 lysosome organization	0.209682	-0.81416	0.209682	0.859219	27	0.209682
GO:0007338 single fertilization	0.209984	-0.809014	0.209984	0.859219	71	0.209984
GO:0035162 embryonic hemopoiesis	0.21011	-0.81225	0.21011	0.859219	28	0.21011
GO:0031623 receptor internalization	0.210505	-0.807869	0.210505	0.859219	57	0.210505
GO:0071391 cellular response to estrogen stimulus	0.21087	-0.820026	0.21087	0.859219	12	0.21087
GO:1901658 glycosyl compound catabolic process	0.210936	-0.803523	0.210936	0.859219	480	0.210936
GO:0021510 spinal cord development	0.211032	-0.805234	0.211032	0.859219	71	0.211032
GO:0043500 muscle adaptation	0.211141	-0.807477	0.211141	0.859219	38	0.211141
GO:1900371 regulation of purine nucleotide biosynthetic process	0.211238	-0.80387	0.211238	0.859219	97	0.211238
GO:0046634 regulation of alpha-beta T cell activation	0.211369	-0.804802	0.211369	0.859219	60	0.211369
GO:0060561 apoptotic process involved in morphogenesis	0.211766	-0.812252	0.211766	0.859219	15	0.211766
GO:0055074 calcium ion homeostasis	0.212132	-0.799617	0.212132	0.859219	295	0.212132
GO:0000303 response to superoxide	0.21258	-0.808521	0.21258	0.859219	17	0.21258
GO:0009612 response to mechanical stimulus	0.212685	-0.800448	0.212685	0.859219	60	0.212685
GO:0048703 embryonic viscerocranium morphogenesis	0.212883	-0.817048	0.212883	0.859219	10	0.212883
GO:0045746 negative regulation of Notch signaling pathway	0.213183	-0.807403	0.213183	0.859219	16	0.213183
GO:0001889 liver development	0.213235	-0.797639	0.213235	0.859219	69	0.213235
GO:0048736 appendage development	0.213283	-0.796334	0.213283	0.859219	149	0.213283
GO:0060173 limb development	0.213283	-0.796334	0.213283	0.859219	149	0.213283
GO:0045923 positive regulation of fatty acid metabolic process	0.213318	-0.800968	0.213318	0.859219	29	0.213318
GO:0031000 response to caffeine	0.213458	-0.809468	0.213458	0.859219	12	0.213458
GO:0006612 protein targeting to membrane	0.213705	-0.797057	0.213705	0.859219	49	0.213705
GO:0033158 regulation of protein import into nucleus, translocation	0.213973	-0.802087	0.213973	0.859219	19	0.213973
GO:0032400 melanosome localization	0.213982	-0.80926	0.213982	0.859219	11	0.213982
GO:0060037 pharyngeal system development	0.214122	-0.805211	0.214122	0.859219	14	0.214122
GO:0032535 regulation of cellular component size	0.214146	-0.793004	0.214146	0.859219	185	0.214146
GO:0055017 cardiac muscle tissue growth	0.214202	-0.795686	0.214202	0.859219	51	0.214202
GO:0032446 protein modification by small protein conjugation	0.214256	-0.792153	0.214256	0.859219	395	0.214256
GO:0060343 trabecula formation	0.214853	-0.79893	0.214853	0.859219	23	0.214853
GO:0045088 regulation of innate immune response	0.214896	-0.790783	0.214896	0.859219	133	0.214896
GO:0006029 proteoglycan metabolic process	0.215159	-0.791799	0.215159	0.859219	52	0.215159
GO:0032675 regulation of interleukin-6 production	0.215226	-0.790641	0.215226	0.859219	80	0.215226
GO:0060979 vasculogenesis involved in coronary vascular morphogenesis	0.215512	-0.80531	0.215512	0.859219	14	0.215512
GO:0000266 mitochondrial fission	0.215589	-0.798019	0.215589	0.859219	17	0.215589
GO:0006891 intra-Golgi vesicle-mediated transport	0.215717	-0.798264	0.215717	0.859219	18	0.215717
GO:0019318 hexose metabolic process	0.216235	-0.785786	0.216235	0.859219	202	0.216235
GO:0042753 positive regulation of circadian rhythm	0.216331	-0.801197	0.216331	0.859219	11	0.216331
GO:0050821 protein stabilization	0.21695	-0.785007	0.21695	0.859219	65	0.21695
GO:0042158 lipoprotein biosynthetic process	0.217157	-0.784422	0.217157	0.859219	62	0.217157
GO:0003211 cardiac ventricle formation	0.217265	-0.799915	0.217265	0.859219	10	0.217265
GO:0042095 interferon-gamma biosynthetic process	0.217537	-0.791917	0.217537	0.859219	15	0.217537
GO:0007528 neuromuscular junction development	0.217871	-0.783904	0.217871	0.859219	36	0.217871
GO:0071312 cellular response to alkaloid	0.217982	-0.793546	0.217982	0.859219	12	0.217982
GO:2001237 negative regulation of extrinsic apoptotic signaling pathway	0.218232	-0.791489	0.218232	0.859219	13	0.218232
GO:0048489 synaptic vesicle transport	0.218938	-0.778218	0.218938	0.859219	67	0.218938
GO:0061008 hepaticobiliary system development	0.219022	-0.777725	0.219022	0.859219	71	0.219022
GO:2000134 negative regulation of G1/S transition of mitotic cell cycle	0.219518	-0.789502	0.219518	0.859219	12	0.219518
GO:0031400 negative regulation of protein modification process	0.220006	-0.772778	0.220006	0.859219	258	0.220006
GO:0010955 negative regulation of protein processing	0.220042	-0.782238	0.220042	0.859219	17	0.220042
GO:0070374 positive regulation of ERK1 and ERK2 cascade	0.220097	-0.774008	0.220097	0.859219	89	0.220097
GO:0007423 sensory organ development	0.220124	-0.772127	0.220124	0.859219	457	0.220124
GO:0033631 cell-cell adhesion mediated by integrin	0.220129	-0.78172	0.220129	0.859219	17	0.220129
GO:0090004 positive regulation of establishment of protein localization to plasma membrane	0.220259	-0.782532	0.220259	0.859219	15	0.220259
GO:0060041 retina development in camera-type eye	0.220277	-0.772816	0.220277	0.859219	100	0.220277
GO:0006814 sodium ion transport	0.220388	-0.771805	0.220388	0.859219	171	0.220388
GO:0051146 striated muscle cell differentiation	0.220408	-0.771464	0.220408	0.859219	248	0.220408
GO:0061001 regulation of dendritic spine morphogenesis	0.220461	-0.780409	0.220461	0.859219	18	0.220461
GO:0010888 negative regulation of lipid storage	0.220733	-0.783954	0.220733	0.859219	12	0.220733
GO:0003417 growth plate cartilage development	0.221098	-0.791492	0.221098	0.859219	11	0.221098
GO:0007249 I-kappaB kinase/NF-kappaB cascade	0.221585	-0.767747	0.221585	0.859219	173	0.221585
GO:0051491 positive regulation of filopodium assembly	0.221841	-0.774135	0.221841	0.859219	20	0.221841
GO:0032965 regulation of collagen biosynthetic process	0.221917	-0.772905	0.221917	0.859219	25	0.221917
GO:0051223 regulation of protein transport	0.222222	-0.765243	0.222222	0.859219	298	0.222222
GO:0050819 negative regulation of coagulation	0.222461	-0.768816	0.222461	0.859219	32	0.222461
GO:0043691 reverse cholesterol transport	0.222564	-0.788225	0.222564	0.859219	12	0.222564
GO:0002685 regulation of leukocyte migration	0.222586	-0.765587	0.222586	0.859219	89	0.222586
GO:0033138 positive regulation of peptidyl-serine phosphorylation	0.222655	-0.76632	0.222655	0.859219	53	0.222655
GO:0014037 Schwann cell differentiation	0.222821	-0.769071	0.222821	0.859219	25	0.222821
GO:0032368 regulation of lipid transport	0.222907	-0.765074	0.222907	0.859219	65	0.222907
GO:0007613 memory	0.222924	-0.764314	0.222924	0.859219	81	0.222924
GO:0010738 regulation of protein kinase A signaling cascade	0.223004	-0.776139	0.223004	0.859219	12	0.223004
GO:0050906 detection of stimulus involved in sensory perception	0.223276	-0.763336	0.223276	0.859219	71	0.223276
GO:0042089 cytokine biosynthetic process	0.223654	-0.76146	0.223654	0.859219	98	0.223654
GO:0006515 misfolded or incompletely synthesized protein catabolic process	0.223669	-0.783544	0.223669	0.859219	10	0.223669
GO:0032620 interleukin-17 production	0.223972	-0.767267	0.223972	0.859219	19	0.223972
GO:0021761 limbic system development	0.224293	-0.760319	0.224293	0.859219	62	0.224293
GO:0050773 regulation of dendrite development	0.224456	-0.759221	0.224456	0.859219	76	0.224456
GO:0048639 positive regulation of developmental growth	0.22452	-0.760369	0.22452	0.859219	47	0.22452
GO:0008347 glial cell migration	0.224561	-0.769282	0.224561	0.859219	15	0.224561
GO:0002709 regulation of T cell mediated immunity	0.224566	-0.761683	0.224566	0.859219	40	0.224566
GO:0006206 pyrimidine nucleobase metabolic process	0.224786	-0.769669	0.224786	0.859219	13	0.224786
GO:0051249 regulation of lymphocyte activation	0.224843	-0.756571	0.224843	0.859219	263	0.224843
GO:0045072 regulation of interferon-gamma biosynthetic process	0.224869	-0.768429	0.224869	0.859219	13	0.224869
GO:0009062 fatty acid catabolic process	0.225044	-0.757834	0.225044	0.859219	59	0.225044
GO:0006094 gluconeogenesis	0.22515	-0.759261	0.22515	0.859219	36	0.22515
GO:0030279 negative regulation of ossification	0.225321	-0.759887	0.225321	0.859219	32	0.225321
GO:0030502 negative regulation of bone mineralization	0.225351	-0.767812	0.225351	0.859219	15	0.225351
GO:0030155 regulation of cell adhesion	0.225573	-0.754139	0.225573	0.859219	265	0.225573
GO:0010224 response to UV-B	0.225729	-0.764506	0.225729	0.859219	14	0.225729
GO:0070536 protein K63-linked deubiquitination	0.22574	-0.762429	0.22574	0.859219	17	0.22574
GO:0009214 cyclic nucleotide catabolic process	0.226571	-0.762894	0.226571	0.859219	14	0.226571
GO:0006006 glucose metabolic process	0.226875	-0.750058	0.226875	0.859219	173	0.226875
GO:0002715 regulation of natural killer cell mediated immunity	0.227266	-0.753317	0.227266	0.859219	28	0.227266
GO:0042269 regulation of natural killer cell mediated cytotoxicity	0.227266	-0.753317	0.227266	0.859219	28	0.227266
GO:0043122 regulation of I-kappaB kinase/NF-kappaB cascade	0.227448	-0.748261	0.227448	0.859219	152	0.227448
GO:0016126 sterol biosynthetic process	0.227561	-0.750577	0.227561	0.859219	41	0.227561
GO:0032729 positive regulation of interferon-gamma production	0.227597	-0.751191	0.227597	0.859219	37	0.227597
GO:0030890 positive regulation of B cell proliferation	0.227737	-0.750769	0.227737	0.859219	38	0.227737
GO:0042659 regulation of cell fate specification	0.227892	-0.754057	0.227892	0.859219	19	0.227892
GO:0070663 regulation of leukocyte proliferation	0.227911	-0.746803	0.227911	0.859219	161	0.227911
GO:0001945 lymph vessel development	0.228319	-0.751968	0.228319	0.859219	22	0.228319
GO:0044275 cellular carbohydrate catabolic process	0.228355	-0.748281	0.228355	0.859219	41	0.228355
GO:0048853 forebrain morphogenesis	0.228763	-0.753854	0.228763	0.859219	16	0.228763
GO:0006476 protein deacetylation	0.228788	-0.745536	0.228788	0.859219	55	0.228788
GO:0043011 myeloid dendritic cell differentiation	0.228815	-0.753193	0.228815	0.859219	15	0.228815
GO:0046174 polyol catabolic process	0.228953	-0.752986	0.228953	0.859219	15	0.228953
GO:0050865 regulation of cell activation	0.229001	-0.742611	0.229001	0.859219	331	0.229001
GO:0045822 negative regulation of heart contraction	0.229129	-0.750007	0.229129	0.859219	20	0.229129
GO:0006505 GPI anchor metabolic process	0.229836	-0.743747	0.229836	0.859219	34	0.229836
GO:2001233 regulation of apoptotic signaling pathway	0.229964	-0.740697	0.229964	0.859219	84	0.229964
GO:0010712 regulation of collagen metabolic process	0.230076	-0.744996	0.230076	0.859219	26	0.230076
GO:0042307 positive regulation of protein import into nucleus	0.230249	-0.740428	0.230249	0.859219	64	0.230249
GO:0046578 regulation of Ras protein signal transduction	0.230464	-0.737839	0.230464	0.859219	275	0.230464
GO:0003018 vascular process in circulatory system	0.230991	-0.736718	0.230991	0.859219	146	0.230991
GO:0030212 hyaluronan metabolic process	0.230995	-0.744813	0.230995	0.859219	20	0.230995
GO:0045956 positive regulation of calcium ion-dependent exocytosis	0.231013	-0.746583	0.231013	0.859219	14	0.231013
GO:0050873 brown fat cell differentiation	0.23121	-0.741294	0.23121	0.859219	29	0.23121
GO:0048169 regulation of long-term neuronal synaptic plasticity	0.231354	-0.73916	0.231354	0.859219	32	0.231354
GO:0071526 semaphorin-plexin signaling pathway	0.231377	-0.751555	0.231377	0.859219	11	0.231377
GO:0009799 specification of symmetry	0.231568	-0.735337	0.231568	0.859219	91	0.231568
GO:0072170 metanephric tubule development	0.231581	-0.748967	0.231581	0.859219	11	0.231581
GO:0060575 intestinal epithelial cell differentiation	0.231935	-0.746819	0.231935	0.859219	11	0.231935
GO:0034375 high-density lipoprotein particle remodeling	0.232044	-0.763933	0.232044	0.859219	10	0.232044
GO:0031644 regulation of neurological system process	0.232099	-0.732496	0.232099	0.859219	267	0.232099
GO:0070306 lens fiber cell differentiation	0.232496	-0.739986	0.232496	0.859219	18	0.232496
GO:0032370 positive regulation of lipid transport	0.232647	-0.734823	0.232647	0.859219	34	0.232647
GO:0009164 nucleoside catabolic process	0.23265	-0.730441	0.23265	0.859219	476	0.23265
GO:0060976 coronary vasculature development	0.232783	-0.734906	0.232783	0.859219	34	0.232783
GO:0015850 organic hydroxy compound transport	0.233093	-0.729987	0.233093	0.859219	118	0.233093
GO:0043666 regulation of phosphoprotein phosphatase activity	0.233394	-0.733068	0.233394	0.859219	29	0.233394
GO:0010623 developmental programmed cell death	0.234016	-0.730854	0.234016	0.859219	28	0.234016
GO:0001975 response to amphetamine	0.234101	-0.734912	0.234101	0.859219	17	0.234101
GO:0014075 response to amine stimulus	0.234101	-0.734912	0.234101	0.859219	17	0.234101
GO:0060416 response to growth hormone stimulus	0.234148	-0.736469	0.234148	0.859219	15	0.234148
GO:0035235 ionotropic glutamate receptor signaling pathway	0.234169	-0.731897	0.234169	0.859219	23	0.234169
GO:0009260 ribonucleotide biosynthetic process	0.234271	-0.725575	0.234271	0.859219	193	0.234271
GO:0033160 positive regulation of protein import into nucleus, translocation	0.23446	-0.737062	0.23446	0.859219	12	0.23446
GO:0033632 regulation of cell-cell adhesion mediated by integrin	0.234709	-0.735132	0.234709	0.859219	13	0.234709
GO:0051693 actin filament capping	0.234983	-0.728605	0.234983	0.859219	24	0.234983
GO:0048771 tissue remodeling	0.235332	-0.72263	0.235332	0.859219	126	0.235332
GO:0007340 acrosome reaction	0.236784	-0.723945	0.236784	0.859219	20	0.236784
GO:0032410 negative regulation of transporter activity	0.23685	-0.723091	0.23685	0.859219	22	0.23685
GO:0050866 negative regulation of cell activation	0.236859	-0.71772	0.236859	0.859219	119	0.236859
GO:0031620 regulation of fever generation	0.23691	-0.733995	0.23691	0.859219	11	0.23691
GO:2001242 regulation of intrinsic apoptotic signaling pathway	0.236912	-0.722032	0.236912	0.859219	25	0.236912
GO:0042448 progesterone metabolic process	0.237223	-0.729326	0.237223	0.859219	11	0.237223
GO:0002701 negative regulation of production of molecular mediator of immune response	0.237387	-0.729238	0.237387	0.859219	12	0.237387
GO:0030857 negative regulation of epithelial cell differentiation	0.23762	-0.726629	0.23762	0.859219	16	0.23762
GO:0090288 negative regulation of cellular response to growth factor stimulus	0.237702	-0.716052	0.237702	0.859219	64	0.237702
GO:0097285 cell-type specific apoptotic process	0.237822	-0.713796	0.237822	0.859219	308	0.237822
GO:0060996 dendritic spine development	0.237972	-0.716848	0.237972	0.859219	35	0.237972
GO:0051489 regulation of filopodium assembly	0.23802	-0.717904	0.23802	0.859219	27	0.23802
GO:0072273 metanephric nephron morphogenesis	0.238043	-0.722293	0.238043	0.859219	17	0.238043
GO:0071222 cellular response to lipopolysaccharide	0.238164	-0.713838	0.238164	0.859219	86	0.238164
GO:0001910 regulation of leukocyte mediated cytotoxicity	0.238995	-0.713332	0.238995	0.859219	45	0.238995
GO:0006935 chemotaxis	0.239114	-0.70955	0.239114	0.859219	372	0.239114
GO:0006909 phagocytosis	0.239212	-0.710199	0.239212	0.859219	100	0.239212
GO:0001893 maternal placenta development	0.239262	-0.716961	0.239262	0.859219	18	0.239262
GO:0014911 positive regulation of smooth muscle cell migration	0.239339	-0.713896	0.239339	0.859219	26	0.239339
GO:0010658 striated muscle cell apoptotic process	0.240036	-0.714815	0.240036	0.859219	17	0.240036
GO:0010659 cardiac muscle cell apoptotic process	0.240036	-0.714815	0.240036	0.859219	17	0.240036
GO:0001976 neurological system process involved in regulation of systemic arterial blood pressure	0.240227	-0.714278	0.240227	0.859219	21	0.240227
GO:0014072 response to isoquinoline alkaloid	0.240593	-0.717329	0.240593	0.859219	12	0.240593
GO:0043278 response to morphine	0.240593	-0.717329	0.240593	0.859219	12	0.240593
GO:0035929 steroid hormone secretion	0.240598	-0.719834	0.240598	0.859219	11	0.240598
GO:0010867 positive regulation of triglyceride biosynthetic process	0.24061	-0.718088	0.24061	0.859219	11	0.24061
GO:0010954 positive regulation of protein processing	0.240943	-0.719432	0.240943	0.859219	10	0.240943
GO:0030835 negative regulation of actin filament depolymerization	0.241356	-0.707115	0.241356	0.859219	27	0.241356
GO:0006907 pinocytosis	0.241615	-0.71562	0.241615	0.859219	11	0.241615
GO:0001756 somitogenesis	0.241623	-0.703492	0.241623	0.859219	58	0.241623
GO:0034104 negative regulation of tissue remodeling	0.241672	-0.712912	0.241672	0.859219	14	0.241672
GO:0031348 negative regulation of defense response	0.24184	-0.701832	0.24184	0.859219	94	0.24184
GO:0042330 taxis	0.242051	-0.700103	0.242051	0.859219	373	0.242051
GO:0090278 negative regulation of peptide hormone secretion	0.242234	-0.702662	0.242234	0.859219	39	0.242234
GO:0050433 regulation of catecholamine secretion	0.242567	-0.701711	0.242567	0.859219	37	0.242567
GO:0048841 regulation of axon extension involved in axon guidance	0.243511	-0.707104	0.243511	0.859219	12	0.243511
GO:0003215 cardiac right ventricle morphogenesis	0.243548	-0.704758	0.243548	0.859219	16	0.243548
GO:0051972 regulation of telomerase activity	0.243867	-0.708714	0.243867	0.859219	10	0.243867
GO:0045732 positive regulation of protein catabolic process	0.244004	-0.695112	0.244004	0.859219	84	0.244004
GO:1901069 guanosine-containing compound catabolic process	0.244341	-0.69277	0.244341	0.859219	353	0.244341
GO:0007368 determination of left/right symmetry	0.24527	-0.691083	0.24527	0.859219	82	0.24527
GO:0060977 coronary vasculature morphogenesis	0.245318	-0.696541	0.245318	0.859219	24	0.245318
GO:0046676 negative regulation of insulin secretion	0.246077	-0.69078	0.246077	0.859219	35	0.246077
GO:0042107 cytokine metabolic process	0.246641	-0.686386	0.246641	0.859219	99	0.246641
GO:0048385 regulation of retinoic acid receptor signaling pathway	0.247277	-0.698218	0.247277	0.859219	11	0.247277
GO:0050930 induction of positive chemotaxis	0.247585	-0.691493	0.247585	0.859219	15	0.247585
GO:0045494 photoreceptor cell maintenance	0.248362	-0.685194	0.248362	0.859219	25	0.248362
GO:0006900 membrane budding	0.24844	-0.685529	0.24844	0.859219	22	0.24844
GO:0046688 response to copper ion	0.248998	-0.688153	0.248998	0.859219	18	0.248998
GO:0030916 otic vesicle formation	0.249676	-0.689669	0.249676	0.859219	10	0.249676
GO:0060767 epithelial cell proliferation involved in prostate gland development	0.250167	-0.688725	0.250167	0.859219	11	0.250167
GO:0051241 negative regulation of multicellular organismal process	0.250201	-0.674235	0.250201	0.859219	352	0.250201
GO:0002040 sprouting angiogenesis	0.250271	-0.676704	0.250271	0.859219	46	0.250271
GO:0042415 norepinephrine metabolic process	0.250702	-0.686111	0.250702	0.859219	10	0.250702
GO:0006506 GPI anchor biosynthetic process	0.251048	-0.675157	0.251048	0.859219	32	0.251048
GO:0031290 retinal ganglion cell axon guidance	0.251277	-0.677693	0.251277	0.859219	18	0.251277
GO:2000515 negative regulation of CD4-positive, alpha-beta T cell activation	0.251962	-0.680944	0.251962	0.859219	11	0.251962
GO:0048661 positive regulation of smooth muscle cell proliferation	0.252215	-0.669792	0.252215	0.859219	57	0.252215
GO:0007018 microtubule-based movement	0.253065	-0.665834	0.253065	0.859219	130	0.253065
GO:0002138 retinoic acid biosynthetic process	0.25315	-0.67845	0.25315	0.859219	10	0.25315
GO:0016102 diterpenoid biosynthetic process	0.25315	-0.67845	0.25315	0.859219	10	0.25315
GO:0016114 terpenoid biosynthetic process	0.25315	-0.67845	0.25315	0.859219	10	0.25315
GO:0060391 positive regulation of SMAD protein import into nucleus	0.25356	-0.676851	0.25356	0.859219	11	0.25356
GO:0051875 pigment granule localization	0.253885	-0.673358	0.253885	0.859219	12	0.253885
GO:0009261 ribonucleotide catabolic process	0.253892	-0.662542	0.253892	0.859219	481	0.253892
GO:0007216 G-protein coupled glutamate receptor signaling pathway	0.254092	-0.67171	0.254092	0.859219	13	0.254092
GO:0072665 protein localization to vacuole	0.254362	-0.673877	0.254362	0.859219	12	0.254362
GO:0009205 purine ribonucleoside triphosphate metabolic process	0.254438	-0.660829	0.254438	0.859219	499	0.254438
GO:0046824 positive regulation of nucleocytoplasmic transport	0.254491	-0.662055	0.254491	0.859219	77	0.254491
GO:0051602 response to electrical stimulus	0.254748	-0.669426	0.254748	0.859219	15	0.254748
GO:0048753 pigment granule organization	0.254774	-0.672762	0.254774	0.859219	11	0.254774
GO:0007264 small GTPase mediated signal transduction	0.254829	-0.659651	0.254829	0.859219	421	0.254829
GO:0032873 negative regulation of stress-activated MAPK cascade	0.254985	-0.664058	0.254985	0.859219	24	0.254985
GO:0070303 negative regulation of stress-activated protein kinase signaling cascade	0.254985	-0.664058	0.254985	0.859219	24	0.254985
GO:0014065 phosphatidylinositol 3-kinase cascade	0.25527	-0.659814	0.25527	0.859219	69	0.25527
GO:0009203 ribonucleoside triphosphate catabolic process	0.255465	-0.657646	0.255465	0.859219	460	0.255465
GO:0060603 mammary gland duct morphogenesis	0.255586	-0.660922	0.255586	0.859219	37	0.255586
GO:0003416 endochondral bone growth	0.255926	-0.668012	0.255926	0.859219	15	0.255926
GO:0048339 paraxial mesoderm development	0.256702	-0.660107	0.256702	0.859219	19	0.256702
GO:0019236 response to pheromone	0.256839	-0.654953	0.256839	0.859219	101	0.256839
GO:0046651 lymphocyte proliferation	0.256885	-0.653646	0.256885	0.859219	196	0.256885
GO:0009581 detection of external stimulus	0.257309	-0.652911	0.257309	0.859219	96	0.257309
GO:0006809 nitric oxide biosynthetic process	0.257326	-0.653953	0.257326	0.859219	51	0.257326
GO:0001773 myeloid dendritic cell activation	0.257355	-0.657094	0.257355	0.859219	22	0.257355
GO:0072224 metanephric glomerulus development	0.257366	-0.662209	0.257366	0.859219	12	0.257366
GO:0048485 sympathetic nervous system development	0.257374	-0.659337	0.257374	0.859219	21	0.257374
GO:0030539 male genitalia development	0.257389	-0.657868	0.257389	0.859219	21	0.257389
GO:0009207 purine ribonucleoside triphosphate catabolic process	0.257451	-0.651477	0.257451	0.859219	459	0.257451
GO:0046039 GTP metabolic process	0.25771	-0.650745	0.25771	0.859219	360	0.25771
GO:0008654 phospholipid biosynthetic process	0.257755	-0.6512	0.257755	0.859219	128	0.257755
GO:0048259 regulation of receptor-mediated endocytosis	0.258073	-0.652387	0.258073	0.859219	44	0.258073
GO:0030521 androgen receptor signaling pathway	0.258259	-0.651918	0.258259	0.859219	39	0.258259
GO:0032793 positive regulation of CREB transcription factor activity	0.258275	-0.659377	0.258275	0.859219	12	0.258275
GO:0006066 alcohol metabolic process	0.258923	-0.64715	0.258923	0.859219	251	0.258923
GO:0055010 ventricular cardiac muscle tissue morphogenesis	0.25943	-0.648044	0.25943	0.859219	45	0.25943
GO:0030183 B cell differentiation	0.259648	-0.646031	0.259648	0.859219	77	0.259648
GO:0002698 negative regulation of immune effector process	0.259945	-0.645266	0.259945	0.859219	70	0.259945
GO:0006662 glycerol ether metabolic process	0.25998	-0.655727	0.25998	0.859219	13	0.25998
GO:0014015 positive regulation of gliogenesis	0.26017	-0.646418	0.26017	0.859219	40	0.26017
GO:0010543 regulation of platelet activation	0.260188	-0.648766	0.260188	0.859219	21	0.260188
GO:0043124 negative regulation of I-kappaB kinase/NF-kappaB cascade	0.26066	-0.645918	0.26066	0.859219	26	0.26066
GO:0035306 positive regulation of dephosphorylation	0.260743	-0.652179	0.260743	0.859219	13	0.260743
GO:0002696 positive regulation of leukocyte activation	0.260832	-0.641459	0.260832	0.859219	190	0.260832
GO:0045017 glycerolipid biosynthetic process	0.260931	-0.641534	0.260931	0.859219	112	0.260931
GO:0060390 regulation of SMAD protein import into nucleus	0.261162	-0.651086	0.261162	0.859219	12	0.261162
GO:0043277 apoptotic cell clearance	0.261401	-0.645077	0.261401	0.859219	20	0.261401
GO:0040019 positive regulation of embryonic development	0.262132	-0.64818	0.262132	0.859219	11	0.262132
GO:0002694 regulation of leukocyte activation	0.262142	-0.637149	0.262142	0.859219	308	0.262142
GO:0035809 regulation of urine volume	0.262189	-0.64854	0.262189	0.859219	15	0.262189
GO:0046886 positive regulation of hormone biosynthetic process	0.262372	-0.647701	0.262372	0.859219	12	0.262372
GO:0050795 regulation of behavior	0.262648	-0.636062	0.262648	0.859219	151	0.262648
GO:0007565 female pregnancy	0.262734	-0.636166	0.262734	0.859219	92	0.262734
GO:0032352 positive regulation of hormone metabolic process	0.262823	-0.643651	0.262823	0.859219	15	0.262823
GO:0010800 positive regulation of peptidyl-threonine phosphorylation	0.263024	-0.644792	0.263024	0.859219	14	0.263024
GO:0032088 negative regulation of NF-kappaB transcription factor activity	0.263083	-0.635925	0.263083	0.859219	56	0.263083
GO:0009411 response to UV	0.263149	-0.634864	0.263149	0.859219	94	0.263149
GO:0021766 hippocampus development	0.2632	-0.636116	0.2632	0.859219	46	0.2632
GO:0072077 renal vesicle morphogenesis	0.263314	-0.641819	0.263314	0.859219	16	0.263314
GO:0060079 regulation of excitatory postsynaptic membrane potential	0.263626	-0.635077	0.263626	0.859219	40	0.263626
GO:0045739 positive regulation of DNA repair	0.263637	-0.636648	0.263637	0.859219	26	0.263637
GO:0060788 ectodermal placode formation	0.263782	-0.638877	0.263782	0.859219	17	0.263782
GO:0071696 ectodermal placode development	0.263782	-0.638877	0.263782	0.859219	17	0.263782
GO:0071697 ectodermal placode morphogenesis	0.263782	-0.638877	0.263782	0.859219	17	0.263782
GO:0050919 negative chemotaxis	0.264281	-0.63821	0.264281	0.859219	15	0.264281
GO:0032703 negative regulation of interleukin-2 production	0.26435	-0.641533	0.26435	0.859219	11	0.26435
GO:0061024 membrane organization	0.264717	-0.629197	0.264717	0.859219	337	0.264717
GO:0032230 positive regulation of synaptic transmission, GABAergic	0.26474	-0.640289	0.26474	0.859219	11	0.26474
GO:0016052 carbohydrate catabolic process	0.264897	-0.629431	0.264897	0.859219	102	0.264897
GO:0032649 regulation of interferon-gamma production	0.264951	-0.629809	0.264951	0.859219	71	0.264951
GO:0032091 negative regulation of protein binding	0.265023	-0.631468	0.265023	0.859219	35	0.265023
GO:0015748 organophosphate ester transport	0.265076	-0.630128	0.265076	0.859219	50	0.265076
GO:0001946 lymphangiogenesis	0.265292	-0.635837	0.265292	0.859219	15	0.265292
GO:0036303 lymph vessel morphogenesis	0.265292	-0.635837	0.265292	0.859219	15	0.265292
GO:0046823 negative regulation of nucleocytoplasmic transport	0.265653	-0.628398	0.265653	0.859219	50	0.265653
GO:0002643 regulation of tolerance induction	0.26566	-0.63648	0.26566	0.859219	12	0.26566
GO:0072234 metanephric nephron tubule development	0.265772	-0.639086	0.265772	0.859219	10	0.265772
GO:0072243 metanephric nephron epithelium development	0.265772	-0.639086	0.265772	0.859219	10	0.265772
GO:0009154 purine ribonucleotide catabolic process	0.266276	-0.624342	0.266276	0.859219	480	0.266276
GO:0042090 interleukin-12 biosynthetic process	0.266361	-0.636127	0.266361	0.859219	10	0.266361
GO:0045075 regulation of interleukin-12 biosynthetic process	0.266361	-0.636127	0.266361	0.859219	10	0.266361
GO:0034764 positive regulation of transmembrane transport	0.266489	-0.631974	0.266489	0.859219	14	0.266489
GO:0034767 positive regulation of ion transmembrane transport	0.266489	-0.631974	0.266489	0.859219	14	0.266489
GO:0048663 neuron fate commitment	0.266622	-0.625156	0.266622	0.859219	64	0.266622
GO:0002706 regulation of lymphocyte mediated immunity	0.266963	-0.623345	0.266963	0.859219	89	0.266963
GO:0031396 regulation of protein ubiquitination	0.26698	-0.622956	0.26698	0.859219	114	0.26698
GO:0043506 regulation of JUN kinase activity	0.267134	-0.623436	0.267134	0.859219	63	0.267134
GO:0001502 cartilage condensation	0.267259	-0.630287	0.267259	0.859219	17	0.267259
GO:0003085 negative regulation of systemic arterial blood pressure	0.2673	-0.629406	0.2673	0.859219	15	0.2673
GO:0035966 response to topologically incorrect protein	0.267918	-0.620782	0.267918	0.859219	68	0.267918
GO:0034762 regulation of transmembrane transport	0.268057	-0.619145	0.268057	0.859219	250	0.268057
GO:0002695 negative regulation of leukocyte activation	0.268076	-0.619712	0.268076	0.859219	113	0.268076
GO:0032101 regulation of response to external stimulus	0.268456	-0.617809	0.268456	0.859219	370	0.268456
GO:1901615 organic hydroxy compound metabolic process	0.268529	-0.617615	0.268529	0.859219	322	0.268529
GO:0035088 establishment or maintenance of apical/basal cell polarity	0.268855	-0.623075	0.268855	0.859219	19	0.268855
GO:0061245 establishment or maintenance of bipolar cell polarity	0.268855	-0.623075	0.268855	0.859219	19	0.268855
GO:2000241 regulation of reproductive process	0.268879	-0.616822	0.268879	0.859219	174	0.268879
GO:0035107 appendage morphogenesis	0.268898	-0.617002	0.268898	0.859219	139	0.268898
GO:0035108 limb morphogenesis	0.268898	-0.617002	0.268898	0.859219	139	0.268898
GO:0006941 striated muscle contraction	0.26896	-0.617359	0.26896	0.859219	79	0.26896
GO:0035270 endocrine system development	0.268994	-0.617009	0.268994	0.859219	103	0.268994
GO:0060998 regulation of dendritic spine development	0.269308	-0.618897	0.269308	0.859219	28	0.269308
GO:0006184 GTP catabolic process	0.269392	-0.614959	0.269392	0.859219	349	0.269392
GO:0048545 response to steroid hormone stimulus	0.270015	-0.613377	0.270015	0.859219	182	0.270015
GO:0035987 endodermal cell differentiation	0.27019	-0.618168	0.27019	0.859219	19	0.27019
GO:0042454 ribonucleoside catabolic process	0.27094	-0.610195	0.27094	0.859219	474	0.27094
GO:0005996 monosaccharide metabolic process	0.270974	-0.610362	0.270974	0.859219	219	0.270974
GO:0006152 purine nucleoside catabolic process	0.271136	-0.609603	0.271136	0.859219	469	0.271136
GO:0046130 purine ribonucleoside catabolic process	0.271136	-0.609603	0.271136	0.859219	469	0.271136
GO:0001655 urogenital system development	0.27166	-0.608293	0.27166	0.859219	243	0.27166
GO:0032922 circadian regulation of gene expression	0.271909	-0.614589	0.271909	0.859219	15	0.271909
GO:0045785 positive regulation of cell adhesion	0.272095	-0.60737	0.272095	0.859219	129	0.272095
GO:0009152 purine ribonucleotide biosynthetic process	0.272265	-0.606541	0.272265	0.859219	185	0.272265
GO:0034370 triglyceride-rich lipoprotein particle remodeling	0.272561	-0.621288	0.272561	0.859219	10	0.272561
GO:0051046 regulation of secretion	0.272775	-0.60468	0.272775	0.859219	455	0.272775
GO:0044106 cellular amine metabolic process	0.272919	-0.605077	0.272919	0.859219	99	0.272919
GO:0015800 acidic amino acid transport	0.273699	-0.607167	0.273699	0.859219	20	0.273699
GO:0045621 positive regulation of lymphocyte differentiation	0.273772	-0.603433	0.273772	0.859219	66	0.273772
GO:0007413 axonal fasciculation	0.273972	-0.609766	0.273972	0.859219	13	0.273972
GO:0010763 positive regulation of fibroblast migration	0.274017	-0.612484	0.274017	0.859219	10	0.274017
GO:2000272 negative regulation of receptor activity	0.274215	-0.608062	0.274215	0.859219	15	0.274215
GO:0043462 regulation of ATPase activity	0.274431	-0.60378	0.274431	0.859219	25	0.274431
GO:0042559 pteridine-containing compound biosynthetic process	0.27454	-0.606058	0.27454	0.859219	16	0.27454
GO:0021548 pons development	0.274553	-0.609424	0.274553	0.859219	11	0.274553
GO:0007320 insemination	0.274915	-0.607475	0.274915	0.859219	13	0.274915
GO:2000310 regulation of N-methyl-D-aspartate selective glutamate receptor activity	0.275517	-0.608447	0.275517	0.859219	10	0.275517
GO:0031113 regulation of microtubule polymerization	0.275548	-0.600935	0.275548	0.859219	23	0.275548
GO:0060042 retina morphogenesis in camera-type eye	0.275893	-0.597977	0.275893	0.859219	36	0.275893
GO:0031112 positive regulation of microtubule polymerization or depolymerization	0.275893	-0.60178	0.275893	0.859219	17	0.275893
GO:0005980 glycogen catabolic process	0.276089	-0.601349	0.276089	0.859219	17	0.276089
GO:0009251 glucan catabolic process	0.276089	-0.601349	0.276089	0.859219	17	0.276089
GO:0044247 cellular polysaccharide catabolic process	0.276089	-0.601349	0.276089	0.859219	17	0.276089
GO:0032691 negative regulation of interleukin-1 beta production	0.276553	-0.604425	0.276553	0.859219	10	0.276553
GO:0006954 inflammatory response	0.276575	-0.593323	0.276575	0.859219	392	0.276575
GO:0050864 regulation of B cell activation	0.276722	-0.593838	0.276722	0.859219	87	0.276722
GO:0048490 anterograde synaptic vesicle transport	0.276835	-0.603051	0.276835	0.859219	14	0.276835
GO:0097061 dendritic spine organization	0.276868	-0.596502	0.276868	0.859219	25	0.276868
GO:0007617 mating behavior	0.277026	-0.597985	0.277026	0.859219	21	0.277026
GO:0032943 mononuclear cell proliferation	0.277127	-0.591965	0.277127	0.859219	197	0.277127
GO:0050951 sensory perception of temperature stimulus	0.277153	-0.599734	0.277153	0.859219	13	0.277153
GO:0048340 paraxial mesoderm morphogenesis	0.277196	-0.601822	0.277196	0.859219	11	0.277196
GO:0051250 negative regulation of lymphocyte activation	0.277266	-0.592185	0.277266	0.859219	97	0.277266
GO:0051650 establishment of vesicle localization	0.277284	-0.595504	0.277284	0.859219	23	0.277284
GO:1901701 cellular response to oxygen-containing compound	0.277379	-0.590984	0.277379	0.859219	308	0.277379
GO:0032102 negative regulation of response to external stimulus	0.277688	-0.590554	0.277688	0.859219	127	0.277688
GO:0032271 regulation of protein polymerization	0.277804	-0.590323	0.277804	0.859219	107	0.277804
GO:0035282 segmentation	0.27823	-0.589496	0.27823	0.859219	76	0.27823
GO:0070588 calcium ion transmembrane transport	0.278289	-0.588875	0.278289	0.859219	109	0.278289
GO:0010453 regulation of cell fate commitment	0.278672	-0.590614	0.278672	0.859219	27	0.278672
GO:0051101 regulation of DNA binding	0.278723	-0.58812	0.278723	0.859219	72	0.278723
GO:0048844 artery morphogenesis	0.27874	-0.589557	0.27874	0.859219	46	0.27874
GO:0035067 negative regulation of histone acetylation	0.278811	-0.600525	0.278811	0.859219	11	0.278811
GO:0043087 regulation of GTPase activity	0.279291	-0.585442	0.279291	0.859219	201	0.279291
GO:0060317 cardiac epithelial to mesenchymal transition	0.279306	-0.592184	0.279306	0.859219	19	0.279306
GO:0055008 cardiac muscle tissue morphogenesis	0.279346	-0.586765	0.279346	0.859219	60	0.279346
GO:0010827 regulation of glucose transport	0.27959	-0.585847	0.27959	0.859219	57	0.27959
GO:0060986 endocrine hormone secretion	0.279686	-0.5869	0.279686	0.859219	34	0.279686
GO:0035150 regulation of tube size	0.279767	-0.584399	0.279767	0.859219	131	0.279767
GO:2000193 positive regulation of fatty acid transport	0.280099	-0.590712	0.280099	0.859219	16	0.280099
GO:0060402 calcium ion transport into cytosol	0.28013	-0.583618	0.28013	0.859219	85	0.28013
GO:0051222 positive regulation of protein transport	0.280309	-0.582474	0.280309	0.859219	183	0.280309
GO:0051640 organelle localization	0.280388	-0.582406	0.280388	0.859219	140	0.280388
GO:0072001 renal system development	0.280521	-0.581864	0.280521	0.859219	201	0.280521
GO:0007274 neuromuscular synaptic transmission	0.280675	-0.58661	0.280675	0.859219	19	0.280675
GO:0045619 regulation of lymphocyte differentiation	0.280756	-0.581679	0.280756	0.859219	106	0.280756
GO:0019751 polyol metabolic process	0.280771	-0.582055	0.280771	0.859219	67	0.280771
GO:0007259 JAK-STAT cascade	0.280883	-0.581338	0.280883	0.859219	92	0.280883
GO:0030947 regulation of vascular endothelial growth factor receptor signaling pathway	0.281122	-0.584835	0.281122	0.859219	25	0.281122
GO:0051894 positive regulation of focal adhesion assembly	0.28123	-0.590098	0.28123	0.859219	10	0.28123
GO:1901890 positive regulation of cell junction assembly	0.28123	-0.590098	0.28123	0.859219	10	0.28123
GO:0007202 activation of phospholipase C activity	0.281521	-0.586707	0.281521	0.859219	13	0.281521
GO:0015813 L-glutamate transport	0.281899	-0.583291	0.281899	0.859219	17	0.281899
GO:0021549 cerebellum development	0.282164	-0.577962	0.282164	0.859219	64	0.282164
GO:0016044 cellular membrane organization	0.282167	-0.576709	0.282167	0.859219	331	0.282167
GO:0010717 regulation of epithelial to mesenchymal transition	0.282494	-0.578827	0.282494	0.859219	37	0.282494
GO:0002791 regulation of peptide secretion	0.282754	-0.575471	0.282754	0.859219	132	0.282754
GO:0090087 regulation of peptide transport	0.282754	-0.575471	0.282754	0.859219	132	0.282754
GO:0009146 purine nucleoside triphosphate catabolic process	0.282996	-0.574171	0.282996	0.859219	461	0.282996
GO:0032720 negative regulation of tumor necrosis factor production	0.283324	-0.576541	0.283324	0.859219	29	0.283324
GO:0032846 positive regulation of homeostatic process	0.283486	-0.574048	0.283486	0.859219	71	0.283486
GO:0002719 negative regulation of cytokine production involved in immune response	0.283648	-0.583499	0.283648	0.859219	11	0.283648
GO:0032635 interleukin-6 production	0.283687	-0.573244	0.283687	0.859219	81	0.283687
GO:0050830 defense response to Gram-positive bacterium	0.283698	-0.573965	0.283698	0.859219	47	0.283698
GO:0051271 negative regulation of cellular component movement	0.28401	-0.5717	0.28401	0.859219	139	0.28401
GO:0007032 endosome organization	0.284065	-0.575301	0.284065	0.859219	23	0.284065
GO:0043116 negative regulation of vascular permeability	0.284453	-0.58249	0.284453	0.859219	11	0.284453
GO:0090280 positive regulation of calcium ion import	0.284857	-0.579121	0.284857	0.859219	10	0.284857
GO:2000136 regulation of cell proliferation involved in heart morphogenesis	0.284861	-0.576732	0.284861	0.859219	13	0.284861
GO:0045736 negative regulation of cyclin-dependent protein kinase activity	0.284955	-0.573866	0.284955	0.859219	19	0.284955
GO:0032438 melanosome organization	0.285293	-0.578539	0.285293	0.859219	10	0.285293
GO:0006198 cAMP catabolic process	0.285332	-0.576917	0.285332	0.859219	12	0.285332
GO:0046474 glycerophospholipid biosynthetic process	0.285397	-0.567983	0.285397	0.859219	87	0.285397
GO:0008202 steroid metabolic process	0.285573	-0.566771	0.285573	0.859219	235	0.285573
GO:0072507 divalent inorganic cation homeostasis	0.285842	-0.565879	0.285842	0.859219	313	0.285842
GO:0097028 dendritic cell differentiation	0.285863	-0.572627	0.285863	0.859219	15	0.285863
GO:0006584 catecholamine metabolic process	0.285995	-0.567473	0.285995	0.859219	43	0.285995
GO:0009712 catechol-containing compound metabolic process	0.285995	-0.567473	0.285995	0.859219	43	0.285995
GO:0034311 diol metabolic process	0.285995	-0.567473	0.285995	0.859219	43	0.285995
GO:0071901 negative regulation of protein serine/threonine kinase activity	0.286079	-0.566107	0.286079	0.859219	82	0.286079
GO:0050769 positive regulation of neurogenesis	0.286165	-0.565324	0.286165	0.859219	141	0.286165
GO:0070509 calcium ion import	0.286422	-0.566323	0.286422	0.859219	39	0.286422
GO:0090201 negative regulation of release of cytochrome c from mitochondria	0.28658	-0.574962	0.28658	0.859219	10	0.28658
GO:0008088 axon cargo transport	0.287097	-0.564938	0.287097	0.859219	32	0.287097
GO:0072529 pyrimidine-containing compound catabolic process	0.28715	-0.568855	0.28715	0.859219	15	0.28715
GO:0006513 protein monoubiquitination	0.287227	-0.564164	0.287227	0.859219	39	0.287227
GO:0016339 calcium-dependent cell-cell adhesion	0.287717	-0.566779	0.287717	0.859219	15	0.287717
GO:0006901 vesicle coating	0.288099	-0.565616	0.288099	0.859219	15	0.288099
GO:0031652 positive regulation of heat generation	0.288369	-0.570363	0.288369	0.859219	11	0.288369
GO:0010883 regulation of lipid storage	0.288428	-0.56117	0.288428	0.859219	30	0.288428
GO:0090102 cochlea development	0.288615	-0.5608	0.288615	0.859219	31	0.288615
GO:0032770 positive regulation of monooxygenase activity	0.28864	-0.56353	0.28864	0.859219	16	0.28864
GO:0055078 sodium ion homeostasis	0.288723	-0.561635	0.288723	0.859219	27	0.288723
GO:0052547 regulation of peptidase activity	0.288741	-0.557368	0.288741	0.859219	335	0.288741
GO:2000463 positive regulation of excitatory postsynaptic membrane potential	0.289156	-0.565203	0.289156	0.859219	12	0.289156
GO:0015936 coenzyme A metabolic process	0.289205	-0.567932	0.289205	0.859219	11	0.289205
GO:0009143 nucleoside triphosphate catabolic process	0.289283	-0.555676	0.289283	0.859219	467	0.289283
GO:0051209 release of sequestered calcium ion into cytosol	0.28937	-0.556677	0.28937	0.859219	64	0.28937
GO:0051282 regulation of sequestering of calcium ion	0.28937	-0.556677	0.28937	0.859219	64	0.28937
GO:0051283 negative regulation of sequestering of calcium ion	0.28937	-0.556677	0.28937	0.859219	64	0.28937
GO:0045665 negative regulation of neuron differentiation	0.28959	-0.556289	0.28959	0.859219	63	0.28959
GO:0050880 regulation of blood vessel size	0.290157	-0.553734	0.290157	0.859219	130	0.290157
GO:0046621 negative regulation of organ growth	0.290321	-0.563263	0.290321	0.859219	10	0.290321
GO:0048568 embryonic organ development	0.290574	-0.55197	0.290574	0.859219	359	0.290574
GO:0046851 negative regulation of bone remodeling	0.290596	-0.561738	0.290596	0.859219	12	0.290596
GO:2000146 negative regulation of cell motility	0.290633	-0.552264	0.290633	0.859219	134	0.290633
GO:0034105 positive regulation of tissue remodeling	0.290786	-0.557097	0.290786	0.859219	21	0.290786
GO:0050907 detection of chemical stimulus involved in sensory perception	0.291131	-0.554051	0.291131	0.859219	33	0.291131
GO:0034765 regulation of ion transmembrane transport	0.291326	-0.5499	0.291326	0.859219	242	0.291326
GO:0008285 negative regulation of cell proliferation	0.29166	-0.548749	0.29166	0.859219	473	0.29166
GO:0061326 renal tubule development	0.291735	-0.55253	0.291735	0.859219	30	0.291735
GO:0014044 Schwann cell development	0.292015	-0.552488	0.292015	0.859219	19	0.292015
GO:0046390 ribose phosphate biosynthetic process	0.292191	-0.547452	0.292191	0.859219	196	0.292191
GO:0007588 excretion	0.292517	-0.548142	0.292517	0.859219	44	0.292517
GO:0031122 cytoplasmic microtubule organization	0.292615	-0.552263	0.292615	0.859219	16	0.292615
GO:0070633 transepithelial transport	0.292899	-0.551305	0.292899	0.859219	15	0.292899
GO:0007549 dosage compensation	0.293297	-0.552534	0.293297	0.859219	12	0.293297
GO:0043627 response to estrogen stimulus	0.293414	-0.544677	0.293414	0.859219	74	0.293414
GO:0050920 regulation of chemotaxis	0.293794	-0.543331	0.293794	0.859219	104	0.293794
GO:0045806 negative regulation of endocytosis	0.293999	-0.545571	0.293999	0.859219	24	0.293999
GO:0046785 microtubule polymerization	0.294115	-0.544756	0.294115	0.859219	28	0.294115
GO:0033619 membrane protein proteolysis	0.294363	-0.543198	0.294363	0.859219	38	0.294363
GO:0035773 insulin secretion involved in cellular response to glucose stimulus	0.294823	-0.542506	0.294823	0.859219	29	0.294823
GO:0061178 regulation of insulin secretion involved in cellular response to glucose stimulus	0.294823	-0.542506	0.294823	0.859219	29	0.294823
GO:0002827 positive regulation of T-helper 1 type immune response	0.295034	-0.553224	0.295034	0.859219	10	0.295034
GO:0007178 transmembrane receptor protein serine/threonine kinase signaling pathway	0.295097	-0.538974	0.295097	0.859219	227	0.295097
GO:0072087 renal vesicle development	0.295344	-0.544096	0.295344	0.859219	17	0.295344
GO:0007501 mesodermal cell fate specification	0.295475	-0.544783	0.295475	0.859219	13	0.295475
GO:0010906 regulation of glucose metabolic process	0.29561	-0.538234	0.29561	0.859219	80	0.29561
GO:0071897 DNA biosynthetic process	0.295638	-0.539575	0.295638	0.859219	36	0.295638
GO:0010596 negative regulation of endothelial cell migration	0.295809	-0.539989	0.295809	0.859219	26	0.295809
GO:0007219 Notch signaling pathway	0.295818	-0.537438	0.295818	0.859219	96	0.295818
GO:2000677 regulation of transcription regulatory region DNA binding	0.29583	-0.541512	0.29583	0.859219	19	0.29583
GO:0060351 cartilage development involved in endochondral bone morphogenesis	0.295892	-0.542788	0.295892	0.859219	20	0.295892
GO:0010675 regulation of cellular carbohydrate metabolic process	0.295907	-0.537094	0.295907	0.859219	102	0.295907
GO:0002828 regulation of type 2 immune response	0.295924	-0.540887	0.295924	0.859219	23	0.295924
GO:0050796 regulation of insulin secretion	0.295991	-0.536802	0.295991	0.859219	112	0.295991
GO:0043267 negative regulation of potassium ion transport	0.296246	-0.542292	0.296246	0.859219	14	0.296246
GO:0043537 negative regulation of blood vessel endothelial cell migration	0.296861	-0.53916	0.296861	0.859219	17	0.296861
GO:0060606 tube closure	0.297436	-0.532886	0.297436	0.859219	79	0.297436
GO:0044057 regulation of system process	0.297492	-0.531808	0.297492	0.859219	500	0.297492
GO:0021681 cerebellar granular layer development	0.29753	-0.541435	0.29753	0.859219	10	0.29753
GO:0050766 positive regulation of phagocytosis	0.297664	-0.533639	0.297664	0.859219	39	0.297664
GO:0006509 membrane protein ectodomain proteolysis	0.297765	-0.53374	0.297765	0.859219	33	0.297765
GO:0060192 negative regulation of lipase activity	0.297842	-0.541734	0.297842	0.859219	11	0.297842
GO:0050670 regulation of lymphocyte proliferation	0.297853	-0.531227	0.297853	0.859219	155	0.297853
GO:0003170 heart valve development	0.298122	-0.534295	0.298122	0.859219	27	0.298122
GO:0002286 T cell activation involved in immune response	0.298158	-0.531594	0.298158	0.859219	48	0.298158
GO:0040014 regulation of multicellular organism growth	0.298802	-0.528896	0.298802	0.859219	82	0.298802
GO:0061323 cell proliferation involved in heart morphogenesis	0.298817	-0.534561	0.298817	0.859219	14	0.298817
GO:0009218 pyrimidine ribonucleotide metabolic process	0.299003	-0.532223	0.299003	0.859219	19	0.299003
GO:0030278 regulation of ossification	0.299562	-0.526278	0.299562	0.859219	164	0.299562
GO:0046530 photoreceptor cell differentiation	0.300257	-0.525313	0.300257	0.859219	52	0.300257
GO:0042033 chemokine biosynthetic process	0.300351	-0.532509	0.300351	0.859219	11	0.300351
GO:0045073 regulation of chemokine biosynthetic process	0.300351	-0.532509	0.300351	0.859219	11	0.300351
GO:0050755 chemokine metabolic process	0.300351	-0.532509	0.300351	0.859219	11	0.300351
GO:0060073 micturition	0.300737	-0.533338	0.300737	0.859219	10	0.300737
GO:0032313 regulation of Rab GTPase activity	0.300795	-0.52445	0.300795	0.859219	37	0.300795
GO:0032483 regulation of Rab protein signal transduction	0.300795	-0.52445	0.300795	0.859219	37	0.300795
GO:0007520 myoblast fusion	0.301047	-0.527307	0.301047	0.859219	16	0.301047
GO:0032892 positive regulation of organic acid transport	0.301153	-0.524395	0.301153	0.859219	28	0.301153
GO:0060350 endochondral bone morphogenesis	0.301427	-0.522792	0.301427	0.859219	42	0.301427
GO:0010811 positive regulation of cell-substrate adhesion	0.301438	-0.521736	0.301438	0.859219	60	0.301438
GO:0070059 intrinsic apoptotic signaling pathway in response to endoplasmic reticulum stress	0.301449	-0.524776	0.301449	0.859219	20	0.301449
GO:0008210 estrogen metabolic process	0.301594	-0.525398	0.301594	0.859219	16	0.301594
GO:0014074 response to purine-containing compound	0.301621	-0.521123	0.301621	0.859219	61	0.301621
GO:0019915 lipid storage	0.302121	-0.520031	0.302121	0.859219	49	0.302121
GO:0060314 regulation of ryanodine-sensitive calcium-release channel activity	0.302154	-0.524618	0.302154	0.859219	14	0.302154
GO:0002090 regulation of receptor internalization	0.302175	-0.524229	0.302175	0.859219	19	0.302175
GO:0050868 negative regulation of T cell activation	0.302261	-0.519318	0.302261	0.859219	72	0.302261
GO:2000678 negative regulation of transcription regulatory region DNA binding	0.302425	-0.527902	0.302425	0.859219	10	0.302425
GO:0046637 regulation of alpha-beta T cell differentiation	0.302776	-0.518764	0.302776	0.859219	41	0.302776
GO:0032094 response to food	0.303037	-0.519696	0.303037	0.859219	22	0.303037
GO:0040013 negative regulation of locomotion	0.303399	-0.515221	0.303399	0.859219	152	0.303399
GO:0050732 negative regulation of peptidyl-tyrosine phosphorylation	0.303409	-0.51735	0.303409	0.859219	31	0.303409
GO:0021987 cerebral cortex development	0.30375	-0.514969	0.30375	0.859219	64	0.30375
GO:0070848 response to growth factor stimulus	0.304191	-0.51269	0.304191	0.859219	280	0.304191
GO:0001837 epithelial to mesenchymal transition	0.304233	-0.513739	0.304233	0.859219	70	0.304233
GO:0032652 regulation of interleukin-1 production	0.304361	-0.514272	0.304361	0.859219	36	0.304361
GO:0022612 gland morphogenesis	0.304687	-0.511776	0.304687	0.859219	112	0.304687
GO:0050867 positive regulation of cell activation	0.304752	-0.511242	0.304752	0.859219	199	0.304752
GO:0060997 dendritic spine morphogenesis	0.304816	-0.514257	0.304816	0.859219	24	0.304816
GO:0008593 regulation of Notch signaling pathway	0.305065	-0.512192	0.305065	0.859219	41	0.305065
GO:0034121 regulation of toll-like receptor signaling pathway	0.305451	-0.511882	0.305451	0.859219	27	0.305451
GO:0030811 regulation of nucleotide catabolic process	0.305457	-0.50912	0.305457	0.859219	229	0.305457
GO:0033121 regulation of purine nucleotide catabolic process	0.305457	-0.50912	0.305457	0.859219	229	0.305457
GO:0045022 early endosome to late endosome transport	0.305573	-0.513855	0.305573	0.859219	20	0.305573
GO:0035304 regulation of protein dephosphorylation	0.305594	-0.513366	0.305594	0.859219	18	0.305594
GO:0003148 outflow tract septum morphogenesis	0.306074	-0.514279	0.306074	0.859219	13	0.306074
GO:0003179 heart valve morphogenesis	0.306262	-0.511133	0.306262	0.859219	25	0.306262
GO:0050912 detection of chemical stimulus involved in sensory perception of taste	0.306288	-0.510447	0.306288	0.859219	28	0.306288
GO:0008361 regulation of cell size	0.306521	-0.506684	0.306521	0.859219	85	0.306521
GO:0032496 response to lipopolysaccharide	0.306642	-0.505919	0.306642	0.859219	156	0.306642
GO:0010676 positive regulation of cellular carbohydrate metabolic process	0.306694	-0.507286	0.306694	0.859219	40	0.306694
GO:0060600 dichotomous subdivision of an epithelial terminal unit	0.306957	-0.511153	0.306957	0.859219	13	0.306957
GO:0015718 monocarboxylic acid transport	0.306992	-0.505364	0.306992	0.859219	87	0.306992
GO:0070933 histone H4 deacetylation	0.307094	-0.512735	0.307094	0.859219	13	0.307094
GO:0015872 dopamine transport	0.307109	-0.507255	0.307109	0.859219	26	0.307109
GO:0002720 positive regulation of cytokine production involved in immune response	0.307179	-0.508518	0.307179	0.859219	20	0.307179
GO:0042733 embryonic digit morphogenesis	0.307201	-0.505477	0.307201	0.859219	51	0.307201
GO:0015672 monovalent inorganic cation transport	0.307371	-0.503531	0.307371	0.859219	369	0.307371
GO:0006874 cellular calcium ion homeostasis	0.307799	-0.502379	0.307799	0.859219	284	0.307799
GO:0044030 regulation of DNA methylation	0.307857	-0.511702	0.307857	0.859219	11	0.307857
GO:0090092 regulation of transmembrane receptor protein serine/threonine kinase signaling pathway	0.307859	-0.502506	0.307859	0.859219	151	0.307859
GO:0051642 centrosome localization	0.307987	-0.509915	0.307987	0.859219	11	0.307987
GO:0032660 regulation of interleukin-17 production	0.308234	-0.505794	0.308234	0.859219	17	0.308234
GO:0051153 regulation of striated muscle cell differentiation	0.308459	-0.501509	0.308459	0.859219	72	0.308459
GO:0070304 positive regulation of stress-activated protein kinase signaling cascade	0.309355	-0.499076	0.309355	0.859219	58	0.309355
GO:0060081 membrane hyperpolarization	0.309574	-0.501304	0.309574	0.859219	20	0.309574
GO:0021695 cerebellar cortex development	0.309814	-0.498429	0.309814	0.859219	39	0.309814
GO:0006878 cellular copper ion homeostasis	0.310056	-0.506118	0.310056	0.859219	10	0.310056
GO:0060049 regulation of protein glycosylation	0.310096	-0.504104	0.310096	0.859219	11	0.310096
GO:0031116 positive regulation of microtubule polymerization	0.310139	-0.502023	0.310139	0.859219	14	0.310139
GO:1901068 guanosine-containing compound metabolic process	0.310188	-0.495526	0.310188	0.859219	370	0.310188
GO:0051648 vesicle localization	0.310199	-0.497059	0.310199	0.859219	45	0.310199
GO:0048857 neural nucleus development	0.310308	-0.499843	0.310308	0.859219	17	0.310308
GO:0046626 regulation of insulin receptor signaling pathway	0.310436	-0.497005	0.310436	0.859219	35	0.310436
GO:0001541 ovarian follicle development	0.310485	-0.495948	0.310485	0.859219	55	0.310485
GO:0071514 genetic imprinting	0.310783	-0.496642	0.310783	0.859219	27	0.310783
GO:0060765 regulation of androgen receptor signaling pathway	0.310863	-0.497441	0.310863	0.859219	21	0.310863
GO:0002440 production of molecular mediator of immune response	0.310987	-0.49384	0.310987	0.859219	104	0.310987
GO:0043276 anoikis	0.311386	-0.496021	0.311386	0.859219	20	0.311386
GO:0060711 labyrinthine layer development	0.3116	-0.493291	0.3116	0.859219	41	0.3116
GO:0043603 cellular amide metabolic process	0.311707	-0.491692	0.311707	0.859219	120	0.311707
GO:0046847 filopodium assembly	0.311716	-0.492618	0.311716	0.859219	50	0.311716
GO:0009952 anterior/posterior pattern specification	0.311765	-0.491264	0.311765	0.859219	209	0.311765
GO:0048070 regulation of developmental pigmentation	0.311964	-0.497111	0.311964	0.859219	14	0.311964
GO:0046348 amino sugar catabolic process	0.312043	-0.497285	0.312043	0.859219	13	0.312043
GO:0010517 regulation of phospholipase activity	0.312213	-0.492028	0.312213	0.859219	35	0.312213
GO:0006470 protein dephosphorylation	0.312235	-0.49004	0.312235	0.859219	150	0.312235
GO:0046415 urate metabolic process	0.312511	-0.498183	0.312511	0.859219	10	0.312511
GO:0050863 regulation of T cell activation	0.312694	-0.488705	0.312694	0.859219	186	0.312694
GO:0046325 negative regulation of glucose import	0.312852	-0.494851	0.312852	0.859219	12	0.312852
GO:0031146 SCF-dependent proteasomal ubiquitin-dependent protein catabolic process	0.313061	-0.492467	0.313061	0.859219	16	0.313061
GO:0002042 cell migration involved in sprouting angiogenesis	0.313191	-0.490335	0.313191	0.859219	24	0.313191
GO:0032801 receptor catabolic process	0.313302	-0.494468	0.313302	0.859219	12	0.313302
GO:0042104 positive regulation of activated T cell proliferation	0.314017	-0.489599	0.314017	0.859219	19	0.314017
GO:0044724 single-organism carbohydrate catabolic process	0.314171	-0.484858	0.314171	0.859219	96	0.314171
GO:0016311 dephosphorylation	0.31425	-0.484086	0.31425	0.859219	309	0.31425
GO:0060292 long term synaptic depression	0.314277	-0.490705	0.314277	0.859219	12	0.314277
GO:0015671 oxygen transport	0.315134	-0.491176	0.315134	0.859219	11	0.315134
GO:0048641 regulation of skeletal muscle tissue development	0.315209	-0.482443	0.315209	0.859219	64	0.315209
GO:0030833 regulation of actin filament polymerization	0.315728	-0.480637	0.315728	0.859219	82	0.315728
GO:0006518 peptide metabolic process	0.315936	-0.480111	0.315936	0.859219	79	0.315936
GO:0045582 positive regulation of T cell differentiation	0.316219	-0.480008	0.316219	0.859219	57	0.316219
GO:0051656 establishment of organelle localization	0.316447	-0.478612	0.316447	0.859219	78	0.316447
GO:0071470 cellular response to osmotic stress	0.316744	-0.483248	0.316744	0.859219	13	0.316744
GO:0009118 regulation of nucleoside metabolic process	0.317028	-0.476342	0.317028	0.859219	231	0.317028
GO:0071326 cellular response to monosaccharide stimulus	0.317359	-0.47676	0.317359	0.859219	45	0.317359
GO:0071331 cellular response to hexose stimulus	0.317359	-0.47676	0.317359	0.859219	45	0.317359
GO:0071333 cellular response to glucose stimulus	0.317359	-0.47676	0.317359	0.859219	45	0.317359
GO:0030168 platelet activation	0.317455	-0.476205	0.317455	0.859219	54	0.317455
GO:0051056 regulation of small GTPase mediated signal transduction	0.317703	-0.474374	0.317703	0.859219	301	0.317703
GO:0046620 regulation of organ growth	0.318161	-0.474019	0.318161	0.859219	69	0.318161
GO:0001656 metanephros development	0.318245	-0.474002	0.318245	0.859219	59	0.318245
GO:0043393 regulation of protein binding	0.318633	-0.472229	0.318633	0.859219	104	0.318633
GO:0045580 regulation of T cell differentiation	0.319632	-0.469797	0.319632	0.859219	83	0.319632
GO:0070207 protein homotrimerization	0.319661	-0.47381	0.319661	0.859219	20	0.319661
GO:0035020 regulation of Rac protein signal transduction	0.320014	-0.470636	0.320014	0.859219	26	0.320014
GO:0021879 forebrain neuron differentiation	0.320308	-0.469225	0.320308	0.859219	31	0.320308
GO:0051770 positive regulation of nitric-oxide synthase biosynthetic process	0.320382	-0.473685	0.320382	0.859219	12	0.320382
GO:0032944 regulation of mononuclear cell proliferation	0.320954	-0.465564	0.320954	0.859219	156	0.320954
GO:0046635 positive regulation of alpha-beta T cell activation	0.321397	-0.465599	0.321397	0.859219	47	0.321397
GO:0042092 type 2 immune response	0.321523	-0.466609	0.321523	0.859219	27	0.321523
GO:0055002 striated muscle cell development	0.322486	-0.461306	0.322486	0.859219	136	0.322486
GO:0045601 regulation of endothelial cell differentiation	0.322808	-0.467017	0.322808	0.859219	12	0.322808
GO:0032616 interleukin-13 production	0.322882	-0.466766	0.322882	0.859219	11	0.322882
GO:0000956 nuclear-transcribed mRNA catabolic process	0.32293	-0.46096	0.32293	0.859219	56	0.32293
GO:0009636 response to toxin	0.322978	-0.460247	0.322978	0.859219	91	0.322978
GO:0021846 cell proliferation in forebrain	0.323362	-0.461008	0.323362	0.859219	28	0.323362
GO:0048589 developmental growth	0.32339	-0.458502	0.32339	0.859219	282	0.32339
GO:0002260 lymphocyte homeostasis	0.323708	-0.458802	0.323708	0.859219	51	0.323708
GO:0090184 positive regulation of kidney development	0.323803	-0.463986	0.323803	0.859219	13	0.323803
GO:0051531 NFAT protein import into nucleus	0.32387	-0.465873	0.32387	0.859219	10	0.32387
GO:0033108 mitochondrial respiratory chain complex assembly	0.323935	-0.461203	0.323935	0.859219	21	0.323935
GO:0051603 proteolysis involved in cellular protein catabolic process	0.324126	-0.456389	0.324126	0.859219	352	0.324126
GO:0006027 glycosaminoglycan catabolic process	0.324354	-0.460967	0.324354	0.859219	14	0.324354
GO:0050764 regulation of phagocytosis	0.325189	-0.45474	0.325189	0.859219	50	0.325189
GO:0045444 fat cell differentiation	0.325597	-0.452729	0.325597	0.859219	126	0.325597
GO:0001754 eye photoreceptor cell differentiation	0.325661	-0.453675	0.325661	0.859219	40	0.325661
GO:0050817 coagulation	0.325769	-0.452165	0.325769	0.859219	128	0.325769
GO:0008360 regulation of cell shape	0.325793	-0.4523	0.325793	0.859219	93	0.325793
GO:0032941 secretion by tissue	0.325976	-0.452289	0.325976	0.859219	56	0.325976
GO:0070647 protein modification by small protein conjugation or removal	0.326347	-0.45017	0.326347	0.859219	465	0.326347
GO:0090257 regulation of muscle system process	0.326588	-0.449981	0.326588	0.859219	121	0.326588
GO:0046330 positive regulation of JNK cascade	0.326636	-0.450661	0.326636	0.859219	49	0.326636
GO:0018904 ether metabolic process	0.326748	-0.453804	0.326748	0.859219	19	0.326748
GO:0043254 regulation of protein complex assembly	0.327226	-0.447927	0.327226	0.859219	199	0.327226
GO:0042311 vasodilation	0.327777	-0.447278	0.327777	0.859219	62	0.327777
GO:0032095 regulation of response to food	0.327838	-0.44989	0.327838	0.859219	18	0.327838
GO:0030204 chondroitin sulfate metabolic process	0.328413	-0.448632	0.328413	0.859219	17	0.328413
GO:0001953 negative regulation of cell-matrix adhesion	0.328458	-0.449416	0.328458	0.859219	18	0.328458
GO:0060999 positive regulation of dendritic spine development	0.32846	-0.448955	0.32846	0.859219	15	0.32846
GO:0032874 positive regulation of stress-activated MAPK cascade	0.328644	-0.444879	0.328644	0.859219	57	0.328644
GO:0003143 embryonic heart tube morphogenesis	0.328718	-0.444966	0.328718	0.859219	50	0.328718
GO:0030003 cellular cation homeostasis	0.32975	-0.440784	0.32975	0.859219	369	0.32975
GO:0007596 blood coagulation	0.330097	-0.44018	0.330097	0.859219	125	0.330097
GO:0014020 primary neural tube formation	0.330267	-0.439977	0.330267	0.859219	83	0.330267
GO:0001843 neural tube closure	0.330365	-0.439758	0.330365	0.859219	78	0.330365
GO:0015918 sterol transport	0.330421	-0.440063	0.330421	0.859219	53	0.330421
GO:0030301 cholesterol transport	0.330421	-0.440063	0.330421	0.859219	53	0.330421
GO:0051220 cytoplasmic sequestering of protein	0.33051	-0.442639	0.33051	0.859219	17	0.33051
GO:0019359 nicotinamide nucleotide biosynthetic process	0.330651	-0.443605	0.330651	0.859219	13	0.330651
GO:0032096 negative regulation of response to food	0.330685	-0.444014	0.330685	0.859219	12	0.330685
GO:0045066 regulatory T cell differentiation	0.330691	-0.443556	0.330691	0.859219	13	0.330691
GO:0017157 regulation of exocytosis	0.330823	-0.438345	0.330823	0.859219	94	0.330823
GO:0070972 protein localization to endoplasmic reticulum	0.330903	-0.440717	0.330903	0.859219	21	0.330903
GO:0090322 regulation of superoxide metabolic process	0.33137	-0.441522	0.33137	0.859219	14	0.33137
GO:0042228 interleukin-8 biosynthetic process	0.331423	-0.443528	0.331423	0.859219	13	0.331423
GO:0090090 negative regulation of canonical Wnt receptor signaling pathway	0.33146	-0.436811	0.33146	0.859219	79	0.33146
GO:0035082 axoneme assembly	0.332246	-0.44099	0.332246	0.859219	12	0.332246
GO:0048668 collateral sprouting	0.332314	-0.439054	0.332314	0.859219	13	0.332314
GO:0055070 copper ion homeostasis	0.332371	-0.441342	0.332371	0.859219	11	0.332371
GO:0009308 amine metabolic process	0.332621	-0.433243	0.332621	0.859219	122	0.332621
GO:0032757 positive regulation of interleukin-8 production	0.332811	-0.435751	0.332811	0.859219	19	0.332811
GO:0031650 regulation of heat generation	0.332972	-0.437805	0.332972	0.859219	14	0.332972
GO:0001660 fever generation	0.333211	-0.437115	0.333211	0.859219	14	0.333211
GO:0018298 protein-chromophore linkage	0.333231	-0.439814	0.333231	0.859219	11	0.333231
GO:0070229 negative regulation of lymphocyte apoptotic process	0.33341	-0.434452	0.33341	0.859219	21	0.33341
GO:0042063 gliogenesis	0.333472	-0.430761	0.333472	0.859219	164	0.333472
GO:0002281 macrophage activation involved in immune response	0.33353	-0.435451	0.33353	0.859219	14	0.33353
GO:0090100 positive regulation of transmembrane receptor protein serine/threonine kinase signaling pathway	0.333591	-0.43096	0.333591	0.859219	72	0.333591
GO:0045838 positive regulation of membrane potential	0.333832	-0.432991	0.333832	0.859219	20	0.333832
GO:0021513 spinal cord dorsal/ventral patterning	0.334537	-0.430966	0.334537	0.859219	19	0.334537
GO:0003206 cardiac chamber morphogenesis	0.334538	-0.428063	0.334538	0.859219	106	0.334538
GO:0071363 cellular response to growth factor stimulus	0.334633	-0.427405	0.334633	0.859219	271	0.334633
GO:0070932 histone H3 deacetylation	0.334921	-0.431696	0.334921	0.859219	14	0.334921
GO:0032098 regulation of appetite	0.335012	-0.429872	0.335012	0.859219	18	0.335012
GO:0070534 protein K63-linked ubiquitination	0.335053	-0.428634	0.335053	0.859219	28	0.335053
GO:0006650 glycerophospholipid metabolic process	0.335107	-0.426258	0.335107	0.859219	158	0.335107
GO:0002903 negative regulation of B cell apoptotic process	0.335137	-0.435858	0.335137	0.859219	10	0.335137
GO:0030336 negative regulation of cell migration	0.335451	-0.42543	0.335451	0.859219	131	0.335451
GO:0015908 fatty acid transport	0.335501	-0.425957	0.335501	0.859219	59	0.335501
GO:0021543 pallium development	0.335718	-0.424872	0.335718	0.859219	92	0.335718
GO:0034103 regulation of tissue remodeling	0.33574	-0.425924	0.33574	0.859219	45	0.33574
GO:0010613 positive regulation of cardiac muscle hypertrophy	0.335776	-0.430659	0.335776	0.859219	12	0.335776
GO:0014742 positive regulation of muscle hypertrophy	0.335776	-0.430659	0.335776	0.859219	12	0.335776
GO:0010720 positive regulation of cell development	0.335926	-0.423984	0.335926	0.859219	176	0.335926
GO:0042180 cellular ketone metabolic process	0.336217	-0.423259	0.336217	0.859219	142	0.336217
GO:0070528 protein kinase C signaling cascade	0.336825	-0.425063	0.336825	0.859219	17	0.336825
GO:0006278 RNA-dependent DNA replication	0.336907	-0.428638	0.336907	0.859219	10	0.336907
GO:0007004 telomere maintenance via telomerase	0.336907	-0.428638	0.336907	0.859219	10	0.336907
GO:0032413 negative regulation of ion transmembrane transporter activity	0.336916	-0.425354	0.336916	0.859219	15	0.336916
GO:0030042 actin filament depolymerization	0.337055	-0.422413	0.337055	0.859219	34	0.337055
GO:2000300 regulation of synaptic vesicle exocytosis	0.337074	-0.426733	0.337074	0.859219	11	0.337074
GO:0034446 substrate adhesion-dependent cell spreading	0.337102	-0.422664	0.337102	0.859219	34	0.337102
GO:0060191 regulation of lipase activity	0.337251	-0.420952	0.337251	0.859219	66	0.337251
GO:0090208 positive regulation of triglyceride metabolic process	0.337739	-0.42278	0.337739	0.859219	17	0.337739
GO:0035767 endothelial cell chemotaxis	0.337899	-0.424764	0.337899	0.859219	11	0.337899
GO:0015837 amine transport	0.339255	-0.415214	0.339255	0.859219	86	0.339255
GO:2000209 regulation of anoikis	0.339346	-0.417931	0.339346	0.859219	18	0.339346
GO:0060389 pathway-restricted SMAD protein phosphorylation	0.339663	-0.41535	0.339663	0.859219	36	0.339663
GO:0051898 negative regulation of protein kinase B signaling cascade	0.339891	-0.416001	0.339891	0.859219	21	0.339891
GO:2000826 regulation of heart morphogenesis	0.33996	-0.415741	0.33996	0.859219	22	0.33996
GO:0046627 negative regulation of insulin receptor signaling pathway	0.340033	-0.415239	0.340033	0.859219	24	0.340033
GO:0030432 peristalsis	0.340439	-0.418411	0.340439	0.859219	10	0.340439
GO:0006582 melanin metabolic process	0.340585	-0.416997	0.340585	0.859219	12	0.340585
GO:0032653 regulation of interleukin-10 production	0.340813	-0.412129	0.340813	0.859219	33	0.340813
GO:0036065 fucosylation	0.340871	-0.415779	0.340871	0.859219	12	0.340871
GO:0018345 protein palmitoylation	0.341216	-0.413157	0.341216	0.859219	16	0.341216
GO:0003407 neural retina development	0.341351	-0.410998	0.341351	0.859219	28	0.341351
GO:0030195 negative regulation of blood coagulation	0.341439	-0.410758	0.341439	0.859219	28	0.341439
GO:1900047 negative regulation of hemostasis	0.341439	-0.410758	0.341439	0.859219	28	0.341439
GO:0048103 somatic stem cell division	0.341476	-0.411454	0.341476	0.859219	21	0.341476
GO:0072350 tricarboxylic acid metabolic process	0.341808	-0.412644	0.341808	0.859219	14	0.341808
GO:0006986 response to unfolded protein	0.341837	-0.408489	0.341837	0.859219	61	0.341837
GO:0010591 regulation of lamellipodium assembly	0.341951	-0.411571	0.341951	0.859219	15	0.341951
GO:0001958 endochondral ossification	0.342058	-0.409692	0.342058	0.859219	22	0.342058
GO:0036075 replacement ossification	0.342058	-0.409692	0.342058	0.859219	22	0.342058
GO:0030326 embryonic limb morphogenesis	0.342166	-0.407096	0.342166	0.859219	117	0.342166
GO:0035113 embryonic appendage morphogenesis	0.342166	-0.407096	0.342166	0.859219	117	0.342166
GO:0006684 sphingomyelin metabolic process	0.342589	-0.410615	0.342589	0.859219	13	0.342589
GO:0061371 determination of heart left/right asymmetry	0.342617	-0.406732	0.342617	0.859219	48	0.342617
GO:0016998 cell wall macromolecule catabolic process	0.342796	-0.409419	0.342796	0.859219	14	0.342796
GO:0044036 cell wall macromolecule metabolic process	0.342796	-0.409419	0.342796	0.859219	14	0.342796
GO:0071554 cell wall organization or biogenesis	0.342796	-0.409419	0.342796	0.859219	14	0.342796
GO:0072009 nephron epithelium development	0.342924	-0.407037	0.342924	0.859219	33	0.342924
GO:0030834 regulation of actin filament depolymerization	0.342992	-0.406247	0.342992	0.859219	32	0.342992
GO:0033238 regulation of cellular amine metabolic process	0.343083	-0.406265	0.343083	0.859219	28	0.343083
GO:0046622 positive regulation of organ growth	0.343131	-0.407887	0.343131	0.859219	16	0.343131
GO:0032612 interleukin-1 production	0.343396	-0.404659	0.343396	0.859219	43	0.343396
GO:0070841 inclusion body assembly	0.343693	-0.408821	0.343693	0.859219	11	0.343693
GO:0031664 regulation of lipopolysaccharide-mediated signaling pathway	0.343696	-0.407895	0.343696	0.859219	12	0.343696
GO:0071545 inositol phosphate catabolic process	0.34381	-0.407358	0.34381	0.859219	13	0.34381
GO:0002703 regulation of leukocyte mediated immunity	0.343835	-0.402577	0.343835	0.859219	112	0.343835
GO:0042108 positive regulation of cytokine biosynthetic process	0.343881	-0.402926	0.343881	0.859219	58	0.343881
GO:0016558 protein import into peroxisome matrix	0.344743	-0.406179	0.344743	0.859219	13	0.344743
GO:0032755 positive regulation of interleukin-6 production	0.345149	-0.400125	0.345149	0.859219	39	0.345149
GO:0032105 negative regulation of response to extracellular stimulus	0.345341	-0.401026	0.345341	0.859219	20	0.345341
GO:0032108 negative regulation of response to nutrient levels	0.345341	-0.401026	0.345341	0.859219	20	0.345341
GO:0045663 positive regulation of myoblast differentiation	0.346359	-0.400414	0.346359	0.859219	13	0.346359
GO:0043217 myelin maintenance	0.346498	-0.4012	0.346498	0.859219	10	0.346498
GO:0044241 lipid digestion	0.346993	-0.400244	0.346993	0.859219	11	0.346993
GO:2000117 negative regulation of cysteine-type endopeptidase activity	0.346997	-0.394251	0.346997	0.859219	72	0.346997
GO:0032099 negative regulation of appetite	0.347233	-0.398534	0.347233	0.859219	11	0.347233
GO:0042346 positive regulation of NF-kappaB import into nucleus	0.347519	-0.395183	0.347519	0.859219	20	0.347519
GO:0048168 regulation of neuronal synaptic plasticity	0.347557	-0.39313	0.347557	0.859219	49	0.347557
GO:0008089 anterograde axon cargo transport	0.347609	-0.39524	0.347609	0.859219	19	0.347609
GO:0044766 multi-organism transport	0.347664	-0.397317	0.347664	0.859219	12	0.347664
GO:0003084 positive regulation of systemic arterial blood pressure	0.347795	-0.395226	0.347795	0.859219	16	0.347795
GO:0050818 regulation of coagulation	0.348071	-0.391527	0.348071	0.859219	59	0.348071
GO:0070542 response to fatty acid	0.348083	-0.394272	0.348083	0.859219	18	0.348083
GO:0015849 organic acid transport	0.348261	-0.390284	0.348261	0.859219	215	0.348261
GO:0046942 carboxylic acid transport	0.348261	-0.390284	0.348261	0.859219	215	0.348261
GO:0043407 negative regulation of MAP kinase activity	0.34845	-0.390683	0.34845	0.859219	53	0.34845
GO:0035148 tube formation	0.348589	-0.389614	0.348589	0.859219	123	0.348589
GO:0060384 innervation	0.34889	-0.392648	0.34889	0.859219	15	0.34889
GO:0007260 tyrosine phosphorylation of STAT protein	0.349053	-0.388972	0.349053	0.859219	54	0.349053
GO:0050884 neuromuscular process controlling posture	0.349071	-0.394119	0.349071	0.859219	10	0.349071
GO:0021544 subpallium development	0.349228	-0.390952	0.349228	0.859219	17	0.349228
GO:0045737 positive regulation of cyclin-dependent protein kinase activity	0.349527	-0.38956	0.349527	0.859219	20	0.349527
GO:0016525 negative regulation of angiogenesis	0.349762	-0.386986	0.349762	0.859219	59	0.349762
GO:0001906 cell killing	0.349779	-0.386829	0.349779	0.859219	71	0.349779
GO:0032656 regulation of interleukin-13 production	0.350105	-0.39126	0.350105	0.859219	10	0.350105
GO:0060068 vagina development	0.350284	-0.390127	0.350284	0.859219	11	0.350284
GO:0051098 regulation of binding	0.350361	-0.384645	0.350361	0.859219	187	0.350361
GO:0030002 cellular anion homeostasis	0.35075	-0.387303	0.35075	0.859219	15	0.35075
GO:0010880 regulation of release of sequestered calcium ion into cytosol by sarcoplasmic reticulum	0.351028	-0.387734	0.351028	0.859219	12	0.351028
GO:0006081 cellular aldehyde metabolic process	0.351179	-0.383863	0.351179	0.859219	33	0.351179
GO:0050870 positive regulation of T cell activation	0.351242	-0.382523	0.351242	0.859219	121	0.351242
GO:0031649 heat generation	0.351392	-0.38502	0.351392	0.859219	20	0.351392
GO:0044550 secondary metabolite biosynthetic process	0.35204	-0.385045	0.35204	0.859219	13	0.35204
GO:0042178 xenobiotic catabolic process	0.352214	-0.386139	0.352214	0.859219	11	0.352214
GO:0072522 purine-containing compound biosynthetic process	0.352476	-0.378914	0.352476	0.859219	202	0.352476
GO:0032436 positive regulation of proteasomal ubiquitin-dependent protein catabolic process	0.352671	-0.379648	0.352671	0.859219	37	0.352671
GO:1901800 positive regulation of proteasomal protein catabolic process	0.352671	-0.379648	0.352671	0.859219	37	0.352671
GO:0046486 glycerolipid metabolic process	0.352729	-0.378209	0.352729	0.859219	226	0.352729
GO:0051591 response to cAMP	0.352784	-0.379751	0.352784	0.859219	29	0.352784
GO:0033500 carbohydrate homeostasis	0.352813	-0.378232	0.352813	0.859219	118	0.352813
GO:0042593 glucose homeostasis	0.352813	-0.378232	0.352813	0.859219	118	0.352813
GO:0061138 morphogenesis of a branching epithelium	0.35285	-0.377975	0.35285	0.859219	192	0.35285
GO:0046839 phospholipid dephosphorylation	0.352919	-0.380593	0.352919	0.859219	21	0.352919
GO:0050860 negative regulation of T cell receptor signaling pathway	0.353025	-0.38271	0.353025	0.859219	11	0.353025
GO:0031016 pancreas development	0.353492	-0.376904	0.353492	0.859219	58	0.353492
GO:0030522 intracellular receptor mediated signaling pathway	0.353545	-0.376137	0.353545	0.859219	153	0.353545
GO:0060379 cardiac muscle cell myoblast differentiation	0.35358	-0.381755	0.35358	0.859219	11	0.35358
GO:0019079 viral genome replication	0.353782	-0.376424	0.353782	0.859219	43	0.353782
GO:0032623 interleukin-2 production	0.35407	-0.375594	0.35407	0.859219	45	0.35407
GO:0006493 protein O-linked glycosylation	0.354109	-0.376411	0.354109	0.859219	26	0.354109
GO:0090407 organophosphate biosynthetic process	0.354273	-0.373943	0.354273	0.859219	402	0.354273
GO:0044282 small molecule catabolic process	0.354509	-0.373448	0.354509	0.859219	202	0.354509
GO:0044712 single-organism catabolic process	0.354509	-0.373448	0.354509	0.859219	202	0.354509
GO:0044273 sulfur compound catabolic process	0.354568	-0.37918	0.354568	0.859219	10	0.354568
GO:0002573 myeloid leukocyte differentiation	0.354597	-0.373349	0.354597	0.859219	139	0.354597
GO:0046639 negative regulation of alpha-beta T cell differentiation	0.354881	-0.377275	0.354881	0.859219	13	0.354881
GO:0001553 luteinization	0.355164	-0.376678	0.355164	0.859219	12	0.355164
GO:0045063 T-helper 1 cell differentiation	0.355205	-0.374654	0.355205	0.859219	17	0.355205
GO:0051952 regulation of amine transport	0.355271	-0.371906	0.355271	0.859219	69	0.355271
GO:0045930 negative regulation of mitotic cell cycle	0.355351	-0.372441	0.355351	0.859219	36	0.355351
GO:0032786 positive regulation of DNA-dependent transcription, elongation	0.355362	-0.374887	0.355362	0.859219	16	0.355362
GO:0070665 positive regulation of leukocyte proliferation	0.355509	-0.371072	0.355509	0.859219	104	0.355509
GO:0080135 regulation of cellular response to stress	0.355653	-0.370303	0.355653	0.859219	274	0.355653
GO:0007599 hemostasis	0.355715	-0.370357	0.355715	0.859219	127	0.355715
GO:0031341 regulation of cell killing	0.356157	-0.370063	0.356157	0.859219	50	0.356157
GO:0071604 transforming growth factor beta production	0.356446	-0.370989	0.356446	0.859219	19	0.356446
GO:0071634 regulation of transforming growth factor beta production	0.356446	-0.370989	0.356446	0.859219	19	0.356446
GO:0072080 nephron tubule development	0.356616	-0.370482	0.356616	0.859219	26	0.356616
GO:0009886 post-embryonic morphogenesis	0.356652	-0.373175	0.356652	0.859219	13	0.356652
GO:0021854 hypothalamus development	0.35677	-0.373048	0.35677	0.859219	13	0.35677
GO:0043242 negative regulation of protein complex disassembly	0.356899	-0.367871	0.356899	0.859219	48	0.356899
GO:0010092 specification of organ identity	0.356911	-0.368765	0.356911	0.859219	27	0.356911
GO:0002294 CD4-positive, alpha-beta T cell differentiation involved in immune response	0.357294	-0.367392	0.357294	0.859219	33	0.357294
GO:0042093 T-helper cell differentiation	0.357294	-0.367392	0.357294	0.859219	33	0.357294
GO:0032956 regulation of actin cytoskeleton organization	0.357556	-0.365306	0.357556	0.859219	173	0.357556
GO:0060713 labyrinthine layer morphogenesis	0.358035	-0.367389	0.358035	0.859219	17	0.358035
GO:0051047 positive regulation of secretion	0.35808	-0.363804	0.35808	0.859219	254	0.35808
GO:0035690 cellular response to drug	0.358341	-0.365263	0.358341	0.859219	26	0.358341
GO:0042098 T cell proliferation	0.358992	-0.361587	0.358992	0.859219	137	0.358992
GO:0001947 heart looping	0.359198	-0.361956	0.359198	0.859219	44	0.359198
GO:0032890 regulation of organic acid transport	0.359363	-0.361287	0.359363	0.859219	49	0.359363
GO:0060038 cardiac muscle cell proliferation	0.359458	-0.361367	0.359458	0.859219	42	0.359458
GO:0060795 cell fate commitment involved in formation of primary germ layer	0.35952	-0.361507	0.35952	0.859219	33	0.35952
GO:0034122 negative regulation of toll-like receptor signaling pathway	0.359545	-0.36336	0.359545	0.859219	15	0.359545
GO:0060333 interferon-gamma-mediated signaling pathway	0.359601	-0.365222	0.359601	0.859219	10	0.359601
GO:0033233 regulation of protein sumoylation	0.359841	-0.363151	0.359841	0.859219	13	0.359841
GO:0000184 nuclear-transcribed mRNA catabolic process, nonsense-mediated decay	0.360397	-0.359341	0.360397	0.859219	32	0.360397
GO:0032651 regulation of interleukin-1 beta production	0.360712	-0.358247	0.360712	0.859219	32	0.360712
GO:0071887 leukocyte apoptotic process	0.360946	-0.356907	0.360946	0.859219	59	0.360946
GO:0021915 neural tube development	0.36106	-0.355982	0.36106	0.859219	142	0.36106
GO:0042953 lipoprotein transport	0.36145	-0.35884	0.36145	0.859219	14	0.36145
GO:2000008 regulation of protein localization to cell surface	0.361724	-0.360348	0.361724	0.859219	11	0.361724
GO:0008343 adult feeding behavior	0.361782	-0.359421	0.361782	0.859219	10	0.361782
GO:0030865 cortical cytoskeleton organization	0.362109	-0.35529	0.362109	0.859219	22	0.362109
GO:0023019 signal transduction involved in regulation of gene expression	0.362542	-0.354159	0.362542	0.859219	21	0.362542
GO:0045216 cell-cell junction organization	0.363017	-0.350911	0.363017	0.859219	105	0.363017
GO:0010907 positive regulation of glucose metabolic process	0.363084	-0.351872	0.363084	0.859219	31	0.363084
GO:0010632 regulation of epithelial cell migration	0.363114	-0.353036	0.363114	0.859219	24	0.363114
GO:0045047 protein targeting to ER	0.363124	-0.356096	0.363124	0.859219	10	0.363124
GO:0006625 protein targeting to peroxisome	0.363313	-0.353484	0.363313	0.859219	18	0.363313
GO:0043574 peroxisomal transport	0.363313	-0.353484	0.363313	0.859219	18	0.363313
GO:0072662 protein localization to peroxisome	0.363313	-0.353484	0.363313	0.859219	18	0.363313
GO:0072663 establishment of protein localization to peroxisome	0.363313	-0.353484	0.363313	0.859219	18	0.363313
GO:0008045 motor neuron axon guidance	0.363642	-0.35098	0.363642	0.859219	23	0.363642
GO:0035335 peptidyl-tyrosine dephosphorylation	0.363766	-0.349634	0.363766	0.859219	41	0.363766
GO:2000107 negative regulation of leukocyte apoptotic process	0.36385	-0.350272	0.36385	0.859219	29	0.36385
GO:0007507 heart development	0.363866	-0.34828	0.363866	0.859219	385	0.363866
GO:0022412 cellular process involved in reproduction in multicellular organism	0.363893	-0.348351	0.363893	0.859219	176	0.363893
GO:0031954 positive regulation of protein autophosphorylation	0.363945	-0.352235	0.363945	0.859219	13	0.363945
GO:0048732 gland development	0.364631	-0.346328	0.364631	0.859606	252	0.364631
GO:0051091 positive regulation of sequence-specific DNA binding transcription factor activity	0.364894	-0.345725	0.364894	0.859606	164	0.364894
GO:0010719 negative regulation of epithelial to mesenchymal transition	0.365269	-0.351056	0.365269	0.859606	11	0.365269
GO:0042119 neutrophil activation	0.365358	-0.347242	0.365358	0.859606	17	0.365358
GO:0001504 neurotransmitter uptake	0.365952	-0.34581	0.365952	0.859606	16	0.365952
GO:0051147 regulation of muscle cell differentiation	0.366207	-0.34252	0.366207	0.859606	93	0.366207
GO:0001696 gastric acid secretion	0.366282	-0.3464	0.366282	0.859606	12	0.366282
GO:0006855 drug transmembrane transport	0.366422	-0.344743	0.366422	0.859606	16	0.366422
GO:0042509 regulation of tyrosine phosphorylation of STAT protein	0.366459	-0.342287	0.366459	0.859606	49	0.366459
GO:0009299 mRNA transcription	0.3665	-0.345079	0.3665	0.859606	14	0.3665
GO:0001838 embryonic epithelial tube formation	0.366792	-0.340796	0.366792	0.859606	116	0.366792
GO:0072175 epithelial tube formation	0.366792	-0.340796	0.366792	0.859606	116	0.366792
GO:0014888 striated muscle adaptation	0.366798	-0.344728	0.366798	0.859606	12	0.366798
GO:0045862 positive regulation of proteolysis	0.366956	-0.340681	0.366956	0.859606	64	0.366956
GO:0008064 regulation of actin polymerization or depolymerization	0.367246	-0.339691	0.367246	0.859606	94	0.367246
GO:0010669 epithelial structure maintenance	0.367388	-0.343118	0.367388	0.859606	12	0.367388
GO:0032272 negative regulation of protein polymerization	0.367598	-0.33936	0.367598	0.859606	43	0.367598
GO:0008542 visual learning	0.367764	-0.339019	0.367764	0.859606	40	0.367764
GO:1901379 regulation of potassium ion transmembrane transport	0.36807	-0.341702	0.36807	0.859653	11	0.36807
GO:0045954 positive regulation of natural killer cell mediated cytotoxicity	0.368488	-0.338333	0.368488	0.859653	20	0.368488
GO:0033124 regulation of GTP catabolic process	0.368649	-0.335663	0.368649	0.859653	204	0.368649
GO:0051129 negative regulation of cellular component organization	0.369248	-0.333998	0.369248	0.859653	316	0.369248
GO:0043266 regulation of potassium ion transport	0.369757	-0.333887	0.369757	0.859653	37	0.369757
GO:0045622 regulation of T-helper cell differentiation	0.369948	-0.33481	0.369948	0.859653	19	0.369948
GO:0032609 interferon-gamma production	0.369978	-0.332525	0.369978	0.859653	80	0.369978
GO:0008154 actin polymerization or depolymerization	0.370423	-0.331191	0.370423	0.859653	106	0.370423
GO:0034614 cellular response to reactive oxygen species	0.370519	-0.331322	0.370519	0.859653	58	0.370519
GO:0043687 post-translational protein modification	0.370712	-0.335883	0.370712	0.859653	12	0.370712
GO:0051145 smooth muscle cell differentiation	0.370793	-0.330739	0.370793	0.859653	54	0.370793
GO:0045780 positive regulation of bone resorption	0.370816	-0.33447	0.370816	0.859653	15	0.370816
GO:0046852 positive regulation of bone remodeling	0.370816	-0.33447	0.370816	0.859653	15	0.370816
GO:0006026 aminoglycan catabolic process	0.370884	-0.331935	0.370884	0.859653	21	0.370884
GO:0002521 leukocyte differentiation	0.371429	-0.32821	0.371429	0.859653	351	0.371429
GO:0035812 renal sodium excretion	0.371507	-0.330439	0.371507	0.859653	19	0.371507
GO:0035813 regulation of renal sodium excretion	0.371507	-0.330439	0.371507	0.859653	19	0.371507
GO:0048593 camera-type eye morphogenesis	0.371617	-0.328091	0.371617	0.859653	92	0.371617
GO:0090136 epithelial cell-cell adhesion	0.371763	-0.332621	0.371763	0.859653	11	0.371763
GO:0010812 negative regulation of cell-substrate adhesion	0.371861	-0.329022	0.371861	0.859653	31	0.371861
GO:0006183 GTP biosynthetic process	0.373422	-0.328162	0.373422	0.859653	10	0.373422
GO:0046460 neutral lipid biosynthetic process	0.373478	-0.324757	0.373478	0.859653	26	0.373478
GO:0046463 acylglycerol biosynthetic process	0.373478	-0.324757	0.373478	0.859653	26	0.373478
GO:2001022 positive regulation of response to DNA damage stimulus	0.373609	-0.323349	0.373609	0.859653	44	0.373609
GO:0032369 negative regulation of lipid transport	0.374053	-0.323534	0.374053	0.859653	24	0.374053
GO:2000095 regulation of Wnt receptor signaling pathway, planar cell polarity pathway	0.374512	-0.325491	0.374512	0.859653	10	0.374512
GO:0055117 regulation of cardiac muscle contraction	0.374601	-0.321025	0.374601	0.859653	40	0.374601
GO:0070997 neuron death	0.374804	-0.319381	0.374804	0.859653	207	0.374804
GO:0072661 protein targeting to plasma membrane	0.374822	-0.322009	0.374822	0.859653	17	0.374822
GO:0046649 lymphocyte activation	0.374886	-0.319044	0.374886	0.859653	450	0.374886
GO:0006164 purine nucleotide biosynthetic process	0.37504	-0.318761	0.37504	0.859653	194	0.37504
GO:0060348 bone development	0.375091	-0.318862	0.375091	0.859653	108	0.375091
GO:0044062 regulation of excretion	0.375523	-0.319353	0.375523	0.859653	22	0.375523
GO:0021542 dentate gyrus development	0.375524	-0.32092	0.375524	0.859653	13	0.375524
GO:0051957 positive regulation of amino acid transport	0.376102	-0.32017	0.376102	0.859653	13	0.376102
GO:0060401 cytosolic calcium ion transport	0.376338	-0.315624	0.376338	0.859653	86	0.376338
GO:1900076 regulation of cellular response to insulin stimulus	0.376414	-0.315999	0.376414	0.859653	42	0.376414
GO:0042438 melanin biosynthetic process	0.376727	-0.318836	0.376727	0.859653	11	0.376727
GO:0016226 iron-sulfur cluster assembly	0.376981	-0.318688	0.376981	0.859653	10	0.376981
GO:0031163 metallo-sulfur cluster assembly	0.376981	-0.318688	0.376981	0.859653	10	0.376981
GO:0032781 positive regulation of ATPase activity	0.377123	-0.316511	0.377123	0.859653	16	0.377123
GO:0006595 polyamine metabolic process	0.377254	-0.315594	0.377254	0.859653	16	0.377254
GO:0043388 positive regulation of DNA binding	0.377499	-0.313359	0.377499	0.859653	35	0.377499
GO:0031345 negative regulation of cell projection organization	0.377572	-0.312499	0.377572	0.859653	79	0.377572
GO:0044703 multi-organism reproductive process	0.377945	-0.311053	0.377945	0.859653	253	0.377945
GO:0071322 cellular response to carbohydrate stimulus	0.377964	-0.31173	0.377964	0.859653	49	0.377964
GO:0035137 hindlimb morphogenesis	0.378064	-0.31183	0.378064	0.859653	42	0.378064
GO:0032968 positive regulation of transcription elongation from RNA polymerase II promoter	0.378153	-0.314199	0.378153	0.859653	13	0.378153
GO:0045581 negative regulation of T cell differentiation	0.378237	-0.312534	0.378237	0.859653	23	0.378237
GO:0060716 labyrinthine layer blood vessel development	0.378677	-0.311483	0.378677	0.859653	18	0.378677
GO:0032006 regulation of TOR signaling cascade	0.37874	-0.31004	0.37874	0.859653	36	0.37874
GO:0030852 regulation of granulocyte differentiation	0.379134	-0.310868	0.379134	0.859653	16	0.379134
GO:0046717 acid secretion	0.379744	-0.307076	0.379744	0.859653	47	0.379744
GO:0072599 establishment of protein localization to endoplasmic reticulum	0.380053	-0.310009	0.380053	0.859653	11	0.380053
GO:0019048 virus-host interaction	0.380698	-0.304429	0.380698	0.859653	58	0.380698
GO:0010837 regulation of keratinocyte proliferation	0.380801	-0.307046	0.380801	0.859653	13	0.380801
GO:0046173 polyol biosynthetic process	0.38088	-0.304977	0.38088	0.859653	24	0.38088
GO:0007156 homophilic cell adhesion	0.380881	-0.303775	0.380881	0.859653	71	0.380881
GO:0051968 positive regulation of synaptic transmission, glutamatergic	0.381321	-0.304586	0.381321	0.859653	20	0.381321
GO:0043647 inositol phosphate metabolic process	0.381738	-0.302149	0.381738	0.859653	35	0.381738
GO:0048592 eye morphogenesis	0.381748	-0.301215	0.381748	0.859653	130	0.381748
GO:2000106 regulation of leukocyte apoptotic process	0.381756	-0.301929	0.381756	0.859653	47	0.381756
GO:0006913 nucleocytoplasmic transport	0.382001	-0.300367	0.382001	0.859653	301	0.382001
GO:0010742 macrophage derived foam cell differentiation	0.382149	-0.302318	0.382149	0.859653	18	0.382149
GO:0090077 foam cell differentiation	0.382149	-0.302318	0.382149	0.859653	18	0.382149
GO:0030832 regulation of actin filament length	0.382165	-0.300256	0.382165	0.859653	95	0.382165
GO:0048754 branching morphogenesis of an epithelial tube	0.3822	-0.300007	0.3822	0.859653	164	0.3822
GO:0030220 platelet formation	0.382275	-0.30429	0.382275	0.859653	10	0.382275
GO:0036344 platelet morphogenesis	0.382275	-0.30429	0.382275	0.859653	10	0.382275
GO:0014031 mesenchymal cell development	0.38241	-0.299596	0.38241	0.859653	118	0.38241
GO:0043550 regulation of lipid kinase activity	0.382423	-0.300453	0.382423	0.859653	33	0.382423
GO:0060768 regulation of epithelial cell proliferation involved in prostate gland development	0.382518	-0.304082	0.382518	0.859653	10	0.382518
GO:0002335 mature B cell differentiation	0.382655	-0.302794	0.382655	0.859653	11	0.382655
GO:0033235 positive regulation of protein sumoylation	0.383139	-0.301783	0.383139	0.859653	10	0.383139
GO:0071364 cellular response to epidermal growth factor stimulus	0.383173	-0.300978	0.383173	0.859653	12	0.383173
GO:0046834 lipid phosphorylation	0.383408	-0.298101	0.383408	0.859653	31	0.383408
GO:0048536 spleen development	0.383582	-0.297716	0.383582	0.859653	29	0.383582
GO:0010565 regulation of cellular ketone metabolic process	0.383788	-0.295995	0.383788	0.859653	96	0.383788
GO:0045089 positive regulation of innate immune response	0.383828	-0.29584	0.383828	0.859653	105	0.383828
GO:0042026 protein refolding	0.384177	-0.29905	0.384177	0.859979	10	0.384177
GO:0015812 gamma-aminobutyric acid transport	0.384709	-0.296497	0.384709	0.860716	13	0.384709
GO:0007339 binding of sperm to zona pellucida	0.385405	-0.292805	0.385405	0.860759	31	0.385405
GO:0045579 positive regulation of B cell differentiation	0.385811	-0.294392	0.385811	0.860759	11	0.385811
GO:0006906 vesicle fusion	0.385844	-0.291461	0.385844	0.860759	34	0.385844
GO:0051705 multi-organism behavior	0.385952	-0.290624	0.385952	0.860759	55	0.385952
GO:0030041 actin filament polymerization	0.386231	-0.289636	0.386231	0.860759	87	0.386231
GO:0051701 interaction with host	0.38636	-0.289422	0.38636	0.860759	71	0.38636
GO:0035050 embryonic heart tube development	0.38647	-0.289228	0.38647	0.860759	64	0.38647
GO:0097006 regulation of plasma lipoprotein particle levels	0.38686	-0.288467	0.38686	0.860759	44	0.38686
GO:0034329 cell junction assembly	0.38731	-0.286849	0.38731	0.860759	88	0.38731
GO:0035036 sperm-egg recognition	0.387506	-0.287248	0.387506	0.860759	32	0.387506
GO:0071559 response to transforming growth factor beta stimulus	0.387583	-0.285931	0.387583	0.860759	132	0.387583
GO:0071560 cellular response to transforming growth factor beta stimulus	0.387583	-0.285931	0.387583	0.860759	132	0.387583
GO:0006903 vesicle targeting	0.387659	-0.288663	0.387659	0.860759	13	0.387659
GO:0044257 cellular protein catabolic process	0.388225	-0.284054	0.388225	0.860759	364	0.388225
GO:0031647 regulation of protein stability	0.388262	-0.284219	0.388262	0.860759	107	0.388262
GO:0018209 peptidyl-serine modification	0.388523	-0.283428	0.388523	0.860759	152	0.388523
GO:0030837 negative regulation of actin filament polymerization	0.389282	-0.2824	0.389282	0.860759	33	0.389282
GO:0055080 cation homeostasis	0.389834	-0.279842	0.389834	0.860759	431	0.389834
GO:0019363 pyridine nucleotide biosynthetic process	0.390141	-0.281348	0.390141	0.860759	17	0.390141
GO:0006623 protein targeting to vacuole	0.390428	-0.283429	0.390428	0.860759	10	0.390428
GO:0072666 establishment of protein localization to vacuole	0.390428	-0.283429	0.390428	0.860759	10	0.390428
GO:0045625 regulation of T-helper 1 cell differentiation	0.390934	-0.281334	0.390934	0.860759	10	0.390934
GO:0042110 T cell activation	0.390981	-0.276895	0.390981	0.860759	309	0.390981
GO:0060840 artery development	0.391618	-0.276087	0.391618	0.860759	52	0.391618
GO:0030032 lamellipodium assembly	0.391782	-0.275616	0.391782	0.860759	41	0.391782
GO:0090276 regulation of peptide hormone secretion	0.3918	-0.274934	0.3918	0.860759	130	0.3918
GO:0007602 phototransduction	0.391972	-0.275786	0.391972	0.860759	28	0.391972
GO:0006664 glycolipid metabolic process	0.391993	-0.274728	0.391993	0.860759	63	0.391993
GO:0032878 regulation of establishment or maintenance of cell polarity	0.392106	-0.278099	0.392106	0.860759	10	0.392106
GO:0006098 pentose-phosphate shunt	0.392869	-0.274728	0.392869	0.860759	14	0.392869
GO:0006740 NADPH regeneration	0.392869	-0.274728	0.392869	0.860759	14	0.392869
GO:0032318 regulation of Ras GTPase activity	0.392888	-0.272032	0.392888	0.860759	160	0.392888
GO:0035850 epithelial cell differentiation involved in kidney development	0.392995	-0.27356	0.392995	0.860759	19	0.392995
GO:0010664 negative regulation of striated muscle cell apoptotic process	0.393013	-0.275884	0.393013	0.860759	10	0.393013
GO:0003203 endocardial cushion morphogenesis	0.393189	-0.273922	0.393189	0.860759	17	0.393189
GO:0072583 clathrin-mediated endocytosis	0.393412	-0.274667	0.393412	0.860759	10	0.393412
GO:0060766 negative regulation of androgen receptor signaling pathway	0.393557	-0.273099	0.393557	0.860759	13	0.393557
GO:0045123 cellular extravasation	0.393606	-0.272144	0.393606	0.860759	20	0.393606
GO:0050858 negative regulation of antigen receptor-mediated signaling pathway	0.393772	-0.2729	0.393772	0.860759	12	0.393772
GO:0034763 negative regulation of transmembrane transport	0.393921	-0.272763	0.393921	0.860759	11	0.393921
GO:0060080 regulation of inhibitory postsynaptic membrane potential	0.394037	-0.272448	0.394037	0.860759	11	0.394037
GO:0002825 regulation of T-helper 1 type immune response	0.394052	-0.271151	0.394052	0.860759	21	0.394052
GO:0031110 regulation of microtubule polymerization or depolymerization	0.394194	-0.269195	0.394194	0.860759	48	0.394194
GO:0046636 negative regulation of alpha-beta T cell activation	0.394259	-0.270381	0.394259	0.860759	19	0.394259
GO:0019748 secondary metabolic process	0.394306	-0.269621	0.394306	0.860759	30	0.394306
GO:0060914 heart formation	0.394416	-0.27064	0.394416	0.860759	14	0.394416
GO:0009048 dosage compensation by inactivation of X chromosome	0.394818	-0.270996	0.394818	0.860759	10	0.394818
GO:0007041 lysosomal transport	0.395277	-0.266854	0.395277	0.860759	36	0.395277
GO:0021885 forebrain cell migration	0.395322	-0.266338	0.395322	0.860759	43	0.395322
GO:0046498 S-adenosylhomocysteine metabolic process	0.395624	-0.26866	0.395624	0.860759	10	0.395624
GO:0043547 positive regulation of GTPase activity	0.395743	-0.264687	0.395743	0.860759	117	0.395743
GO:0009074 aromatic amino acid family catabolic process	0.395922	-0.267707	0.395922	0.860759	13	0.395922
GO:0033144 negative regulation of intracellular steroid hormone receptor signaling pathway	0.396511	-0.263989	0.396511	0.860759	23	0.396511
GO:0048013 ephrin receptor signaling pathway	0.396694	-0.263049	0.396694	0.860759	32	0.396694
GO:0050727 regulation of inflammatory response	0.39701	-0.261318	0.39701	0.860759	178	0.39701
GO:0003208 cardiac ventricle morphogenesis	0.397346	-0.260811	0.397346	0.860759	67	0.397346
GO:0051923 sulfation	0.397353	-0.264262	0.397353	0.860759	12	0.397353
GO:0002717 positive regulation of natural killer cell mediated immunity	0.397613	-0.261267	0.397613	0.860759	21	0.397613
GO:0048532 anatomical structure arrangement	0.398248	-0.261055	0.398248	0.860759	12	0.398248
GO:0021872 forebrain generation of neurons	0.398358	-0.258494	0.398358	0.860759	40	0.398358
GO:0072189 ureter development	0.398505	-0.260666	0.398505	0.860759	14	0.398505
GO:0031047 gene silencing by RNA	0.398681	-0.25764	0.398681	0.860759	43	0.398681
GO:0043576 regulation of respiratory gaseous exchange	0.399311	-0.257036	0.399311	0.860759	20	0.399311
GO:0045351 type I interferon biosynthetic process	0.399567	-0.258745	0.399567	0.860759	12	0.399567
GO:0048635 negative regulation of muscle organ development	0.399971	-0.255224	0.399971	0.860759	21	0.399971
GO:0050663 cytokine secretion	0.400422	-0.252635	0.400422	0.860759	98	0.400422
GO:0035303 regulation of dephosphorylation	0.401281	-0.250332	0.401281	0.860759	115	0.401281
GO:0033006 regulation of mast cell activation involved in immune response	0.401333	-0.251684	0.401333	0.860759	20	0.401333
GO:0043114 regulation of vascular permeability	0.401415	-0.251615	0.401415	0.860759	21	0.401415
GO:0060669 embryonic placenta morphogenesis	0.401526	-0.251311	0.401526	0.860759	20	0.401526
GO:0048638 regulation of developmental growth	0.401674	-0.249297	0.401674	0.860759	126	0.401674
GO:0060026 convergent extension	0.40191	-0.250275	0.40191	0.860759	19	0.40191
GO:0045408 regulation of interleukin-6 biosynthetic process	0.402021	-0.250206	0.402021	0.860759	17	0.402021
GO:0001580 detection of chemical stimulus involved in sensory perception of bitter taste	0.402293	-0.249571	0.402293	0.860759	23	0.402293
GO:0007015 actin filament organization	0.4023	-0.247563	0.4023	0.860759	202	0.4023
GO:0043268 positive regulation of potassium ion transport	0.402405	-0.249937	0.402405	0.860759	14	0.402405
GO:0061053 somite development	0.402454	-0.247523	0.402454	0.860759	67	0.402454
GO:0032677 regulation of interleukin-8 production	0.402753	-0.247068	0.402753	0.860759	40	0.402753
GO:0007628 adult walking behavior	0.403057	-0.246424	0.403057	0.860759	35	0.403057
GO:0040037 negative regulation of fibroblast growth factor receptor signaling pathway	0.403287	-0.24854	0.403287	0.860759	12	0.403287
GO:0045445 myoblast differentiation	0.403842	-0.244405	0.403842	0.860759	42	0.403842
GO:0045414 regulation of interleukin-8 biosynthetic process	0.404061	-0.247048	0.404061	0.860759	12	0.404061
GO:0032958 inositol phosphate biosynthetic process	0.404527	-0.243562	0.404527	0.860759	18	0.404527
GO:0010874 regulation of cholesterol efflux	0.404536	-0.244411	0.404536	0.860759	16	0.404536
GO:0006013 mannose metabolic process	0.40465	-0.244947	0.40465	0.860759	10	0.40465
GO:0002902 regulation of B cell apoptotic process	0.404809	-0.243388	0.404809	0.860759	17	0.404809
GO:0046856 phosphatidylinositol dephosphorylation	0.404873	-0.242965	0.404873	0.860759	17	0.404873
GO:0043567 regulation of insulin-like growth factor receptor signaling pathway	0.40498	-0.242434	0.40498	0.860759	19	0.40498
GO:0050921 positive regulation of chemotaxis	0.405314	-0.2401	0.405314	0.860759	80	0.405314
GO:1901880 negative regulation of protein depolymerization	0.4055	-0.239825	0.4055	0.860759	47	0.4055
GO:0071636 positive regulation of transforming growth factor beta production	0.405666	-0.241691	0.405666	0.860759	12	0.405666
GO:1900449 regulation of glutamate receptor signaling pathway	0.406079	-0.239084	0.406079	0.860759	23	0.406079
GO:0051865 protein autoubiquitination	0.40609	-0.238691	0.40609	0.860759	34	0.40609
GO:0009896 positive regulation of catabolic process	0.406096	-0.237829	0.406096	0.860759	139	0.406096
GO:0002702 positive regulation of production of molecular mediator of immune response	0.406266	-0.238578	0.406266	0.860759	25	0.406266
GO:0003007 heart morphogenesis	0.406474	-0.236814	0.406474	0.860759	182	0.406474
GO:0014912 negative regulation of smooth muscle cell migration	0.406751	-0.239411	0.406751	0.860759	10	0.406751
GO:0032312 regulation of ARF GTPase activity	0.407035	-0.236844	0.407035	0.860759	22	0.407035
GO:0048871 multicellular organismal homeostasis	0.407306	-0.23468	0.407306	0.860759	167	0.407306
GO:0033344 cholesterol efflux	0.407393	-0.235307	0.407393	0.860759	34	0.407393
GO:0031268 pseudopodium organization	0.407531	-0.237023	0.407531	0.860759	12	0.407531
GO:1901879 regulation of protein depolymerization	0.407833	-0.233704	0.407833	0.860759	54	0.407833
GO:0006829 zinc ion transport	0.408033	-0.233959	0.408033	0.860759	27	0.408033
GO:0050954 sensory perception of mechanical stimulus	0.408043	-0.232846	0.408043	0.860759	128	0.408043
GO:0035019 somatic stem cell maintenance	0.40818	-0.232977	0.40818	0.860759	45	0.40818
GO:0044253 positive regulation of multicellular organismal metabolic process	0.408399	-0.232777	0.408399	0.860759	30	0.408399
[truncated: 9,834 more rows]
