# Supplementary material for: Inhibition of RANK signaling in breast cancer induces an anti-tumor immune response orchestrated by CD8+ T cells
Source: Nat Commun. 2020 Dec 10;11:6335. doi: 10.1038/s41467-020-20138-8 (PMC7728758; doi:10.1038/s41467-020-20138-8)
Supplement: Supplementary file 6 — Supplementary Data 4 [file 41467_2020_20138_MOESM6_ESM.xlsx]

## Sheet: Sheet1
Supplementary Data 4: PPathway analysis using the generally applicable gene-set enrichment (GAGE) method to identify significantly downregulated pathways in RANK-/- compared to RANK+/+ tumor transplants
GO_BP_ID	p.geomean	stat.mean	p.val	q.val	set.size	exp1
GO:0008544 epidermis development	7.7368e-06	4.38256	7.7368e-06	0.0327499	216	7.7368e-06
GO:0006364 rRNA processing	5.77886e-05	3.94861	5.77886e-05	0.056285	104	5.77886e-05
GO:0042254 ribosome biogenesis	7.53515e-05	3.84645	7.53515e-05	0.056285	153	7.53515e-05
GO:0016072 rRNA metabolic process	9.64547e-05	3.80778	9.64547e-05	0.056285	108	9.64547e-05
GO:0034470 ncRNA processing	0.000108558	3.73919	0.000108558	0.056285	200	0.000108558
GO:0030216 keratinocyte differentiation	0.000108781	3.80082	0.000108781	0.056285	81	0.000108781
GO:0000280 nuclear division	0.000118614	3.69768	0.000118614	0.056285	307	0.000118614
GO:0007067 mitosis	0.000118614	3.69768	0.000118614	0.056285	307	0.000118614
GO:0022613 ribonucleoprotein complex biogenesis	0.000119671	3.71045	0.000119671	0.056285	205	0.000119671
GO:0009913 epidermal cell differentiation	0.000159157	3.6778	0.000159157	0.0647285	100	0.000159157
GO:0000087 M phase of mitotic cell cycle	0.000168205	3.6055	0.000168205	0.0647285	315	0.000168205
GO:0042475 odontogenesis of dentin-containing tooth	0.000225853	3.62763	0.000225853	0.076737	66	0.000225853
GO:0042476 odontogenesis	0.000235668	3.58499	0.000235668	0.076737	87	0.000235668
GO:0034660 ncRNA metabolic process	0.000344767	3.41785	0.000344767	0.104243	260	0.000344767
GO:0031424 keratinization	0.000553272	3.47328	0.000553272	0.156133	30	0.000553272
GO:0000279 M phase	0.000624835	3.23739	0.000624835	0.165308	459	0.000624835
GO:0006412 translation	0.000689344	3.21065	0.000689344	0.171647	397	0.000689344
GO:0042303 molting cycle	0.000951969	3.16577	0.000951969	0.204663	89	0.000951969
GO:0042633 hair cycle	0.000951969	3.16577	0.000951969	0.204663	89	0.000951969
GO:0045103 intermediate filament-based process	0.000966986	3.33627	0.000966986	0.204663	32	0.000966986
GO:0045104 intermediate filament cytoskeleton organization	0.00110542	3.29695	0.00110542	0.222821	31	0.00110542
GO:0048285 organelle fission	0.00164582	2.94988	0.00164582	0.31667	331	0.00164582
GO:0042274 ribosomal small subunit biogenesis	0.00182539	3.13079	0.00182539	0.335951	22	0.00182539
GO:0006397 mRNA processing	0.00194221	2.899	0.00194221	0.342557	315	0.00194221
GO:0001942 hair follicle development	0.00277141	2.82233	0.00277141	0.434495	82	0.00277141
GO:0022404 molting cycle process	0.00277141	2.82233	0.00277141	0.434495	82	0.00277141
GO:0022405 hair cycle process	0.00277141	2.82233	0.00277141	0.434495	82	0.00277141
GO:0030855 epithelial cell differentiation	0.00295788	2.76531	0.00295788	0.447167	265	0.00295788
GO:0045109 intermediate filament organization	0.00346937	2.97763	0.00346937	0.506409	20	0.00346937
GO:0006261 DNA-dependent DNA replication	0.00401336	2.69228	0.00401336	0.566286	69	0.00401336
GO:0006403 RNA localization	0.0044988	2.64527	0.0044988	0.614303	91	0.0044988
GO:0042487 regulation of odontogenesis of dentin-containing tooth	0.00505354	3.00561	0.00505354	0.668489	10	0.00505354
GO:0050657 nucleic acid transport	0.00562429	2.56972	0.00562429	0.676115	85	0.00562429
GO:0050658 RNA transport	0.00562429	2.56972	0.00562429	0.676115	85	0.00562429
GO:0051236 establishment of RNA localization	0.00562429	2.56972	0.00562429	0.676115	85	0.00562429
GO:0002710 negative regulation of T cell mediated immunity	0.00575009	2.88059	0.00575009	0.676115	10	0.00575009
GO:0002820 negative regulation of adaptive immune response	0.00605357	2.67224	0.00605357	0.692561	18	0.00605357
GO:0016071 mRNA metabolic process	0.00668498	2.4803	0.00668498	0.744672	366	0.00668498
GO:0019370 leukotriene biosynthetic process	0.00876809	2.51285	0.00876809	0.932605	18	0.00876809
GO:0051983 regulation of chromosome segregation	0.00881271	2.46281	0.00881271	0.932605	25	0.00881271
GO:0002823 negative regulation of adaptive immune response based on somatic recombination of immune receptors built from immunoglobulin superfamily domains	0.00927853	2.51578	0.00927853	0.954088	16	0.00927853
GO:0007059 chromosome segregation	0.0094665	2.36106	0.0094665	0.954088	139	0.0094665
GO:0008380 RNA splicing	0.0098124	2.34189	0.0098124	0.955275	248	0.0098124
GO:0031069 hair follicle morphogenesis	0.0101185	2.43702	0.0101185	0.955275	27	0.0101185
GO:0010564 regulation of cell cycle process	0.0101918	2.32471	0.0101918	0.955275	339	0.0101918
GO:0007159 leukocyte cell-cell adhesion	0.010381	2.37749	0.010381	0.955275	37	0.010381
GO:0042481 regulation of odontogenesis	0.0110694	2.42102	0.0110694	0.984545	22	0.0110694
GO:0070486 leukocyte aggregation	0.011386	2.57871	0.011386	0.984545	11	0.011386
GO:0051301 cell division	0.0113968	2.28082	0.0113968	0.984545	449	0.0113968
GO:0006270 DNA replication initiation	0.0122299	2.39244	0.0122299	0.989124	16	0.0122299
GO:0006885 regulation of pH	0.0123628	2.28392	0.0123628	0.989124	47	0.0123628
GO:0015931 nucleobase-containing compound transport	0.0125235	2.25739	0.0125235	0.989124	106	0.0125235
GO:0071156 regulation of cell cycle arrest	0.0134085	2.2245	0.0134085	0.989124	160	0.0134085
GO:0048730 epidermis morphogenesis	0.0140422	2.25611	0.0140422	0.989124	41	0.0140422
GO:0050857 positive regulation of antigen receptor-mediated signaling pathway	0.014872	2.36316	0.014872	0.989124	10	0.014872
GO:0042273 ribosomal large subunit biogenesis	0.0160108	2.28754	0.0160108	0.989124	14	0.0160108
GO:0043484 regulation of RNA splicing	0.0162086	2.16406	0.0162086	0.989124	64	0.0162086
GO:0006691 leukotriene metabolic process	0.0169875	2.19576	0.0169875	0.989124	23	0.0169875
GO:0051325 interphase	0.020688	2.04631	0.020688	0.989124	204	0.020688
GO:0070169 positive regulation of biomineral tissue development	0.0209919	2.09204	0.0209919	0.989124	29	0.0209919
GO:0006414 translational elongation	0.0211234	2.0606	0.0211234	0.989124	47	0.0211234
GO:0006310 DNA recombination	0.0231875	1.99967	0.0231875	0.989124	169	0.0231875
GO:0000075 cell cycle checkpoint	0.0233981	1.9971	0.0233981	0.989124	139	0.0233981
GO:0008608 attachment of spindle microtubules to kinetochore	0.0234099	2.06561	0.0234099	0.989124	18	0.0234099
GO:0007093 mitotic cell cycle checkpoint	0.0241985	1.99245	0.0241985	0.989124	68	0.0241985
GO:0001990 regulation of systemic arterial blood pressure by hormone	0.0255656	1.98501	0.0255656	0.989124	36	0.0255656
GO:0051882 mitochondrial depolarization	0.0261828	2.08119	0.0261828	0.989124	11	0.0261828
GO:0031123 RNA 3'-end processing	0.026469	1.96114	0.026469	0.989124	49	0.026469
GO:0031640 killing of cells of other organism	0.026631	2.02598	0.026631	0.989124	14	0.026631
GO:0044364 disruption of cells of other organism	0.026631	2.02598	0.026631	0.989124	14	0.026631
GO:0051797 regulation of hair follicle development	0.0272035	2.06718	0.0272035	0.989124	12	0.0272035
GO:0042634 regulation of hair cycle	0.0277891	2.01874	0.0277891	0.989124	15	0.0277891
GO:0003254 regulation of membrane depolarization	0.0279356	1.97221	0.0279356	0.989124	23	0.0279356
GO:0007346 regulation of mitotic cell cycle	0.028767	1.90374	0.028767	0.989124	248	0.028767
GO:0034502 protein localization to chromosome	0.0287844	1.9493	0.0287844	0.989124	24	0.0287844
GO:0051329 interphase of mitotic cell cycle	0.0297409	1.89013	0.0297409	0.989124	198	0.0297409
GO:0048024 regulation of mRNA splicing, via spliceosome	0.0302116	1.90891	0.0302116	0.989124	37	0.0302116
GO:0045786 negative regulation of cell cycle	0.0317166	1.85972	0.0317166	0.989124	295	0.0317166
GO:0043588 skin development	0.0319444	1.87696	0.0319444	0.989124	56	0.0319444
GO:0051322 anaphase	0.032272	1.99479	0.032272	0.989124	10	0.032272
GO:0000028 ribosomal small subunit assembly	0.0327453	1.99856	0.0327453	0.989124	10	0.0327453
GO:0006260 DNA replication	0.0331741	1.8404	0.0331741	0.989124	233	0.0331741
GO:0008272 sulfate transport	0.0337867	1.91668	0.0337867	0.989124	13	0.0337867
GO:0051028 mRNA transport	0.0340468	1.84202	0.0340468	0.989124	70	0.0340468
GO:0033119 negative regulation of RNA splicing	0.0346412	1.88744	0.0346412	0.989124	17	0.0346412
GO:0031145 anaphase-promoting complex-dependent proteasomal ubiquitin-dependent protein catabolic process	0.0376342	1.86215	0.0376342	0.989124	14	0.0376342
GO:0045685 regulation of glial cell differentiation	0.0380252	1.79496	0.0380252	0.989124	51	0.0380252
GO:0030501 positive regulation of bone mineralization	0.0395971	1.79157	0.0395971	0.989124	28	0.0395971
GO:0007050 cell cycle arrest	0.0399484	1.75531	0.0399484	0.989124	224	0.0399484
GO:0071407 cellular response to organic cyclic compound	0.040862	1.74615	0.040862	0.989124	181	0.040862
GO:0043489 RNA stabilization	0.0422336	1.76491	0.0422336	0.989124	24	0.0422336
GO:0048255 mRNA stabilization	0.0422336	1.76491	0.0422336	0.989124	24	0.0422336
GO:0032435 negative regulation of proteasomal ubiquitin-dependent protein catabolic process	0.0422457	1.78885	0.0422457	0.989124	15	0.0422457
GO:1901799 negative regulation of proteasomal protein catabolic process	0.0422457	1.78885	0.0422457	0.989124	15	0.0422457
GO:0006284 base-excision repair	0.0432356	1.74625	0.0432356	0.989124	28	0.0432356
GO:0002070 epithelial cell maturation	0.0432532	1.83529	0.0432532	0.989124	12	0.0432532
GO:0014014 negative regulation of gliogenesis	0.0434352	1.74072	0.0434352	0.989124	32	0.0434352
GO:0035821 modification of morphology or physiology of other organism	0.0439091	1.72426	0.0439091	0.989124	50	0.0439091
GO:0048710 regulation of astrocyte differentiation	0.0447937	1.73697	0.0447937	0.989124	25	0.0447937
GO:0043604 amide biosynthetic process	0.0451787	1.71465	0.0451787	0.989124	41	0.0451787
GO:0045686 negative regulation of glial cell differentiation	0.0453565	1.72873	0.0453565	0.989124	25	0.0453565
GO:0006633 fatty acid biosynthetic process	0.0455883	1.69644	0.0455883	0.989124	129	0.0455883
GO:0051818 disruption of cells of other organism involved in symbiotic interaction	0.0467151	1.77529	0.0467151	0.989124	10	0.0467151
GO:0051883 killing of cells in other organism involved in symbiotic interaction	0.0467151	1.77529	0.0467151	0.989124	10	0.0467151
GO:0007063 regulation of sister chromatid cohesion	0.0470109	1.77392	0.0470109	0.989124	11	0.0470109
GO:0016053 organic acid biosynthetic process	0.04716	1.6763	0.04716	0.989124	262	0.04716
GO:0046394 carboxylic acid biosynthetic process	0.04716	1.6763	0.04716	0.989124	262	0.04716
GO:0009167 purine ribonucleoside monophosphate metabolic process	0.0475318	1.70035	0.0475318	0.989124	29	0.0475318
GO:0009126 purine nucleoside monophosphate metabolic process	0.0476191	1.69857	0.0476191	0.989124	30	0.0476191
GO:0044283 small molecule biosynthetic process	0.0482378	1.66428	0.0482378	0.989124	392	0.0482378
GO:0006929 substrate-dependent cell migration	0.0490742	1.71808	0.0490742	0.989124	14	0.0490742
GO:0008334 histone mRNA metabolic process	0.0491608	1.72017	0.0491608	0.989124	15	0.0491608
GO:0006281 DNA repair	0.0493526	1.65354	0.0493526	0.989124	338	0.0493526
GO:0008652 cellular amino acid biosynthetic process	0.0493741	1.66024	0.0493741	0.989124	92	0.0493741
GO:0051851 modification by host of symbiont morphology or physiology	0.0495802	1.6774	0.0495802	0.989124	29	0.0495802
GO:0000375 RNA splicing, via transesterification reactions	0.050334	1.65069	0.050334	0.989124	91	0.050334
GO:0014003 oligodendrocyte development	0.0505037	1.6709	0.0505037	0.989124	27	0.0505037
GO:0000377 RNA splicing, via transesterification reactions with bulged adenosine as nucleophile	0.0505756	1.64841	0.0505756	0.989124	90	0.0505756
GO:0000398 mRNA splicing, via spliceosome	0.0505756	1.64841	0.0505756	0.989124	90	0.0505756
GO:0051900 regulation of mitochondrial depolarization	0.0517736	1.72734	0.0517736	0.989124	10	0.0517736
GO:0042490 mechanoreceptor differentiation	0.0524909	1.63537	0.0524909	0.989124	55	0.0524909
GO:0035589 G-protein coupled purinergic nucleotide receptor signaling pathway	0.0531055	1.65764	0.0531055	0.989124	21	0.0531055
GO:0043616 keratinocyte proliferation	0.0536455	1.64977	0.0536455	0.989124	26	0.0536455
GO:0071103 DNA conformation change	0.0543594	1.60945	0.0543594	0.989124	134	0.0543594
GO:0000819 sister chromatid segregation	0.0547288	1.61791	0.0547288	0.989124	44	0.0547288
GO:0006636 unsaturated fatty acid biosynthetic process	0.0563656	1.60809	0.0563656	0.989124	42	0.0563656
GO:0009798 axis specification	0.0563947	1.59601	0.0563947	0.989124	83	0.0563947
GO:0007051 spindle organization	0.0564059	1.59647	0.0564059	0.989124	68	0.0564059
GO:0000460 maturation of 5.8S rRNA	0.0570449	1.65588	0.0570449	0.989124	11	0.0570449
GO:0006974 response to DNA damage stimulus	0.0572117	1.58002	0.0572117	0.989124	495	0.0572117
GO:0032508 DNA duplex unwinding	0.0578433	1.6107	0.0578433	0.989124	23	0.0578433
GO:0045851 pH reduction	0.0578963	1.60603	0.0578963	0.989124	22	0.0578963
GO:0007398 ectoderm development	0.0590075	1.60757	0.0590075	0.989124	18	0.0590075
GO:0044711 single-organism biosynthetic process	0.0591985	1.56328	0.0591985	0.989124	404	0.0591985
GO:0046456 icosanoid biosynthetic process	0.0611157	1.56557	0.0611157	0.989124	43	0.0611157
GO:1901570 fatty acid derivative biosynthetic process	0.0611157	1.56557	0.0611157	0.989124	43	0.0611157
GO:0031570 DNA integrity checkpoint	0.0612594	1.55271	0.0612594	0.989124	79	0.0612594
GO:0006413 translational initiation	0.0621133	1.54575	0.0621133	0.989124	80	0.0621133
GO:0003044 regulation of systemic arterial blood pressure mediated by a chemical signal	0.0621138	1.55288	0.0621138	0.989124	44	0.0621138
GO:0032461 positive regulation of protein oligomerization	0.0621704	1.58179	0.0621704	0.989124	16	0.0621704
GO:0045861 negative regulation of proteolysis	0.0635393	1.54494	0.0635393	0.989124	38	0.0635393
GO:0000381 regulation of alternative mRNA splicing, via spliceosome	0.0637639	1.5552	0.0637639	0.989124	22	0.0637639
GO:0051817 modification of morphology or physiology of other organism involved in symbiotic interaction	0.0645309	1.53191	0.0645309	0.989124	46	0.0645309
GO:0043903 regulation of symbiosis, encompassing mutualism through parasitism	0.0652713	1.53533	0.0652713	0.989124	28	0.0652713
GO:0000070 mitotic sister chromatid segregation	0.0652855	1.5279	0.0652855	0.989124	41	0.0652855
GO:0035588 G-protein coupled purinergic receptor signaling pathway	0.0660875	1.52939	0.0660875	0.989124	29	0.0660875
GO:0060428 lung epithelium development	0.0665129	1.52745	0.0665129	0.989124	32	0.0665129
GO:0051297 centrosome organization	0.0668346	1.51076	0.0668346	0.989124	57	0.0668346
GO:0000082 G1/S transition of mitotic cell cycle	0.067043	1.50444	0.067043	0.989124	101	0.067043
GO:0022616 DNA strand elongation	0.0674824	1.55959	0.0674824	0.989124	11	0.0674824
GO:0045652 regulation of megakaryocyte differentiation	0.0695183	1.53885	0.0695183	0.989124	12	0.0695183
GO:0045730 respiratory burst	0.06987	1.51482	0.06987	0.989124	18	0.06987
GO:0032897 negative regulation of viral transcription	0.070397	1.52034	0.070397	0.989124	14	0.070397
GO:0051571 positive regulation of histone H3-K4 methylation	0.0707633	1.53849	0.0707633	0.989124	10	0.0707633
GO:1901607 alpha-amino acid biosynthetic process	0.0713067	1.47837	0.0713067	0.989124	55	0.0713067
GO:0006405 RNA export from nucleus	0.0718989	1.48141	0.0718989	0.989124	37	0.0718989
GO:0002704 negative regulation of leukocyte mediated immunity	0.0719134	1.49532	0.0719134	0.989124	22	0.0719134
GO:0002707 negative regulation of lymphocyte mediated immunity	0.0719134	1.49532	0.0719134	0.989124	22	0.0719134
GO:0036314 response to sterol	0.072254	1.51547	0.072254	0.989124	15	0.072254
GO:0000380 alternative mRNA splicing, via spliceosome	0.07505	1.46043	0.07505	0.989124	28	0.07505
GO:0051452 intracellular pH reduction	0.0751535	1.47037	0.0751535	0.989124	19	0.0751535
GO:0032392 DNA geometric change	0.0753795	1.46202	0.0753795	0.989124	26	0.0753795
GO:0018149 peptide cross-linking	0.0758861	1.46267	0.0758861	0.989124	26	0.0758861
GO:0043902 positive regulation of multi-organism process	0.0759263	1.44514	0.0759263	0.989124	47	0.0759263
GO:0072074 kidney mesenchyme development	0.0767711	1.47302	0.0767711	0.989124	14	0.0767711
GO:0042398 cellular modified amino acid biosynthetic process	0.0768374	1.44048	0.0768374	0.989124	48	0.0768374
GO:0086001 regulation of cardiac muscle cell action potential	0.0769672	1.45275	0.0769672	0.989124	25	0.0769672
GO:0050854 regulation of antigen receptor-mediated signaling pathway	0.0772744	1.4452	0.0772744	0.989124	27	0.0772744
GO:0031577 spindle checkpoint	0.0773219	1.44434	0.0773219	0.989124	27	0.0773219
GO:0051235 maintenance of location	0.0777995	1.42358	0.0777995	0.989124	154	0.0777995
GO:0031641 regulation of myelination	0.0778163	1.44725	0.0778163	0.989124	25	0.0778163
GO:0043487 regulation of RNA stability	0.0778566	1.43436	0.0778566	0.989124	38	0.0778566
GO:0000038 very long-chain fatty acid metabolic process	0.0782728	1.44203	0.0782728	0.989124	25	0.0782728
GO:0006999 nuclear pore organization	0.0792493	1.49376	0.0792493	0.989124	11	0.0792493
GO:0043043 peptide biosynthetic process	0.079417	1.43519	0.079417	0.989124	23	0.079417
GO:0046033 AMP metabolic process	0.079449	1.47259	0.079449	0.989124	10	0.079449
GO:0007098 centrosome cycle	0.0796591	1.42405	0.0796591	0.989124	35	0.0796591
GO:0022618 ribonucleoprotein complex assembly	0.0797489	1.41444	0.0797489	0.989124	74	0.0797489
GO:0000725 recombinational repair	0.0801564	1.41895	0.0801564	0.989124	46	0.0801564
GO:0043488 regulation of mRNA stability	0.0801705	1.42008	0.0801705	0.989124	34	0.0801705
GO:0048569 post-embryonic organ development	0.0802532	1.43774	0.0802532	0.989124	17	0.0802532
GO:0042177 negative regulation of protein catabolic process	0.0803089	1.41652	0.0803089	0.989124	41	0.0803089
GO:0086036 regulation of cardiac muscle cell membrane potential	0.0803254	1.42755	0.0803254	0.989124	26	0.0803254
GO:0016486 peptide hormone processing	0.0806129	1.44461	0.0806129	0.989124	14	0.0806129
GO:0060113 inner ear receptor cell differentiation	0.0825347	1.39929	0.0825347	0.989124	49	0.0825347
GO:0046605 regulation of centrosome cycle	0.0831446	1.41881	0.0831446	0.989124	18	0.0831446
GO:0048712 negative regulation of astrocyte differentiation	0.0832936	1.43097	0.0832936	0.989124	13	0.0832936
GO:0007548 sex differentiation	0.0833465	1.38573	0.0833465	0.989124	211	0.0833465
GO:0000724 double-strand break repair via homologous recombination	0.0834189	1.39707	0.0834189	0.989124	45	0.0834189
GO:0071779 G1/S transition checkpoint	0.08448	1.39406	0.08448	0.989124	31	0.08448
GO:0008543 fibroblast growth factor receptor signaling pathway	0.0847432	1.38336	0.0847432	0.989124	58	0.0847432
GO:0042255 ribosome assembly	0.0848896	1.40332	0.0848896	0.989124	19	0.0848896
GO:0006338 chromatin remodeling	0.0851918	1.3786	0.0851918	0.989124	69	0.0851918
GO:0072348 sulfur compound transport	0.0854766	1.39118	0.0854766	0.989124	24	0.0854766
GO:0051055 negative regulation of lipid biosynthetic process	0.0855078	1.38853	0.0855078	0.989124	28	0.0855078
GO:0002052 positive regulation of neuroblast proliferation	0.0858844	1.40203	0.0858844	0.989124	19	0.0858844
GO:0050684 regulation of mRNA processing	0.0859813	1.37658	0.0859813	0.989124	48	0.0859813
GO:0006637 acyl-CoA metabolic process	0.0863326	1.37208	0.0863326	0.989124	61	0.0863326
GO:0035383 thioester metabolic process	0.0863326	1.37208	0.0863326	0.989124	61	0.0863326
GO:0000077 DNA damage checkpoint	0.0865575	1.36896	0.0865575	0.989124	74	0.0865575
GO:0097306 cellular response to alcohol	0.0883906	1.36552	0.0883906	0.989124	39	0.0883906
GO:0051205 protein insertion into membrane	0.089375	1.38815	0.089375	0.989124	13	0.089375
GO:0001832 blastocyst growth	0.0894969	1.37156	0.0894969	0.989124	19	0.0894969
GO:0010639 negative regulation of organelle organization	0.0894971	1.34681	0.0894971	0.989124	163	0.0894971
GO:0035112 genitalia morphogenesis	0.0895696	1.39094	0.0895696	0.989124	14	0.0895696
GO:0071826 ribonucleoprotein complex subunit organization	0.0897319	1.34873	0.0897319	0.989124	81	0.0897319
GO:0031638 zymogen activation	0.0900412	1.36424	0.0900412	0.989124	22	0.0900412
GO:0031575 mitotic cell cycle G1/S transition checkpoint	0.0921866	1.34578	0.0921866	0.989124	29	0.0921866
GO:0006541 glutamine metabolic process	0.0930316	1.3473	0.0930316	0.989124	20	0.0930316
GO:0006882 cellular zinc ion homeostasis	0.0930453	1.3562	0.0930453	0.989124	16	0.0930453
GO:0055069 zinc ion homeostasis	0.0930453	1.3562	0.0930453	0.989124	16	0.0930453
GO:0003081 regulation of systemic arterial blood pressure by renin-angiotensin	0.0932732	1.33948	0.0932732	0.989124	26	0.0932732
GO:0030219 megakaryocyte differentiation	0.0934322	1.33827	0.0934322	0.989124	26	0.0934322
GO:0090231 regulation of spindle checkpoint	0.0937951	1.37485	0.0937951	0.989124	10	0.0937951
GO:0007289 spermatid nucleus differentiation	0.0942182	1.36171	0.0942182	0.989124	13	0.0942182
GO:0048025 negative regulation of mRNA splicing, via spliceosome	0.0945801	1.35848	0.0945801	0.989124	12	0.0945801
GO:0050686 negative regulation of mRNA processing	0.0945801	1.35848	0.0945801	0.989124	12	0.0945801
GO:0045947 negative regulation of translational initiation	0.0950619	1.35813	0.0950619	0.989124	14	0.0950619
GO:0051956 negative regulation of amino acid transport	0.0951503	1.35195	0.0951503	0.989124	12	0.0951503
GO:0031124 mRNA 3'-end processing	0.0959932	1.31784	0.0959932	0.989124	36	0.0959932
GO:0008033 tRNA processing	0.0969999	1.30536	0.0969999	0.989124	80	0.0969999
GO:0009310 amine catabolic process	0.0971422	1.34832	0.0971422	0.989124	12	0.0971422
GO:0007263 nitric oxide mediated signal transduction	0.0975299	1.3254	0.0975299	0.989124	16	0.0975299
GO:0000578 embryonic axis specification	0.0976785	1.31129	0.0976785	0.989124	29	0.0976785
GO:0007062 sister chromatid cohesion	0.0981552	1.30597	0.0981552	0.989124	33	0.0981552
GO:0009110 vitamin biosynthetic process	0.0989638	1.32728	0.0989638	0.989124	15	0.0989638
GO:0002369 T cell cytokine production	0.0991442	1.31892	0.0991442	0.989124	15	0.0991442
GO:0071359 cellular response to dsRNA	0.0992244	1.30663	0.0992244	0.989124	23	0.0992244
GO:0042312 regulation of vasodilation	0.0998243	1.29474	0.0998243	0.989124	39	0.0998243
GO:0031023 microtubule organizing center organization	0.100353	1.28662	0.100353	0.989124	61	0.100353
GO:0045684 positive regulation of epidermis development	0.100392	1.31243	0.100392	0.989124	18	0.100392
GO:0060742 epithelial cell differentiation involved in prostate gland development	0.100884	1.32096	0.100884	0.989124	14	0.100884
GO:0006750 glutathione biosynthetic process	0.101183	1.31126	0.101183	0.989124	15	0.101183
GO:0050850 positive regulation of calcium-mediated signaling	0.102089	1.28734	0.102089	0.989124	25	0.102089
GO:0043094 cellular metabolic compound salvage	0.102945	1.3141	0.102945	0.989124	11	0.102945
GO:0022010 central nervous system myelination	0.103442	1.29556	0.103442	0.989124	14	0.103442
GO:0032291 axon ensheathment in central nervous system	0.103442	1.29556	0.103442	0.989124	14	0.103442
GO:0006352 DNA-dependent transcription, initiation	0.103772	1.26679	0.103772	0.989124	66	0.103772
GO:0051881 regulation of mitochondrial membrane potential	0.103888	1.27312	0.103888	0.989124	32	0.103888
GO:0086010 membrane depolarization involved in regulation of action potential	0.103958	1.29981	0.103958	0.989124	13	0.103958
GO:0086012 membrane depolarization involved in regulation of cardiac muscle cell action potential	0.103958	1.29981	0.103958	0.989124	13	0.103958
GO:0035590 purinergic nucleotide receptor signaling pathway	0.104314	1.27671	0.104314	0.989124	25	0.104314
GO:0043922 negative regulation by host of viral transcription	0.104757	1.29352	0.104757	0.989124	12	0.104757
GO:0019184 nonribosomal peptide biosynthetic process	0.105591	1.28226	0.105591	0.989124	16	0.105591
GO:0097305 response to alcohol	0.10612	1.25123	0.10612	0.989124	119	0.10612
GO:0050768 negative regulation of neurogenesis	0.106617	1.24926	0.106617	0.989124	91	0.106617
GO:0071824 protein-DNA complex subunit organization	0.106628	1.24891	0.106628	0.989124	95	0.106628
GO:2000177 regulation of neural precursor cell proliferation	0.106705	1.2524	0.106705	0.989124	58	0.106705
GO:0034453 microtubule anchoring	0.10677	1.25653	0.10677	0.989124	34	0.10677
GO:0010721 negative regulation of cell development	0.106816	1.24764	0.106816	0.989124	111	0.106816
GO:0010824 regulation of centrosome duplication	0.107206	1.27555	0.107206	0.989124	14	0.107206
GO:0051320 S phase	0.10776	1.24731	0.10776	0.989124	46	0.10776
GO:0030261 chromosome condensation	0.108048	1.25114	0.108048	0.989124	29	0.108048
GO:0033081 regulation of T cell differentiation in thymus	0.108233	1.26109	0.108233	0.989124	20	0.108233
GO:0071780 mitotic cell cycle G2/M transition checkpoint	0.108852	1.27749	0.108852	0.989124	10	0.108852
GO:0045682 regulation of epidermis development	0.108858	1.24617	0.108858	0.989124	37	0.108858
GO:0051917 regulation of fibrinolysis	0.108959	1.2873	0.108959	0.989124	10	0.108959
GO:2000779 regulation of double-strand break repair	0.109006	1.25654	0.109006	0.989124	18	0.109006
GO:0030148 sphingolipid biosynthetic process	0.109053	1.24302	0.109053	0.989124	39	0.109053
GO:0033044 regulation of chromosome organization	0.109765	1.23119	0.109765	0.989124	115	0.109765
GO:2000178 negative regulation of neural precursor cell proliferation	0.109883	1.25067	0.109883	0.989124	18	0.109883
GO:0045648 positive regulation of erythrocyte differentiation	0.110025	1.25087	0.110025	0.989124	17	0.110025
GO:0072655 establishment of protein localization to mitochondrion	0.110134	1.23704	0.110134	0.989124	36	0.110134
GO:0006839 mitochondrial transport	0.110742	1.22767	0.110742	0.989124	77	0.110742
GO:0018198 peptidyl-cysteine modification	0.111835	1.24946	0.111835	0.989124	13	0.111835
GO:0051899 membrane depolarization	0.11208	1.2207	0.11208	0.989124	79	0.11208
GO:0051298 centrosome duplication	0.112958	1.22754	0.112958	0.989124	26	0.112958
GO:0002347 response to tumor cell	0.113152	1.23645	0.113152	0.989124	19	0.113152
GO:0065004 protein-DNA complex assembly	0.113659	1.2122	0.113659	0.989124	77	0.113659
GO:0000226 microtubule cytoskeleton organization	0.114252	1.20557	0.114252	0.989124	275	0.114252
GO:0030858 positive regulation of epithelial cell differentiation	0.115142	1.21432	0.115142	0.989124	28	0.115142
GO:0033137 negative regulation of peptidyl-serine phosphorylation	0.115404	1.23097	0.115404	0.989124	13	0.115404
GO:0009127 purine nucleoside monophosphate biosynthetic process	0.116104	1.21875	0.116104	0.989124	19	0.116104
GO:0009168 purine ribonucleoside monophosphate biosynthetic process	0.116104	1.21875	0.116104	0.989124	19	0.116104
GO:0072330 monocarboxylic acid biosynthetic process	0.116406	1.19552	0.116406	0.989124	167	0.116406
GO:0009065 glutamine family amino acid catabolic process	0.116695	1.21624	0.116695	0.989124	16	0.116695
GO:0035587 purinergic receptor signaling pathway	0.116823	1.20318	0.116823	0.989124	33	0.116823
GO:0006520 cellular amino acid metabolic process	0.117547	1.18851	0.117547	0.989124	315	0.117547
GO:0000084 S phase of mitotic cell cycle	0.118204	1.19371	0.118204	0.989124	38	0.118204
GO:0002204 somatic recombination of immunoglobulin genes involved in immune response	0.11828	1.19505	0.11828	0.989124	34	0.11828
GO:0002208 somatic diversification of immunoglobulins involved in immune response	0.11828	1.19505	0.11828	0.989124	34	0.11828
GO:0045190 isotype switching	0.11828	1.19505	0.11828	0.989124	34	0.11828
GO:0071360 cellular response to exogenous dsRNA	0.118534	1.23398	0.118534	0.989124	10	0.118534
GO:0006302 double-strand break repair	0.1186	1.18595	0.1186	0.989124	101	0.1186
GO:0043280 positive regulation of cysteine-type endopeptidase activity involved in apoptotic process	0.118737	1.18559	0.118737	0.989124	97	0.118737
GO:0043631 RNA polyadenylation	0.118914	1.19672	0.118914	0.989124	24	0.118914
GO:0043921 modulation by host of viral transcription	0.119095	1.19838	0.119095	0.989124	20	0.119095
GO:0052312 modulation of transcription in other organism involved in symbiotic interaction	0.119095	1.19838	0.119095	0.989124	20	0.119095
GO:0052472 modulation by host of symbiont transcription	0.119095	1.19838	0.119095	0.989124	20	0.119095
GO:0022900 electron transport chain	0.119238	1.182	0.119238	0.989124	115	0.119238
GO:0046641 positive regulation of alpha-beta T cell proliferation	0.11942	1.20379	0.11942	0.989124	15	0.11942
GO:0046782 regulation of viral transcription	0.119672	1.19029	0.119672	0.989124	27	0.119672
GO:0006690 icosanoid metabolic process	0.119881	1.18249	0.119881	0.989124	63	0.119881
GO:1901568 fatty acid derivative metabolic process	0.119881	1.18249	0.119881	0.989124	63	0.119881
GO:0048745 smooth muscle tissue development	0.120673	1.19648	0.120673	0.989124	21	0.120673
GO:0007631 feeding behavior	0.120766	1.17528	0.120766	0.989124	92	0.120766
GO:0006978 DNA damage response, signal transduction by p53 class mediator resulting in transcription of p21 class mediator	0.121402	1.20877	0.121402	0.989124	12	0.121402
GO:0007276 gamete generation	0.122862	1.16164	0.122862	0.989124	417	0.122862
GO:0010259 multicellular organismal aging	0.12383	1.17029	0.12383	0.989124	27	0.12383
GO:0072075 metanephric mesenchyme development	0.124329	1.19069	0.124329	0.989124	11	0.124329
GO:0003093 regulation of glomerular filtration	0.12434	1.1986	0.12434	0.989124	11	0.12434
GO:0030917 midbrain-hindbrain boundary development	0.124445	1.18468	0.124445	0.989124	12	0.124445
GO:0016055 Wnt receptor signaling pathway	0.124899	1.15214	0.124899	0.989124	296	0.124899
GO:0090068 positive regulation of cell cycle process	0.125525	1.15083	0.125525	0.989124	115	0.125525
GO:0006084 acetyl-CoA metabolic process	0.125659	1.16292	0.125659	0.989124	23	0.125659
GO:0002724 regulation of T cell cytokine production	0.125736	1.178	0.125736	0.989124	12	0.125736
GO:0002064 epithelial cell development	0.126999	1.14594	0.126999	0.989124	77	0.126999
GO:0048291 isotype switching to IgG isotypes	0.127052	1.18422	0.127052	0.989124	11	0.127052
GO:0006448 regulation of translational elongation	0.127288	1.17477	0.127288	0.989124	11	0.127288
GO:0051208 sequestering of calcium ion	0.128341	1.14418	0.128341	0.989124	34	0.128341
GO:0006775 fat-soluble vitamin metabolic process	0.129018	1.15243	0.129018	0.989124	21	0.129018
GO:0030194 positive regulation of blood coagulation	0.129105	1.15827	0.129105	0.989124	16	0.129105
GO:1900048 positive regulation of hemostasis	0.129105	1.15827	0.129105	0.989124	16	0.129105
GO:0042772 DNA damage response, signal transduction resulting in transcription	0.12929	1.16371	0.12929	0.989124	13	0.12929
GO:0042445 hormone metabolic process	0.129527	1.13107	0.129527	0.989124	143	0.129527
GO:0048302 regulation of isotype switching to IgG isotypes	0.130302	1.17107	0.130302	0.989124	10	0.130302
GO:0021903 rostrocaudal neural tube patterning	0.130794	1.14577	0.130794	0.989124	15	0.130794
GO:0009263 deoxyribonucleotide biosynthetic process	0.131077	1.15935	0.131077	0.989124	10	0.131077
GO:2001056 positive regulation of cysteine-type endopeptidase activity	0.131313	1.12389	0.131313	0.989124	100	0.131313
GO:0006323 DNA packaging	0.131481	1.12253	0.131481	0.989124	103	0.131481
GO:0006705 mineralocorticoid biosynthetic process	0.131688	1.16113	0.131688	0.989124	10	0.131688
GO:0032341 aldosterone metabolic process	0.131712	1.16101	0.131712	0.989124	10	0.131712
GO:0006575 cellular modified amino acid metabolic process	0.131779	1.12027	0.131779	0.989124	150	0.131779
GO:0048608 reproductive structure development	0.1324	1.1167	0.1324	0.989124	229	0.1324
GO:0061458 reproductive system development	0.132492	1.11625	0.132492	0.989124	231	0.132492
GO:0061029 eyelid development in camera-type eye	0.132788	1.16185	0.132788	0.989124	10	0.132788
GO:0002562 somatic diversification of immune receptors via germline recombination within a single locus	0.132968	1.11941	0.132968	0.989124	47	0.132968
GO:0016444 somatic cell DNA recombination	0.132968	1.11941	0.132968	0.989124	47	0.132968
GO:0050848 regulation of calcium-mediated signaling	0.13338	1.11976	0.13338	0.989124	35	0.13338
GO:0060571 morphogenesis of an epithelial fold	0.133619	1.12356	0.133619	0.989124	27	0.133619
GO:0045839 negative regulation of mitosis	0.133748	1.12259	0.133748	0.989124	25	0.133748
GO:0051784 negative regulation of nuclear division	0.133748	1.12259	0.133748	0.989124	25	0.133748
GO:0031503 protein complex localization	0.133879	1.13088	0.133879	0.989124	15	0.133879
GO:0060441 epithelial tube branching involved in lung morphogenesis	0.134149	1.12319	0.134149	0.989124	23	0.134149
GO:2000027 regulation of organ morphogenesis	0.134275	1.10898	0.134275	0.989124	143	0.134275
GO:0070585 protein localization to mitochondrion	0.134831	1.11252	0.134831	0.989124	37	0.134831
GO:0050820 positive regulation of coagulation	0.135267	1.12407	0.135267	0.989124	19	0.135267
GO:0048679 regulation of axon regeneration	0.136105	1.13069	0.136105	0.989124	13	0.136105
GO:0070570 regulation of neuron projection regeneration	0.136105	1.13069	0.136105	0.989124	13	0.136105
GO:2000021 regulation of ion homeostasis	0.136193	1.09963	0.136193	0.989124	157	0.136193
GO:0046085 adenosine metabolic process	0.136372	1.12795	0.136372	0.989124	11	0.136372
GO:0045639 positive regulation of myeloid cell differentiation	0.137623	1.09593	0.137623	0.989124	67	0.137623
GO:0045909 positive regulation of vasodilation	0.137666	1.10362	0.137666	0.989124	28	0.137666
GO:0006312 mitotic recombination	0.137832	1.12179	0.137832	0.989124	11	0.137832
GO:0070830 tight junction assembly	0.139274	1.10567	0.139274	0.989124	17	0.139274
GO:0033559 unsaturated fatty acid metabolic process	0.139908	1.0863	0.139908	0.989124	65	0.139908
GO:0010389 regulation of G2/M transition of mitotic cell cycle	0.140363	1.08886	0.140363	0.989124	30	0.140363
GO:0032434 regulation of proteasomal ubiquitin-dependent protein catabolic process	0.140433	1.08352	0.140433	0.989124	58	0.140433
GO:0001840 neural plate development	0.141412	1.10826	0.141412	0.989124	12	0.141412
GO:0051155 positive regulation of striated muscle cell differentiation	0.141487	1.08939	0.141487	0.989124	23	0.141487
GO:0042770 signal transduction in response to DNA damage	0.141517	1.07866	0.141517	0.989124	62	0.141517
GO:0032925 regulation of activin receptor signaling pathway	0.141569	1.08731	0.141569	0.989124	22	0.141569
GO:0006626 protein targeting to mitochondrion	0.141596	1.08293	0.141596	0.989124	31	0.141596
GO:0090329 regulation of DNA-dependent DNA replication	0.142786	1.08315	0.142786	0.989124	20	0.142786
GO:0009123 nucleoside monophosphate metabolic process	0.142833	1.07505	0.142833	0.989124	40	0.142833
GO:0071453 cellular response to oxygen levels	0.143223	1.07398	0.143223	0.989124	40	0.143223
GO:0001977 renal system process involved in regulation of blood volume	0.143638	1.09428	0.143638	0.989124	13	0.143638
GO:0003006 developmental process involved in reproduction	0.144692	1.06026	0.144692	0.989124	387	0.144692
GO:0044344 cellular response to fibroblast growth factor stimulus	0.144925	1.06305	0.144925	0.989124	67	0.144925
GO:0071774 response to fibroblast growth factor stimulus	0.144925	1.06305	0.144925	0.989124	67	0.144925
GO:0043044 ATP-dependent chromatin remodeling	0.145534	1.08365	0.145534	0.989124	12	0.145534
GO:0006367 transcription initiation from RNA polymerase II promoter	0.146068	1.0603	0.146068	0.989124	42	0.146068
GO:0006119 oxidative phosphorylation	0.14626	1.06533	0.14626	0.989124	26	0.14626
GO:0070723 response to cholesterol	0.146656	1.07451	0.146656	0.989124	14	0.146656
GO:0032276 regulation of gonadotropin secretion	0.146916	1.08282	0.146916	0.989124	10	0.146916
GO:2000380 regulation of mesoderm development	0.147867	1.06923	0.147867	0.989124	14	0.147867
GO:0019080 viral genome expression	0.148033	1.05513	0.148033	0.989124	28	0.148033
GO:0019083 viral transcription	0.148033	1.05513	0.148033	0.989124	28	0.148033
GO:0034260 negative regulation of GTPase activity	0.148055	1.06478	0.148055	0.989124	15	0.148055
GO:0030330 DNA damage response, signal transduction by p53 class mediator	0.148129	1.05049	0.148129	0.989124	52	0.148129
GO:0010950 positive regulation of endopeptidase activity	0.148738	1.04478	0.148738	0.989124	107	0.148738
GO:0036294 cellular response to decreased oxygen levels	0.149184	1.04828	0.149184	0.989124	37	0.149184
GO:0071456 cellular response to hypoxia	0.149184	1.04828	0.149184	0.989124	37	0.149184
GO:0006525 arginine metabolic process	0.149446	1.06652	0.149446	0.989124	11	0.149446
GO:0010894 negative regulation of steroid biosynthetic process	0.149489	1.06024	0.149489	0.989124	15	0.149489
GO:0045939 negative regulation of steroid metabolic process	0.149489	1.06024	0.149489	0.989124	15	0.149489
GO:0010656 negative regulation of muscle cell apoptotic process	0.149491	1.05137	0.149491	0.989124	24	0.149491
GO:0007088 regulation of mitosis	0.1495	1.04233	0.1495	0.989124	75	0.1495
GO:0051783 regulation of nuclear division	0.1495	1.04233	0.1495	0.989124	75	0.1495
GO:0006760 folic acid-containing compound metabolic process	0.150058	1.05133	0.150058	0.989124	19	0.150058
GO:0071044 histone mRNA catabolic process	0.150101	1.07421	0.150101	0.989124	10	0.150101
GO:0021983 pituitary gland development	0.150489	1.04248	0.150489	0.989124	37	0.150489
GO:0051354 negative regulation of oxidoreductase activity	0.150643	1.0473	0.150643	0.989124	21	0.150643
GO:0048863 stem cell differentiation	0.150754	1.03513	0.150754	0.989124	150	0.150754
GO:0090305 nucleic acid phosphodiester bond hydrolysis	0.150833	1.0379	0.150833	0.989124	55	0.150833
GO:0042542 response to hydrogen peroxide	0.151134	1.03618	0.151134	0.989124	60	0.151134
GO:0034661 ncRNA catabolic process	0.15148	1.0524	0.15148	0.989124	15	0.15148
GO:0048232 male gamete generation	0.151699	1.03002	0.151699	0.989124	320	0.151699
GO:0097178 ruffle assembly	0.15184	1.06773	0.15184	0.989124	11	0.15184
GO:0021895 cerebral cortex neuron differentiation	0.151844	1.0466	0.151844	0.989124	16	0.151844
GO:0045214 sarcomere organization	0.151917	1.03992	0.151917	0.989124	28	0.151917
GO:0046629 gamma-delta T cell activation	0.15221	1.06484	0.15221	0.989124	10	0.15221
GO:0060572 morphogenesis of an epithelial bud	0.152383	1.04805	0.152383	0.989124	17	0.152383
GO:0007052 mitotic spindle organization	0.152857	1.03311	0.152857	0.989124	31	0.152857
GO:0006360 transcription from RNA polymerase I promoter	0.153239	1.04169	0.153239	0.989124	15	0.153239
GO:0051668 localization within membrane	0.153606	1.03563	0.153606	0.989124	20	0.153606
GO:0003071 renal system process involved in regulation of systemic arterial blood pressure	0.153827	1.03725	0.153827	0.989124	19	0.153827
GO:2000602 regulation of interphase of mitotic cell cycle	0.153941	1.02217	0.153941	0.989124	106	0.153941
GO:0042402 cellular biogenic amine catabolic process	0.154012	1.05485	0.154012	0.989124	11	0.154012
GO:0060442 branching involved in prostate gland morphogenesis	0.154047	1.04149	0.154047	0.989124	15	0.154047
GO:0000097 sulfur amino acid biosynthetic process	0.154132	1.04011	0.154132	0.989124	14	0.154132
GO:0046685 response to arsenic-containing substance	0.154246	1.05616	0.154246	0.989124	10	0.154246
GO:0007283 spermatogenesis	0.154772	1.017	0.154772	0.989124	319	0.154772
GO:0034101 erythrocyte homeostasis	0.155168	1.01704	0.155168	0.989124	104	0.155168
GO:0006672 ceramide metabolic process	0.156748	1.01262	0.156748	0.989124	56	0.156748
GO:0045005 maintenance of fidelity involved in DNA-dependent DNA replication	0.156858	1.03234	0.156858	0.989124	12	0.156858
GO:0002200 somatic diversification of immune receptors	0.157071	1.01198	0.157071	0.989124	49	0.157071
GO:0050886 endocrine process	0.157115	1.01029	0.157115	0.989124	69	0.157115
GO:0006325 chromatin organization	0.15751	1.00527	0.15751	0.989124	490	0.15751
GO:0031529 ruffle organization	0.157846	1.02185	0.157846	0.989124	19	0.157846
GO:0030323 respiratory tube development	0.158618	1.00189	0.158618	0.989124	156	0.158618
GO:0045599 negative regulation of fat cell differentiation	0.158913	1.00891	0.158913	0.989124	29	0.158913
GO:0060968 regulation of gene silencing	0.159263	1.01151	0.159263	0.989124	19	0.159263
GO:0072332 intrinsic apoptotic signaling pathway by p53 class mediator	0.159653	1.00483	0.159653	0.989124	32	0.159653
GO:0009070 serine family amino acid biosynthetic process	0.159664	1.01892	0.159664	0.989124	12	0.159664
GO:0070301 cellular response to hydrogen peroxide	0.159746	1.00265	0.159746	0.989124	37	0.159746
GO:0042640 anagen	0.159772	1.01962	0.159772	0.989124	13	0.159772
GO:0016447 somatic recombination of immunoglobulin gene segments	0.160108	1.0006	0.160108	0.989124	40	0.160108
GO:0009133 nucleoside diphosphate biosynthetic process	0.160304	1.01441	0.160304	0.989124	13	0.160304
GO:0051150 regulation of smooth muscle cell differentiation	0.160694	1.0124	0.160694	0.989124	17	0.160694
GO:0007076 mitotic chromosome condensation	0.160833	1.01625	0.160833	0.989124	11	0.160833
GO:0051168 nuclear export	0.160931	0.993664	0.160931	0.989124	84	0.160931
GO:0048524 positive regulation of viral reproduction	0.161089	0.996072	0.161089	0.989124	42	0.161089
GO:0007126 meiosis	0.161347	0.990616	0.161347	0.989124	147	0.161347
GO:0051327 M phase of meiotic cell cycle	0.161347	0.990616	0.161347	0.989124	147	0.161347
GO:0019755 one-carbon compound transport	0.161847	1.02684	0.161847	0.989124	11	0.161847
GO:0046513 ceramide biosynthetic process	0.162048	0.995659	0.162048	0.989124	27	0.162048
GO:0051238 sequestering of metal ion	0.162148	0.991935	0.162148	0.989124	40	0.162148
GO:0009064 glutamine family amino acid metabolic process	0.162301	0.989698	0.162301	0.989124	54	0.162301
GO:0050829 defense response to Gram-negative bacterium	0.162523	0.994764	0.162523	0.989124	28	0.162523
GO:0032465 regulation of cytokinesis	0.162532	0.994928	0.162532	0.989124	26	0.162532
GO:0009148 pyrimidine nucleoside triphosphate biosynthetic process	0.163056	1.00306	0.163056	0.989124	13	0.163056
GO:0043555 regulation of translation in response to stress	0.163536	1.00932	0.163536	0.989124	12	0.163536
GO:0015802 basic amino acid transport	0.163983	1.00621	0.163983	0.989124	10	0.163983
GO:0034113 heterotypic cell-cell adhesion	0.164008	0.999695	0.164008	0.989124	13	0.164008
GO:0071285 cellular response to lithium ion	0.164356	1.00346	0.164356	0.989124	11	0.164356
GO:0006378 mRNA polyadenylation	0.164404	0.988139	0.164404	0.989124	23	0.164404
GO:0002244 hematopoietic progenitor cell differentiation	0.164995	0.98164	0.164995	0.989124	35	0.164995
GO:0071241 cellular response to inorganic substance	0.165492	0.977792	0.165492	0.989124	52	0.165492
GO:0048713 regulation of oligodendrocyte differentiation	0.165604	0.982758	0.165604	0.989124	26	0.165604
GO:0040001 establishment of mitotic spindle localization	0.16613	0.991134	0.16613	0.989124	15	0.16613
GO:0051341 regulation of oxidoreductase activity	0.166217	0.974141	0.166217	0.989124	51	0.166217
GO:0009451 RNA modification	0.166389	0.973474	0.166389	0.989124	54	0.166389
GO:0070979 protein K11-linked ubiquitination	0.167404	0.975467	0.167404	0.989124	25	0.167404
GO:0071248 cellular response to metal ion	0.16759	0.969441	0.16759	0.989124	51	0.16759
GO:0031571 mitotic cell cycle G1/S transition DNA damage checkpoint	0.168201	0.975781	0.168201	0.989124	20	0.168201
GO:0045137 development of primary sexual characteristics	0.168554	0.961391	0.168554	0.989124	184	0.168554
GO:0002418 immune response to tumor cell	0.168697	0.977864	0.168697	0.989124	17	0.168697
GO:0009132 nucleoside diphosphate metabolic process	0.168893	0.965457	0.168893	0.989124	36	0.168893
GO:0006399 tRNA metabolic process	0.16909	0.959968	0.16909	0.989124	122	0.16909
GO:0061337 cardiac conduction	0.169419	0.967304	0.169419	0.989124	26	0.169419
GO:0008212 mineralocorticoid metabolic process	0.169732	0.982686	0.169732	0.989124	11	0.169732
GO:0007183 SMAD protein complex assembly	0.170019	0.977886	0.170019	0.989124	11	0.170019
GO:0048546 digestive tract morphogenesis	0.170025	0.959502	0.170025	0.989124	52	0.170025
GO:0002026 regulation of the force of heart contraction	0.170096	0.963049	0.170096	0.989124	26	0.170096
GO:0048715 negative regulation of oligodendrocyte differentiation	0.170477	0.975268	0.170477	0.989124	12	0.170477
GO:0030324 lung development	0.170586	0.953451	0.170586	0.989124	154	0.170586
GO:0008637 apoptotic mitochondrial changes	0.170611	0.95539	0.170611	0.989124	64	0.170611
GO:0002031 G-protein coupled receptor internalization	0.170756	0.974528	0.170756	0.989124	11	0.170756
GO:0030641 regulation of cellular pH	0.170994	0.958732	0.170994	0.989124	28	0.170994
GO:0045672 positive regulation of osteoclast differentiation	0.171265	0.963066	0.171265	0.989124	20	0.171265
GO:0006446 regulation of translational initiation	0.171376	0.955197	0.171376	0.989124	41	0.171376
GO:0034622 cellular macromolecular complex assembly	0.171732	0.947861	0.171732	0.989124	437	0.171732
GO:0006700 C21-steroid hormone biosynthetic process	0.171898	0.964458	0.171898	0.989124	15	0.171898
GO:0010324 membrane invagination	0.172037	0.956447	0.172037	0.989124	23	0.172037
GO:2000403 positive regulation of lymphocyte migration	0.172327	0.962696	0.172327	0.989124	17	0.172327
GO:0010226 response to lithium ion	0.172691	0.965806	0.172691	0.989124	12	0.172691
GO:0019321 pentose metabolic process	0.172981	0.962381	0.172981	0.989124	13	0.172981
GO:0033043 regulation of organelle organization	0.173083	0.942507	0.173083	0.989124	496	0.173083
GO:0035567 non-canonical Wnt receptor signaling pathway	0.173688	0.945715	0.173688	0.989124	39	0.173688
GO:0009188 ribonucleoside diphosphate biosynthetic process	0.174187	0.966755	0.174187	0.989124	10	0.174187
GO:0002016 regulation of blood volume by renin-angiotensin	0.174271	0.958832	0.174271	0.989124	12	0.174271
GO:0046660 female sex differentiation	0.174868	0.937542	0.174868	0.989124	110	0.174868
GO:0042246 tissue regeneration	0.175499	0.944681	0.175499	0.989124	23	0.175499
GO:0006919 activation of cysteine-type endopeptidase activity involved in apoptotic process	0.175607	0.935652	0.175607	0.989124	73	0.175607
GO:0032924 activin receptor signaling pathway	0.176211	0.936144	0.176211	0.989124	36	0.176211
GO:0007205 protein kinase C-activating G-protein coupled receptor signaling pathway	0.176494	0.937399	0.176494	0.989124	28	0.176494
GO:0045598 regulation of fat cell differentiation	0.178014	0.926824	0.178014	0.989124	66	0.178014
GO:0042181 ketone biosynthetic process	0.178023	0.931642	0.178023	0.989124	26	0.178023
GO:0051453 regulation of intracellular pH	0.17818	0.931022	0.17818	0.989124	26	0.17818
GO:0045830 positive regulation of isotype switching	0.178505	0.940687	0.178505	0.989124	13	0.178505
GO:0060306 regulation of membrane repolarization	0.178887	0.941302	0.178887	0.989124	13	0.178887
GO:0086009 membrane repolarization	0.178887	0.941302	0.178887	0.989124	13	0.178887
GO:0006732 coenzyme metabolic process	0.178913	0.920669	0.178913	0.989124	185	0.178913
GO:0008053 mitochondrial fusion	0.179579	0.933486	0.179579	0.989124	14	0.179579
GO:0036342 post-anal tail morphogenesis	0.179605	0.930256	0.179605	0.989124	21	0.179605
GO:0001829 trophectodermal cell differentiation	0.180535	0.92666	0.180535	0.989124	17	0.180535
GO:0043281 regulation of cysteine-type endopeptidase activity involved in apoptotic process	0.180554	0.914617	0.180554	0.989124	168	0.180554
GO:0001573 ganglioside metabolic process	0.180794	0.935606	0.180794	0.989124	11	0.180794
GO:0001824 blastocyst development	0.180934	0.914894	0.180934	0.989124	69	0.180934
GO:0002834 regulation of response to tumor cell	0.180965	0.929969	0.180965	0.989124	16	0.180965
GO:0002837 regulation of immune response to tumor cell	0.180965	0.929969	0.180965	0.989124	16	0.180965
GO:0006308 DNA catabolic process	0.181302	0.917502	0.181302	0.989124	33	0.181302
GO:0006911 phagocytosis, engulfment	0.181553	0.920523	0.181553	0.989124	20	0.181553
GO:0032787 monocarboxylic acid metabolic process	0.182401	0.906847	0.182401	0.989124	377	0.182401
GO:0072331 signal transduction by p53 class mediator	0.184006	0.903183	0.184006	0.989124	75	0.184006
GO:0010822 positive regulation of mitochondrion organization	0.184144	0.907533	0.184144	0.989124	28	0.184144
GO:0050909 sensory perception of taste	0.184614	0.901402	0.184614	0.989124	60	0.184614
GO:0045342 MHC class II biosynthetic process	0.184779	0.916119	0.184779	0.989124	12	0.184779
GO:0048566 embryonic digestive tract development	0.185398	0.902494	0.185398	0.989124	33	0.185398
GO:0042304 regulation of fatty acid biosynthetic process	0.185648	0.902375	0.185648	0.989124	27	0.185648
GO:0032844 regulation of homeostatic process	0.185829	0.894108	0.185829	0.989124	289	0.185829
GO:0045646 regulation of erythrocyte differentiation	0.186038	0.898985	0.186038	0.989124	33	0.186038
GO:0001542 ovulation from ovarian follicle	0.186204	0.916968	0.186204	0.989124	12	0.186204
GO:0051186 cofactor metabolic process	0.186563	0.891539	0.186563	0.989124	222	0.186563
GO:0009880 embryonic pattern specification	0.186615	0.894566	0.186615	0.989124	51	0.186615
GO:0006766 vitamin metabolic process	0.186845	0.895029	0.186845	0.989124	43	0.186845
GO:0045346 regulation of MHC class II biosynthetic process	0.187443	0.907618	0.187443	0.989124	11	0.187443
GO:0043586 tongue development	0.187581	0.906592	0.187581	0.989124	16	0.187581
GO:0030225 macrophage differentiation	0.187749	0.896786	0.187749	0.989124	22	0.187749
GO:0051569 regulation of histone H3-K4 methylation	0.188347	0.895982	0.188347	0.989124	18	0.188347
GO:0008340 determination of adult lifespan	0.188449	0.90001	0.188449	0.989124	14	0.188449
GO:0043403 skeletal muscle tissue regeneration	0.188856	0.898208	0.188856	0.989124	17	0.188856
GO:0006670 sphingosine metabolic process	0.18955	0.901753	0.18955	0.989124	10	0.18955
GO:0045616 regulation of keratinocyte differentiation	0.189638	0.893573	0.189638	0.989124	18	0.189638
GO:0016445 somatic diversification of immunoglobulins	0.189974	0.882921	0.189974	0.989124	42	0.189974
GO:0006333 chromatin assembly or disassembly	0.191411	0.874961	0.191411	0.989124	87	0.191411
GO:0007431 salivary gland development	0.191514	0.87874	0.191514	0.989124	34	0.191514
GO:0044126 regulation of growth of symbiont in host	0.191642	0.883092	0.191642	0.989124	19	0.191642
GO:0044130 negative regulation of growth of symbiont in host	0.191642	0.883092	0.191642	0.989124	19	0.191642
GO:0044144 modulation of growth of symbiont involved in interaction with host	0.191642	0.883092	0.191642	0.989124	19	0.191642
GO:0044146 negative regulation of growth of symbiont involved in interaction with host	0.191642	0.883092	0.191642	0.989124	19	0.191642
GO:0060070 canonical Wnt receptor signaling pathway	0.191748	0.872681	0.191748	0.989124	183	0.191748
GO:0030218 erythrocyte differentiation	0.191802	0.873337	0.191802	0.989124	95	0.191802
GO:0045821 positive regulation of glycolysis	0.191819	0.894795	0.191819	0.989124	10	0.191819
GO:0042044 fluid transport	0.191919	0.885193	0.191919	0.989124	20	0.191919
GO:0007129 synapsis	0.192244	0.877449	0.192244	0.989124	27	0.192244
GO:0031061 negative regulation of histone methylation	0.193832	0.887192	0.193832	0.989124	10	0.193832
GO:0045717 negative regulation of fatty acid biosynthetic process	0.194039	0.885524	0.194039	0.989124	10	0.194039
GO:0060425 lung morphogenesis	0.194101	0.867888	0.194101	0.989124	43	0.194101
GO:0023014 signal transduction by phosphorylation	0.194524	0.866651	0.194524	0.989124	37	0.194524
GO:0050000 chromosome localization	0.194797	0.870878	0.194797	0.989124	19	0.194797
GO:0019229 regulation of vasoconstriction	0.194811	0.864788	0.194811	0.989124	54	0.194811
GO:0016572 histone phosphorylation	0.195516	0.868308	0.195516	0.989124	19	0.195516
GO:0000132 establishment of mitotic spindle orientation	0.195668	0.875261	0.195668	0.989124	14	0.195668
GO:0014821 phasic smooth muscle contraction	0.195728	0.870404	0.195728	0.989124	17	0.195728
GO:0006921 cellular component disassembly involved in execution phase of apoptosis	0.195967	0.863632	0.195967	0.989124	29	0.195967
GO:0045787 positive regulation of cell cycle	0.19612	0.85725	0.19612	0.989124	117	0.19612
GO:0048821 erythrocyte development	0.196177	0.862902	0.196177	0.989124	27	0.196177
GO:0051303 establishment of chromosome localization	0.196437	0.865421	0.196437	0.989124	18	0.196437
GO:0042491 auditory receptor cell differentiation	0.196503	0.860503	0.196503	0.989124	31	0.196503
GO:0070192 chromosome organization involved in meiosis	0.196535	0.860288	0.196535	0.989124	33	0.196535
GO:0007080 mitotic metaphase plate congression	0.197218	0.868698	0.197218	0.989124	12	0.197218
GO:0044319 wound healing, spreading of cells	0.198038	0.864538	0.198038	0.989124	13	0.198038
GO:0090504 epiboly	0.198038	0.864538	0.198038	0.989124	13	0.198038
GO:0090505 epiboly involved in wound healing	0.198038	0.864538	0.198038	0.989124	13	0.198038
GO:0001657 ureteric bud development	0.198181	0.850919	0.198181	0.989124	81	0.198181
GO:0001911 negative regulation of leukocyte mediated cytotoxicity	0.19874	0.866665	0.19874	0.989124	13	0.19874
GO:0031342 negative regulation of cell killing	0.19874	0.866665	0.19874	0.989124	13	0.19874
GO:0051321 meiotic cell cycle	0.198743	0.847325	0.198743	0.989124	152	0.198743
GO:0046545 development of primary female sexual characteristics	0.198854	0.847853	0.198854	0.989124	105	0.198854
GO:0003009 skeletal muscle contraction	0.198939	0.85767	0.198939	0.989124	16	0.198939
GO:0031062 positive regulation of histone methylation	0.199366	0.856094	0.199366	0.989124	16	0.199366
GO:0060525 prostate glandular acinus development	0.199562	0.866782	0.199562	0.989124	12	0.199562
GO:0016239 positive regulation of macroautophagy	0.199776	0.864678	0.199776	0.989124	10	0.199776
GO:0048265 response to pain	0.20019	0.847407	0.20019	0.989124	29	0.20019
GO:0009135 purine nucleoside diphosphate metabolic process	0.200231	0.855446	0.200231	0.989124	15	0.200231
GO:0009179 purine ribonucleoside diphosphate metabolic process	0.200231	0.855446	0.200231	0.989124	15	0.200231
GO:0086005 regulation of ventricular cardiac muscle cell action potential	0.200231	0.861111	0.200231	0.989124	12	0.200231
GO:0072160 nephron tubule epithelial cell differentiation	0.200405	0.860349	0.200405	0.989124	12	0.200405
GO:0032733 positive regulation of interleukin-10 production	0.200737	0.852097	0.200737	0.989124	17	0.200737
GO:0045844 positive regulation of striated muscle tissue development	0.200742	0.855389	0.200742	0.989124	16	0.200742
GO:0048636 positive regulation of muscle organ development	0.200742	0.855389	0.200742	0.989124	16	0.200742
GO:1901863 positive regulation of muscle tissue development	0.200742	0.855389	0.200742	0.989124	16	0.200742
GO:0045833 negative regulation of lipid metabolic process	0.200769	0.842835	0.200769	0.989124	49	0.200769
GO:0034754 cellular hormone metabolic process	0.201295	0.839559	0.201295	0.989124	80	0.201295
GO:0001890 placenta development	0.202041	0.835815	0.202041	0.989124	128	0.202041
GO:0051702 interaction with symbiont	0.202246	0.838824	0.202246	0.989124	39	0.202246
GO:0001825 blastocyst formation	0.202272	0.840433	0.202272	0.989124	27	0.202272
GO:0006536 glutamate metabolic process	0.202451	0.841962	0.202451	0.989124	22	0.202451
GO:0007405 neuroblast proliferation	0.203112	0.83458	0.203112	0.989124	51	0.203112
GO:0032321 positive regulation of Rho GTPase activity	0.205244	0.826311	0.205244	0.989124	55	0.205244
GO:0045911 positive regulation of DNA recombination	0.205383	0.836413	0.205383	0.989124	15	0.205383
GO:0007017 microtubule-based process	0.205528	0.822471	0.205528	0.989124	400	0.205528
GO:0045649 regulation of macrophage differentiation	0.20563	0.836697	0.20563	0.989124	13	0.20563
GO:0042771 intrinsic apoptotic signaling pathway in response to DNA damage by p53 class mediator	0.205849	0.829096	0.205849	0.989124	25	0.205849
GO:0071277 cellular response to calcium ion	0.205931	0.828974	0.205931	0.989124	24	0.205931
GO:0033032 regulation of myeloid cell apoptotic process	0.206063	0.831744	0.206063	0.989124	16	0.206063
GO:0071621 granulocyte chemotaxis	0.206136	0.839805	0.206136	0.989124	12	0.206136
GO:0051302 regulation of cell division	0.206271	0.821774	0.206271	0.989124	78	0.206271
GO:0090263 positive regulation of canonical Wnt receptor signaling pathway	0.206821	0.821253	0.206821	0.989124	49	0.206821
GO:0006085 acetyl-CoA biosynthetic process	0.20714	0.834526	0.20714	0.989124	11	0.20714
GO:2001252 positive regulation of chromosome organization	0.207243	0.819696	0.207243	0.989124	48	0.207243
GO:0050851 antigen receptor-mediated signaling pathway	0.207562	0.817279	0.207562	0.989124	73	0.207562
GO:0001508 regulation of action potential	0.207568	0.816055	0.207568	0.989124	155	0.207568
GO:0001991 regulation of systemic arterial blood pressure by circulatory renin-angiotensin	0.207781	0.8279	0.207781	0.989124	14	0.207781
GO:0051225 spindle assembly	0.207801	0.818757	0.207801	0.989124	38	0.207801
GO:0007091 mitotic metaphase/anaphase transition	0.207939	0.820057	0.207939	0.989124	28	0.207939
GO:0006688 glycosphingolipid biosynthetic process	0.208108	0.833773	0.208108	0.989124	10	0.208108
GO:0031294 lymphocyte costimulation	0.208473	0.824306	0.208473	0.989124	17	0.208473
GO:0006730 one-carbon metabolic process	0.209264	0.815661	0.209264	0.989124	28	0.209264
GO:0007595 lactation	0.209387	0.815602	0.209387	0.989124	28	0.209387
GO:0031648 protein destabilization	0.209676	0.818389	0.209676	0.989124	20	0.209676
GO:0021871 forebrain regionalization	0.210014	0.818106	0.210014	0.989124	18	0.210014
GO:0046939 nucleotide phosphorylation	0.210358	0.813584	0.210358	0.989124	21	0.210358
GO:0042775 mitochondrial ATP synthesis coupled electron transport	0.210372	0.818239	0.210372	0.989124	16	0.210372
GO:0055067 monovalent inorganic cation homeostasis	0.210524	0.807097	0.210524	0.989124	75	0.210524
GO:0086002 regulation of cardiac muscle cell action potential involved in contraction	0.210754	0.815445	0.210754	0.989124	17	0.210754
GO:0006376 mRNA splice site selection	0.210842	0.818893	0.210842	0.989124	12	0.210842
GO:0032695 negative regulation of interleukin-12 production	0.211063	0.818029	0.211063	0.989124	12	0.211063
GO:0015893 drug transport	0.211316	0.806889	0.211316	0.989124	39	0.211316
GO:0031330 negative regulation of cellular catabolic process	0.211388	0.804992	0.211388	0.989124	55	0.211388
GO:0060712 spongiotrophoblast layer development	0.21222	0.813875	0.21222	0.989124	12	0.21222
GO:2000116 regulation of cysteine-type endopeptidase activity	0.213057	0.796878	0.213057	0.989124	174	0.213057
GO:0050879 multicellular organismal movement	0.213514	0.800848	0.213514	0.989124	26	0.213514
GO:0050881 musculoskeletal movement	0.213514	0.800848	0.213514	0.989124	26	0.213514
GO:0097186 amelogenesis	0.213824	0.809707	0.213824	0.989124	11	0.213824
GO:0090030 regulation of steroid hormone biosynthetic process	0.214252	0.804479	0.214252	0.989124	15	0.214252
GO:2000045 regulation of G1/S transition of mitotic cell cycle	0.214595	0.793772	0.214595	0.989124	53	0.214595
GO:0002437 inflammatory response to antigenic stimulus	0.214696	0.794899	0.214696	0.989124	38	0.214696
GO:0009072 aromatic amino acid family metabolic process	0.214766	0.797567	0.214766	0.989124	23	0.214766
GO:0009161 ribonucleoside monophosphate metabolic process	0.215071	0.793842	0.215071	0.989124	34	0.215071
GO:0019953 sexual reproduction	0.215839	0.786652	0.215839	0.989124	490	0.215839
GO:0045814 negative regulation of gene expression, epigenetic	0.216396	0.790089	0.216396	0.989124	31	0.216396
GO:0090382 phagosome maturation	0.216596	0.798378	0.216596	0.989124	12	0.216596
GO:0006836 neurotransmitter transport	0.218418	0.778859	0.218418	0.989124	121	0.218418
GO:0007620 copulation	0.218599	0.783954	0.218599	0.989124	26	0.218599
GO:0048678 response to axon injury	0.218789	0.782384	0.218789	0.989124	32	0.218789
GO:0022408 negative regulation of cell-cell adhesion	0.219239	0.780475	0.219239	0.989124	33	0.219239
GO:0051955 regulation of amino acid transport	0.219391	0.780253	0.219391	0.989124	27	0.219391
GO:0048246 macrophage chemotaxis	0.219778	0.783409	0.219778	0.989124	19	0.219778
GO:0009584 detection of visible light	0.219795	0.782636	0.219795	0.989124	19	0.219795
GO:0032459 regulation of protein oligomerization	0.220188	0.779176	0.220188	0.989124	22	0.220188
GO:0097202 activation of cysteine-type endopeptidase activity	0.220348	0.773408	0.220348	0.989124	74	0.220348
GO:0002027 regulation of heart rate	0.220689	0.772539	0.220689	0.989124	62	0.220689
GO:0002065 columnar/cuboidal epithelial cell differentiation	0.220726	0.779796	0.220726	0.989124	20	0.220726
GO:0042743 hydrogen peroxide metabolic process	0.220941	0.774173	0.220941	0.989124	31	0.220941
GO:0001510 RNA methylation	0.221159	0.783215	0.221159	0.989124	16	0.221159
GO:0002544 chronic inflammatory response	0.221383	0.783887	0.221383	0.989124	13	0.221383
GO:0009185 ribonucleoside diphosphate metabolic process	0.221675	0.775569	0.221675	0.989124	20	0.221675
GO:0042102 positive regulation of T cell proliferation	0.221857	0.768611	0.221857	0.989124	67	0.221857
GO:0040036 regulation of fibroblast growth factor receptor signaling pathway	0.22209	0.772731	0.22209	0.989124	25	0.22209
GO:0019627 urea metabolic process	0.222213	0.780323	0.222213	0.989124	11	0.222213
GO:0071941 nitrogen cycle metabolic process	0.222213	0.780323	0.222213	0.989124	11	0.222213
GO:2001251 negative regulation of chromosome organization	0.222478	0.768274	0.222478	0.989124	38	0.222478
GO:0006702 androgen biosynthetic process	0.222825	0.780038	0.222825	0.989124	10	0.222825
GO:0044110 growth involved in symbiotic interaction	0.223107	0.76912	0.223107	0.989124	23	0.223107
GO:0044116 growth of symbiont involved in interaction with host	0.223107	0.76912	0.223107	0.989124	23	0.223107
GO:0044117 growth of symbiont in host	0.223107	0.76912	0.223107	0.989124	23	0.223107
GO:0048711 positive regulation of astrocyte differentiation	0.223734	0.780819	0.223734	0.989124	10	0.223734
GO:0010952 positive regulation of peptidase activity	0.223869	0.760631	0.223869	0.989124	118	0.223869
GO:0046031 ADP metabolic process	0.223941	0.778034	0.223941	0.989124	10	0.223941
GO:0042149 cellular response to glucose starvation	0.225383	0.767787	0.225383	0.989124	13	0.225383
GO:0045907 positive regulation of vasoconstriction	0.22626	0.756161	0.22626	0.989124	32	0.22626
GO:0045931 positive regulation of mitotic cell cycle	0.226467	0.754657	0.226467	0.989124	39	0.226467
GO:0071705 nitrogen compound transport	0.226601	0.750394	0.226601	0.989124	494	0.226601
GO:0048016 inositol phosphate-mediated signaling	0.226784	0.760044	0.226784	0.989124	18	0.226784
GO:0033120 positive regulation of RNA splicing	0.22693	0.763581	0.22693	0.989124	12	0.22693
GO:0043088 regulation of Cdc42 GTPase activity	0.227048	0.762103	0.227048	0.989124	12	0.227048
GO:0010869 regulation of receptor biosynthetic process	0.227408	0.758811	0.227408	0.989124	15	0.227408
GO:0010948 negative regulation of cell cycle process	0.227575	0.748571	0.227575	0.989124	86	0.227575
GO:0016568 chromatin modification	0.227696	0.746797	0.227696	0.989124	431	0.227696
GO:0071804 cellular potassium ion transport	0.227858	0.747465	0.227858	0.989124	95	0.227858
GO:0071805 potassium ion transmembrane transport	0.227858	0.747465	0.227858	0.989124	95	0.227858
GO:0010638 positive regulation of organelle organization	0.228083	0.745848	0.228083	0.989124	220	0.228083
GO:0046519 sphingoid metabolic process	0.22809	0.758559	0.22809	0.989124	13	0.22809
GO:0007498 mesoderm development	0.228511	0.745296	0.228511	0.989124	100	0.228511
GO:0031295 T cell costimulation	0.228697	0.75485	0.228697	0.989124	16	0.228697
GO:0007199 G-protein coupled receptor signaling pathway coupled to cGMP nucleotide second messenger	0.229017	0.758405	0.229017	0.989124	10	0.229017
GO:0016048 detection of temperature stimulus	0.229998	0.755403	0.229998	0.989124	10	0.229998
GO:0021536 diencephalon development	0.230318	0.740461	0.230318	0.989124	61	0.230318
GO:0034505 tooth mineralization	0.230412	0.754279	0.230412	0.989124	13	0.230412
GO:0006631 fatty acid metabolic process	0.230501	0.737733	0.230501	0.989124	287	0.230501
GO:0048820 hair follicle maturation	0.230607	0.746066	0.230607	0.989124	18	0.230607
GO:0035272 exocrine system development	0.231069	0.738847	0.231069	0.989124	44	0.231069
GO:0050709 negative regulation of protein secretion	0.231325	0.738546	0.231325	0.989124	41	0.231325
GO:0060601 lateral sprouting from an epithelium	0.231512	0.750538	0.231512	0.989124	13	0.231512
GO:0042886 amide transport	0.231644	0.734272	0.231644	0.989124	195	0.231644
GO:0007007 inner mitochondrial membrane organization	0.231675	0.747604	0.231675	0.989124	12	0.231675
GO:0042554 superoxide anion generation	0.232367	0.738092	0.232367	0.989124	22	0.232367
GO:0007006 mitochondrial membrane organization	0.23279	0.733002	0.23279	0.989124	44	0.23279
GO:0043331 response to dsRNA	0.233325	0.731624	0.233325	0.989124	40	0.233325
GO:0043302 positive regulation of leukocyte degranulation	0.233431	0.742885	0.233431	0.989124	11	0.233431
GO:0072593 reactive oxygen species metabolic process	0.234028	0.726881	0.234028	0.989124	121	0.234028
GO:0045185 maintenance of protein location	0.234281	0.726408	0.234281	0.989124	91	0.234281
GO:0007019 microtubule depolymerization	0.23488	0.727643	0.23488	0.989124	30	0.23488
GO:0009147 pyrimidine nucleoside triphosphate metabolic process	0.234979	0.733393	0.234979	0.989124	14	0.234979
GO:0035329 hippo signaling cascade	0.235413	0.728102	0.235413	0.989124	21	0.235413
GO:0046902 regulation of mitochondrial membrane permeability	0.236205	0.725438	0.236205	0.989124	21	0.236205
GO:0006577 amino-acid betaine metabolic process	0.236616	0.731647	0.236616	0.989124	11	0.236616
GO:0048247 lymphocyte chemotaxis	0.236757	0.725853	0.236757	0.989124	20	0.236757
GO:0030826 regulation of cGMP biosynthetic process	0.237535	0.722266	0.237535	0.989124	18	0.237535
GO:0006401 RNA catabolic process	0.23756	0.715769	0.23756	0.989124	89	0.23756
GO:0002011 morphogenesis of an epithelial sheet	0.238082	0.716864	0.238082	0.989124	32	0.238082
GO:0010889 regulation of sequestering of triglyceride	0.238329	0.725348	0.238329	0.989124	11	0.238329
GO:0032769 negative regulation of monooxygenase activity	0.238428	0.7238	0.238428	0.989124	12	0.238428
GO:0021533 cell differentiation in hindbrain	0.238493	0.718108	0.238493	0.989124	22	0.238493
GO:0032069 regulation of nuclease activity	0.238614	0.724637	0.238614	0.989124	11	0.238614
GO:0072202 cell differentiation involved in metanephros development	0.238954	0.724022	0.238954	0.989124	11	0.238954
GO:0051310 metaphase plate congression	0.238992	0.719191	0.238992	0.989124	15	0.238992
GO:0044743 intracellular protein transmembrane import	0.239053	0.716563	0.239053	0.989124	25	0.239053
GO:2000516 positive regulation of CD4-positive, alpha-beta T cell activation	0.239245	0.716395	0.239245	0.989124	20	0.239245
GO:0002209 behavioral defense response	0.239416	0.713563	0.239416	0.989124	27	0.239416
GO:0048610 cellular process involved in reproduction	0.239463	0.708349	0.239463	0.989124	419	0.239463
GO:0061005 cell differentiation involved in kidney development	0.240501	0.709506	0.240501	0.989124	30	0.240501
GO:0032926 negative regulation of activin receptor signaling pathway	0.241852	0.71594	0.241852	0.989124	10	0.241852
GO:0043249 erythrocyte maturation	0.241935	0.716516	0.241935	0.989124	11	0.241935
GO:2000378 negative regulation of reactive oxygen species metabolic process	0.24309	0.70589	0.24309	0.989124	15	0.24309
GO:0030823 regulation of cGMP metabolic process	0.243419	0.701556	0.243419	0.989124	22	0.243419
GO:0042744 hydrogen peroxide catabolic process	0.243577	0.703532	0.243577	0.989124	16	0.243577
GO:0002429 immune response-activating cell surface receptor signaling pathway	0.243866	0.695417	0.243866	0.989124	87	0.243866
GO:0000737 DNA catabolic process, endonucleolytic	0.244155	0.702314	0.244155	0.989124	18	0.244155
GO:0006309 apoptotic DNA fragmentation	0.244155	0.702314	0.244155	0.989124	18	0.244155
GO:0019433 triglyceride catabolic process	0.244322	0.7051	0.244322	0.989124	15	0.244322
GO:0051052 regulation of DNA metabolic process	0.244961	0.691052	0.244961	0.989124	208	0.244961
GO:0043243 positive regulation of protein complex disassembly	0.245095	0.699997	0.245095	0.989124	14	0.245095
GO:0002674 negative regulation of acute inflammatory response	0.245386	0.700947	0.245386	0.989124	12	0.245386
GO:0032800 receptor biosynthetic process	0.24552	0.695582	0.24552	0.989124	20	0.24552
GO:0046467 membrane lipid biosynthetic process	0.245929	0.689255	0.245929	0.989124	72	0.245929
GO:0051340 regulation of ligase activity	0.246146	0.691312	0.246146	0.989124	29	0.246146
GO:0008630 intrinsic apoptotic signaling pathway in response to DNA damage	0.246334	0.689238	0.246334	0.989124	43	0.246334
GO:0050853 B cell receptor signaling pathway	0.246405	0.690669	0.246405	0.989124	29	0.246405
GO:0006406 mRNA export from nucleus	0.246429	0.691709	0.246429	0.989124	28	0.246429
GO:0010460 positive regulation of heart rate	0.246821	0.692982	0.246821	0.989124	19	0.246821
GO:0007099 centriole replication	0.247473	0.693826	0.247473	0.989124	13	0.247473
GO:0006289 nucleotide-excision repair	0.247527	0.685553	0.247527	0.989124	40	0.247527
GO:0031497 chromatin assembly	0.24763	0.683835	0.24763	0.989124	68	0.24763
GO:0086091 regulation of heart rate by cardiac conduction	0.248098	0.69005	0.248098	0.989124	16	0.248098
GO:0060896 neural plate pattern specification	0.248277	0.693693	0.248277	0.989124	11	0.248277
GO:0018023 peptidyl-lysine trimethylation	0.248375	0.694353	0.248375	0.989124	11	0.248375
GO:0035196 production of miRNAs involved in gene silencing by miRNA	0.248669	0.692623	0.248669	0.989124	12	0.248669
GO:0030730 sequestering of triglyceride	0.248829	0.68806	0.248829	0.989124	14	0.248829
GO:0001658 branching involved in ureteric bud morphogenesis	0.249036	0.680157	0.249036	0.989124	61	0.249036
GO:0002714 positive regulation of B cell mediated immunity	0.2493	0.685621	0.2493	0.989124	15	0.2493
GO:0002891 positive regulation of immunoglobulin mediated immune response	0.2493	0.685621	0.2493	0.989124	15	0.2493
GO:0070076 histone lysine demethylation	0.249375	0.685248	0.249375	0.989124	17	0.249375
GO:0008610 lipid biosynthetic process	0.250085	0.674515	0.250085	0.989124	440	0.250085
GO:0070586 cell-cell adhesion involved in gastrulation	0.250874	0.683621	0.250874	0.989124	12	0.250874
GO:0000959 mitochondrial RNA metabolic process	0.250876	0.683425	0.250876	0.989124	14	0.250876
GO:0051568 histone H3-K4 methylation	0.251031	0.675417	0.251031	0.989124	33	0.251031
GO:0006949 syncytium formation	0.25189	0.673943	0.25189	0.989124	24	0.25189
GO:0042773 ATP synthesis coupled electron transport	0.251902	0.677055	0.251902	0.989124	18	0.251902
GO:0045426 quinone cofactor biosynthetic process	0.252057	0.683528	0.252057	0.989124	12	0.252057
GO:1901663 quinone biosynthetic process	0.252057	0.683528	0.252057	0.989124	12	0.252057
GO:0042074 cell migration involved in gastrulation	0.252111	0.676139	0.252111	0.989124	16	0.252111
GO:0002861 regulation of inflammatory response to antigenic stimulus	0.252607	0.672494	0.252607	0.989124	24	0.252607
GO:0051294 establishment of spindle orientation	0.253097	0.674423	0.253097	0.989124	16	0.253097
GO:0032855 positive regulation of Rac GTPase activity	0.253218	0.669496	0.253218	0.989124	25	0.253218
GO:0002312 B cell activation involved in immune response	0.253575	0.666017	0.253575	0.989124	45	0.253575
GO:0007064 mitotic sister chromatid cohesion	0.253986	0.675543	0.253986	0.989124	10	0.253986
GO:0033700 phospholipid efflux	0.254019	0.673989	0.254019	0.989124	11	0.254019
GO:0055024 regulation of cardiac muscle tissue development	0.254566	0.66336	0.254566	0.989124	46	0.254566
GO:0001836 release of cytochrome c from mitochondria	0.254654	0.66262	0.254654	0.989124	46	0.254654
GO:0006997 nucleus organization	0.254703	0.661892	0.254703	0.989124	60	0.254703
GO:0000080 G1 phase of mitotic cell cycle	0.254775	0.6732	0.254775	0.989124	12	0.254775
GO:0061136 regulation of proteasomal protein catabolic process	0.255323	0.659622	0.255323	0.989124	67	0.255323
GO:0032467 positive regulation of cytokinesis	0.255387	0.667115	0.255387	0.989124	14	0.255387
GO:0001662 behavioral fear response	0.255625	0.661877	0.255625	0.989124	26	0.255625
GO:0016180 snRNA processing	0.255895	0.670117	0.255895	0.989124	13	0.255895
GO:0051438 regulation of ubiquitin-protein ligase activity	0.255917	0.660781	0.255917	0.989124	26	0.255917
GO:0001523 retinoid metabolic process	0.256213	0.658735	0.256213	0.989124	39	0.256213
GO:0016101 diterpenoid metabolic process	0.256213	0.658735	0.256213	0.989124	39	0.256213
GO:0009084 glutamine family amino acid biosynthetic process	0.256366	0.663676	0.256366	0.989124	16	0.256366
GO:0001833 inner cell mass cell proliferation	0.256441	0.66537	0.256441	0.989124	12	0.256441
GO:2000696 regulation of epithelial cell differentiation involved in kidney development	0.256478	0.669542	0.256478	0.989124	11	0.256478
GO:0018195 peptidyl-arginine modification	0.25665	0.666768	0.25665	0.989124	14	0.25665
GO:0051043 regulation of membrane protein ectodomain proteolysis	0.25667	0.662917	0.25667	0.989124	16	0.25667
GO:0002757 immune response-activating signal transduction	0.256784	0.654091	0.256784	0.989124	148	0.256784
GO:0032507 maintenance of protein location in cell	0.256825	0.65469	0.256825	0.989124	80	0.256825
GO:0051057 positive regulation of small GTPase mediated signal transduction	0.25722	0.655706	0.25722	0.989124	32	0.25722
GO:0001649 osteoblast differentiation	0.25786	0.650965	0.25786	0.989124	136	0.25786
GO:0006473 protein acetylation	0.257986	0.650512	0.257986	0.989124	131	0.257986
GO:0043149 stress fiber assembly	0.258169	0.651935	0.258169	0.989124	47	0.258169
GO:0071775 regulation of cell cycle cytokinesis	0.258239	0.65884	0.258239	0.989124	13	0.258239
GO:0046579 positive regulation of Ras protein signal transduction	0.258331	0.652965	0.258331	0.989124	27	0.258331
GO:0006400 tRNA modification	0.258336	0.655958	0.258336	0.989124	19	0.258336
GO:0048286 lung alveolus development	0.258555	0.650764	0.258555	0.989124	45	0.258555
GO:0050729 positive regulation of inflammatory response	0.258693	0.649865	0.258693	0.989124	62	0.258693
GO:0071173 spindle assembly checkpoint	0.259068	0.652662	0.259068	0.989124	19	0.259068
GO:0072182 regulation of nephron tubule epithelial cell differentiation	0.259354	0.661495	0.259354	0.989124	10	0.259354
GO:0045670 regulation of osteoclast differentiation	0.259833	0.646503	0.259833	0.989124	47	0.259833
GO:0045577 regulation of B cell differentiation	0.260186	0.648868	0.260186	0.989124	21	0.260186
GO:0003073 regulation of systemic arterial blood pressure	0.260447	0.643734	0.260447	0.989124	76	0.260447
GO:0030728 ovulation	0.260491	0.648181	0.260491	0.989124	22	0.260491
GO:0031572 G2/M transition DNA damage checkpoint	0.260727	0.645404	0.260727	0.989124	30	0.260727
GO:0006342 chromatin silencing	0.260961	0.644779	0.260961	0.989124	28	0.260961
GO:0060513 prostatic bud formation	0.261654	0.657119	0.261654	0.989124	10	0.261654
GO:0034629 cellular protein complex localization	0.26201	0.648648	0.26201	0.989124	11	0.26201
GO:0043650 dicarboxylic acid biosynthetic process	0.262125	0.651064	0.262125	0.989124	10	0.262125
GO:0042403 thyroid hormone metabolic process	0.262128	0.643759	0.262128	0.989124	19	0.262128
GO:0045600 positive regulation of fat cell differentiation	0.263415	0.637708	0.263415	0.989124	30	0.263415
GO:0009067 aspartate family amino acid biosynthetic process	0.263788	0.639624	0.263788	0.989124	16	0.263788
GO:0016579 protein deubiquitination	0.264001	0.632839	0.264001	0.989124	65	0.264001
GO:0060438 trachea development	0.264105	0.63964	0.264105	0.989124	15	0.264105
GO:0034390 smooth muscle cell apoptotic process	0.264372	0.640014	0.264372	0.989124	15	0.264372
GO:0034391 regulation of smooth muscle cell apoptotic process	0.264372	0.640014	0.264372	0.989124	15	0.264372
GO:0030177 positive regulation of Wnt receptor signaling pathway	0.264386	0.631634	0.264386	0.989124	71	0.264386
GO:0044764 multi-organism cellular process	0.264441	0.630495	0.264441	0.989124	143	0.264441
GO:0030071 regulation of mitotic metaphase/anaphase transition	0.265479	0.630688	0.265479	0.989124	28	0.265479
GO:0045778 positive regulation of ossification	0.265652	0.629182	0.265652	0.989124	41	0.265652
GO:0048617 embryonic foregut morphogenesis	0.266242	0.637362	0.266242	0.989124	11	0.266242
GO:0051017 actin filament bundle assembly	0.266446	0.625178	0.266446	0.989124	75	0.266446
GO:0023058 adaptation of signaling pathway	0.266758	0.628174	0.266758	0.989124	21	0.266758
GO:0071396 cellular response to lipid	0.266804	0.623075	0.266804	0.989124	202	0.266804
GO:0048266 behavioral response to pain	0.266811	0.631004	0.266811	0.989124	15	0.266811
GO:0045745 positive regulation of G-protein coupled receptor protein signaling pathway	0.267037	0.629249	0.267037	0.989124	19	0.267037
GO:0042462 eye photoreceptor cell development	0.267358	0.624905	0.267358	0.989124	30	0.267358
GO:0035357 peroxisome proliferator activated receptor signaling pathway	0.267389	0.63287	0.267389	0.989124	10	0.267389
GO:0032231 regulation of actin filament bundle assembly	0.267419	0.623426	0.267419	0.989124	46	0.267419
GO:0007292 female gamete generation	0.267784	0.620841	0.267784	0.989124	83	0.267784
GO:0031060 regulation of histone methylation	0.268065	0.622738	0.268065	0.989124	28	0.268065
GO:0034728 nucleosome organization	0.268134	0.62001	0.268134	0.989124	71	0.268134
GO:0042446 hormone biosynthetic process	0.268199	0.620552	0.268199	0.989124	48	0.268199
GO:0090200 positive regulation of release of cytochrome c from mitochondria	0.268435	0.622857	0.268435	0.989124	22	0.268435
GO:0072203 cell proliferation involved in metanephros development	0.2689	0.631056	0.2689	0.989124	10	0.2689
GO:0016073 snRNA metabolic process	0.268953	0.625901	0.268953	0.989124	16	0.268953
GO:0016032 viral reproduction	0.269173	0.616074	0.269173	0.989124	142	0.269173
GO:0034644 cellular response to UV	0.269576	0.61729	0.269576	0.989124	35	0.269576
GO:0009262 deoxyribonucleotide metabolic process	0.269624	0.61858	0.269624	0.989124	24	0.269624
GO:0048864 stem cell development	0.269951	0.613994	0.269951	0.989124	106	0.269951
GO:0019722 calcium-mediated signaling	0.269969	0.614152	0.269969	0.989124	88	0.269969
GO:0015858 nucleoside transport	0.270177	0.624302	0.270177	0.989124	12	0.270177
GO:0034114 regulation of heterotypic cell-cell adhesion	0.270515	0.622761	0.270515	0.989124	11	0.270515
GO:0070587 regulation of cell-cell adhesion involved in gastrulation	0.270515	0.622761	0.270515	0.989124	11	0.270515
GO:0006925 inflammatory cell apoptotic process	0.270574	0.621299	0.270574	0.989124	13	0.270574
GO:0008209 androgen metabolic process	0.270675	0.61598	0.270675	0.989124	23	0.270675
GO:0050856 regulation of T cell receptor signaling pathway	0.270948	0.615247	0.270948	0.989124	21	0.270948
GO:2000249 regulation of actin cytoskeleton reorganization	0.271802	0.616169	0.271802	0.989124	13	0.271802
GO:0060850 regulation of transcription involved in cell fate commitment	0.272045	0.616666	0.272045	0.989124	14	0.272045
GO:0060117 auditory receptor cell development	0.272317	0.61513	0.272317	0.989124	14	0.272317
GO:0001892 embryonic placenta development	0.272334	0.607065	0.272334	0.989124	87	0.272334
GO:0071174 mitotic cell cycle spindle checkpoint	0.272639	0.61064	0.272639	0.989124	19	0.272639
GO:0050852 T cell receptor signaling pathway	0.27269	0.6069	0.27269	0.989124	48	0.27269
GO:0060541 respiratory system development	0.273221	0.603707	0.273221	0.989124	180	0.273221
GO:2001021 negative regulation of response to DNA damage stimulus	0.273614	0.608606	0.273614	0.989124	19	0.273614
GO:0002768 immune response-regulating cell surface receptor signaling pathway	0.273886	0.602179	0.273886	0.989124	96	0.273886
GO:0045669 positive regulation of osteoblast differentiation	0.274002	0.602925	0.274002	0.989124	56	0.274002
GO:0033555 multicellular organismal response to stress	0.274335	0.601545	0.274335	0.989124	60	0.274335
GO:0033148 positive regulation of intracellular estrogen receptor signaling pathway	0.27469	0.611758	0.27469	0.989124	10	0.27469
GO:0010818 T cell chemotaxis	0.274824	0.611364	0.274824	0.989124	10	0.274824
GO:0043383 negative T cell selection	0.274977	0.610301	0.274977	0.989124	13	0.274977
GO:0030004 cellular monovalent inorganic cation homeostasis	0.275215	0.599911	0.275215	0.989124	38	0.275215
GO:0018394 peptidyl-lysine acetylation	0.275284	0.597861	0.275284	0.989124	116	0.275284
GO:0086011 membrane repolarization involved in regulation of action potential	0.275444	0.609299	0.275444	0.989124	11	0.275444
GO:0086013 membrane repolarization involved in regulation of cardiac muscle cell action potential	0.275444	0.609299	0.275444	0.989124	11	0.275444
GO:0048148 behavioral response to cocaine	0.275594	0.606223	0.275594	0.989124	11	0.275594
GO:0032845 negative regulation of homeostatic process	0.275615	0.600208	0.275615	0.989124	26	0.275615
GO:0051492 regulation of stress fiber assembly	0.275778	0.598596	0.275778	0.989124	39	0.275778
GO:0008016 regulation of heart contraction	0.27583	0.59624	0.27583	0.989124	116	0.27583
GO:0060484 lung-associated mesenchyme development	0.276019	0.607549	0.276019	0.989124	10	0.276019
GO:1901213 regulation of transcription from RNA polymerase II promoter involved in heart development	0.276265	0.606861	0.276265	0.989124	12	0.276265
GO:0002764 immune response-regulating signaling pathway	0.277375	0.591291	0.277375	0.989124	159	0.277375
GO:0014048 regulation of glutamate secretion	0.277521	0.596133	0.277521	0.989124	18	0.277521
GO:0019932 second-messenger-mediated signaling	0.277527	0.590921	0.277527	0.989124	141	0.277527
GO:0043901 negative regulation of multi-organism process	0.277882	0.591075	0.277882	0.989124	53	0.277882
GO:0051149 positive regulation of muscle cell differentiation	0.27828	0.590556	0.27828	0.989124	44	0.27828
GO:0032957 inositol trisphosphate metabolic process	0.27875	0.596684	0.27875	0.989124	11	0.27875
GO:0009410 response to xenobiotic stimulus	0.279087	0.588971	0.279087	0.989124	34	0.279087
GO:0014047 glutamate secretion	0.279355	0.58888	0.279355	0.989124	25	0.279355
GO:0035115 embryonic forelimb morphogenesis	0.280528	0.585313	0.280528	0.989124	29	0.280528
GO:0015985 energy coupled proton transport, down electrochemical gradient	0.280862	0.588437	0.280862	0.989124	16	0.280862
GO:0015986 ATP synthesis coupled proton transport	0.280862	0.588437	0.280862	0.989124	16	0.280862
GO:0008207 C21-steroid hormone metabolic process	0.280993	0.583892	0.280993	0.989124	26	0.280993
GO:0097194 execution phase of apoptosis	0.281026	0.580521	0.281026	0.989124	139	0.281026
GO:0010817 regulation of hormone levels	0.281035	0.580067	0.281035	0.989124	349	0.281035
GO:0045667 regulation of osteoblast differentiation	0.281208	0.580437	0.281208	0.989124	98	0.281208
GO:0045687 positive regulation of glial cell differentiation	0.281299	0.583234	0.281299	0.989124	28	0.281299
GO:0007130 synaptonemal complex assembly	0.281385	0.586353	0.281385	0.989124	14	0.281385
GO:0030901 midbrain development	0.281522	0.581565	0.281522	0.989124	31	0.281522
GO:0046006 regulation of activated T cell proliferation	0.281913	0.582268	0.281913	0.989124	26	0.281913
GO:0051383 kinetochore organization	0.282036	0.58726	0.282036	0.989124	11	0.282036
GO:0042391 regulation of membrane potential	0.282458	0.575908	0.282458	0.989124	290	0.282458
GO:0071777 positive regulation of cell cycle cytokinesis	0.282632	0.584024	0.282632	0.989124	12	0.282632
GO:0048643 positive regulation of skeletal muscle tissue development	0.282669	0.587199	0.282669	0.989124	10	0.282669
GO:0031670 cellular response to nutrient	0.282866	0.580906	0.282866	0.989124	16	0.282866
GO:0021889 olfactory bulb interneuron differentiation	0.283222	0.581466	0.283222	0.989124	13	0.283222
GO:0007005 mitochondrion organization	0.283491	0.572935	0.283491	0.989124	221	0.283491
GO:0050710 negative regulation of cytokine secretion	0.283598	0.576936	0.283598	0.989124	26	0.283598
GO:0051345 positive regulation of hydrolase activity	0.283904	0.571594	0.283904	0.989124	316	0.283904
GO:0006805 xenobiotic metabolic process	0.284529	0.573142	0.284529	0.989124	31	0.284529
GO:0071466 cellular response to xenobiotic stimulus	0.284529	0.573142	0.284529	0.989124	31	0.284529
GO:0030828 positive regulation of cGMP biosynthetic process	0.285063	0.578298	0.285063	0.989124	11	0.285063
GO:0045117 azole transport	0.285243	0.574178	0.285243	0.989124	15	0.285243
GO:0045060 negative thymic T cell selection	0.285254	0.580162	0.285254	0.989124	12	0.285254
GO:0002637 regulation of immunoglobulin production	0.285411	0.569546	0.285411	0.989124	36	0.285411
GO:0060706 cell differentiation involved in embryonic placenta development	0.285432	0.572693	0.285432	0.989124	21	0.285432
GO:0002053 positive regulation of mesenchymal cell proliferation	0.285434	0.569733	0.285434	0.989124	37	0.285434
GO:0065002 intracellular protein transmembrane transport	0.285684	0.570788	0.285684	0.989124	26	0.285684
GO:0071806 protein transmembrane transport	0.285684	0.570788	0.285684	0.989124	26	0.285684
GO:0009209 pyrimidine ribonucleoside triphosphate biosynthetic process	0.28647	0.573425	0.28647	0.989124	11	0.28647
GO:0002712 regulation of B cell mediated immunity	0.287077	0.564656	0.287077	0.989124	36	0.287077
GO:0002889 regulation of immunoglobulin mediated immune response	0.287077	0.564656	0.287077	0.989124	36	0.287077
GO:0042219 cellular modified amino acid catabolic process	0.287628	0.57129	0.287628	0.989124	10	0.287628
GO:0001738 morphogenesis of a polarized epithelium	0.287969	0.562201	0.287969	0.989124	34	0.287969
GO:0032743 positive regulation of interleukin-2 production	0.288371	0.571195	0.288371	0.989124	10	0.288371
GO:0009266 response to temperature stimulus	0.288571	0.558664	0.288571	0.989124	85	0.288571
GO:1901623 regulation of lymphocyte chemotaxis	0.288582	0.566952	0.288582	0.989124	13	0.288582
GO:1901605 alpha-amino acid metabolic process	0.288818	0.557448	0.288818	0.989124	155	0.288818
GO:0032233 positive regulation of actin filament bundle assembly	0.28914	0.559251	0.28914	0.989124	29	0.28914
GO:0045061 thymic T cell selection	0.289539	0.561521	0.289539	0.989124	21	0.289539
GO:0007223 Wnt receptor signaling pathway, calcium modulating pathway	0.289903	0.562832	0.289903	0.989124	11	0.289903
GO:0045058 T cell selection	0.289939	0.558469	0.289939	0.989124	27	0.289939
GO:0006044 N-acetylglucosamine metabolic process	0.290572	0.560068	0.290572	0.989124	12	0.290572
GO:0055092 sterol homeostasis	0.29073	0.553287	0.29073	0.989124	52	0.29073
GO:0046461 neutral lipid catabolic process	0.290736	0.556609	0.290736	0.989124	18	0.290736
GO:0046464 acylglycerol catabolic process	0.290736	0.556609	0.290736	0.989124	18	0.290736
GO:0033005 positive regulation of mast cell activation	0.290896	0.56027	0.290896	0.989124	12	0.290896
GO:0050702 interleukin-1 beta secretion	0.291129	0.555483	0.291129	0.989124	19	0.291129
GO:0008406 gonad development	0.291173	0.550625	0.291173	0.989124	157	0.291173
GO:0006862 nucleotide transport	0.291265	0.559113	0.291265	0.989124	13	0.291265
GO:0009895 negative regulation of catabolic process	0.291718	0.549504	0.291718	0.989124	85	0.291718
GO:0007143 female meiosis	0.291819	0.55298	0.291819	0.989124	20	0.291819
GO:0022904 respiratory electron transport chain	0.291898	0.55091	0.291898	0.989124	32	0.291898
GO:0071622 regulation of granulocyte chemotaxis	0.292075	0.558634	0.292075	0.989124	11	0.292075
GO:0032106 positive regulation of response to extracellular stimulus	0.292124	0.553569	0.292124	0.989124	16	0.292124
GO:0032109 positive regulation of response to nutrient levels	0.292124	0.553569	0.292124	0.989124	16	0.292124
GO:0044060 regulation of endocrine process	0.292885	0.548176	0.292885	0.989124	29	0.292885
GO:0002381 immunoglobulin production involved in immunoglobulin mediated immune response	0.293169	0.546456	0.293169	0.989124	40	0.293169
GO:0060675 ureteric bud morphogenesis	0.293243	0.545703	0.293243	0.989124	64	0.293243
GO:0002923 regulation of humoral immune response mediated by circulating immunoglobulin	0.293384	0.552643	0.293384	0.989124	11	0.293384
GO:0051496 positive regulation of stress fiber assembly	0.293632	0.546521	0.293632	0.989124	25	0.293632
GO:0048384 retinoic acid receptor signaling pathway	0.294344	0.545366	0.294344	0.989124	26	0.294344
GO:0050716 positive regulation of interleukin-1 secretion	0.29451	0.547375	0.29451	0.989124	15	0.29451
GO:0050718 positive regulation of interleukin-1 beta secretion	0.29451	0.547375	0.29451	0.989124	15	0.29451
GO:0080111 DNA demethylation	0.294938	0.547015	0.294938	0.989124	12	0.294938
GO:0007140 male meiosis	0.295957	0.539407	0.295957	0.989124	27	0.295957
GO:0045333 cellular respiration	0.295999	0.537159	0.295999	0.989124	80	0.295999
GO:0007164 establishment of tissue polarity	0.296161	0.538955	0.296161	0.989124	27	0.296161
GO:0000018 regulation of DNA recombination	0.296391	0.53705	0.296391	0.989124	40	0.296391
GO:0008585 female gonad development	0.296423	0.535824	0.296423	0.989124	90	0.296423
GO:0007269 neurotransmitter secretion	0.296618	0.535258	0.296618	0.989124	79	0.296618
GO:0033077 T cell differentiation in thymus	0.297254	0.533755	0.297254	0.989124	71	0.297254
GO:0006704 glucocorticoid biosynthetic process	0.297362	0.541098	0.297362	0.989124	13	0.297362
GO:0006833 water transport	0.297447	0.539967	0.297447	0.989124	16	0.297447
GO:2000179 positive regulation of neural precursor cell proliferation	0.297503	0.534812	0.297503	0.989124	35	0.297503
GO:0014013 regulation of gliogenesis	0.297614	0.532721	0.297614	0.989124	70	0.297614
GO:0002444 myeloid leukocyte mediated immunity	0.297778	0.53262	0.297778	0.989124	48	0.297778
GO:0001736 establishment of planar polarity	0.297881	0.534105	0.297881	0.989124	26	0.297881
GO:0048875 chemical homeostasis within a tissue	0.298369	0.535706	0.298369	0.989124	14	0.298369
GO:0030260 entry into host cell	0.298732	0.53818	0.298732	0.989124	10	0.298732
GO:0044409 entry into host	0.298732	0.53818	0.298732	0.989124	10	0.298732
GO:0051806 entry into cell of other organism involved in symbiotic interaction	0.298732	0.53818	0.298732	0.989124	10	0.298732
GO:0051828 entry into other organism involved in symbiotic interaction	0.298732	0.53818	0.298732	0.989124	10	0.298732
GO:0052126 movement in host environment	0.298732	0.53818	0.298732	0.989124	10	0.298732
GO:0052192 movement in environment of other organism involved in symbiotic interaction	0.298732	0.53818	0.298732	0.989124	10	0.298732
GO:0002763 positive regulation of myeloid leukocyte differentiation	0.298739	0.530254	0.298739	0.989124	43	0.298739
GO:0048368 lateral mesoderm development	0.298825	0.535321	0.298825	0.989124	13	0.298825
GO:0001578 microtubule bundle formation	0.298924	0.530489	0.298924	0.989124	32	0.298924
GO:0055123 digestive system development	0.299539	0.526657	0.299539	0.989124	99	0.299539
GO:0006241 CTP biosynthetic process	0.299851	0.534399	0.299851	0.989124	10	0.299851
GO:0046036 CTP metabolic process	0.299851	0.534399	0.299851	0.989124	10	0.299851
GO:0060359 response to ammonium ion	0.300133	0.526763	0.300133	0.989124	34	0.300133
GO:0043524 negative regulation of neuron apoptotic process	0.300365	0.524125	0.300365	0.989124	112	0.300365
GO:0006334 nucleosome assembly	0.300673	0.524068	0.300673	0.989124	53	0.300673
GO:0045922 negative regulation of fatty acid metabolic process	0.300723	0.529046	0.300723	0.989124	14	0.300723
GO:0046887 positive regulation of hormone secretion	0.300845	0.522968	0.300845	0.989124	88	0.300845
GO:0070646 protein modification by small protein removal	0.301038	0.522553	0.301038	0.989124	78	0.301038
GO:0034508 centromere complex assembly	0.301046	0.530241	0.301046	0.989124	11	0.301046
GO:0051651 maintenance of location in cell	0.30108	0.52226	0.30108	0.989124	90	0.30108
GO:0086065 cell communication involved in cardiac conduction	0.301771	0.524398	0.301771	0.989124	19	0.301771
GO:0045132 meiotic chromosome segregation	0.302154	0.522453	0.302154	0.989124	23	0.302154
GO:0034243 regulation of transcription elongation from RNA polymerase II promoter	0.303513	0.51891	0.303513	0.989124	19	0.303513
GO:0043508 negative regulation of JUN kinase activity	0.303525	0.523903	0.303525	0.989124	10	0.303525
GO:0048565 digestive tract development	0.304012	0.5139	0.304012	0.989124	90	0.304012
GO:0006353 DNA-dependent transcription, termination	0.304277	0.523867	0.304277	0.989124	10	0.304277
GO:0000052 citrulline metabolic process	0.304584	0.525537	0.304584	0.989124	10	0.304584
GO:0043401 steroid hormone mediated signaling pathway	0.304789	0.512292	0.304789	0.989124	53	0.304789
GO:0060122 inner ear receptor stereocilium organization	0.305943	0.512825	0.305943	0.989124	16	0.305943
GO:0010463 mesenchymal cell proliferation	0.306199	0.508537	0.306199	0.989124	50	0.306199
GO:0018205 peptidyl-lysine modification	0.306796	0.505495	0.306796	0.989124	159	0.306796
GO:0060405 regulation of penile erection	0.306867	0.515043	0.306867	0.989124	11	0.306867
GO:0006734 NADH metabolic process	0.306918	0.512153	0.306918	0.989124	12	0.306918
GO:0021984 adenohypophysis development	0.307163	0.51021	0.307163	0.989124	14	0.307163
GO:0043649 dicarboxylic acid catabolic process	0.307483	0.511381	0.307483	0.989124	11	0.307483
GO:0031050 dsRNA fragmentation	0.307518	0.510804	0.307518	0.989124	13	0.307518
GO:0070918 production of small RNA involved in gene silencing by RNA	0.307518	0.510804	0.307518	0.989124	13	0.307518
GO:0017148 negative regulation of translation	0.307677	0.503724	0.307677	0.989124	63	0.307677
GO:0070230 positive regulation of lymphocyte apoptotic process	0.307717	0.510638	0.307717	0.989124	12	0.307717
GO:0006482 protein demethylation	0.307891	0.506118	0.307891	0.989124	21	0.307891
GO:0008214 protein dealkylation	0.307891	0.506118	0.307891	0.989124	21	0.307891
GO:0051608 histamine transport	0.308042	0.50976	0.308042	0.989124	11	0.308042
GO:0007250 activation of NF-kappaB-inducing kinase activity	0.30812	0.507308	0.30812	0.989124	14	0.30812
GO:1901222 regulation of NIK/NF-kappaB cascade	0.30812	0.507308	0.30812	0.989124	14	0.30812
GO:0060119 inner ear receptor cell development	0.308504	0.503242	0.308504	0.989124	27	0.308504
GO:0045191 regulation of isotype switching	0.308574	0.505026	0.308574	0.989124	17	0.308574
GO:0032862 activation of Rho GTPase activity	0.308771	0.504465	0.308771	0.989124	17	0.308771
GO:0032092 positive regulation of protein binding	0.308944	0.500627	0.308944	0.989124	46	0.308944
GO:0014070 response to organic cyclic compound	0.309011	0.498867	0.309011	0.989124	389	0.309011
GO:0032462 regulation of protein homooligomerization	0.309036	0.505777	0.309036	0.989124	13	0.309036
GO:0034109 homotypic cell-cell adhesion	0.309937	0.498183	0.309937	0.989124	47	0.309937
GO:0030178 negative regulation of Wnt receptor signaling pathway	0.310264	0.495941	0.310264	0.989124	110	0.310264
GO:0032526 response to retinoic acid	0.310296	0.496474	0.310296	0.989124	62	0.310296
GO:0006665 sphingolipid metabolic process	0.310388	0.495736	0.310388	0.989124	84	0.310388
GO:0051930 regulation of sensory perception of pain	0.310585	0.496796	0.310585	0.989124	32	0.310585
GO:0051931 regulation of sensory perception	0.310585	0.496796	0.310585	0.989124	32	0.310585
GO:0006720 isoprenoid metabolic process	0.310892	0.494616	0.310892	0.989124	66	0.310892
GO:0010821 regulation of mitochondrion organization	0.311168	0.494142	0.311168	0.989124	49	0.311168
GO:0032891 negative regulation of organic acid transport	0.311237	0.496518	0.311237	0.989124	20	0.311237
GO:0042535 positive regulation of tumor necrosis factor biosynthetic process	0.311483	0.499373	0.311483	0.989124	11	0.311483
GO:0071577 zinc ion transmembrane transport	0.311595	0.498143	0.311595	0.989124	14	0.311595
GO:0016573 histone acetylation	0.311667	0.491882	0.311667	0.989124	111	0.311667
GO:0006417 regulation of translation	0.311891	0.490926	0.311891	0.989124	178	0.311891
GO:0033008 positive regulation of mast cell activation involved in immune response	0.311895	0.499831	0.311895	0.989124	10	0.311895
GO:0043306 positive regulation of mast cell degranulation	0.311895	0.499831	0.311895	0.989124	10	0.311895
GO:0050810 regulation of steroid biosynthetic process	0.311968	0.492009	0.311968	0.989124	49	0.311968
GO:0006275 regulation of DNA replication	0.31197	0.491088	0.31197	0.989124	95	0.31197
GO:0009954 proximal/distal pattern formation	0.312515	0.492409	0.312515	0.989124	28	0.312515
GO:0043543 protein acylation	0.312695	0.488752	0.312695	0.989124	152	0.312695
GO:0000245 spliceosomal complex assembly	0.313055	0.491	0.313055	0.989124	21	0.313055
GO:0018208 peptidyl-proline modification	0.313792	0.487813	0.313792	0.989124	31	0.313792
GO:0070243 regulation of thymocyte apoptotic process	0.313826	0.494607	0.313826	0.989124	11	0.313826
GO:0030262 apoptotic nuclear changes	0.314149	0.487541	0.314149	0.989124	26	0.314149
GO:2000736 regulation of stem cell differentiation	0.314298	0.488804	0.314298	0.989124	21	0.314298
GO:0060065 uterus development	0.314344	0.491191	0.314344	0.989124	14	0.314344
GO:0010165 response to X-ray	0.314422	0.48715	0.314422	0.989124	23	0.314422
GO:0021532 neural tube patterning	0.314576	0.485053	0.314576	0.989124	37	0.314576
GO:0003214 cardiac left ventricle morphogenesis	0.315012	0.4871	0.315012	0.989124	15	0.315012
GO:0043330 response to exogenous dsRNA	0.315455	0.483915	0.315455	0.989124	25	0.315455
GO:0043084 penile erection	0.315693	0.485663	0.315693	0.989124	16	0.315693
GO:0051352 negative regulation of ligase activity	0.315902	0.487491	0.315902	0.989124	10	0.315902
GO:0051444 negative regulation of ubiquitin-protein ligase activity	0.315902	0.487491	0.315902	0.989124	10	0.315902
GO:0006298 mismatch repair	0.316049	0.484637	0.316049	0.989124	15	0.316049
GO:0046879 hormone secretion	0.316064	0.479107	0.316064	0.989124	209	0.316064
GO:0000768 syncytium formation by plasma membrane fusion	0.316105	0.482231	0.316105	0.989124	22	0.316105
GO:0009124 nucleoside monophosphate biosynthetic process	0.316174	0.481286	0.316174	0.989124	27	0.316174
GO:0018393 internal peptidyl-lysine acetylation	0.316194	0.479082	0.316194	0.989124	113	0.316194
GO:0010608 posttranscriptional regulation of gene expression	0.316325	0.478224	0.316325	0.989124	331	0.316325
GO:0016577 histone demethylation	0.316354	0.482079	0.316354	0.989124	20	0.316354
GO:0006721 terpenoid metabolic process	0.316723	0.478708	0.316723	0.989124	47	0.316723
GO:0055090 acylglycerol homeostasis	0.317749	0.478119	0.317749	0.989124	20	0.317749
GO:0070328 triglyceride homeostasis	0.317749	0.478119	0.317749	0.989124	20	0.317749
GO:0045879 negative regulation of smoothened signaling pathway	0.318017	0.477426	0.318017	0.989124	19	0.318017
GO:0021694 cerebellar Purkinje cell layer formation	0.31836	0.479942	0.31836	0.989124	13	0.31836
GO:0021702 cerebellar Purkinje cell differentiation	0.31836	0.479942	0.31836	0.989124	13	0.31836
GO:0048596 embryonic camera-type eye morphogenesis	0.318939	0.474092	0.318939	0.989124	25	0.318939
GO:0072111 cell proliferation involved in kidney development	0.319104	0.476527	0.319104	0.989124	15	0.319104
GO:0009069 serine family amino acid metabolic process	0.319219	0.472368	0.319219	0.989124	31	0.319219
GO:0002862 negative regulation of inflammatory response to antigenic stimulus	0.319357	0.478166	0.319357	0.989124	12	0.319357
GO:0051384 response to glucocorticoid stimulus	0.319634	0.470353	0.319634	0.989124	48	0.319634
GO:0043900 regulation of multi-organism process	0.319935	0.468387	0.319935	0.989124	145	0.319935
GO:0051353 positive regulation of oxidoreductase activity	0.320192	0.47006	0.320192	0.989124	28	0.320192
GO:0002832 negative regulation of response to biotic stimulus	0.320522	0.471948	0.320522	0.989124	17	0.320522
GO:0044403 symbiosis, encompassing mutualism through parasitism	0.320687	0.46636	0.320687	0.989124	123	0.320687
GO:0044419 interspecies interaction between organisms	0.320687	0.46636	0.320687	0.989124	123	0.320687
GO:0042310 vasoconstriction	0.321206	0.465547	0.321206	0.989124	71	0.321206
GO:0000723 telomere maintenance	0.32205	0.463765	0.32205	0.989124	41	0.32205
GO:0071706 tumor necrosis factor superfamily cytokine production	0.322062	0.462877	0.322062	0.989124	76	0.322062
GO:0006282 regulation of DNA repair	0.322106	0.463396	0.322106	0.989124	47	0.322106
GO:0007127 meiosis I	0.322358	0.462217	0.322358	0.989124	67	0.322358
GO:0002863 positive regulation of inflammatory response to antigenic stimulus	0.322901	0.466276	0.322901	0.989124	12	0.322901
GO:0010830 regulation of myotube differentiation	0.323027	0.463153	0.323027	0.989124	19	0.323027
GO:0048806 genitalia development	0.323239	0.460667	0.323239	0.989124	43	0.323239
GO:0002029 desensitization of G-protein coupled receptor protein signaling pathway	0.323247	0.462623	0.323247	0.989124	19	0.323247
GO:0022401 negative adaptation of signaling pathway	0.323247	0.462623	0.323247	0.989124	19	0.323247
GO:0046040 IMP metabolic process	0.323414	0.466455	0.323414	0.989124	10	0.323414
GO:0090342 regulation of cell aging	0.323618	0.462102	0.323618	0.989124	17	0.323618
GO:0021988 olfactory lobe development	0.32381	0.459487	0.32381	0.989124	30	0.32381
GO:0046885 regulation of hormone biosynthetic process	0.324083	0.459979	0.324083	0.989124	21	0.324083
GO:0033028 myeloid cell apoptotic process	0.32425	0.460054	0.32425	0.989124	18	0.32425
GO:0052646 alditol phosphate metabolic process	0.324506	0.461469	0.324506	0.989124	15	0.324506
GO:0009200 deoxyribonucleoside triphosphate metabolic process	0.324568	0.460391	0.324568	0.989124	14	0.324568
GO:0051154 negative regulation of striated muscle cell differentiation	0.325168	0.460408	0.325168	0.989124	13	0.325168
GO:0034142 toll-like receptor 4 signaling pathway	0.325258	0.458507	0.325258	0.989124	16	0.325258
GO:0009950 dorsal/ventral axis specification	0.32533	0.456876	0.32533	0.989124	20	0.32533
GO:0048872 homeostasis of number of cells	0.325566	0.452544	0.325566	0.989124	199	0.325566
GO:0043589 skin morphogenesis	0.325768	0.462421	0.325768	0.989124	10	0.325768
GO:0046427 positive regulation of JAK-STAT cascade	0.325851	0.452795	0.325851	0.989124	54	0.325851
GO:0006692 prostanoid metabolic process	0.325927	0.454306	0.325927	0.989124	30	0.325927
GO:0006693 prostaglandin metabolic process	0.325927	0.454306	0.325927	0.989124	30	0.325927
GO:0007440 foregut morphogenesis	0.326851	0.455945	0.326851	0.989124	12	0.326851
GO:0043241 protein complex disassembly	0.327084	0.448801	0.327084	0.989124	83	0.327084
GO:0032489 regulation of Cdc42 protein signal transduction	0.32755	0.451245	0.32755	0.989124	16	0.32755
GO:0042730 fibrinolysis	0.327857	0.450226	0.327857	0.989124	17	0.327857
GO:0032200 telomere organization	0.328	0.447113	0.328	0.989124	42	0.328
GO:0048557 embryonic digestive tract morphogenesis	0.328087	0.448994	0.328087	0.989124	20	0.328087
GO:0030252 growth hormone secretion	0.328103	0.449979	0.328103	0.989124	15	0.328103
GO:0032760 positive regulation of tumor necrosis factor production	0.328167	0.446947	0.328167	0.989124	35	0.328167
GO:0009914 hormone transport	0.328234	0.445126	0.328234	0.989124	218	0.328234
GO:0003016 respiratory system process	0.328312	0.447631	0.328312	0.989124	24	0.328312
GO:0016574 histone ubiquitination	0.32979	0.442913	0.32979	0.989124	32	0.32979
GO:0071300 cellular response to retinoic acid	0.330673	0.441102	0.330673	0.989124	23	0.330673
GO:0006979 response to oxidative stress	0.330934	0.437656	0.330934	0.989124	209	0.330934
GO:2000050 regulation of non-canonical Wnt receptor signaling pathway	0.331001	0.444657	0.331001	0.989124	12	0.331001
GO:0034367 macromolecular complex remodeling	0.331054	0.440689	0.331054	0.989124	19	0.331054
GO:0034368 protein-lipid complex remodeling	0.331054	0.440689	0.331054	0.989124	19	0.331054
GO:0034369 plasma lipoprotein particle remodeling	0.331054	0.440689	0.331054	0.989124	19	0.331054
GO:0030111 regulation of Wnt receptor signaling pathway	0.331215	0.436981	0.331215	0.989124	176	0.331215
GO:0043297 apical junction assembly	0.33133	0.439538	0.33133	0.989124	24	0.33133
GO:0050706 regulation of interleukin-1 beta secretion	0.331445	0.440794	0.331445	0.989124	16	0.331445
GO:0072594 establishment of protein localization to organelle	0.331746	0.435951	0.331746	0.989124	82	0.331746
GO:0046928 regulation of neurotransmitter secretion	0.331898	0.436304	0.331898	0.989124	41	0.331898
GO:0006090 pyruvate metabolic process	0.33204	0.43755	0.33204	0.989124	21	0.33204
GO:0002446 neutrophil mediated immunity	0.332257	0.438622	0.332257	0.989124	15	0.332257
GO:0030217 T cell differentiation	0.332565	0.433252	0.332565	0.989124	173	0.332565
GO:0015698 inorganic anion transport	0.332702	0.433094	0.332702	0.989124	117	0.332702
GO:0046425 regulation of JAK-STAT cascade	0.332966	0.432626	0.332966	0.989124	77	0.332966
GO:0051482 elevation of cytosolic calcium ion concentration involved in phospholipase C-activating G-protein coupled signaling pathway	0.333023	0.436791	0.333023	0.989124	14	0.333023
GO:0031099 regeneration	0.333276	0.432053	0.333276	0.989124	65	0.333276
GO:0043584 nose development	0.333696	0.436769	0.333696	0.989124	13	0.333696
GO:0045604 regulation of epidermal cell differentiation	0.333833	0.432869	0.333833	0.989124	23	0.333833
GO:0043372 positive regulation of CD4-positive, alpha-beta T cell differentiation	0.334057	0.432854	0.334057	0.989124	18	0.334057
GO:0060043 regulation of cardiac muscle cell proliferation	0.334095	0.431154	0.334095	0.989124	30	0.334095
GO:0021794 thalamus development	0.33424	0.437128	0.33424	0.989124	10	0.33424
GO:0003001 generation of a signal involved in cell-cell signaling	0.334607	0.42743	0.334607	0.989124	320	0.334607
GO:0023061 signal release	0.334607	0.42743	0.334607	0.989124	320	0.334607
GO:0032543 mitochondrial translation	0.334657	0.434053	0.334657	0.989124	13	0.334657
GO:0031935 regulation of chromatin silencing	0.334665	0.434163	0.334665	0.989124	10	0.334665
GO:0001885 endothelial cell development	0.334925	0.430339	0.334925	0.989124	21	0.334925
GO:0051053 negative regulation of DNA metabolic process	0.335297	0.426348	0.335297	0.989124	63	0.335297
GO:0051351 positive regulation of ligase activity	0.335521	0.428922	0.335521	0.989124	17	0.335521
GO:2000406 positive regulation of T cell migration	0.335528	0.431249	0.335528	0.989124	13	0.335528
GO:0032319 regulation of Rho GTPase activity	0.335646	0.425214	0.335646	0.989124	77	0.335646
GO:0009408 response to heat	0.33587	0.424933	0.33587	0.989124	55	0.33587
GO:0006944 cellular membrane fusion	0.336124	0.423943	0.336124	0.989124	73	0.336124
GO:0006471 protein ADP-ribosylation	0.336786	0.425251	0.336786	0.989124	17	0.336786
GO:0072527 pyrimidine-containing compound metabolic process	0.336948	0.422234	0.336948	0.989124	45	0.336948
GO:0033145 positive regulation of intracellular steroid hormone receptor signaling pathway	0.337373	0.425285	0.337373	0.989124	13	0.337373
GO:0006475 internal protein amino acid acetylation	0.337698	0.419332	0.337698	0.989124	117	0.337698
GO:0051953 negative regulation of amine transport	0.337964	0.420172	0.337964	0.989124	30	0.337964
GO:0032320 positive regulation of Ras GTPase activity	0.338153	0.418249	0.338153	0.989124	86	0.338153
GO:0010942 positive regulation of cell death	0.338791	0.415907	0.338791	0.989124	465	0.338791
GO:0001522 pseudouridine synthesis	0.339487	0.419485	0.339487	0.989124	14	0.339487
GO:0051187 cofactor catabolic process	0.339593	0.417939	0.339593	0.989124	15	0.339593
GO:0030850 prostate gland development	0.339608	0.41499	0.339608	0.989124	50	0.339608
GO:0032204 regulation of telomere maintenance	0.339855	0.41789	0.339855	0.989124	14	0.339855
GO:0051592 response to calcium ion	0.340175	0.412881	0.340175	0.989124	69	0.340175
GO:0032784 regulation of DNA-dependent transcription, elongation	0.340338	0.41358	0.340338	0.989124	31	0.340338
GO:0007618 mating	0.340663	0.412084	0.340663	0.989124	44	0.340663
GO:0051604 protein maturation	0.340958	0.410354	0.340958	0.989124	123	0.340958
GO:0042573 retinoic acid metabolic process	0.341484	0.413166	0.341484	0.989124	19	0.341484
GO:0000738 DNA catabolic process, exonucleolytic	0.341652	0.415469	0.341652	0.989124	10	0.341652
GO:0045841 negative regulation of mitotic metaphase/anaphase transition	0.341933	0.410716	0.341933	0.989124	18	0.341933
GO:0022407 regulation of cell-cell adhesion	0.342028	0.407769	0.342028	0.989124	77	0.342028
GO:0051560 mitochondrial calcium ion homeostasis	0.342231	0.41487	0.342231	0.989124	10	0.342231
GO:0006071 glycerol metabolic process	0.342327	0.409625	0.342327	0.989124	20	0.342327
GO:0010823 negative regulation of mitochondrion organization	0.342464	0.409246	0.342464	0.989124	18	0.342464
GO:0030239 myofibril assembly	0.342495	0.407405	0.342495	0.989124	39	0.342495
GO:0051293 establishment of spindle localization	0.342712	0.40885	0.342712	0.989124	19	0.342712
GO:1900543 negative regulation of purine nucleotide metabolic process	0.342766	0.407467	0.342766	0.989124	25	0.342766
GO:0033198 response to ATP	0.343028	0.407498	0.343028	0.989124	19	0.343028
GO:0000726 non-recombinational repair	0.343123	0.407741	0.343123	0.989124	17	0.343123
GO:0061351 neural precursor cell proliferation	0.343392	0.403847	0.343392	0.989124	105	0.343392
GO:0070977 bone maturation	0.344792	0.406685	0.344792	0.989124	12	0.344792
GO:0050995 negative regulation of lipid catabolic process	0.344972	0.402614	0.344972	0.989124	18	0.344972
GO:0097094 craniofacial suture morphogenesis	0.345847	0.40399	0.345847	0.989124	10	0.345847
GO:0021772 olfactory bulb development	0.346156	0.397798	0.346156	0.989124	29	0.346156
GO:0008217 regulation of blood pressure	0.346429	0.395406	0.346429	0.989124	149	0.346429
GO:0072677 eosinophil migration	0.346443	0.402287	0.346443	0.989124	11	0.346443
GO:0055088 lipid homeostasis	0.346493	0.395576	0.346493	0.989124	76	0.346493
GO:0060193 positive regulation of lipase activity	0.346538	0.396345	0.346538	0.989124	36	0.346538
GO:0007369 gastrulation	0.346771	0.394469	0.346771	0.989124	140	0.346771
GO:0030889 negative regulation of B cell proliferation	0.346781	0.398657	0.346781	0.989124	14	0.346781
GO:0042451 purine nucleoside biosynthetic process	0.347015	0.394158	0.347015	0.989124	76	0.347015
GO:0046129 purine ribonucleoside biosynthetic process	0.347015	0.394158	0.347015	0.989124	76	0.347015
GO:0072595 maintenance of protein localization in organelle	0.347332	0.396376	0.347332	0.989124	19	0.347332
GO:0071695 anatomical structure maturation	0.347689	0.392883	0.347689	0.989124	48	0.347689
GO:0042541 hemoglobin biosynthetic process	0.347831	0.397521	0.347831	0.989124	10	0.347831
GO:0031669 cellular response to nutrient levels	0.347896	0.391624	0.347896	0.989124	95	0.347896
GO:0010464 regulation of mesenchymal cell proliferation	0.348227	0.391693	0.348227	0.989124	42	0.348227
GO:0032350 regulation of hormone metabolic process	0.348244	0.392116	0.348244	0.989124	29	0.348244
GO:0032355 response to estradiol stimulus	0.348776	0.390412	0.348776	0.989124	35	0.348776
GO:0007026 negative regulation of microtubule depolymerization	0.348997	0.390841	0.348997	0.989124	21	0.348997
GO:0032042 mitochondrial DNA metabolic process	0.349702	0.39377	0.349702	0.989124	11	0.349702
GO:0071385 cellular response to glucocorticoid stimulus	0.34986	0.389357	0.34986	0.989124	17	0.34986
GO:0042401 cellular biogenic amine biosynthetic process	0.350767	0.389456	0.350767	0.989124	10	0.350767
GO:0002093 auditory receptor cell morphogenesis	0.350787	0.39004	0.350787	0.989124	10	0.350787
GO:0001759 organ induction	0.350854	0.385316	0.350854	0.989124	26	0.350854
GO:0006749 glutathione metabolic process	0.351119	0.383853	0.351119	0.989124	41	0.351119
GO:0010771 negative regulation of cell morphogenesis involved in differentiation	0.351325	0.387343	0.351325	0.989124	16	0.351325
GO:0010829 negative regulation of glucose transport	0.3514	0.385668	0.3514	0.989124	15	0.3514
GO:0071482 cellular response to light stimulus	0.351653	0.382082	0.351653	0.989124	46	0.351653
GO:0046632 alpha-beta T cell differentiation	0.351789	0.38134	0.351789	0.989124	71	0.351789
GO:0031076 embryonic camera-type eye development	0.352578	0.380185	0.352578	0.989124	34	0.352578
GO:0030072 peptide hormone secretion	0.352739	0.378285	0.352739	0.989124	164	0.352739
GO:0051567 histone H3-K9 methylation	0.353087	0.38003	0.353087	0.989124	19	0.353087
GO:0015992 proton transport	0.353204	0.377374	0.353204	0.989124	81	0.353204
GO:0051443 positive regulation of ubiquitin-protein ligase activity	0.353725	0.379632	0.353725	0.989124	14	0.353725
GO:0051099 positive regulation of binding	0.353768	0.375791	0.353768	0.989124	87	0.353768
GO:0006096 glycolysis	0.354181	0.375031	0.354181	0.989124	56	0.354181
GO:0032103 positive regulation of response to external stimulus	0.354189	0.374466	0.354189	0.989124	152	0.354189
GO:0042440 pigment metabolic process	0.354702	0.37399	0.354702	0.989124	45	0.354702
GO:0010885 regulation of cholesterol storage	0.354725	0.379913	0.354725	0.989124	11	0.354725
GO:0018022 peptidyl-lysine methylation	0.354812	0.374453	0.354812	0.989124	29	0.354812
GO:0016485 protein processing	0.355011	0.372305	0.355011	0.989124	114	0.355011
GO:0070988 demethylation	0.355075	0.373029	0.355075	0.989124	41	0.355075
GO:0002864 regulation of acute inflammatory response to antigenic stimulus	0.355698	0.374825	0.355698	0.989124	13	0.355698
GO:0032984 macromolecular complex disassembly	0.355776	0.370301	0.355776	0.989124	101	0.355776
GO:0007530 sex determination	0.35592	0.372482	0.35592	0.989124	21	0.35592
GO:0002524 hypersensitivity	0.355927	0.376294	0.355927	0.989124	10	0.355927
GO:0002883 regulation of hypersensitivity	0.355927	0.376294	0.355927	0.989124	10	0.355927
GO:0043620 regulation of DNA-dependent transcription in response to stress	0.356199	0.371287	0.356199	0.989124	21	0.356199
GO:0072215 regulation of metanephros development	0.356614	0.371362	0.356614	0.989124	15	0.356614
GO:0006228 UTP biosynthetic process	0.356998	0.372485	0.356998	0.989124	10	0.356998
GO:0009142 nucleoside triphosphate biosynthetic process	0.357043	0.367401	0.357043	0.989124	52	0.357043
GO:0010518 positive regulation of phospholipase activity	0.357351	0.367553	0.357351	0.989124	28	0.357351
GO:0006368 transcription elongation from RNA polymerase II promoter	0.357406	0.367572	0.357406	0.989124	25	0.357406
GO:0003382 epithelial cell morphogenesis	0.358074	0.365456	0.358074	0.989124	34	0.358074
GO:0009060 aerobic respiration	0.359246	0.362329	0.359246	0.989124	34	0.359246
GO:0046633 alpha-beta T cell proliferation	0.359456	0.362131	0.359456	0.989124	24	0.359456
GO:0020027 hemoglobin metabolic process	0.35972	0.362661	0.35972	0.989124	16	0.35972
GO:0042508 tyrosine phosphorylation of Stat1 protein	0.36012	0.362493	0.36012	0.989124	14	0.36012
GO:0006641 triglyceride metabolic process	0.361169	0.356107	0.361169	0.989124	68	0.361169
GO:0048469 cell maturation	0.361423	0.355113	0.361423	0.989124	118	0.361423
GO:0030903 notochord development	0.361576	0.358479	0.361576	0.989124	16	0.361576
GO:0070098 chemokine-mediated signaling pathway	0.361823	0.355232	0.361823	0.989124	32	0.361823
GO:0031365 N-terminal protein amino acid modification	0.362057	0.356619	0.362057	0.989124	16	0.362057
GO:0086004 regulation of cardiac muscle cell contraction	0.362497	0.354249	0.362497	0.989124	24	0.362497
GO:0014823 response to activity	0.362984	0.353889	0.362984	0.989124	16	0.362984
GO:0046640 regulation of alpha-beta T cell proliferation	0.36303	0.352984	0.36303	0.989124	20	0.36303
GO:0042632 cholesterol homeostasis	0.363556	0.350141	0.363556	0.989124	51	0.363556
GO:0070242 thymocyte apoptotic process	0.363592	0.354442	0.363592	0.989124	12	0.363592
GO:0006818 hydrogen transport	0.363712	0.349175	0.363712	0.989124	82	0.363712
GO:0030851 granulocyte differentiation	0.364221	0.349064	0.364221	0.989124	28	0.364221
GO:0045596 negative regulation of cell differentiation	0.364288	0.347144	0.364288	0.989124	433	0.364288
GO:0042168 heme metabolic process	0.364331	0.349229	0.364331	0.989124	25	0.364331
GO:0045637 regulation of myeloid cell differentiation	0.364641	0.346443	0.364641	0.989124	139	0.364641
GO:0031576 G2/M transition checkpoint	0.365011	0.346432	0.365011	0.989124	39	0.365011
GO:0006568 tryptophan metabolic process	0.365057	0.352996	0.365057	0.989124	10	0.365057
GO:0006586 indolalkylamine metabolic process	0.365057	0.352996	0.365057	0.989124	10	0.365057
GO:0009394 2'-deoxyribonucleotide metabolic process	0.365432	0.346668	0.365432	0.989124	19	0.365432
GO:0019692 deoxyribose phosphate metabolic process	0.365432	0.346668	0.365432	0.989124	19	0.365432
GO:0001516 prostaglandin biosynthetic process	0.365595	0.346522	0.365595	0.989124	23	0.365595
GO:0046457 prostanoid biosynthetic process	0.365595	0.346522	0.365595	0.989124	23	0.365595
GO:0050798 activated T cell proliferation	0.365714	0.3452	0.365714	0.989124	32	0.365714
GO:0009437 carnitine metabolic process	0.365847	0.34833	0.365847	0.989124	10	0.365847
GO:0035640 exploration behavior	0.366245	0.34829	0.366245	0.989124	11	0.366245
GO:0042533 tumor necrosis factor biosynthetic process	0.367091	0.342781	0.367091	0.989124	16	0.367091
GO:0042534 regulation of tumor necrosis factor biosynthetic process	0.367091	0.342781	0.367091	0.989124	16	0.367091
GO:0051304 chromosome separation	0.367098	0.344448	0.367098	0.989124	12	0.367098
GO:0038061 NIK/NF-kappaB cascade	0.367161	0.342801	0.367161	0.989124	15	0.367161
GO:0010470 regulation of gastrulation	0.367238	0.340673	0.367238	0.989124	33	0.367238
GO:0043618 regulation of transcription from RNA polymerase II promoter in response to stress	0.368065	0.33963	0.368065	0.989124	19	0.368065
GO:0050792 regulation of viral reproduction	0.368239	0.337258	0.368239	0.989124	66	0.368239
GO:0007043 cell-cell junction assembly	0.368547	0.337144	0.368547	0.989124	36	0.368547
GO:0002087 regulation of respiratory gaseous exchange by neurological system process	0.368581	0.339546	0.368581	0.989124	13	0.368581
GO:0030238 male sex determination	0.368794	0.34025	0.368794	0.989124	13	0.368794
GO:0042574 retinal metabolic process	0.368911	0.338661	0.368911	0.989124	13	0.368911
GO:0006213 pyrimidine nucleoside metabolic process	0.369133	0.335989	0.369133	0.989124	28	0.369133
GO:0060123 regulation of growth hormone secretion	0.369215	0.338189	0.369215	0.989124	12	0.369215
GO:0016458 gene silencing	0.369265	0.334435	0.369265	0.989124	78	0.369265
GO:0006105 succinate metabolic process	0.369935	0.337228	0.369935	0.989124	10	0.369935
GO:0045880 positive regulation of smoothened signaling pathway	0.369948	0.334833	0.369948	0.989124	20	0.369948
GO:0045744 negative regulation of G-protein coupled receptor protein signaling pathway	0.370231	0.332153	0.370231	0.989124	57	0.370231
GO:0006110 regulation of glycolysis	0.370449	0.333105	0.370449	0.989124	21	0.370449
GO:0006801 superoxide metabolic process	0.371117	0.330085	0.371117	0.989124	42	0.371117
GO:0048048 embryonic eye morphogenesis	0.371212	0.330361	0.371212	0.989124	30	0.371212
GO:0006099 tricarboxylic acid cycle	0.371845	0.329164	0.371845	0.989124	25	0.371845
GO:0035384 thioester biosynthetic process	0.372089	0.329945	0.372089	0.989124	14	0.372089
GO:0071616 acyl-CoA biosynthetic process	0.372089	0.329945	0.372089	0.989124	14	0.372089
GO:0031349 positive regulation of defense response	0.372372	0.325896	0.372372	0.989124	164	0.372372
GO:0015909 long-chain fatty acid transport	0.372482	0.326502	0.372482	0.989124	40	0.372482
GO:0051262 protein tetramerization	0.372592	0.325534	0.372592	0.989124	88	0.372592
GO:0046653 tetrahydrofolate metabolic process	0.372774	0.328722	0.372774	0.989124	12	0.372774
GO:0007435 salivary gland morphogenesis	0.372817	0.325935	0.372817	0.989124	31	0.372817
GO:0045010 actin nucleation	0.373182	0.327533	0.373182	0.989124	12	0.373182
GO:0034968 histone lysine methylation	0.373367	0.323769	0.373367	0.989124	61	0.373367
GO:0043648 dicarboxylic acid metabolic process	0.373994	0.321949	0.373994	0.989124	69	0.373994
GO:0007569 cell aging	0.37401	0.322038	0.37401	0.989124	63	0.37401
GO:0043968 histone H2A acetylation	0.374485	0.32599	0.374485	0.989124	12	0.374485
GO:1901566 organonitrogen compound biosynthetic process	0.374626	0.319719	0.374626	0.989124	484	0.374626
GO:0043299 leukocyte degranulation	0.375993	0.317168	0.375993	0.989124	39	0.375993
GO:1901661 quinone metabolic process	0.376044	0.319144	0.376044	0.989124	16	0.376044
GO:0034383 low-density lipoprotein particle clearance	0.376131	0.319407	0.376131	0.989124	15	0.376131
GO:0060033 anatomical structure regression	0.376453	0.320475	0.376453	0.989124	10	0.376453
GO:0021700 developmental maturation	0.37646	0.315039	0.37646	0.989124	186	0.37646
GO:0046503 glycerolipid catabolic process	0.376877	0.315473	0.376877	0.989124	27	0.376877
GO:0010212 response to ionizing radiation	0.376986	0.313889	0.376986	0.989124	91	0.376986
GO:2001020 regulation of response to DNA damage stimulus	0.377208	0.313381	0.377208	0.989124	81	0.377208
GO:0031639 plasminogen activation	0.377479	0.315444	0.377479	0.989124	14	0.377479
GO:0006303 double-strand break repair via nonhomologous end joining	0.378072	0.313866	0.378072	0.989124	14	0.378072
GO:0000079 regulation of cyclin-dependent protein kinase activity	0.378167	0.311002	0.378167	0.989124	62	0.378167
GO:0006182 cGMP biosynthetic process	0.37825	0.311502	0.37825	0.989124	31	0.37825
GO:0002761 regulation of myeloid leukocyte differentiation	0.378704	0.309428	0.378704	0.989124	84	0.378704
GO:0009066 aspartate family amino acid metabolic process	0.378989	0.309908	0.378989	0.989124	25	0.378989
GO:0006354 DNA-dependent transcription, elongation	0.379055	0.309185	0.379055	0.989124	36	0.379055
GO:0090162 establishment of epithelial cell polarity	0.37935	0.310884	0.37935	0.989124	15	0.37935
GO:1901606 alpha-amino acid catabolic process	0.379602	0.307262	0.379602	0.989124	58	0.379602
GO:0009208 pyrimidine ribonucleoside triphosphate metabolic process	0.379769	0.309981	0.379769	0.989124	12	0.379769
GO:0051054 positive regulation of DNA metabolic process	0.379811	0.306372	0.379811	0.989124	108	0.379811
GO:0070232 regulation of T cell apoptotic process	0.379849	0.308682	0.379849	0.989124	18	0.379849
GO:0042755 eating behavior	0.380341	0.306073	0.380341	0.989124	31	0.380341
GO:0007020 microtubule nucleation	0.380525	0.309166	0.380525	0.989124	11	0.380525
GO:0051653 spindle localization	0.380784	0.305754	0.380784	0.989124	22	0.380784
GO:0045980 negative regulation of nucleotide metabolic process	0.380909	0.304724	0.380909	0.989124	27	0.380909
GO:0048714 positive regulation of oligodendrocyte differentiation	0.381339	0.306837	0.381339	0.989124	12	0.381339
GO:0042506 tyrosine phosphorylation of Stat5 protein	0.38156	0.303575	0.38156	0.989124	20	0.38156
GO:0060644 mammary gland epithelial cell differentiation	0.382095	0.303461	0.382095	0.989124	13	0.382095
GO:0007568 aging	0.382507	0.299301	0.382507	0.989124	110	0.382507
GO:0050832 defense response to fungus	0.382552	0.303134	0.382552	0.989124	11	0.382552
GO:0060260 regulation of transcription initiation from RNA polymerase II promoter	0.382637	0.301843	0.382637	0.989124	15	0.382637
GO:0060272 embryonic skeletal joint morphogenesis	0.382926	0.301245	0.382926	0.989124	13	0.382926
GO:0001505 regulation of neurotransmitter levels	0.383218	0.297379	0.383218	0.989124	121	0.383218
GO:0046888 negative regulation of hormone secretion	0.383943	0.295946	0.383943	0.989124	56	0.383943
GO:0022409 positive regulation of cell-cell adhesion	0.383985	0.296302	0.383985	0.989124	33	0.383985
GO:0070507 regulation of microtubule cytoskeleton organization	0.384246	0.294808	0.384246	0.989124	89	0.384246
GO:0002438 acute inflammatory response to antigenic stimulus	0.384301	0.297107	0.384301	0.989124	16	0.384301
GO:0016570 histone modification	0.384852	0.292904	0.384852	0.989124	291	0.384852
GO:0060828 regulation of canonical Wnt receptor signaling pathway	0.384945	0.292865	0.384945	0.989124	126	0.384945
GO:0045776 negative regulation of blood pressure	0.385033	0.29318	0.385033	0.989124	46	0.385033
GO:0030010 establishment of cell polarity	0.385663	0.291221	0.385663	0.989124	71	0.385663
GO:0010660 regulation of muscle cell apoptotic process	0.385697	0.291839	0.385697	0.989124	36	0.385697
GO:0097193 intrinsic apoptotic signaling pathway	0.385712	0.290885	0.385712	0.989124	108	0.385712
GO:0002690 positive regulation of leukocyte chemotaxis	0.385856	0.291203	0.385856	0.989124	49	0.385856
GO:0060491 regulation of cell projection assembly	0.385892	0.290797	0.385892	0.989124	57	0.385892
GO:0008277 regulation of G-protein coupled receptor protein signaling pathway	0.386092	0.289975	0.386092	0.989124	99	0.386092
GO:0031331 positive regulation of cellular catabolic process	0.386476	0.288907	0.386476	0.989124	101	0.386476
GO:0090398 cellular senescence	0.387307	0.288137	0.387307	0.989124	26	0.387307
GO:0030800 negative regulation of cyclic nucleotide metabolic process	0.387511	0.287628	0.387511	0.989124	23	0.387511
GO:0030815 negative regulation of cAMP metabolic process	0.387511	0.287628	0.387511	0.989124	23	0.387511
GO:0008206 bile acid metabolic process	0.387763	0.287011	0.387763	0.989124	24	0.387763
GO:0042510 regulation of tyrosine phosphorylation of Stat1 protein	0.387785	0.289184	0.387785	0.989124	12	0.387785
GO:0042558 pteridine-containing compound metabolic process	0.387813	0.286661	0.387813	0.989124	25	0.387813
GO:0045076 regulation of interleukin-2 biosynthetic process	0.387942	0.287046	0.387942	0.989124	18	0.387942
GO:0032269 negative regulation of cellular protein metabolic process	0.388299	0.283867	0.388299	0.989124	355	0.388299
GO:0030803 negative regulation of cyclic nucleotide biosynthetic process	0.388463	0.285226	0.388463	0.989124	22	0.388463
GO:0030818 negative regulation of cAMP biosynthetic process	0.388463	0.285226	0.388463	0.989124	22	0.388463
GO:0046890 regulation of lipid biosynthetic process	0.388482	0.283691	0.388482	0.989124	98	0.388482
GO:0043967 histone H4 acetylation	0.388605	0.283885	0.388605	0.989124	46	0.388605
GO:0010508 positive regulation of autophagy	0.388701	0.284782	0.388701	0.989124	21	0.388701
GO:0007094 mitotic cell cycle spindle assembly checkpoint	0.389432	0.28334	0.389432	0.989124	16	0.389432
GO:0090199 regulation of release of cytochrome c from mitochondria	0.389518	0.281807	0.389518	0.989124	32	0.389518
GO:0019432 triglyceride biosynthetic process	0.389718	0.281932	0.389718	0.989124	23	0.389718
GO:0055057 neuroblast division	0.389754	0.283519	0.389754	0.989124	12	0.389754
GO:0060512 prostate gland morphogenesis	0.39003	0.280722	0.39003	0.989124	33	0.39003
GO:0045823 positive regulation of heart contraction	0.390075	0.281011	0.390075	0.989124	25	0.390075
GO:0002089 lens morphogenesis in camera-type eye	0.390482	0.279702	0.390482	0.989124	25	0.390482
GO:0021511 spinal cord patterning	0.390554	0.279784	0.390554	0.989124	22	0.390554
GO:0032365 intracellular lipid transport	0.390753	0.281557	0.390753	0.989124	10	0.390753
GO:2000649 regulation of sodium ion transmembrane transporter activity	0.390799	0.280113	0.390799	0.989124	16	0.390799
GO:0002320 lymphoid progenitor cell differentiation	0.391851	0.277033	0.391851	0.989124	17	0.391851
GO:0008589 regulation of smoothened signaling pathway	0.392292	0.274253	0.392292	0.989124	45	0.392292
GO:0070936 protein K48-linked ubiquitination	0.392726	0.273303	0.392726	0.989124	37	0.392726
GO:1901070 guanosine-containing compound biosynthetic process	0.392778	0.274572	0.392778	0.989124	16	0.392778
GO:0002009 morphogenesis of an epithelium	0.39316	0.271198	0.39316	0.989124	389	0.39316
GO:0044265 cellular macromolecule catabolic process	0.393312	0.270773	0.393312	0.989124	484	0.393312
GO:0042522 regulation of tyrosine phosphorylation of Stat5 protein	0.393316	0.272981	0.393316	0.989124	17	0.393316
GO:0032753 positive regulation of interleukin-4 production	0.393344	0.273744	0.393344	0.989124	13	0.393344
GO:0002548 monocyte chemotaxis	0.393873	0.271185	0.393873	0.989124	22	0.393873
GO:0031960 response to corticosteroid stimulus	0.393924	0.269894	0.393924	0.989124	50	0.393924
GO:0040029 regulation of gene expression, epigenetic	0.394259	0.268554	0.394259	0.989124	122	0.394259
GO:0030825 positive regulation of cGMP metabolic process	0.394742	0.270002	0.394742	0.989124	13	0.394742
GO:0060445 branching involved in salivary gland morphogenesis	0.394916	0.268158	0.394916	0.989124	24	0.394916
GO:0019400 alditol metabolic process	0.395038	0.268023	0.395038	0.989124	23	0.395038
GO:0008211 glucocorticoid metabolic process	0.395168	0.267849	0.395168	0.989124	21	0.395168
GO:0060740 prostate gland epithelium morphogenesis	0.395264	0.267082	0.395264	0.989124	32	0.395264
GO:0009268 response to pH	0.395602	0.266548	0.395602	0.989124	24	0.395602
GO:0006040 amino sugar metabolic process	0.396045	0.264716	0.396045	0.989124	33	0.396045
GO:0070296 sarcoplasmic reticulum calcium ion transport	0.396141	0.26546	0.396141	0.989124	18	0.396141
GO:0048709 oligodendrocyte differentiation	0.396706	0.262573	0.396706	0.989124	57	0.396706
GO:0010862 positive regulation of pathway-restricted SMAD protein phosphorylation	0.397271	0.261987	0.397271	0.989124	25	0.397271
GO:0042226 interleukin-6 biosynthetic process	0.397468	0.262	0.397468	0.989124	18	0.397468
GO:0002758 innate immune response-activating signal transduction	0.397485	0.260397	0.397485	0.989124	67	0.397485
GO:0009994 oocyte differentiation	0.397695	0.26052	0.397695	0.989124	30	0.397695
GO:0048599 oocyte development	0.397844	0.260171	0.397844	0.989124	29	0.397844
GO:0006778 porphyrin-containing compound metabolic process	0.39796	0.25988	0.39796	0.989124	33	0.39796
GO:0042596 fear response	0.398328	0.258991	0.398328	0.989124	30	0.398328
GO:0016569 covalent chromatin modification	0.398551	0.257218	0.398551	0.989124	297	0.398551
GO:0010919 regulation of inositol phosphate biosynthetic process	0.398583	0.260884	0.398583	0.989124	10	0.398583
GO:0035855 megakaryocyte development	0.399625	0.258419	0.399625	0.989124	11	0.399625
GO:0045666 positive regulation of neuron differentiation	0.399776	0.254413	0.399776	0.989124	77	0.399776
GO:0060395 SMAD protein signal transduction	0.399857	0.256145	0.399857	0.989124	18	0.399857
GO:0031058 positive regulation of histone modification	0.400018	0.254243	0.400018	0.989124	38	0.400018
GO:0061311 cell surface receptor signaling pathway involved in heart development	0.400241	0.25475	0.400241	0.989124	22	0.400241
GO:0002886 regulation of myeloid leukocyte mediated immunity	0.400384	0.253628	0.400384	0.989124	28	0.400384
GO:1901071 glucosamine-containing compound metabolic process	0.400755	0.253272	0.400755	0.989124	20	0.400755
GO:0006337 nucleosome disassembly	0.400833	0.254668	0.400833	0.989124	13	0.400833
GO:0031498 chromatin disassembly	0.400833	0.254668	0.400833	0.989124	13	0.400833
GO:0032986 protein-DNA complex disassembly	0.400833	0.254668	0.400833	0.989124	13	0.400833
GO:0070193 synaptonemal complex organization	0.401203	0.252484	0.401203	0.989124	16	0.401203
GO:0021692 cerebellar Purkinje cell layer morphogenesis	0.401241	0.253233	0.401241	0.989124	14	0.401241
GO:0030073 insulin secretion	0.401543	0.24961	0.401543	0.989124	138	0.401543
GO:0048520 positive regulation of behavior	0.401635	0.249553	0.401635	0.989124	95	0.401635
GO:0031114 regulation of microtubule depolymerization	0.402258	0.249081	0.402258	0.989124	22	0.402258
GO:0032945 negative regulation of mononuclear cell proliferation	0.402695	0.247117	0.402695	0.989124	55	0.402695
GO:0050672 negative regulation of lymphocyte proliferation	0.402695	0.247117	0.402695	0.989124	55	0.402695
GO:0048268 clathrin coat assembly	0.402739	0.249796	0.402739	0.989124	11	0.402739
GO:0043046 DNA methylation involved in gamete generation	0.402944	0.249404	0.402944	0.989124	12	0.402944
GO:0031103 axon regeneration	0.403138	0.247032	0.403138	0.989124	22	0.403138
GO:0071158 positive regulation of cell cycle arrest	0.40318	0.246419	0.40318	0.989124	27	0.40318
GO:0042130 negative regulation of T cell proliferation	0.403185	0.246087	0.403185	0.989124	44	0.403185
GO:1901264 carbohydrate derivative transport	0.403231	0.245978	0.403231	0.989124	35	0.403231
GO:0045779 negative regulation of bone resorption	0.403349	0.24867	0.403349	0.989124	10	0.403349
GO:0006687 glycosphingolipid metabolic process	0.403836	0.244749	0.403836	0.989124	26	0.403836
GO:0010657 muscle cell apoptotic process	0.404233	0.243297	0.404233	0.989124	41	0.404233
GO:0050878 regulation of body fluid levels	0.404251	0.242517	0.404251	0.989124	218	0.404251
GO:0045740 positive regulation of DNA replication	0.404769	0.241657	0.404769	0.989124	54	0.404769
GO:0019827 stem cell maintenance	0.404804	0.241259	0.404804	0.989124	100	0.404804
GO:0045576 mast cell activation	0.405005	0.241233	0.405005	0.989124	42	0.405005
GO:0007131 reciprocal meiotic recombination	0.405012	0.242067	0.405012	0.989124	26	0.405012
GO:0035825 reciprocal DNA recombination	0.405012	0.242067	0.405012	0.989124	26	0.405012
GO:0002790 peptide secretion	0.405046	0.240512	0.405046	0.989124	169	0.405046
GO:0042094 interleukin-2 biosynthetic process	0.405295	0.241401	0.405295	0.989124	20	0.405295
GO:0034143 regulation of toll-like receptor 4 signaling pathway	0.40537	0.243199	0.40537	0.989124	10	0.40537
GO:0002063 chondrocyte development	0.405833	0.240866	0.405833	0.989124	16	0.405833
GO:0042756 drinking behavior	0.406189	0.239798	0.406189	0.989124	14	0.406189
GO:0002836 positive regulation of response to tumor cell	0.406599	0.238804	0.406599	0.989124	14	0.406599
GO:0002839 positive regulation of immune response to tumor cell	0.406599	0.238804	0.406599	0.989124	14	0.406599
GO:0006767 water-soluble vitamin metabolic process	0.407341	0.236026	0.407341	0.989124	20	0.407341
GO:0044728 DNA methylation or demethylation	0.407613	0.234369	0.407613	0.989124	52	0.407613
GO:2000756 regulation of peptidyl-lysine acetylation	0.408163	0.233301	0.408163	0.989124	31	0.408163
GO:0044003 modification by symbiont of host morphology or physiology	0.40821	0.234162	0.40821	0.989124	17	0.40821
GO:0009063 cellular amino acid catabolic process	0.408333	0.232243	0.408333	0.989124	76	0.408333
GO:0006835 dicarboxylic acid transport	0.408527	0.231857	0.408527	0.989124	60	0.408527
GO:0035710 CD4-positive, alpha-beta T cell activation	0.408567	0.231897	0.408567	0.989124	48	0.408567
GO:0009791 post-embryonic development	0.409414	0.229338	0.409414	0.989124	107	0.409414
GO:0035023 regulation of Rho protein signal transduction	0.41004	0.227644	0.41004	0.989124	150	0.41004
GO:0007272 ensheathment of neurons	0.410374	0.226958	0.410374	0.989124	88	0.410374
GO:0008366 axon ensheathment	0.410374	0.226958	0.410374	0.989124	88	0.410374
GO:0009156 ribonucleoside monophosphate biosynthetic process	0.411	0.226275	0.411	0.989124	24	0.411
GO:0006304 DNA modification	0.411027	0.225461	0.411027	0.989124	59	0.411027
GO:0006144 purine nucleobase metabolic process	0.411094	0.227839	0.411094	0.989124	13	0.411094
GO:0046165 alcohol biosynthetic process	0.411459	0.224073	0.411459	0.989124	107	0.411459
GO:0050777 negative regulation of immune response	0.411544	0.224104	0.411544	0.989124	63	0.411544
GO:0090192 regulation of glomerulus development	0.411579	0.226604	0.411579	0.989124	11	0.411579
GO:0070167 regulation of biomineral tissue development	0.411806	0.2235	0.411806	0.989124	64	0.411806
GO:0051781 positive regulation of cell division	0.412454	0.221831	0.412454	0.989124	55	0.412454
GO:0072498 embryonic skeletal joint development	0.412496	0.223275	0.412496	0.989124	15	0.412496
GO:0051090 regulation of sequence-specific DNA binding transcription factor activity	0.412521	0.221165	0.412521	0.989124	307	0.412521
GO:0043092 L-amino acid import	0.412647	0.224398	0.412647	0.989124	10	0.412647
GO:0050775 positive regulation of dendrite morphogenesis	0.412821	0.222656	0.412821	0.989124	16	0.412821
GO:0038092 nodal signaling pathway	0.413191	0.222364	0.413191	0.989124	14	0.413191
GO:0071478 cellular response to radiation	0.413224	0.219654	0.413224	0.989124	75	0.413224
GO:0048011 nerve growth factor receptor signaling pathway	0.413573	0.2198	0.413573	0.989124	24	0.413573
GO:0008299 isoprenoid biosynthetic process	0.413907	0.218713	0.413907	0.989124	25	0.413907
GO:0006821 chloride transport	0.414124	0.217359	0.414124	0.989124	84	0.414124
GO:0061025 membrane fusion	0.414248	0.217004	0.414248	0.989124	78	0.414248
GO:0050704 regulation of interleukin-1 secretion	0.414942	0.216677	0.414942	0.989124	18	0.414942
GO:0033151 V(D)J recombination	0.415328	0.216451	0.415328	0.989124	12	0.415328
GO:0007492 endoderm development	0.415583	0.213702	0.415583	0.989124	63	0.415583
GO:2001014 regulation of skeletal muscle cell differentiation	0.415644	0.21438	0.415644	0.989124	22	0.415644
GO:0019228 regulation of action potential in neuron	0.416009	0.212383	0.416009	0.989124	110	0.416009
GO:0003306 Wnt receptor signaling pathway involved in heart development	0.416051	0.215742	0.416051	0.989124	10	0.416051
GO:0009086 methionine biosynthetic process	0.416171	0.215293	0.416171	0.989124	11	0.416171
GO:0006743 ubiquinone metabolic process	0.416285	0.215348	0.416285	0.989124	10	0.416285
GO:2000725 regulation of cardiac muscle cell differentiation	0.416307	0.214489	0.416307	0.989124	13	0.416307
GO:0042742 defense response to bacterium	0.416337	0.21145	0.416337	0.989124	161	0.416337
GO:0016441 posttranscriptional gene silencing	0.416376	0.21223	0.416376	0.989124	28	0.416376
GO:0035194 posttranscriptional gene silencing by RNA	0.416376	0.21223	0.416376	0.989124	28	0.416376
GO:0043923 positive regulation by host of viral transcription	0.416942	0.212826	0.416942	0.989124	11	0.416942
GO:0051494 negative regulation of cytoskeleton organization	0.417024	0.20987	0.417024	0.989124	81	0.417024
GO:0042517 positive regulation of tyrosine phosphorylation of Stat3 protein	0.417041	0.210939	0.417041	0.989124	22	0.417041
GO:0042552 myelination	0.417418	0.208856	0.417418	0.989124	86	0.417418
GO:0045840 positive regulation of mitosis	0.417824	0.208317	0.417824	0.989124	35	0.417824
GO:0051785 positive regulation of nuclear division	0.417824	0.208317	0.417824	0.989124	35	0.417824
GO:0001704 formation of primary germ layer	0.418314	0.206558	0.418314	0.989124	81	0.418314
GO:0010770 positive regulation of cell morphogenesis involved in differentiation	0.418493	0.206777	0.418493	0.989124	31	0.418493
GO:0030540 female genitalia development	0.418901	0.207353	0.418901	0.989124	16	0.418901
GO:0019058 viral infectious cycle	0.419031	0.204771	0.419031	0.989124	69	0.419031
GO:0031111 negative regulation of microtubule polymerization or depolymerization	0.419159	0.204998	0.419159	0.989124	29	0.419159
GO:0045671 negative regulation of osteoclast differentiation	0.419217	0.205393	0.419217	0.989124	19	0.419217
GO:0009311 oligosaccharide metabolic process	0.419871	0.203279	0.419871	0.989124	26	0.419871
GO:0031214 biomineral tissue development	0.420003	0.202184	0.420003	0.989124	109	0.420003
GO:0022411 cellular component disassembly	0.420141	0.201714	0.420141	0.989124	147	0.420141
GO:0051023 regulation of immunoglobulin secretion	0.420157	0.203932	0.420157	0.989124	12	0.420157
GO:0048762 mesenchymal cell differentiation	0.420268	0.201466	0.420268	0.989124	130	0.420268
GO:0009134 nucleoside diphosphate catabolic process	0.421286	0.201753	0.421286	0.989124	10	0.421286
GO:0046148 pigment biosynthetic process	0.422032	0.197519	0.422032	0.989124	36	0.422032
GO:0030809 negative regulation of nucleotide biosynthetic process	0.422608	0.196419	0.422608	0.989124	23	0.422608
GO:1900372 negative regulation of purine nucleotide biosynthetic process	0.422608	0.196419	0.422608	0.989124	23	0.422608
GO:0042375 quinone cofactor metabolic process	0.422663	0.196868	0.422663	0.989124	17	0.422663
GO:0043516 regulation of DNA damage response, signal transduction by p53 class mediator	0.42326	0.194724	0.42326	0.989124	25	0.42326
GO:0045055 regulated secretory pathway	0.423291	0.194055	0.423291	0.989124	45	0.423291
GO:0009755 hormone-mediated signaling pathway	0.423411	0.1935	0.423411	0.989124	79	0.423411
GO:0050701 interleukin-1 secretion	0.423507	0.194201	0.423507	0.989124	22	0.423507
GO:0016578 histone deubiquitination	0.424569	0.191989	0.424569	0.989124	16	0.424569
GO:0034605 cellular response to heat	0.425236	0.189827	0.425236	0.989124	22	0.425236
GO:0001556 oocyte maturation	0.425793	0.189044	0.425793	0.989124	14	0.425793
GO:0002275 myeloid cell activation involved in immune response	0.425864	0.187385	0.425864	0.989124	54	0.425864
GO:0009996 negative regulation of cell fate specification	0.426208	0.188925	0.426208	0.989124	10	0.426208
GO:0010332 response to gamma radiation	0.426691	0.185791	0.426691	0.989124	28	0.426691
GO:0044065 regulation of respiratory system process	0.427167	0.185431	0.427167	0.989124	14	0.427167
GO:2000401 regulation of lymphocyte migration	0.427559	0.183927	0.427559	0.989124	23	0.427559
GO:0006611 protein export from nucleus	0.427776	0.182614	0.427776	0.989124	42	0.427776
GO:0048645 organ formation	0.427826	0.182466	0.427826	0.989124	51	0.427826
GO:0031057 negative regulation of histone modification	0.427832	0.183079	0.427832	0.989124	24	0.427832
GO:0009396 folic acid-containing compound biosynthetic process	0.428142	0.183505	0.428142	0.989124	11	0.428142
GO:0031109 microtubule polymerization or depolymerization	0.428272	0.181194	0.428272	0.989124	58	0.428272
GO:0006857 oligopeptide transport	0.428298	0.183677	0.428298	0.989124	10	0.428298
GO:1901796 regulation of signal transduction by p53 class mediator	0.428595	0.180974	0.428595	0.989124	26	0.428595
GO:0002762 negative regulation of myeloid leukocyte differentiation	0.42894	0.179826	0.42894	0.989124	32	0.42894
GO:0060612 adipose tissue development	0.42934	0.17932	0.42934	0.989124	20	0.42934
GO:0006817 phosphate ion transport	0.430348	0.177241	0.430348	0.989124	14	0.430348
GO:0021795 cerebral cortex cell migration	0.431096	0.174368	0.431096	0.989124	30	0.431096
GO:0022602 ovulation cycle process	0.431247	0.173491	0.431247	0.989124	82	0.431247
GO:0009267 cellular response to starvation	0.431281	0.17341	0.431281	0.989124	80	0.431281
GO:0010833 telomere maintenance via telomere lengthening	0.4315	0.174308	0.4315	0.989124	14	0.4315
GO:0014033 neural crest cell differentiation	0.431556	0.172924	0.431556	0.989124	59	0.431556
GO:0032886 regulation of microtubule-based process	0.431697	0.17227	0.431697	0.989124	104	0.431697
GO:0042430 indole-containing compound metabolic process	0.431975	0.172579	0.431975	0.989124	19	0.431975
GO:0051497 negative regulation of stress fiber assembly	0.432009	0.175091	0.432009	0.989124	10	0.432009
GO:0010922 positive regulation of phosphatase activity	0.432253	0.172172	0.432253	0.989124	17	0.432253
GO:0009743 response to carbohydrate stimulus	0.43273	0.169674	0.43273	0.989124	91	0.43273
GO:0003401 axis elongation	0.432774	0.170175	0.432774	0.989124	31	0.432774
GO:0043552 positive regulation of phosphatidylinositol 3-kinase activity	0.432789	0.170369	0.432789	0.989124	23	0.432789
GO:0051767 nitric-oxide synthase biosynthetic process	0.432923	0.170408	0.432923	0.989124	16	0.432923
GO:0051769 regulation of nitric-oxide synthase biosynthetic process	0.432923	0.170408	0.432923	0.989124	16	0.432923
GO:0051044 positive regulation of membrane protein ectodomain proteolysis	0.433015	0.171166	0.433015	0.989124	12	0.433015
GO:0007566 embryo implantation	0.433378	0.168532	0.433378	0.989124	31	0.433378
GO:0071384 cellular response to corticosteroid stimulus	0.433929	0.167714	0.433929	0.989124	18	0.433929
GO:0051180 vitamin transport	0.434738	0.165557	0.434738	0.989124	19	0.434738
GO:0071383 cellular response to steroid hormone stimulus	0.434816	0.164391	0.434816	0.989124	84	0.434816
GO:0001666 response to hypoxia	0.43501	0.1638	0.43501	0.989124	132	0.43501
GO:0006754 ATP biosynthetic process	0.435797	0.16224	0.435797	0.989124	37	0.435797
GO:0035510 DNA dealkylation	0.435915	0.162961	0.435915	0.989124	14	0.435915
GO:0030595 leukocyte chemotaxis	0.436128	0.161029	0.436128	0.989124	112	0.436128
GO:0090307 spindle assembly involved in mitosis	0.436198	0.162117	0.436198	0.989124	15	0.436198
GO:0007229 integrin-mediated signaling pathway	0.43668	0.159633	0.43668	0.989124	88	0.43668
GO:0046068 cGMP metabolic process	0.436902	0.159308	0.436902	0.989124	44	0.436902
GO:0048541 Peyer's patch development	0.437181	0.160393	0.437181	0.989124	11	0.437181
GO:0043123 positive regulation of I-kappaB kinase/NF-kappaB cascade	0.437411	0.157736	0.437411	0.989124	103	0.437411
GO:0016331 morphogenesis of embryonic epithelium	0.438025	0.156127	0.438025	0.989124	144	0.438025
GO:0045668 negative regulation of osteoblast differentiation	0.438029	0.156733	0.438029	0.989124	34	0.438029
GO:0009409 response to cold	0.438121	0.156849	0.438121	0.989124	19	0.438121
GO:0043518 negative regulation of DNA damage response, signal transduction by p53 class mediator	0.438295	0.157939	0.438295	0.989124	11	0.438295
GO:0017015 regulation of transforming growth factor beta receptor signaling pathway	0.43854	0.154956	0.43854	0.989124	72	0.43854
GO:0006739 NADP metabolic process	0.438949	0.154346	0.438949	0.989124	29	0.438949
GO:0045910 negative regulation of DNA recombination	0.439232	0.154358	0.439232	0.989124	15	0.439232
GO:0051495 positive regulation of cytoskeleton organization	0.439679	0.151976	0.439679	0.989124	103	0.439679
GO:0030856 regulation of epithelial cell differentiation	0.439878	0.151656	0.439878	0.989124	59	0.439878
GO:0002360 T cell lineage commitment	0.440186	0.152438	0.440186	0.989124	12	0.440186
GO:0007603 phototransduction, visible light	0.440471	0.152048	0.440471	0.989124	11	0.440471
GO:0061035 regulation of cartilage development	0.440566	0.150031	0.440566	0.989124	46	0.440566
GO:0002021 response to dietary excess	0.441045	0.149511	0.441045	0.989124	17	0.441045
GO:0070252 actin-mediated cell contraction	0.4419	0.146953	0.4419	0.989124	25	0.4419
GO:0010454 negative regulation of cell fate commitment	0.441984	0.14774	0.441984	0.989124	13	0.441984
GO:0050707 regulation of cytokine secretion	0.442087	0.145924	0.442087	0.989124	85	0.442087
GO:0050714 positive regulation of protein secretion	0.442454	0.144967	0.442454	0.989124	89	0.442454
GO:0046883 regulation of hormone secretion	0.442457	0.144863	0.442457	0.989124	164	0.442457
GO:0002532 production of molecular mediator involved in inflammatory response	0.442618	0.145084	0.442618	0.989124	29	0.442618
GO:0021587 cerebellum morphogenesis	0.443331	0.143066	0.443331	0.989124	35	0.443331
GO:0050685 positive regulation of mRNA processing	0.444315	0.14132	0.444315	0.989124	15	0.444315
GO:1901797 negative regulation of signal transduction by p53 class mediator	0.444505	0.14165	0.444505	0.989124	12	0.444505
GO:1901722 regulation of cell proliferation involved in kidney development	0.445165	0.140057	0.445165	0.989124	10	0.445165
GO:0009112 nucleobase metabolic process	0.445279	0.138387	0.445279	0.989124	25	0.445279
GO:0042503 tyrosine phosphorylation of Stat3 protein	0.445686	0.137205	0.445686	0.989124	30	0.445686
GO:0009109 coenzyme catabolic process	0.445735	0.138197	0.445735	0.989124	11	0.445735
GO:0001881 receptor recycling	0.44605	0.136418	0.44605	0.989124	27	0.44605
GO:0072676 lymphocyte migration	0.446081	0.136233	0.446081	0.989124	32	0.446081
GO:0007163 establishment or maintenance of cell polarity	0.446124	0.135624	0.446124	0.989124	107	0.446124
GO:0010875 positive regulation of cholesterol efflux	0.44613	0.137474	0.44613	0.989124	10	0.44613
GO:0071320 cellular response to cAMP	0.446194	0.137315	0.446194	0.989124	11	0.446194
GO:0046426 negative regulation of JAK-STAT cascade	0.446486	0.136178	0.446486	0.989124	12	0.446486
GO:0000086 G2/M transition of mitotic cell cycle	0.446544	0.13471	0.446544	0.989124	58	0.446544
GO:0006820 anion transport	0.446551	0.134429	0.446551	0.989124	364	0.446551
GO:0000188 inactivation of MAPK activity	0.446656	0.135268	0.446656	0.989124	17	0.446656
GO:0060479 lung cell differentiation	0.44698	0.13417	0.44698	0.989124	21	0.44698
GO:0006656 phosphatidylcholine biosynthetic process	0.446998	0.13452	0.446998	0.989124	16	0.446998
GO:0006418 tRNA aminoacylation for protein translation	0.448175	0.130743	0.448175	0.989124	40	0.448175
GO:0043038 amino acid activation	0.44839	0.130161	0.44839	0.989124	43	0.44839
GO:0043039 tRNA aminoacylation	0.44839	0.130161	0.44839	0.989124	43	0.44839
GO:0031056 regulation of histone modification	0.448402	0.129921	0.448402	0.989124	76	0.448402
GO:0045995 regulation of embryonic development	0.448414	0.129875	0.448414	0.989124	84	0.448414
GO:0035195 gene silencing by miRNA	0.448431	0.130358	0.448431	0.989124	24	0.448431
GO:0014808 release of sequestered calcium ion into cytosol by sarcoplasmic reticulum	0.448945	0.129551	0.448945	0.989124	15	0.448945
GO:0007612 learning	0.44908	0.128159	0.44908	0.989124	96	0.44908
GO:0003323 type B pancreatic cell development	0.449516	0.128516	0.449516	0.989124	11	0.449516
GO:0001921 positive regulation of receptor recycling	0.449709	0.127876	0.449709	0.989124	12	0.449709
GO:0015693 magnesium ion transport	0.450423	0.125749	0.450423	0.989124	15	0.450423
GO:0010035 response to inorganic substance	0.450463	0.124566	0.450463	0.989124	229	0.450463
GO:0043065 positive regulation of apoptotic process	0.450545	0.124323	0.450545	0.989124	439	0.450545
GO:0015711 organic anion transport	0.451135	0.12286	0.451135	0.989124	247	0.451135
GO:0060688 regulation of morphogenesis of a branching structure	0.451295	0.122747	0.451295	0.989124	55	0.451295
GO:0001707 mesoderm formation	0.451491	0.122165	0.451491	0.989124	60	0.451491
GO:0009948 anterior/posterior axis specification	0.451551	0.122183	0.451551	0.989124	39	0.451551
GO:0003156 regulation of organ formation	0.451629	0.121989	0.451629	0.989124	38	0.451629
GO:0060218 hematopoietic stem cell differentiation	0.451705	0.123098	0.451705	0.989124	10	0.451705
GO:0019217 regulation of fatty acid metabolic process	0.452314	0.120105	0.452314	0.989124	56	0.452314
GO:0043624 cellular protein complex disassembly	0.452324	0.11999	0.452324	0.989124	78	0.452324
GO:0032640 tumor necrosis factor production	0.453021	0.118239	0.453021	0.989124	74	0.453021
GO:0032680 regulation of tumor necrosis factor production	0.453021	0.118239	0.453021	0.989124	74	0.453021
GO:2000514 regulation of CD4-positive, alpha-beta T cell activation	0.453485	0.117416	0.453485	0.989124	29	0.453485
GO:0001709 cell fate determination	0.453508	0.117272	0.453508	0.989124	34	0.453508
GO:0033261 regulation of S phase	0.453725	0.116714	0.453725	0.989124	34	0.453725
GO:0071425 hematopoietic stem cell proliferation	0.453936	0.117054	0.453936	0.989124	13	0.453936
GO:0034330 cell junction organization	0.454203	0.11519	0.454203	0.989124	117	0.454203
GO:0060487 lung epithelial cell differentiation	0.45428	0.115651	0.45428	0.989124	20	0.45428
GO:0001967 suckling behavior	0.454611	0.115428	0.454611	0.989124	14	0.454611
GO:0045070 positive regulation of viral genome replication	0.455084	0.113934	0.455084	0.989124	15	0.455084
GO:0010718 positive regulation of epithelial to mesenchymal transition	0.45521	0.113346	0.45521	0.989124	22	0.45521
GO:0010043 response to zinc ion	0.455469	0.112863	0.455469	0.989124	17	0.455469
GO:0002675 positive regulation of acute inflammatory response	0.455587	0.112416	0.455587	0.989124	24	0.455587
GO:0045843 negative regulation of striated muscle tissue development	0.455855	0.111643	0.455855	0.989124	20	0.455855
GO:1901862 negative regulation of muscle tissue development	0.455855	0.111643	0.455855	0.989124	20	0.455855
GO:0046051 UTP metabolic process	0.456185	0.111472	0.456185	0.989124	11	0.456185
GO:0030509 BMP signaling pathway	0.456224	0.110108	0.456224	0.989124	106	0.456224
GO:0016054 organic acid catabolic process	0.456234	0.110022	0.456234	0.989124	152	0.456234
GO:0046395 carboxylic acid catabolic process	0.456234	0.110022	0.456234	0.989124	152	0.456234
GO:0032715 negative regulation of interleukin-6 production	0.45626	0.11066	0.45626	0.989124	20	0.45626
GO:0014902 myotube differentiation	0.456507	0.109588	0.456507	0.989124	41	0.456507
GO:0038032 termination of G-protein coupled receptor signaling pathway	0.456593	0.109538	0.456593	0.989124	32	0.456593
GO:0010038 response to metal ion	0.457138	0.107743	0.457138	0.989124	154	0.457138
GO:0043984 histone H4-K16 acetylation	0.457518	0.108051	0.457518	0.989124	14	0.457518
GO:0002448 mast cell mediated immunity	0.457698	0.106751	0.457698	0.989124	28	0.457698
GO:0043303 mast cell degranulation	0.457698	0.106751	0.457698	0.989124	28	0.457698
GO:0060947 cardiac vascular smooth muscle cell differentiation	0.457857	0.106914	0.457857	0.989124	14	0.457857
GO:0007389 pattern specification process	0.457873	0.10583	0.457873	0.989124	419	0.457873
GO:0001659 temperature homeostasis	0.458086	0.105696	0.458086	0.989124	36	0.458086
GO:0002263 cell activation involved in immune response	0.45823	0.104986	0.45823	0.989124	144	0.45823
GO:0002366 leukocyte activation involved in immune response	0.45823	0.104986	0.45823	0.989124	144	0.45823
GO:0021696 cerebellar cortex morphogenesis	0.458512	0.104692	0.458512	0.989124	27	0.458512
GO:0051588 regulation of neurotransmitter transport	0.45866	0.104083	0.45866	0.989124	49	0.45866
GO:0033604 negative regulation of catecholamine secretion	0.45889	0.104422	0.45889	0.989124	12	0.45889
GO:0048240 sperm capacitation	0.459585	0.102805	0.459585	0.989124	11	0.459585
GO:0010390 histone monoubiquitination	0.460308	0.100419	0.460308	0.989124	19	0.460308
GO:0046131 pyrimidine ribonucleoside metabolic process	0.46049	0.0997971	0.46049	0.989124	24	0.46049
GO:0009215 purine deoxyribonucleoside triphosphate metabolic process	0.460542	0.100375	0.460542	0.989124	11	0.460542
GO:0042428 serotonin metabolic process	0.46126	0.0987392	0.46126	0.989124	10	0.46126
GO:1901160 primary amino compound metabolic process	0.46126	0.0987392	0.46126	0.989124	10	0.46126
GO:0021697 cerebellar cortex formation	0.461307	0.0979613	0.461307	0.989124	19	0.461307
GO:0021782 glial cell development	0.461362	0.0972053	0.461362	0.989124	63	0.461362
GO:0043414 macromolecule methylation	0.462388	0.0945075	0.462388	0.989124	151	0.462388
GO:0043551 regulation of phosphatidylinositol 3-kinase activity	0.462431	0.0947753	0.462431	0.989124	28	0.462431
GO:0043029 T cell homeostasis	0.462536	0.0944885	0.462536	0.989124	28	0.462536
GO:0016042 lipid catabolic process	0.462859	0.0932924	0.462859	0.989124	211	0.462859
GO:0015833 peptide transport	0.463129	0.0926238	0.463129	0.989124	184	0.463129
GO:0030282 bone mineralization	0.463161	0.0926464	0.463161	0.989124	84	0.463161
GO:0023021 termination of signal transduction	0.463946	0.0908921	0.463946	0.989124	34	0.463946
GO:0015988 energy coupled proton transmembrane transport, against electrochemical gradient	0.463975	0.0909652	0.463975	0.989124	24	0.463975
GO:0015991 ATP hydrolysis coupled proton transport	0.463975	0.0909652	0.463975	0.989124	24	0.463975
GO:0048333 mesodermal cell differentiation	0.464173	0.0905008	0.464173	0.989124	24	0.464173
GO:0032274 gonadotropin secretion	0.464279	0.0906927	0.464279	0.989124	13	0.464279
GO:0009953 dorsal/ventral pattern formation	0.464356	0.0895944	0.464356	0.989124	94	0.464356
GO:0002673 regulation of acute inflammatory response	0.464547	0.08925	0.464547	0.989124	51	0.464547
GO:0009746 response to hexose stimulus	0.464705	0.0887236	0.464705	0.989124	83	0.464705
GO:0042516 regulation of tyrosine phosphorylation of Stat3 protein	0.464887	0.0885884	0.464887	0.989124	27	0.464887
GO:0006639 acylglycerol metabolic process	0.465053	0.0878649	0.465053	0.989124	78	0.465053
GO:0045453 bone resorption	0.465315	0.0873159	0.465315	0.989124	49	0.465315
GO:0009151 purine deoxyribonucleotide metabolic process	0.465343	0.0880054	0.465343	0.989124	12	0.465343
GO:0042176 regulation of protein catabolic process	0.465729	0.0860804	0.465729	0.989124	164	0.465729
GO:2000142 regulation of DNA-dependent transcription, initiation	0.46585	0.0864487	0.46585	0.989124	17	0.46585
GO:0045471 response to ethanol	0.465888	0.0858774	0.465888	0.989124	46	0.465888
GO:0043966 histone H3 acetylation	0.46719	0.0826015	0.46719	0.989124	46	0.46719
GO:0051259 protein oligomerization	0.467308	0.0820672	0.467308	0.989124	381	0.467308
GO:0070233 negative regulation of T cell apoptotic process	0.467529	0.08244	0.467529	0.989124	12	0.467529
GO:0008105 asymmetric protein localization	0.467581	0.0824928	0.467581	0.989124	12	0.467581
GO:0051590 positive regulation of neurotransmitter transport	0.467902	0.0817471	0.467902	0.989124	10	0.467902
GO:0045933 positive regulation of muscle contraction	0.467921	0.0809584	0.467921	0.989124	31	0.467921
GO:0030520 intracellular estrogen receptor signaling pathway	0.468071	0.0804941	0.468071	0.989124	28	0.468071
GO:0032689 negative regulation of interferon-gamma production	0.468111	0.0804817	0.468111	0.989124	23	0.468111
GO:0018200 peptidyl-glutamic acid modification	0.468112	0.0815701	0.468112	0.989124	11	0.468112
GO:0046677 response to antibiotic	0.468463	0.0796973	0.468463	0.989124	24	0.468463
GO:0002274 myeloid leukocyte activation	0.469003	0.0778557	0.469003	0.989124	125	0.469003
GO:0050953 sensory perception of light stimulus	0.469644	0.0762456	0.469644	0.989124	125	0.469644
GO:0008625 extrinsic apoptotic signaling pathway via death domain receptors	0.469844	0.0767676	0.469844	0.989124	10	0.469844
GO:0030316 osteoclast differentiation	0.470025	0.0753753	0.470025	0.989124	63	0.470025
GO:0009201 ribonucleoside triphosphate biosynthetic process	0.470078	0.0752728	0.470078	0.989124	49	0.470078
GO:0006865 amino acid transport	0.470369	0.0744191	0.470369	0.989124	124	0.470369
GO:0043129 surfactant homeostasis	0.470727	0.0742893	0.470727	0.989124	12	0.470727
GO:0050994 regulation of lipid catabolic process	0.470793	0.0735029	0.470793	0.989124	42	0.470793
GO:0009071 serine family amino acid catabolic process	0.47083	0.0738515	0.47083	0.989124	16	0.47083
GO:0030838 positive regulation of actin filament polymerization	0.470923	0.0731912	0.470923	0.989124	40	0.470923
GO:0006220 pyrimidine nucleotide metabolic process	0.471552	0.071724	0.471552	0.989124	28	0.471552
GO:0043300 regulation of leukocyte degranulation	0.472258	0.069989	0.472258	0.989124	24	0.472258
GO:0035725 sodium ion transmembrane transport	0.47257	0.0689628	0.47257	0.989124	63	0.47257
GO:0044320 cellular response to leptin stimulus	0.472595	0.0697214	0.472595	0.989124	10	0.472595
GO:0044321 response to leptin stimulus	0.472595	0.0697214	0.472595	0.989124	10	0.472595
GO:0031338 regulation of vesicle fusion	0.472596	0.0696205	0.472596	0.989124	11	0.472596
GO:0044242 cellular lipid catabolic process	0.472852	0.0681758	0.472852	0.989124	125	0.472852
GO:0050918 positive chemotaxis	0.472934	0.068125	0.472934	0.989124	42	0.472934
GO:1901215 negative regulation of neuron death	0.473822	0.0657347	0.473822	0.989124	126	0.473822
GO:0072079 nephron tubule formation	0.473989	0.0666495	0.473989	0.989124	10	0.473989
GO:0048537 mucosal-associated lymphoid tissue development	0.474161	0.0656261	0.474161	0.989124	12	0.474161
GO:0016337 cell-cell adhesion	0.474344	0.0643824	0.474344	0.989124	311	0.474344
GO:0042698 ovulation cycle	0.474457	0.0641705	0.474457	0.989124	86	0.474457
GO:0031334 positive regulation of protein complex assembly	0.474498	0.06405	0.474498	0.989124	101	0.474498
GO:0007218 neuropeptide signaling pathway	0.474499	0.0640531	0.474499	0.989124	94	0.474499
GO:0061333 renal tubule morphogenesis	0.4745	0.0645888	0.4745	0.989124	18	0.4745
GO:0070231 T cell apoptotic process	0.474729	0.0637307	0.474729	0.989124	26	0.474729
GO:0045987 positive regulation of smooth muscle contraction	0.474935	0.0633304	0.474935	0.989124	24	0.474935
GO:0033146 regulation of intracellular estrogen receptor signaling pathway	0.475457	0.0619757	0.475457	0.989124	20	0.475457
GO:0042523 positive regulation of tyrosine phosphorylation of Stat5 protein	0.475481	0.0620944	0.475481	0.989124	14	0.475481
GO:0034123 positive regulation of toll-like receptor signaling pathway	0.475546	0.0622722	0.475546	0.989124	10	0.475546
GO:0006970 response to osmotic stress	0.475726	0.0610619	0.475726	0.989124	44	0.475726
GO:0030949 positive regulation of vascular endothelial growth factor receptor signaling pathway	0.475739	0.0615743	0.475739	0.989124	15	0.475739
GO:0010977 negative regulation of neuron projection development	0.476163	0.0600652	0.476163	0.989124	34	0.476163
GO:0021884 forebrain neuron development	0.476413	0.0597993	0.476413	0.989124	13	0.476413
GO:0032515 negative regulation of phosphoprotein phosphatase activity	0.47647	0.0598698	0.47647	0.989124	10	0.47647
GO:0050435 beta-amyloid metabolic process	0.477035	0.0583328	0.477035	0.989124	11	0.477035
GO:0035886 vascular smooth muscle cell differentiation	0.477053	0.057954	0.477053	0.989124	20	0.477053
GO:0000413 protein peptidyl-prolyl isomerization	0.477286	0.0579823	0.477286	0.989124	11	0.477286
GO:0021936 regulation of cerebellar granule cell precursor proliferation	0.477544	0.05726	0.477544	0.989124	12	0.477544
GO:0009163 nucleoside biosynthetic process	0.477773	0.0558265	0.477773	0.989124	86	0.477773
GO:0042455 ribonucleoside biosynthetic process	0.477773	0.0558265	0.477773	0.989124	86	0.477773
GO:1901659 glycosyl compound biosynthetic process	0.477773	0.0558265	0.477773	0.989124	86	0.477773
GO:0071214 cellular response to abiotic stimulus	0.478018	0.0551942	0.478018	0.989124	109	0.478018
GO:0042594 response to starvation	0.478419	0.0542066	0.478419	0.989124	84	0.478419
GO:0010984 regulation of lipoprotein particle clearance	0.478816	0.0537363	0.478816	0.989124	12	0.478816
GO:0006942 regulation of striated muscle contraction	0.479043	0.0527187	0.479043	0.989124	48	0.479043
GO:0051261 protein depolymerization	0.479099	0.052519	0.479099	0.989124	65	0.479099
GO:0009247 glycolipid biosynthetic process	0.479698	0.0510664	0.479698	0.989124	43	0.479698
GO:1900078 positive regulation of cellular response to insulin stimulus	0.479915	0.050954	0.479915	0.989124	12	0.479915
GO:0047496 vesicle transport along microtubule	0.480327	0.0498686	0.480327	0.989124	13	0.480327
GO:0001919 regulation of receptor recycling	0.480429	0.0494234	0.480429	0.989124	21	0.480429
GO:0072329 monocarboxylic acid catabolic process	0.480444	0.0491374	0.480444	0.989124	69	0.480444
GO:0043030 regulation of macrophage activation	0.480483	0.0492425	0.480483	0.989124	22	0.480483
GO:0001706 endoderm formation	0.480581	0.0489444	0.480581	0.989124	27	0.480581
GO:0060393 regulation of pathway-restricted SMAD protein phosphorylation	0.481539	0.0464981	0.481539	0.989124	32	0.481539
GO:0072088 nephron epithelium morphogenesis	0.48169	0.0462402	0.48169	0.989124	24	0.48169
GO:0050996 positive regulation of lipid catabolic process	0.481786	0.0459951	0.481786	0.989124	19	0.481786
GO:0060231 mesenchymal to epithelial transition	0.481832	0.0459963	0.481832	0.989124	15	0.481832
GO:0006643 membrane lipid metabolic process	0.482375	0.0442407	0.482375	0.989124	121	0.482375
GO:0000002 mitochondrial genome maintenance	0.482517	0.0441835	0.482517	0.989124	18	0.482517
GO:0033240 positive regulation of cellular amine metabolic process	0.482661	0.0440281	0.482661	0.989124	11	0.482661
GO:0006479 protein methylation	0.482711	0.0434064	0.482711	0.989124	104	0.482711
GO:0008213 protein alkylation	0.482711	0.0434064	0.482711	0.989124	104	0.482711
GO:0006677 glycosylceramide metabolic process	0.483247	0.0426409	0.483247	0.989124	10	0.483247
GO:0042220 response to cocaine	0.483559	0.0414726	0.483559	0.989124	22	0.483559
GO:0097190 apoptotic signaling pathway	0.483696	0.0409083	0.483696	0.989124	188	0.483696
GO:1900117 regulation of execution phase of apoptosis	0.483696	0.0409083	0.483696	0.989124	188	0.483696
GO:0006383 transcription from RNA polymerase III promoter	0.483707	0.0412931	0.483707	0.989124	17	0.483707
GO:0070925 organelle assembly	0.484122	0.03986	0.484122	0.989124	101	0.484122
GO:0043161 proteasomal ubiquitin-dependent protein catabolic process	0.48462	0.0385916	0.48462	0.989124	160	0.48462
GO:0043368 positive T cell selection	0.484928	0.0383446	0.484928	0.989124	14	0.484928
GO:0002218 activation of innate immune response	0.485279	0.0369728	0.485279	0.989124	75	0.485279
GO:0048640 negative regulation of developmental growth	0.485323	0.0369714	0.485323	0.989124	29	0.485323
GO:0030099 myeloid cell differentiation	0.485944	0.0352584	0.485944	0.989124	263	0.485944
GO:0043433 negative regulation of sequence-specific DNA binding transcription factor activity	0.486096	0.0348982	0.486096	0.989124	113	0.486096
GO:0001973 adenosine receptor signaling pathway	0.486132	0.0352141	0.486132	0.989124	11	0.486132
GO:0043954 cellular component maintenance	0.486161	0.0348135	0.486161	0.989124	40	0.486161
GO:0061099 negative regulation of protein tyrosine kinase activity	0.48617	0.035026	0.48617	0.989124	14	0.48617
GO:0046825 regulation of protein export from nucleus	0.486682	0.0335985	0.486682	0.989124	21	0.486682
GO:0001974 blood vessel remodeling	0.486688	0.0335012	0.486688	0.989124	39	0.486688
GO:0018107 peptidyl-threonine phosphorylation	0.4867	0.0334196	0.4867	0.989124	58	0.4867
GO:0045086 positive regulation of interleukin-2 biosynthetic process	0.487	0.0330165	0.487	0.989124	12	0.487
GO:0060485 mesenchyme development	0.487424	0.0315599	0.487424	0.989124	152	0.487424
GO:0001701 in utero embryonic development	0.487676	0.0309084	0.487676	0.989124	363	0.487676
GO:0006402 mRNA catabolic process	0.488002	0.0301407	0.488002	0.989124	69	0.488002
GO:0007286 spermatid development	0.488054	0.0299944	0.488054	0.989124	84	0.488054
GO:0030854 positive regulation of granulocyte differentiation	0.488082	0.0303739	0.488082	0.989124	10	0.488082
GO:0045924 regulation of female receptivity	0.488229	0.0299627	0.488229	0.989124	11	0.488229
GO:0060180 female mating behavior	0.488229	0.0299627	0.488229	0.989124	11	0.488229
GO:0071353 cellular response to interleukin-4	0.488322	0.0294692	0.488322	0.989124	21	0.488322
GO:0048477 oogenesis	0.488389	0.0291752	0.488389	0.989124	58	0.488389
GO:0051289 protein homotetramerization	0.488455	0.0290099	0.488455	0.989124	58	0.488455
GO:0050927 positive regulation of positive chemotaxis	0.488719	0.0284242	0.488719	0.989124	26	0.488719
GO:0070664 negative regulation of leukocyte proliferation	0.488741	0.0283046	0.488741	0.989124	57	0.488741
GO:0045921 positive regulation of exocytosis	0.488836	0.0280762	0.488836	0.989124	42	0.488836
GO:0030593 neutrophil chemotaxis	0.488979	0.0277292	0.488979	0.989124	51	0.488979
GO:0051318 G1 phase	0.489057	0.027722	0.489057	0.989124	13	0.489057
GO:0014046 dopamine secretion	0.489251	0.0271471	0.489251	0.989124	18	0.489251
GO:0014059 regulation of dopamine secretion	0.489251	0.0271471	0.489251	0.989124	18	0.489251
GO:0002833 positive regulation of response to biotic stimulus	0.489514	0.0264845	0.489514	0.989124	18	0.489514
GO:0010878 cholesterol storage	0.489988	0.0254398	0.489988	0.989124	12	0.489988
GO:0072132 mesenchyme morphogenesis	0.490294	0.0244954	0.490294	0.989124	23	0.490294
GO:0060039 pericardium development	0.491009	0.0226805	0.491009	0.989124	23	0.491009
GO:0019218 regulation of steroid metabolic process	0.491071	0.0224265	0.491071	0.989124	67	0.491071
GO:0007585 respiratory gaseous exchange	0.491072	0.0224509	0.491072	0.989124	45	0.491072
GO:0072524 pyridine-containing compound metabolic process	0.491131	0.0222803	0.491131	0.989124	60	0.491131
GO:0006091 generation of precursor metabolites and energy	0.491232	0.0219887	0.491232	0.989124	291	0.491232
GO:0043367 CD4-positive, alpha-beta T cell differentiation	0.491309	0.021848	0.491309	0.989124	46	0.491309
GO:0048665 neuron fate specification	0.491598	0.0211605	0.491598	0.989124	30	0.491598
GO:0035116 embryonic hindlimb morphogenesis	0.491883	0.020436	0.491883	0.989124	32	0.491883
GO:0009749 response to glucose stimulus	0.491912	0.0203062	0.491912	0.989124	82	0.491912
GO:0032928 regulation of superoxide anion generation	0.49246	0.01914	0.49246	0.989124	11	0.49246
GO:0032232 negative regulation of actin filament bundle assembly	0.492578	0.018864	0.492578	0.989124	14	0.492578
GO:0050728 negative regulation of inflammatory response	0.492662	0.0184292	0.492662	0.989124	70	0.492662
GO:0030511 positive regulation of transforming growth factor beta receptor signaling pathway	0.492673	0.0184837	0.492673	0.989124	22	0.492673
GO:0009145 purine nucleoside triphosphate biosynthetic process	0.492706	0.0183326	0.492706	0.989124	48	0.492706
GO:0015697 quaternary ammonium group transport	0.492916	0.017892	0.492916	0.989124	20	0.492916
GO:0046365 monosaccharide catabolic process	0.492969	0.017656	0.492969	0.989124	75	0.492969
GO:0071260 cellular response to mechanical stimulus	0.493022	0.0177435	0.493022	0.989124	11	0.493022
GO:0051481 reduction of cytosolic calcium ion concentration	0.493112	0.0174863	0.493112	0.989124	11	0.493112
GO:0050715 positive regulation of cytokine secretion	0.493133	0.0172527	0.493133	0.989124	61	0.493133
GO:0032731 positive regulation of interleukin-1 beta production	0.494064	0.0149882	0.494064	0.989124	20	0.494064
GO:0051260 protein homooligomerization	0.494286	0.0143324	0.494286	0.989124	233	0.494286
GO:0046849 bone remodeling	0.494717	0.0132744	0.494717	0.989124	65	0.494717
GO:0050872 white fat cell differentiation	0.494897	0.0129391	0.494897	0.989124	12	0.494897
GO:0003337 mesenchymal to epithelial transition involved in metanephros morphogenesis	0.495551	0.0113077	0.495551	0.989124	11	0.495551
GO:0010155 regulation of proton transport	0.495844	0.0105451	0.495844	0.989124	12	0.495844
GO:0030098 lymphocyte differentiation	0.495949	0.0101609	0.495949	0.989124	237	0.495949
GO:0072078 nephron tubule morphogenesis	0.496007	0.0101453	0.496007	0.989124	14	0.496007
GO:0032732 positive regulation of interleukin-1 production	0.496404	0.00907153	0.496404	0.989124	22	0.496404
GO:0031128 developmental induction	0.496608	0.00853228	0.496608	0.989124	40	0.496608
GO:0072678 T cell migration	0.496855	0.00795673	0.496855	0.989124	18	0.496855
GO:0046827 positive regulation of protein export from nucleus	0.497209	0.00708398	0.497209	0.989124	11	0.497209
GO:0051048 negative regulation of secretion	0.49722	0.00697438	0.49722	0.989124	146	0.49722
GO:0060536 cartilage morphogenesis	0.497479	0.00640897	0.497479	0.989124	10	0.497479
GO:0048873 homeostasis of number of cells within a tissue	0.497759	0.00564867	0.497759	0.989124	24	0.497759
GO:0007350 blastoderm segmentation	0.497767	0.00568288	0.497767	0.989124	11	0.497767
GO:0007351 tripartite regional subdivision	0.497767	0.00568288	0.497767	0.989124	11	0.497767
GO:0008595 anterior/posterior axis specification, embryo	0.497767	0.00568288	0.497767	0.989124	11	0.497767
GO:0035094 response to nicotine	0.497998	0.00504904	0.497998	0.989124	22	0.497998
GO:0032372 negative regulation of sterol transport	0.498726	0.00324991	0.498726	0.989124	11	0.498726
GO:0032375 negative regulation of cholesterol transport	0.498726	0.00324991	0.498726	0.989124	11	0.498726
GO:0071674 mononuclear cell migration	0.498976	0.00259664	0.498976	0.989124	12	0.498976
GO:0044272 sulfur compound biosynthetic process	0.49915	0.00213636	0.49915	0.989124	61	0.49915
GO:0043068 positive regulation of programmed cell death	0.499156	0.00211641	0.499156	0.989124	444	0.499156
GO:0022415 viral reproductive process	0.499336	0.00166502	0.499336	0.989124	120	0.499336
GO:0045723 positive regulation of fatty acid biosynthetic process	0.499402	0.00151188	0.499402	0.989124	15	0.499402
GO:0048708 astrocyte differentiation	0.499605	0.000993341	0.499605	0.989124	47	0.499605
GO:0006733 oxidoreduction coenzyme metabolic process	0.499664	0.000844808	0.499664	0.989124	67	0.499664
GO:0060993 kidney morphogenesis	0.499847	0.000385873	0.499847	0.989124	39	0.499847
GO:0014829 vascular smooth muscle contraction	0.499917	0.000209414	0.499917	0.989124	16	0.499917
GO:0030518 intracellular steroid hormone receptor signaling pathway	0.500194	-0.000488291	0.500194	0.989124	81	0.500194
GO:0003015 heart process	0.500388	-0.000974602	0.500388	0.989124	138	0.500388
GO:0060047 heart contraction	0.500388	-0.000974602	0.500388	0.989124	138	0.500388
GO:0032148 activation of protein kinase B activity	0.500584	-0.00147836	0.500584	0.989124	17	0.500584
GO:0072337 modified amino acid transport	0.500592	-0.00149642	0.500592	0.989124	18	0.500592
GO:0043244 regulation of protein complex disassembly	0.500599	-0.00150473	0.500599	0.989124	61	0.500599
GO:0043392 negative regulation of DNA binding	0.500739	-0.0018597	0.500739	0.989124	35	0.500739
GO:0018958 phenol-containing compound metabolic process	0.500792	-0.00198945	0.500792	0.989124	61	0.500792
GO:0070265 necrotic cell death	0.501429	-0.00360419	0.501429	0.989124	21	0.501429
GO:0030512 negative regulation of transforming growth factor beta receptor signaling pathway	0.501597	-0.00401702	0.501597	0.989124	41	0.501597
GO:0070670 response to interleukin-4	0.501626	-0.0041009	0.501626	0.989124	23	0.501626
GO:0048147 negative regulation of fibroblast proliferation	0.501947	-0.0049093	0.501947	0.989124	23	0.501947
GO:2000758 positive regulation of peptidyl-lysine acetylation	0.501956	-0.00494605	0.501956	0.989124	15	0.501956
GO:0042060 wound healing	0.502044	-0.00512621	0.502044	0.989124	228	0.502044
GO:0001702 gastrulation with mouth forming second	0.502047	-0.00515128	0.502047	0.989124	32	0.502047
GO:0060071 Wnt receptor signaling pathway, planar cell polarity pathway	0.502093	-0.00527288	0.502093	0.989124	27	0.502093
GO:0090175 regulation of establishment of planar polarity	0.502093	-0.00527288	0.502093	0.989124	27	0.502093
GO:0001954 positive regulation of cell-matrix adhesion	0.502195	-0.00553104	0.502195	0.989124	24	0.502195
GO:0030500 regulation of bone mineralization	0.502263	-0.00568628	0.502263	0.989124	60	0.502263
GO:0009988 cell-cell recognition	0.502602	-0.00654675	0.502602	0.989124	37	0.502602
GO:0043568 positive regulation of insulin-like growth factor receptor signaling pathway	0.502712	-0.00689275	0.502712	0.989124	10	0.502712
GO:0043523 regulation of neuron apoptotic process	0.503261	-0.00818163	0.503261	0.989124	171	0.503261
GO:0045747 positive regulation of Notch signaling pathway	0.503265	-0.00825375	0.503265	0.989124	20	0.503265
GO:0060045 positive regulation of cardiac muscle cell proliferation	0.5033	-0.00832635	0.5033	0.989124	20	0.5033
GO:0010714 positive regulation of collagen metabolic process	0.503905	-0.00984982	0.503905	0.989124	22	0.503905
GO:2000311 regulation of alpha-amino-3-hydroxy-5-methyl-4-isoxazole propionate selective glutamate receptor activity	0.504081	-0.0103058	0.504081	0.989124	18	0.504081
GO:0048284 organelle fusion	0.504113	-0.010336	0.504113	0.989124	53	0.504113
GO:0072028 nephron morphogenesis	0.504198	-0.0105905	0.504198	0.989124	26	0.504198
GO:0032288 myelin assembly	0.504853	-0.0122623	0.504853	0.989124	17	0.504853
GO:0071675 regulation of mononuclear cell migration	0.505602	-0.014252	0.505602	0.989124	10	0.505602
GO:0061036 positive regulation of cartilage development	0.505785	-0.0147554	0.505785	0.989124	11	0.505785
GO:0052548 regulation of endopeptidase activity	0.50653	-0.0163771	0.50653	0.989124	261	0.50653
GO:0006638 neutral lipid metabolic process	0.506753	-0.0169557	0.506753	0.989124	80	0.506753
GO:0071496 cellular response to external stimulus	0.506797	-0.0170565	0.506797	0.989124	128	0.506797
GO:0042994 cytoplasmic sequestering of transcription factor	0.506799	-0.0172072	0.506799	0.989124	14	0.506799
GO:0045727 positive regulation of translation	0.507468	-0.0187749	0.507468	0.989124	46	0.507468
GO:0031100 organ regeneration	0.507588	-0.0192079	0.507588	0.989124	15	0.507588
GO:0090277 positive regulation of peptide hormone secretion	0.507627	-0.0191563	0.507627	0.989124	65	0.507627
GO:0010921 regulation of phosphatase activity	0.507633	-0.0191614	0.507633	0.989124	95	0.507633
GO:0072283 metanephric renal vesicle morphogenesis	0.507999	-0.0203006	0.507999	0.989124	12	0.507999
GO:0055021 regulation of cardiac muscle tissue growth	0.508186	-0.0206083	0.508186	0.989124	35	0.508186
GO:0006917 induction of apoptosis	0.508862	-0.0222343	0.508862	0.989124	167	0.508862
GO:0008333 endosome to lysosome transport	0.509131	-0.0230249	0.509131	0.989124	26	0.509131
GO:0032634 interleukin-5 production	0.509423	-0.0239254	0.509423	0.989124	11	0.509423
GO:0032674 regulation of interleukin-5 production	0.509423	-0.0239254	0.509423	0.989124	11	0.509423
GO:0001676 long-chain fatty acid metabolic process	0.509547	-0.0240069	0.509547	0.989124	47	0.509547
GO:0031668 cellular response to extracellular stimulus	0.509652	-0.0242246	0.509652	0.989124	117	0.509652
GO:0030866 cortical actin cytoskeleton organization	0.509681	-0.0244567	0.509681	0.989124	18	0.509681
GO:0090178 regulation of establishment of planar polarity involved in neural tube closure	0.510232	-0.0258991	0.510232	0.989124	14	0.510232
GO:0090179 planar cell polarity pathway involved in neural tube closure	0.510232	-0.0258991	0.510232	0.989124	14	0.510232
GO:0048515 spermatid differentiation	0.510474	-0.0262932	0.510474	0.989124	91	0.510474
GO:0016202 regulation of striated muscle tissue development	0.510661	-0.0267591	0.510661	0.989124	112	0.510661
GO:1901861 regulation of muscle tissue development	0.510661	-0.0267591	0.510661	0.989124	112	0.510661
GO:0042116 macrophage activation	0.510795	-0.0271425	0.510795	0.989124	44	0.510795
GO:0002224 toll-like receptor signaling pathway	0.510855	-0.0272856	0.510855	0.989124	49	0.510855
GO:0032637 interleukin-8 production	0.510974	-0.0275971	0.510974	0.989124	42	0.510974
GO:0031929 TOR signaling cascade	0.511133	-0.0279923	0.511133	0.989124	44	0.511133
GO:0009309 amine biosynthetic process	0.511175	-0.0281769	0.511175	0.989124	23	0.511175
GO:0031645 negative regulation of neurological system process	0.511201	-0.0281626	0.511201	0.989124	46	0.511201
GO:0060736 prostate gland growth	0.511807	-0.0299796	0.511807	0.989124	13	0.511807
GO:0007601 visual perception	0.511868	-0.0297841	0.511868	0.989124	124	0.511868
GO:0007034 vacuolar transport	0.512086	-0.0304191	0.512086	0.989124	41	0.512086
GO:0051480 cytosolic calcium ion homeostasis	0.512089	-0.0303239	0.512089	0.989124	220	0.512089
GO:0006977 DNA damage response, signal transduction by p53 class mediator resulting in cell cycle arrest	0.51223	-0.0310333	0.51223	0.989124	12	0.51223
GO:0072404 signal transduction involved in G1/S transition checkpoint	0.51223	-0.0310333	0.51223	0.989124	12	0.51223
GO:0072413 signal transduction involved in mitotic cell cycle checkpoint	0.51223	-0.0310333	0.51223	0.989124	12	0.51223
GO:0072431 signal transduction involved in mitotic cell cycle G1/S transition DNA damage checkpoint	0.51223	-0.0310333	0.51223	0.989124	12	0.51223
GO:0072474 signal transduction involved in mitotic cell cycle G1/S checkpoint	0.51223	-0.0310333	0.51223	0.989124	12	0.51223
GO:0045815 positive regulation of gene expression, epigenetic	0.512316	-0.0312795	0.512316	0.989124	11	0.512316
GO:0002377 immunoglobulin production	0.512868	-0.0323193	0.512868	0.989124	71	0.512868
GO:0035065 regulation of histone acetylation	0.512968	-0.0326566	0.512968	0.989124	29	0.512968
GO:0051457 maintenance of protein location in nucleus	0.513281	-0.0337885	0.513281	0.989124	13	0.513281
GO:0001820 serotonin secretion	0.513577	-0.0344757	0.513577	0.989124	12	0.513577
GO:0009108 coenzyme biosynthetic process	0.513677	-0.0343439	0.513677	0.989124	79	0.513677
GO:0048670 regulation of collateral sprouting	0.51407	-0.0357929	0.51407	0.989124	10	0.51407
GO:0007204 elevation of cytosolic calcium ion concentration	0.514145	-0.0354858	0.514145	0.989124	200	0.514145
GO:0032967 positive regulation of collagen biosynthetic process	0.514168	-0.0357619	0.514168	0.989124	21	0.514168
GO:0032970 regulation of actin filament-based process	0.514342	-0.0359814	0.514342	0.989124	204	0.514342
GO:0003197 endocardial cushion development	0.514642	-0.036926	0.514642	0.989124	27	0.514642
GO:0006007 glucose catabolic process	0.515039	-0.0377753	0.515039	0.989124	70	0.515039
GO:0021801 cerebral cortex radial glia guided migration	0.515091	-0.038326	0.515091	0.989124	11	0.515091
GO:0002279 mast cell activation involved in immune response	0.515179	-0.0382338	0.515179	0.989124	29	0.515179
GO:0009582 detection of abiotic stimulus	0.515335	-0.0385144	0.515335	0.989124	77	0.515335
GO:0006555 methionine metabolic process	0.515386	-0.0391149	0.515386	0.989124	12	0.515386
GO:0050926 regulation of positive chemotaxis	0.516106	-0.0405793	0.516106	0.989124	27	0.516106
GO:0072395 signal transduction involved in cell cycle checkpoint	0.516117	-0.0408511	0.516117	0.989124	13	0.516117
GO:0072401 signal transduction involved in DNA integrity checkpoint	0.516117	-0.0408511	0.516117	0.989124	13	0.516117
GO:0072422 signal transduction involved in DNA damage checkpoint	0.516117	-0.0408511	0.516117	0.989124	13	0.516117
GO:0090218 positive regulation of lipid kinase activity	0.516162	-0.0407674	0.516162	0.989124	24	0.516162
GO:0019216 regulation of lipid metabolic process	0.51637	-0.0410718	0.51637	0.989124	201	0.51637
GO:0046835 carbohydrate phosphorylation	0.516412	-0.0416135	0.516412	0.989124	14	0.516412
GO:0050434 positive regulation of viral transcription	0.516601	-0.0420639	0.516601	0.989124	15	0.516601
GO:0072089 stem cell proliferation	0.51662	-0.04198	0.51662	0.989124	19	0.51662
GO:0036293 response to decreased oxygen levels	0.516758	-0.0420612	0.516758	0.989124	133	0.516758
GO:0010939 regulation of necrotic cell death	0.516973	-0.0429103	0.516973	0.989124	17	0.516973
GO:0045124 regulation of bone resorption	0.517311	-0.0436544	0.517311	0.989124	29	0.517311
GO:0033363 secretory granule organization	0.517537	-0.0444806	0.517537	0.989124	12	0.517537
GO:0006837 serotonin transport	0.5182	-0.0460079	0.5182	0.989124	18	0.5182
GO:1901655 cellular response to ketone	0.518906	-0.0479022	0.518906	0.989124	14	0.518906
GO:0034381 plasma lipoprotein particle clearance	0.519115	-0.048167	0.519115	0.989124	27	0.519115
GO:0009206 purine ribonucleoside triphosphate biosynthetic process	0.519281	-0.048481	0.519281	0.989124	47	0.519281
GO:0010758 regulation of macrophage chemotaxis	0.519597	-0.049835	0.519597	0.989124	11	0.519597
GO:0010976 positive regulation of neuron projection development	0.519802	-0.0497339	0.519802	0.989124	83	0.519802
GO:0060547 negative regulation of necrotic cell death	0.520105	-0.051264	0.520105	0.989124	10	0.520105
GO:0072528 pyrimidine-containing compound biosynthetic process	0.52021	-0.0509808	0.52021	0.989124	23	0.52021
GO:0042129 regulation of T cell proliferation	0.520327	-0.0510455	0.520327	0.989124	110	0.520327
GO:0033522 histone H2A ubiquitination	0.520666	-0.05238	0.520666	0.989124	15	0.520666
GO:0090287 regulation of cellular response to growth factor stimulus	0.52096	-0.05262	0.52096	0.989124	128	0.52096
GO:0050708 regulation of protein secretion	0.521025	-0.052782	0.521025	0.989124	132	0.521025
GO:0032663 regulation of interleukin-2 production	0.521175	-0.053276	0.521175	0.989124	40	0.521175
GO:0042531 positive regulation of tyrosine phosphorylation of STAT protein	0.521585	-0.054319	0.521585	0.989124	40	0.521585
GO:0040015 negative regulation of multicellular organism growth	0.52171	-0.055066	0.52171	0.989124	13	0.52171
GO:0008038 neuron recognition	0.52224	-0.0560898	0.52224	0.989124	24	0.52224
GO:0033003 regulation of mast cell activation	0.52241	-0.0564896	0.52241	0.989124	27	0.52241
GO:0060004 reflex	0.522477	-0.0568969	0.522477	0.989124	18	0.522477
GO:0030048 actin filament-based movement	0.522593	-0.056835	0.522593	0.989124	42	0.522593
GO:0060749 mammary gland alveolus development	0.523356	-0.0590449	0.523356	0.989124	22	0.523356
GO:0061377 mammary gland lobule development	0.523356	-0.0590449	0.523356	0.989124	22	0.523356
GO:0008037 cell recognition	0.523678	-0.0594866	0.523678	0.989124	75	0.523678
GO:0001782 B cell homeostasis	0.523708	-0.0598213	0.523708	0.989124	25	0.523708
GO:0043090 amino acid import	0.523792	-0.0604245	0.523792	0.989124	12	0.523792
GO:0008643 carbohydrate transport	0.52388	-0.0599665	0.52388	0.989124	117	0.52388
GO:0003309 type B pancreatic cell differentiation	0.523984	-0.0607379	0.523984	0.989124	14	0.523984
GO:0048305 immunoglobulin secretion	0.524225	-0.0612379	0.524225	0.989124	17	0.524225
GO:0090183 regulation of kidney development	0.524293	-0.0611197	0.524293	0.989124	50	0.524293
GO:0045019 negative regulation of nitric oxide biosynthetic process	0.524407	-0.0619787	0.524407	0.989124	12	0.524407
GO:0043981 histone H4-K5 acetylation	0.52468	-0.0626085	0.52468	0.989124	15	0.52468
GO:0043982 histone H4-K8 acetylation	0.52468	-0.0626085	0.52468	0.989124	15	0.52468
GO:0010631 epithelial cell migration	0.524742	-0.0623938	0.524742	0.989124	31	0.524742
GO:0090132 epithelium migration	0.524742	-0.0623938	0.524742	0.989124	31	0.524742
GO:0090189 regulation of branching involved in ureteric bud morphogenesis	0.524842	-0.0627796	0.524842	0.989124	24	0.524842
GO:0007625 grooming behavior	0.525008	-0.0631925	0.525008	0.989124	18	0.525008
GO:0035066 positive regulation of histone acetylation	0.525213	-0.0638609	0.525213	0.989124	14	0.525213
GO:0035815 positive regulation of renal sodium excretion	0.525244	-0.0641624	0.525244	0.989124	11	0.525244
GO:0050482 arachidonic acid secretion	0.525599	-0.0646733	0.525599	0.989124	19	0.525599
GO:0012502 induction of programmed cell death	0.525826	-0.0648375	0.525826	0.989124	169	0.525826
GO:0071108 protein K48-linked deubiquitination	0.526201	-0.0667951	0.526201	0.989124	12	0.526201
GO:0060326 cell chemotaxis	0.526446	-0.0664101	0.526446	0.989124	143	0.526446
GO:2000404 regulation of T cell migration	0.526583	-0.0674537	0.526583	0.989124	15	0.526583
GO:0050891 multicellular organismal water homeostasis	0.526598	-0.0680043	0.526598	0.989124	12	0.526598
GO:0071479 cellular response to ionizing radiation	0.526629	-0.0670661	0.526629	0.989124	33	0.526629
GO:0010884 positive regulation of lipid storage	0.526751	-0.0676396	0.526751	0.989124	17	0.526751
GO:0001960 negative regulation of cytokine-mediated signaling pathway	0.527174	-0.0686064	0.527174	0.989124	21	0.527174
GO:0002292 T cell differentiation involved in immune response	0.527233	-0.0685806	0.527233	0.989124	35	0.527233
GO:0002293 alpha-beta T cell differentiation involved in immune response	0.527233	-0.0685806	0.527233	0.989124	35	0.527233
GO:0034110 regulation of homotypic cell-cell adhesion	0.527434	-0.0693496	0.527434	0.989124	19	0.527434
GO:0045168 cell-cell signaling involved in cell fate commitment	0.527666	-0.0696327	0.527666	0.989124	41	0.527666
GO:0007090 regulation of S phase of mitotic cell cycle	0.527686	-0.0698132	0.527686	0.989124	26	0.527686
GO:0006694 steroid biosynthetic process	0.527694	-0.0695473	0.527694	0.989124	124	0.527694
GO:0051004 regulation of lipoprotein lipase activity	0.527747	-0.0698995	0.527747	0.989124	31	0.527747
GO:0031397 negative regulation of protein ubiquitination	0.52788	-0.0701842	0.52788	0.989124	38	0.52788
GO:0070482 response to oxygen levels	0.528399	-0.0713144	0.528399	0.989124	136	0.528399
GO:0051188 cofactor biosynthetic process	0.528684	-0.0720525	0.528684	0.989124	103	0.528684
GO:0022029 telencephalon cell migration	0.52944	-0.0741033	0.52944	0.989124	40	0.52944
GO:0007252 I-kappaB phosphorylation	0.5296	-0.075265	0.5296	0.989124	11	0.5296
GO:0050892 intestinal absorption	0.529704	-0.0750798	0.529704	0.989124	18	0.529704
GO:0045624 positive regulation of T-helper cell differentiation	0.529954	-0.0761979	0.529954	0.989124	12	0.529954
GO:0014855 striated muscle cell proliferation	0.52997	-0.0754608	0.52997	0.989124	44	0.52997
GO:0019362 pyridine nucleotide metabolic process	0.530277	-0.076139	0.530277	0.989124	57	0.530277
GO:0045071 negative regulation of viral genome replication	0.53062	-0.0772501	0.53062	0.989124	24	0.53062
GO:0033993 response to lipid	0.530681	-0.0770078	0.530681	0.989124	409	0.530681
GO:0043623 cellular protein complex assembly	0.530814	-0.0773504	0.530814	0.989124	293	0.530814
GO:0060349 bone morphogenesis	0.530926	-0.0777693	0.530926	0.989124	69	0.530926
GO:0032495 response to muramyl dipeptide	0.531183	-0.07965	0.531183	0.989124	10	0.531183
GO:0060602 branch elongation of an epithelium	0.531619	-0.0801051	0.531619	0.989124	18	0.531619
GO:0060216 definitive hemopoiesis	0.531985	-0.0808881	0.531985	0.989124	18	0.531985
GO:0090025 regulation of monocyte chemotaxis	0.532068	-0.0815028	0.532068	0.989124	13	0.532068
GO:0048525 negative regulation of viral reproduction	0.532297	-0.0814539	0.532297	0.989124	26	0.532297
GO:0006779 porphyrin-containing compound biosynthetic process	0.532545	-0.0822253	0.532545	0.989124	23	0.532545
GO:0033014 tetrapyrrole biosynthetic process	0.532545	-0.0822253	0.532545	0.989124	23	0.532545
GO:2000379 positive regulation of reactive oxygen species metabolic process	0.533003	-0.0831601	0.533003	0.989124	33	0.533003
GO:0019674 NAD metabolic process	0.53303	-0.0832647	0.53303	0.989124	29	0.53303
GO:2000757 negative regulation of peptidyl-lysine acetylation	0.53304	-0.0839514	0.53304	0.989124	12	0.53304
GO:0030193 regulation of blood coagulation	0.533532	-0.0843618	0.533532	0.989124	53	0.533532
GO:1900046 regulation of hemostasis	0.533532	-0.0843618	0.533532	0.989124	53	0.533532
GO:0003094 glomerular filtration	0.533545	-0.0850627	0.533545	0.989124	16	0.533545
GO:0097205 renal filtration	0.533545	-0.0850627	0.533545	0.989124	16	0.533545
GO:0043304 regulation of mast cell degranulation	0.533634	-0.0850114	0.533634	0.989124	19	0.533634
GO:0072525 pyridine-containing compound biosynthetic process	0.533762	-0.0853401	0.533762	0.989124	19	0.533762
GO:0046683 response to organophosphorus	0.533767	-0.0849646	0.533767	0.989124	49	0.533767
GO:0046850 regulation of bone remodeling	0.533848	-0.0853727	0.533848	0.989124	35	0.533848
GO:0070228 regulation of lymphocyte apoptotic process	0.534025	-0.0857624	0.534025	0.989124	35	0.534025
GO:0000302 response to reactive oxygen species	0.534271	-0.0861238	0.534271	0.989124	100	0.534271
GO:0019935 cyclic-nucleotide-mediated signaling	0.534366	-0.0865623	0.534366	0.989124	36	0.534366
GO:0045927 positive regulation of growth	0.534522	-0.086715	0.534522	0.989124	154	0.534522
GO:0032104 regulation of response to extracellular stimulus	0.535222	-0.0886819	0.535222	0.989124	42	0.535222
GO:0032107 regulation of response to nutrient levels	0.535222	-0.0886819	0.535222	0.989124	42	0.535222
GO:0002688 regulation of leukocyte chemotaxis	0.535442	-0.0892137	0.535442	0.989124	57	0.535442
GO:0015807 L-amino acid transport	0.535489	-0.0893878	0.535489	0.989124	37	0.535489
GO:0042461 photoreceptor cell development	0.535512	-0.0894503	0.535512	0.989124	39	0.535512
GO:0060135 maternal process involved in female pregnancy	0.535894	-0.0905076	0.535894	0.989124	30	0.535894
GO:0016571 histone methylation	0.535979	-0.0904729	0.535979	0.989124	76	0.535979
GO:2000108 positive regulation of leukocyte apoptotic process	0.536198	-0.091733	0.536198	0.989124	17	0.536198
GO:0030224 monocyte differentiation	0.536211	-0.0916004	0.536211	0.989124	18	0.536211
GO:0018210 peptidyl-threonine modification	0.536254	-0.0911991	0.536254	0.989124	61	0.536254
GO:0051224 negative regulation of protein transport	0.536616	-0.0920374	0.536616	0.989124	99	0.536616
GO:0032373 positive regulation of sterol transport	0.5369	-0.0937257	0.5369	0.989124	12	0.5369
GO:0032376 positive regulation of cholesterol transport	0.5369	-0.0937257	0.5369	0.989124	12	0.5369
GO:1901293 nucleoside phosphate biosynthetic process	0.537202	-0.0934348	0.537202	0.989124	250	0.537202
GO:0002793 positive regulation of peptide secretion	0.537806	-0.0950951	0.537806	0.989124	66	0.537806
GO:0042249 establishment of planar polarity of embryonic epithelium	0.538058	-0.0964068	0.538058	0.989124	15	0.538058
GO:0034284 response to monosaccharide stimulus	0.538705	-0.0973224	0.538705	0.989124	84	0.538705
GO:0010458 exit from mitosis	0.53877	-0.098364	0.53877	0.989124	13	0.53877
GO:0045136 development of secondary sexual characteristics	0.5396	-0.100579	0.5396	0.989124	12	0.5396
GO:0010001 glial cell differentiation	0.539748	-0.0998949	0.539748	0.989124	136	0.539748
GO:0006699 bile acid biosynthetic process	0.539851	-0.101034	0.539851	0.989124	15	0.539851
GO:0032371 regulation of sterol transport	0.54002	-0.101034	0.54002	0.989124	28	0.54002
GO:0032374 regulation of cholesterol transport	0.54002	-0.101034	0.54002	0.989124	28	0.54002
GO:0046496 nicotinamide nucleotide metabolic process	0.540027	-0.100744	0.540027	0.989124	54	0.540027
GO:0010498 proteasomal protein catabolic process	0.540029	-0.100582	0.540029	0.989124	172	0.540029
GO:0007179 transforming growth factor beta receptor signaling pathway	0.540127	-0.100866	0.540127	0.989124	119	0.540127
GO:2000242 negative regulation of reproductive process	0.540278	-0.101306	0.540278	0.989124	75	0.540278
GO:0090177 establishment of planar polarity involved in neural tube closure	0.540447	-0.102552	0.540447	0.989124	14	0.540447
GO:0016241 regulation of macroautophagy	0.540489	-0.102374	0.540489	0.989124	20	0.540489
GO:0015804 neutral amino acid transport	0.54049	-0.102319	0.54049	0.989124	21	0.54049
[truncated: 9,834 more rows]
