# Supplementary material for: Inhibition of RANK signaling in breast cancer induces an anti-tumor immune response orchestrated by CD8+ T cells
Source: Nat Commun. 2020 Dec 10;11:6335. doi: 10.1038/s41467-020-20138-8 (PMC7728758; doi:10.1038/s41467-020-20138-8)
Supplement: Supplementary file 7 — Supplementary Data 5 [file 41467_2020_20138_MOESM7_ESM.xlsx]

## Sheet: Sheet1
Supplementary Data 5: Cytokine profiles in the supernatants of cultured RANK+/+ and RANK-/- tumor acini during 72h, calculated as the fold change between RANK+/+ and RANK-/-.
Cytokine	RANK+/+ SN expression	RANK-/- SN expression	RANK+/+ v.s RANK -/- Fold Change
SDF-1 alpha	555129	200605	2.767
MIP-1 alpha	5.0664e+06	1.98865e+06	2.548
IL-1 alpha	2.18036e+06	1.05422e+06	2.068
SCF	506879	260353	1.947
TPO	2.44717e+06	1.27656e+06	1.917
TECK	746579	404907	1.844
TCA-3	2.81577e+06	1.56767e+06	1.796
IL-3 Rb	682832	395085	1.728
L selectin	757550	445726	1.7
TNF alfa	707692	438290	1.615
IGFBP3	2.68659e+06	1678393	1.601
IL-13	1.13066e+06	710581	1.591
M-CSF	3.16046e+06	2.07043e+06	1.526
TIMP-1	5.5439e+06	3.6514e+06	1.518
CTACK	1.3814e+06	910588	1.517
Leptin	777440	513163	1.515
IL-12 p70	1.72771e+06	1.17091e+06	1.476
Fas Ligand	755235	513979	1.469
IL-10	474308	326862	1.451
MIG	710727	491154	1.447
IL-4	1.42571e+06	989543	1.441
IL-2	628139	443130	1.418
CX3CL1	897027	638007	1.406
IL-17	665471	480928	1.384
P selectin	2.02868e+06	1.49964e+06	1.353
Ltn/XCL1	1.96372e+06	1.45512e+06	1.35
Leptin R	1.1105e+06	824251	1.347
TARC	933525	704201	1.326
MIP-3 beta	1.54012e+06	1.17226e+06	1.314
IL-1 beta	430394	328294	1.311
IGFBP5	2.50911e+06	1.92386e+06	1.304
VCAM-1	1.01283e+06	783649	1.292
MIP-3 alpha	6.20964e+06	4.84055e+06	1.283
IGF-1	1.89236e+06	1.52059e+06	1.244
VEGF	2.56485e+06	2.10856e+06	1.216
TSLP	4.39341e+06	3.61207e+06	1.216
IFN gamma	596654	515632	1.157
MMP-3	9.77256e+06	8.52836e+06	1.146
CD30	364680	322626	1.13
Pro MMP-9	5.53724e+06	4.97338e+06	1.113
VEGF R2	319833	291395	1.098
sTNFRII	3.69461e+06	3.36981e+06	1.096
sTNFRI	7.93017e+06	7.32497e+06	1.083
OPG	4.71872e+06	4.3664e+06	1.081
IL-9	789528	736042	1.073
bFGF	755319	717434	1.053
VEGF R3	225255	214124	1.052
IGFBP 6	1.51348e+06	1.45584e+06	1.04
OPN	6.96295e+06	6.79495e+06	1.025
GITR	495310	487411	1.016
PF-4	4.59227e+06	4.56007e+06	1.007
LIX	8.18941e+06	8.37109e+06	-1.02249
Dtk	391801	402960	-1.02881
CD30L	333213	348073	-1.04493
CXCL16	5.43043e+06	5.67463e+06	-1.04493
GCSF	7.08182e+06	7.47328e+06	-1.05485
IGFBP-2	5.79052e+06	6212626	-1.07296
MCP-5	1655786	1.7804e+06	-1.07527
CD26	408585	448106	-1.09649
MIP-1 gamma	7.64786e+06	8.41809e+06	-1.10011
CRG-2	435307	479374	-1.10132
MMP-2	2.58291e+06	2.86264e+06	-1.10865
MCP 1	9.19763e+06	10227986	-1.11235
MIP-2	8.83005e+06	9.85936e+06	-1.11607
IGF-2	791604	891470	-1.12613
Flt-3 LIGAND	278717	314008	-1.12613
IL-7	508848	579633	-1.13895
Eotaxin 2	1.38813e+06	1.58287e+06	-1.14025
KC	8.9018e+06	10209315	-1.14679
IL-6	10281790	11795510	-1.14679
IL-17B R	611087	705419	-1.15473
Axl	416038	481701	-1.15741
TIMP-2	647893	766516	-1.18343
VEGF R1	349776	415870	-1.18906
TCK-1	6.00076e+06	7.15418e+06	-1.1919
MDC	4.406e+06	5.25582e+06	-1.19332
VEGF D	228012	276051	-1.21065
E selectin	424034	515947	-1.21655
I-TAC	470107	574801	-1.22249
IL-15	355647	435020	-1.22249
GM-CSF	8.8979e+06	10983213	-1.23457
ICAM-1	1.92245e+06	2.40046e+06	-1.24844
RANTES	5.44142e+06	6.85637e+06	-1.25945
IL-3	599963	758971	-1.26582
Resistin	788868	1.00166e+06	-1.26904
Lungkine	1.11836e+06	1.45813e+06	-1.30378
IL-5	694452	908442	-1.3089
HGF R	533134	720316	-1.35135
Shh-N	420097	578085	-1.37552
TRANCE	491648	683384	-1.39082
TROY	611666	915375	-1.49701
BLC	548300	820679	-1.49701
Fc gamma RIIB	497534	780556	-1.56986
IL12 p40/p70	1.14722e+06	2.04532e+06	-1.78253
CD40	201319	361924	-1.79856
Eotaxin 1	387163	756143	-1.95312
