# Supplementary material for: Inhibition of RANK signaling in breast cancer induces an anti-tumor immune response orchestrated by CD8+ T cells
Source: Nat Commun. 2020 Dec 10;11:6335. doi: 10.1038/s41467-020-20138-8 (PMC7728758; doi:10.1038/s41467-020-20138-8)
Supplement: Supplementary file 8 — Supplementary Data 6 [file 41467_2020_20138_MOESM8_ESM.xlsx]

## Sheet: Sheet1
Supplementary Data 6: All non-serious adverse events sorted by MedDRA SOC and MedDRA PT.
MedDRA SOC	Number of subjects affected	All AE occurrences	AE occurrences causally related to IMP
MedDRA PT
Gastrointestinal disorders
Nausea	1	1	1
Vomiting	1	1	1
General disorders and administration site conditions
Injection site pain	1	2	2
Localised oedema	1	1
Oedema peripheral	1	1
Pain	1	1
Infections and infestations
Hordeolum	1	1
Skin infection	2	2
Upper respiratory tract infection	1	1
Wound infection	1	1
Injury, poisoning and procedural complications
Eschar	1	1
Incision site hypoaesthesia	1	1
Procedural pain	4	4
Seroma	1	1
Wound complication	1	1
Wound dehiscence	1	1
Metabolism and nutrition disorders
Hyperkalaemia	1	1
Musculoskeletal and connective tissue disorders
Arthralgia	4	4	4
Back pain	1	1	1
Bone pain	1	1
Musculoskeletal pain	1	1
Myalgia	1	2	2
Neoplasms benign, malignant and unspecified (incl cysts and polyps)
Tumour pain	1	1
Nervous system disorders
Headache	1	1	1
Presyncope	1	1
Psychiatric disorders
Stress	1	1
Reproductive system and breast disorders
Breast haematoma	3	3
Breast inflammation	1	1
Breast pain	1	1
Vascular disorders
Deep vein thrombosis	1	1
Haematoma	1	1
Lymphoedema	1	1
