# Supplementary material for: Inhibition of RANK signaling in breast cancer induces an anti-tumor immune response orchestrated by CD8+ T cells
Source: Nat Commun. 2020 Dec 10;11:6335. doi: 10.1038/s41467-020-20138-8 (PMC7728758; doi:10.1038/s41467-020-20138-8)
Supplement: Supplementary file 9 — Supplementary Data 7 [file 41467_2020_20138_MOESM9_ESM.xlsx]

## Sheet: Sheet1
Supplementary Data 7: Differentially expressed genes between pre- and post-treatment tumor samples
Genes	baseMean	log2FoldChange	lfcSE	stat	pvalue	padj	is differentially expressed
NR4A1	232.277	1.247	0.1602	7.78402	7.03e-15	5.8e-11	TRUE
LOC613037	126.011	-0.787249	0.101232	-7.77671	7.44e-15	5.8e-11	TRUE
LINC01000	633.043	-0.623177	0.0856595	-7.27505	3.46e-13	1.8e-09	TRUE
MGC27345	146.956	-0.584619	0.0855468	-6.8339	8.26e-12	3.22e-08	TRUE
SETD1B	304.071	-0.557459	0.0823605	-6.76852	1.3e-11	4.06e-08	TRUE
NPIPB5	163.9	-0.742153	0.110752	-6.70103	2.07e-11	5.38e-08	TRUE
SMG1P1	1013.57	-0.555161	0.0843707	-6.58002	4.7e-11	9.17e-08	TRUE
ANP32A-IT1	30.662	-0.859863	0.132844	-6.47273	9.62e-11	1.67e-07	TRUE
ARHGAP8	68.3911	-0.665855	0.105643	-6.3029	2.92e-10	3.61e-07	TRUE
PPBP	26.7159	-1.15305	0.185297	-6.22273	4.89e-10	4.76e-07	TRUE
TBC1D3	79.7288	-0.699886	0.113983	-6.14025	8.24e-10	7.14e-07	TRUE
HPGDS	64.7215	0.765972	0.125846	6.08658	1.15e-09	8.99e-07	TRUE
ANXA2	7375.01	0.562838	0.0927627	6.0675	1.3e-09	9.64e-07	TRUE
LOC729603	27.5147	-0.837204	0.140362	-5.9646	2.45e-09	1.66e-06	TRUE
TAS2R4	10.6554	-1.00552	0.174	-5.77885	7.52e-09	4.19e-06	TRUE
BCL9L	384.024	-0.604262	0.106371	-5.68069	1.34e-08	6.53e-06	TRUE
TBC1D3H	61.2902	-0.681084	0.120089	-5.67151	1.42e-08	6.69e-06	TRUE
TTLL3	115.649	-0.631862	0.113347	-5.5746	2.48e-08	1.1e-05	TRUE
WNK2	100.339	-0.801046	0.145233	-5.51561	3.48e-08	1.5e-05	TRUE
SND1-IT1	26.4112	-0.811563	0.14819	-5.47651	4.34e-08	1.73e-05	TRUE
NPIPB3	81.0404	-0.739655	0.135357	-5.46447	4.64e-08	1.81e-05	TRUE
GUSBP11	310.304	-0.58951	0.108218	-5.44742	5.11e-08	1.88e-05	TRUE
CCDC17	25.3852	-0.813597	0.1495	-5.44212	5.26e-08	1.88e-05	TRUE
FABP5	226.59	0.7316	0.135381	5.404	6.52e-08	2.12e-05	TRUE
PRRT2	73.4172	-0.634413	0.11783	-5.38412	7.28e-08	2.18e-05	TRUE
HIST1H1E	3371.94	0.616883	0.114766	5.37515	7.65e-08	2.21e-05	TRUE
KCNQ1OT1	1012.89	-0.76705	0.143019	-5.36327	8.17e-08	2.27e-05	TRUE
SLC4A1	10.0979	-0.917579	0.173561	-5.28677	1.24e-07	3.15e-05	TRUE
MIR600HG	74.9979	-0.720838	0.136373	-5.2858	1.25e-07	3.15e-05	TRUE
TNK2	407.627	-0.60374	0.114497	-5.27296	1.34e-07	3.27e-05	TRUE
SRRM2	2683.61	-0.506891	0.0965948	-5.2476	1.54e-07	3.41e-05	TRUE
DUSP7	68.6054	-0.585992	0.111669	-5.24759	1.54e-07	3.41e-05	TRUE
LINC00167	9.89423	-0.934161	0.178106	-5.24496	1.56e-07	3.41e-05	TRUE
ZNF252P-AS1	19.4958	-0.760012	0.14498	-5.2422	1.59e-07	3.41e-05	TRUE
CISH	233.921	0.589777	0.112743	5.23115	1.68e-07	3.5e-05	TRUE
TAGLN	3569.05	0.555676	0.106227	5.23103	1.69e-07	3.5e-05	TRUE
SEC31B	110.318	-0.532766	0.101959	-5.22528	1.74e-07	3.57e-05	TRUE
AVIL	89.163	-0.540798	0.104049	-5.19755	2.02e-07	3.78e-05	TRUE
BMS1P6	68.3941	-0.693913	0.134137	-5.17315	2.3e-07	4.22e-05	TRUE
ACTG1P20	28.0386	-0.663327	0.128516	-5.16144	2.45e-07	4.32e-05	TRUE
CRTC1	131.603	-0.527363	0.102241	-5.15805	2.5e-07	4.32e-05	TRUE
FBRS	296.994	-0.524071	0.102267	-5.12454	2.98e-07	5e-05	TRUE
PCDHGA12	39.3085	-0.599457	0.119804	-5.00363	5.63e-07	8.43e-05	TRUE
ATN1	371.718	-0.525522	0.105772	-4.96843	6.75e-07	9.56e-05	TRUE
GLRX	462.049	0.510308	0.10327	4.94148	7.75e-07	0.000105219	TRUE
ZBTB39	138.361	-0.504756	0.102152	-4.94125	7.76e-07	0.000105219	TRUE
MAATS1	65.6468	-0.575466	0.116865	-4.9242	8.47e-07	0.000111052	TRUE
COX7A1	147.201	0.590662	0.120359	4.90751	9.22e-07	0.000119821	TRUE
SLC7A5P2	41.5037	-0.773016	0.15783	-4.89779	9.69e-07	0.000123838	TRUE
NNMT	1750.25	0.627196	0.128226	4.89132	1e-06	0.00012694	TRUE
UQCRFS1	1182.83	0.504799	0.103402	4.88188	1.05e-06	0.000131035	TRUE
SRGAP3	159.943	-0.602644	0.123681	-4.87258	1.1e-06	0.000135197	TRUE
ATXN7L2	43.2093	-0.615915	0.127065	-4.84724	1.25e-06	0.000145789	TRUE
CROCCP3	89.0277	-0.553734	0.114242	-4.84703	1.25e-06	0.000145789	TRUE
WNT2	137.925	0.534459	0.110436	4.83955	1.3e-06	0.000149159	TRUE
IKZF4	45.5556	-0.584254	0.120887	-4.83305	1.34e-06	0.000151875	TRUE
WDR86	45.9926	-0.774787	0.160498	-4.82739	1.38e-06	0.000155136	TRUE
RNPC3	64.4635	-0.555198	0.115278	-4.81618	1.46e-06	0.000160635	TRUE
LIMD1-AS1	14.0027	-0.82162	0.170902	-4.80754	1.53e-06	0.000165404	TRUE
ANKRD65	42.7305	-0.579914	0.121571	-4.77018	1.84e-06	0.000186571	TRUE
BAHCC1	131.198	-0.589195	0.123807	-4.75896	1.95e-06	0.00019077	TRUE
MSS51	63.8852	-0.543488	0.114825	-4.7332	2.21e-06	0.000195744	TRUE
MTSS1L	258.31	-0.524032	0.110794	-4.7298	2.25e-06	0.00019792	TRUE
HIST1H1D	1789.43	0.673336	0.143158	4.70345	2.56e-06	0.000213232	TRUE
LOC100132356	26.4442	-0.673375	0.143626	-4.68838	2.75e-06	0.000225027	TRUE
HBG2	19.6088	-0.872517	0.186112	-4.68812	2.76e-06	0.000225027	TRUE
GADD45A	134.581	0.542041	0.115707	4.68462	2.8e-06	0.000227714	TRUE
WASH5P	100.045	-0.605706	0.12946	-4.67872	2.89e-06	0.000230758	TRUE
LOC100133091	77.916	-0.529067	0.113124	-4.67689	2.91e-06	0.000231635	TRUE
CCL4	82.6357	0.656993	0.140819	4.6655	3.08e-06	0.000238758	TRUE
P2RY14	79.8925	0.667537	0.143258	4.65967	3.17e-06	0.000244406	TRUE
GPX1	4542.51	0.50992	0.109532	4.65544	3.23e-06	0.00024589	TRUE
TAS2R31	25.0354	-0.705808	0.152301	-4.6343	3.58e-06	0.00026334	TRUE
C19orf33	321.624	0.745247	0.161365	4.6184	3.87e-06	0.000275252	TRUE
TEX22	19.2027	-0.711786	0.154719	-4.60051	4.21e-06	0.000289411	TRUE
NFASC	111.885	-0.570864	0.124417	-4.5883	4.47e-06	0.000296627	TRUE
NME1	541.921	0.567686	0.123753	4.58727	4.49e-06	0.000296627	TRUE
CBX2	101.676	-0.623037	0.136	-4.58114	4.62e-06	0.000304114	TRUE
RCAN1	300.693	0.515069	0.112471	4.57956	4.66e-06	0.000304114	TRUE
SLC25A27	44.8361	-0.659291	0.143996	-4.57854	4.68e-06	0.000304114	TRUE
HIST1H1C	4752.74	0.540291	0.118302	4.56706	4.95e-06	0.000317278	TRUE
MCUB	430.475	0.536421	0.117622	4.56056	5.1e-06	0.000323279	TRUE
CALML4	68.2695	-0.526045	0.115501	-4.55448	5.25e-06	0.000330091	TRUE
BCORL1	77.7171	-0.503584	0.110592	-4.55354	5.28e-06	0.000330229	TRUE
CLIC2	281.928	0.507738	0.11228	4.52207	6.12e-06	0.000367152	TRUE
SLC9A1	152.288	-0.535473	0.11886	-4.50508	6.63e-06	0.000388805	TRUE
SNORD28	28.7204	-0.74004	0.16605	-4.45674	8.32e-06	0.00045328	TRUE
TMOD4	10.8355	-0.738679	0.165799	-4.45527	8.38e-06	0.000453494	TRUE
PAK6	47.4311	-0.627959	0.141419	-4.4404	8.98e-06	0.00047935	TRUE
GPR34	456.874	0.542147	0.122349	4.43116	9.37e-06	0.00049472	TRUE
NINL	152.996	-0.520231	0.11748	-4.42824	9.5e-06	0.000496959	TRUE
VAMP1	88.0188	-0.514943	0.116448	-4.42209	9.78e-06	0.000501944	TRUE
CDK18	91.8927	-0.514426	0.116581	-4.41258	1.02e-05	0.000511968	TRUE
LRRC70	37.234	0.554353	0.125659	4.41158	1.03e-05	0.000512712	TRUE
SRGN	1442.67	0.531625	0.120536	4.41053	1.03e-05	0.000513558	TRUE
COA3	841.327	0.523983	0.11895	4.40508	1.06e-05	0.000524946	TRUE
PNPLA7	128.526	-0.56562	0.128547	-4.40009	1.08e-05	0.000533782	TRUE
CXorf21	104.404	0.566751	0.129215	4.3861	1.15e-05	0.000558647	TRUE
UBE2V1	20.6084	-0.600154	0.137037	-4.37951	1.19e-05	0.000570507	TRUE
LOC100190986	114.766	-0.545629	0.124802	-4.37196	1.23e-05	0.000580798	TRUE
PCDHGB8P	21.7711	-0.685873	0.156971	-4.36943	1.25e-05	0.000584896	TRUE
LOC729737	62.9982	-0.533325	0.122094	-4.36816	1.25e-05	0.000586527	TRUE
TBC1D3B	26.0291	-0.668747	0.153372	-4.3603	1.3e-05	0.000595491	TRUE
LOC155060	86.3126	-0.529163	0.121498	-4.35533	1.33e-05	0.000607378	TRUE
SLC22A1	8.43653	-0.797758	0.183932	-4.33724	1.44e-05	0.000635332	TRUE
MYL6	14780.7	0.551102	0.127188	4.33298	1.47e-05	0.000637627	TRUE
VANGL2	81.1387	-0.599716	0.138484	-4.33057	1.49e-05	0.000642184	TRUE
PER1	196.978	0.62008	0.143291	4.32742	1.51e-05	0.000645755	TRUE
MBD6	207.13	-0.530763	0.122804	-4.32204	1.55e-05	0.00065733	TRUE
CARD9	43.166	-0.583963	0.135366	-4.31394	1.6e-05	0.00066841	TRUE
GOLGA2P10	84.0279	-0.539857	0.125209	-4.31164	1.62e-05	0.000668569	TRUE
CLEC4E	42.7518	0.664048	0.154017	4.31154	1.62e-05	0.000668569	TRUE
COX7C	3098.84	0.52314	0.121501	4.30565	1.66e-05	0.000679867	TRUE
DTX2P1-UPK3BP1-PMS2P11	92.5011	-0.537864	0.125363	-4.29045	1.78e-05	0.000711862	TRUE
AURKAPS1	25.0432	-0.607222	0.141572	-4.28912	1.79e-05	0.000713307	TRUE
C12orf75	261.359	0.505583	0.117976	4.28547	1.82e-05	0.00071782	TRUE
TAS2R13	19.2725	-0.681426	0.159319	-4.27712	1.89e-05	0.000736663	TRUE
NEURL3	18.1713	-0.684039	0.159938	-4.27691	1.9e-05	0.000736663	TRUE
TIMM10	285.557	0.642295	0.150383	4.27105	1.95e-05	0.00074698	TRUE
FCER1A	111.631	0.676048	0.158354	4.26922	1.96e-05	0.000747883	TRUE
LINC01061	21.6204	-0.699255	0.163829	-4.26821	1.97e-05	0.000747883	TRUE
MAPK8IP3	562.932	-0.509644	0.120073	-4.24446	2.19e-05	0.000813242	TRUE
ADAM20	15.5641	-0.735282	0.173257	-4.24388	2.2e-05	0.000813416	TRUE
C9orf163	19.2617	-0.646802	0.152442	-4.24293	2.21e-05	0.000814936	TRUE
MGC16025	6.41884	-0.783701	0.185833	-4.21723	2.47e-05	0.00087837	TRUE
MIR25	7.05111	-0.762646	0.181211	-4.20861	2.57e-05	0.000896036	TRUE
OBSCN	347.399	-0.533406	0.127269	-4.19117	2.78e-05	0.000950774	TRUE
CCDC136	27.2718	-0.686199	0.163797	-4.18933	2.8e-05	0.000951502	TRUE
COX5B	2010.99	0.511753	0.122321	4.18368	2.87e-05	0.000969846	TRUE
CRIP1	3121.88	0.615652	0.147394	4.17692	2.95e-05	0.000989688	TRUE
LSM10	183.884	0.647552	0.155042	4.17663	2.96e-05	0.000989688	TRUE
GHRLOS	32.8092	-0.573533	0.137572	-4.16896	3.06e-05	0.0010063	TRUE
MUC20	58.9821	-0.594858	0.142818	-4.16514	3.11e-05	0.00101686	TRUE
PMS2P9	23.2582	-0.625157	0.150123	-4.1643	3.12e-05	0.00101686	TRUE
LINC01341	28.1195	-0.627143	0.150816	-4.15833	3.21e-05	0.00102986	TRUE
NEAT1	8598.15	-0.514372	0.123708	-4.15797	3.21e-05	0.00102986	TRUE
VAMP8	1538.8	0.552617	0.133126	4.15107	3.31e-05	0.00105059	TRUE
TUBB1	5.48139	-0.772322	0.18613	-4.14938	3.33e-05	0.00105472	TRUE
SGK494	121.197	-0.522397	0.125982	-4.14659	3.37e-05	0.00106485	TRUE
SEC11C	1075.23	0.574276	0.138557	4.14471	3.4e-05	0.00107029	TRUE
CACNB1	87.8179	-0.52438	0.126615	-4.14152	3.45e-05	0.00107763	TRUE
LOC100129534	15.3733	-0.614097	0.148849	-4.12564	3.7e-05	0.00113102	TRUE
INE1	21.6638	-0.583293	0.141438	-4.12401	3.72e-05	0.00113423	TRUE
MT1M	50.6265	0.609762	0.148339	4.11059	3.95e-05	0.00117179	TRUE
GDPD5	90.3739	-0.569268	0.138905	-4.09827	4.16e-05	0.00120591	TRUE
GOLGA2P5	126.749	-0.503025	0.122753	-4.09786	4.17e-05	0.00120591	TRUE
PLCH2	70.7481	-0.590165	0.144027	-4.09761	4.17e-05	0.00120591	TRUE
C9orf106	19.4619	-0.633597	0.154665	-4.09657	4.19e-05	0.0012082	TRUE
SNORD5	9.06319	-0.728829	0.178029	-4.09389	4.24e-05	0.00121551	TRUE
LINC00921	35.0035	-0.540029	0.132115	-4.08756	4.36e-05	0.00123106	TRUE
WDR97	36.1614	-0.531965	0.130282	-4.08317	4.44e-05	0.00124777	TRUE
SLITRK5	7.1424	-0.747054	0.183126	-4.07946	4.51e-05	0.00125876	TRUE
GLI4	10.7871	-0.667642	0.163883	-4.07389	4.62e-05	0.00127559	TRUE
ZNF812P	26.2257	0.685691	0.168791	4.06237	4.86e-05	0.00132379	TRUE
KIAA1683	48.3315	-0.546604	0.135344	-4.03864	5.38e-05	0.00141799	TRUE
MIR421	10.9436	-0.678786	0.168183	-4.036	5.44e-05	0.00142921	TRUE
GZMB	61.5163	0.672128	0.167197	4.01999	5.82e-05	0.00150882	TRUE
FSIP1	926.787	0.628316	0.15631	4.01969	5.83e-05	0.00150882	TRUE
RASSF10	18.1984	-0.646793	0.161167	-4.01319	5.99e-05	0.00153832	TRUE
MAMSTR	12.7283	-0.682256	0.170352	-4.00497	6.2e-05	0.0015876	TRUE
GNB3	12.5561	-0.659106	0.165332	-3.98657	6.7e-05	0.00167996	TRUE
ATP5J2	909.058	0.535192	0.134751	3.97171	7.14e-05	0.00175972	TRUE
TYRO3P	5.96745	-0.724374	0.182399	-3.97137	7.15e-05	0.00175972	TRUE
ADORA3	161.439	0.529361	0.133488	3.96562	7.32e-05	0.00179138	TRUE
HEMGN	8.27344	-0.668038	0.168485	-3.96496	7.34e-05	0.00179355	TRUE
LOC171391	28.5476	-0.6428	0.162193	-3.96318	7.4e-05	0.0018002	TRUE
HEXA-AS1	10.9136	-0.690502	0.174239	-3.96296	7.4e-05	0.0018002	TRUE
PLEKHG4	135.821	-0.529156	0.133604	-3.96063	7.48e-05	0.00180934	TRUE
SPEG	105.727	-0.572298	0.144674	-3.95578	7.63e-05	0.00182666	TRUE
LINC00852	13.9391	-0.613037	0.155296	-3.94755	7.9e-05	0.00187214	TRUE
GMFG	339.175	0.54028	0.136921	3.94592	7.95e-05	0.00188036	TRUE
PLAC9	153.716	0.580986	0.147678	3.93415	8.35e-05	0.00195123	TRUE
TAS2R3	13.1336	-0.703096	0.178766	-3.93306	8.39e-05	0.00195713	TRUE
CYTOR	453.034	0.509938	0.129711	3.93133	8.45e-05	0.00195749	TRUE
SERPINA11	109.52	0.636726	0.161993	3.93057	8.47e-05	0.00195996	TRUE
FCGR1A	191.824	0.527001	0.134653	3.91378	9.09e-05	0.0020705	TRUE
SBK1	79.9905	-0.530288	0.135504	-3.91345	9.1e-05	0.0020705	TRUE
LYZ	4243.65	0.512618	0.131403	3.90112	9.57e-05	0.00214894	TRUE
PCDHGC5	12.1426	-0.676214	0.173361	-3.90061	9.59e-05	0.00214894	TRUE
PPM1N	40.2153	0.593407	0.152377	3.89433	9.85e-05	0.00218197	TRUE
CLDN9	4.64902	-0.726332	0.186539	-3.89373	9.87e-05	0.00218197	TRUE
LILRA5	48.891	0.549588	0.141332	3.88862	0.000100817	0.00219796	TRUE
PRR36	45.6381	-0.586326	0.150828	-3.88738	0.000101334	0.00220613	TRUE
AMH	16.1199	-0.662292	0.171116	-3.87043	0.000108643	0.00233145	TRUE
BSN	49.4022	-0.597525	0.154664	-3.86338	0.000111827	0.00236878	TRUE
DUOX1	29.8618	-0.617091	0.160374	-3.84782	0.000119176	0.00247365	TRUE
FAM157B	16.121	-0.622112	0.161769	-3.84567	0.000120222	0.00248874	TRUE
ADORA2A	4.48526	-0.717358	0.186609	-3.84417	0.000120961	0.00250071	TRUE
COX7A2	2903.32	0.547961	0.142887	3.83493	0.000125602	0.00255933	TRUE
BATF	142.969	0.540536	0.141023	3.83296	0.00012661	0.00256529	TRUE
ELOVL5	5445.38	0.50865	0.132711	3.83275	0.000126718	0.00256529	TRUE
PPFIA4	57.4315	-0.592071	0.15482	-3.82426	0.000131166	0.00261794	TRUE
PCDHGC4	12.8235	-0.690401	0.180808	-3.81842	0.000134309	0.00266605	TRUE
CYTIP	250.362	0.549317	0.1439	3.81735	0.000134891	0.00266839	TRUE
C15orf52	66.5415	-0.58459	0.153153	-3.81703	0.000135068	0.0026685	TRUE
2019-09-03	43.7246	-0.558735	0.146569	-3.8121	0.000137793	0.00270518	TRUE
IFI27	6131.5	0.544552	0.143421	3.79689	0.000146525	0.00281979	TRUE
GPR75	25.9882	-0.586674	0.154609	-3.79457	0.0001479	0.0028389	TRUE
P2RY12	29.5518	0.630507	0.166309	3.79119	0.000149927	0.00285356	TRUE
TAS2R30	23.2544	-0.632699	0.167017	-3.78823	0.000151726	0.0028668	TRUE
COX6C	10856.9	0.535823	0.141503	3.78664	0.000152698	0.00287817	TRUE
MZF1-AS1	24.482	-0.536711	0.14196	-3.78073	0.000156368	0.00291912	TRUE
F3	193.816	0.583935	0.154872	3.77045	0.000162956	0.00300255	TRUE
CCL17	10.7246	0.70219	0.186371	3.7677	0.000164759	0.00302148	TRUE
THBS4	442.612	0.631761	0.1681	3.75825	0.000171107	0.00312321	TRUE
CD52	605.88	0.614746	0.163802	3.75297	0.000174752	0.00317249	TRUE
AATBC	15.5811	-0.633622	0.16907	-3.74769	0.000178469	0.00321245	TRUE
PRSS53	31.2429	-0.505732	0.135062	-3.74443	0.000180803	0.00323957	TRUE
MSI1	19.7445	-0.616137	0.165354	-3.72617	0.00019441	0.00339357	TRUE
PCDHGA7	27.3456	-0.589311	0.158365	-3.72123	0.000198255	0.0034376	TRUE
PTHLH	619.487	0.569478	0.153391	3.71259	0.000205152	0.00351998	TRUE
FSIP2	64.6067	-0.563203	0.151899	-3.70775	0.000209107	0.00355641	TRUE
CD48	865.158	0.587539	0.158727	3.70156	0.000214275	0.00360131	TRUE
UQCRHL	133.236	0.543589	0.146883	3.70084	0.000214889	0.00360404	TRUE
ST7-OT4	25.016	-0.573925	0.15521	-3.69773	0.000217538	0.00363204	TRUE
FCGR1CP	54.2876	0.544898	0.14828	3.67479	0.000238049	0.00386806	TRUE
OSBP2	38.8024	-0.510876	0.139266	-3.66834	0.000244128	0.0039272	TRUE
TIMM8B	1125.22	0.511574	0.139572	3.66531	0.000247037	0.00396174	TRUE
ADIRF	1648.58	0.538622	0.147155	3.66023	0.000251989	0.00401636	TRUE
NTN5	6.29705	-0.667232	0.182766	-3.65074	0.000261483	0.00412134	TRUE
ALG11	28.1576	-0.529533	0.145358	-3.64296	0.000269521	0.00419784	TRUE
TDRD6	6.91985	-0.674967	0.185446	-3.63968	0.000272973	0.00423424	TRUE
CAGE1	4.47308	-0.669549	0.185663	-3.60625	0.000310653	0.00460488	TRUE
PHOSPHO1	8.37373	-0.634144	0.175851	-3.60615	0.000310773	0.00460488	TRUE
PF4	3.40532	-0.511911	0.142533	-3.59152	0.000328751	0.00478038	TRUE
PET100	1056.41	0.534617	0.148962	3.58896	0.000332006	0.0048053	TRUE
DDX11L2	14.1596	-0.614266	0.171305	-3.5858	0.00033605	0.0048475	TRUE
LOC400927	33.2262	-0.535682	0.149458	-3.58417	0.000338156	0.00486105	TRUE
HIGD1A	3320.84	0.508949	0.142009	3.58393	0.000338463	0.00486105	TRUE
FOLR2	178.412	0.567157	0.158417	3.58015	0.000343391	0.00490181	TRUE
HIGD2B	3.06026	-0.655046	0.183279	-3.57403	0.000351525	0.00499051	TRUE
SPP1	4970.94	0.552208	0.155127	3.55972	0.00037125	0.00521826	TRUE
CHD5	6.78199	-0.661125	0.186536	-3.54423	0.000393762	0.00543664	TRUE
CPA3	380.489	0.502578	0.142238	3.53335	0.000410322	0.00561061	TRUE
GZMK	165.128	0.591958	0.167879	3.52611	0.000421715	0.00570633	TRUE
CYP2D6	8.98303	-0.632124	0.179493	-3.52172	0.000428749	0.00578644	TRUE
FPR1	124.221	0.502765	0.142833	3.51996	0.000431616	0.00581507	TRUE
GPR173	19.2134	-0.560219	0.159332	-3.51606	0.000438001	0.00586775	TRUE
ESPNL	7.56464	-0.631843	0.179972	-3.51079	0.000446776	0.00593721	TRUE
JAKMIP3	21.5598	-0.502707	0.143385	-3.506	0.000454889	0.00601992	TRUE
NACAD	18.8426	-0.57609	0.164632	-3.49926	0.000466545	0.00614751	TRUE
DPRXP4	9.38515	-0.606576	0.173466	-3.49681	0.000470864	0.00619395	TRUE
BCL2A1	371.105	0.513761	0.146942	3.49635	0.000471663	0.00619923	TRUE
TLR10	84.2025	0.575057	0.164617	3.4933	0.000477088	0.00624946	TRUE
PRR22	18.1818	-0.55388	0.159124	-3.48081	0.000499896	0.00648881	TRUE
HOXA2	3.6399	-0.648388	0.186405	-3.47838	0.000504446	0.00649323	TRUE
B4GALNT3	110.012	-0.531911	0.152965	-3.47733	0.000506434	0.00651041	TRUE
MEG3	209.446	-0.542524	0.156356	-3.4698	0.000520841	0.00664379	TRUE
CD3D	171.429	0.565137	0.163022	3.46664	0.000527015	0.00669529	TRUE
PCDHA11	26.4093	-0.501181	0.144647	-3.46485	0.00053052	0.00672337	TRUE
PKP1	62.7698	-0.566051	0.163779	-3.45619	0.00054786	0.00687604	TRUE
CXCR6	115.439	0.552887	0.16032	3.44864	0.000563407	0.00699235	TRUE
POU5F2	9.85076	-0.602603	0.174871	-3.44599	0.000568966	0.00703546	TRUE
GRIP2	24.6207	-0.561317	0.16372	-3.42851	0.000606903	0.00733047	TRUE
SPINK4	14.9373	0.633235	0.185012	3.42268	0.000620076	0.00743519	TRUE
WFDC21P	40.5465	0.582646	0.170329	3.4207	0.00062461	0.00746658	TRUE
RGS13	66.4598	0.589314	0.172425	3.41779	0.000631314	0.00753506	TRUE
ACVR2B-AS1	16.3512	-0.500812	0.146853	-3.41028	0.000648955	0.00764619	TRUE
FLJ45513	17.1374	-0.518493	0.152532	-3.39924	0.000675737	0.00788427	TRUE
AKR1C3	292.969	0.532956	0.156896	3.39687	0.000681611	0.00793499	TRUE
MIR23B	41.5217	-0.530908	0.156322	-3.39625	0.000683157	0.00794112	TRUE
LINC00612	8.41822	-0.633532	0.186658	-3.39408	0.000688603	0.00798656	TRUE
LINC01599	6.0016	-0.625928	0.18501	-3.38322	0.000716419	0.00818735	TRUE
TBC1D3C	14.526	-0.548517	0.162177	-3.38221	0.000719056	0.00820545	TRUE
COL27A1	145.828	-0.559909	0.165998	-3.37299	0.000743574	0.00835074	TRUE
GPR135	13.5928	-0.555639	0.164749	-3.37263	0.000744535	0.00835552	TRUE
LINC01465	9.10471	-0.594861	0.176536	-3.36963	0.000752685	0.00841628	TRUE
HOXA5	32.3232	-0.505871	0.150195	-3.3681	0.00075688	0.00843573	TRUE
MIR142	3.32292	-0.599707	0.179188	-3.3468	0.000817509	0.00888657	TRUE
C6orf163	20.8687	-0.502613	0.150273	-3.34466	0.000823826	0.00893195	TRUE
SNORA67	416.818	0.567099	0.169776	3.34027	0.000836972	0.00902945	TRUE
LINC00896	7.39579	-0.618046	0.185148	-3.33813	0.000843454	0.00906743	TRUE
RCOR2	15.2053	-0.552277	0.165863	-3.32973	0.000869307	0.00923714	TRUE
NXPH4	11.3044	-0.614914	0.18468	-3.32962	0.000869654	0.00923714	TRUE
SERPINA3	7125.3	0.569765	0.171219	3.32769	0.000875678	0.00926947	TRUE
LINC00235	21.0188	-0.526848	0.158608	-3.3217	0.000894699	0.00942973	TRUE
TFAP2E	7.3623	-0.612587	0.184677	-3.31708	0.000909642	0.00953871	TRUE
WNT7B	52.1729	-0.551926	0.166825	-3.30841	0.000938278	0.00971893	TRUE
GZMA	215.082	0.545565	0.165305	3.30035	0.000965648	0.0098953	TRUE
CLEC18C	4.99605	-0.608312	0.185412	-3.28087	0.00103487	0.0104007	TRUE
IL1RL1	54.0643	0.534945	0.163172	3.27841	0.00104393	0.010438	TRUE
MIR429	3.13301	-0.589421	0.180104	-3.27266	0.0010654	0.010578	TRUE
CXCL10	1300.97	0.509551	0.155751	3.27157	0.00106954	0.0105949	TRUE
IGF2BP2	22.7694	-0.565065	0.172851	-3.26908	0.00107897	0.0106584	TRUE
NDP	109.451	0.570358	0.174556	3.26748	0.00108508	0.0106715	TRUE
MIR99A	2.32439	-0.51726	0.158437	-3.26477	0.00109551	0.0107469	TRUE
GZMM	37.1632	0.569509	0.174461	3.26439	0.00109701	0.0107481	TRUE
CHST1	70.146	-0.578637	0.177271	-3.26415	0.00109794	0.0107505	TRUE
ADAMTS14	99.8279	-0.518459	0.158938	-3.26202	0.00110622	0.0107825	TRUE
SPATA22	5.17804	0.601905	0.184544	3.26159	0.00110791	0.0107825	TRUE
MDP1	12.6176	-0.541344	0.166134	-3.25848	0.00112009	0.0108514	TRUE
UPK3B	6.34195	-0.575409	0.176989	-3.25109	0.00114962	0.0110076	TRUE
FLJ38576	6.72532	-0.594135	0.183295	-3.24142	0.00118936	0.0112158	TRUE
C1orf106	106.103	-0.532461	0.164396	-3.23889	0.00119994	0.0112796	TRUE
TFF1	3818.31	0.601927	0.18594	3.23722	0.00120702	0.0113275	TRUE
SDPR	102.566	0.543357	0.168111	3.23214	0.00122868	0.0114549	TRUE
CD1A	6.59231	0.596876	0.184747	3.23078	0.00123454	0.0114821	TRUE
ZBED3	22.9318	-0.5051	0.156542	-3.22662	0.00125263	0.0115882	TRUE
TUBA3D	318.814	0.58406	0.181363	3.2204	0.00128013	0.0117768	TRUE
FOXI1	46.3283	-0.555533	0.172549	-3.21957	0.00128384	0.0117998	TRUE
KIAA1614	29.4224	-0.514694	0.159987	-3.21709	0.00129497	0.011832	TRUE
SLFNL1	4.84047	-0.593511	0.184554	-3.21592	0.00130025	0.0118321	TRUE
EHMT1-IT1	15.4144	-0.543489	0.169026	-3.21542	0.00130255	0.0118404	TRUE
TMEM191C	17.9415	0.500317	0.155941	3.20836	0.00133492	0.0120491	TRUE
HOXD4	18.0929	-0.556543	0.173572	-3.20641	0.001344	0.012089	TRUE
DUSP5P1	8.57367	-0.586191	0.183023	-3.20283	0.00136083	0.0122263	TRUE
SNORD45B	17.1522	-0.512218	0.160337	-3.19463	0.0014001	0.0124712	TRUE
C15orf48	346.314	0.514433	0.161302	3.18925	0.00142645	0.0125787	TRUE
SPTA1	4.24868	-0.592671	0.186315	-3.18102	0.0014676	0.0128019	TRUE
CACNA1G	17.618	-0.562055	0.176798	-3.17907	0.00147747	0.0128567	TRUE
PCED1B-AS1	108.415	0.515228	0.162125	3.17796	0.00148316	0.0128687	TRUE
GRIA3	17.3671	-0.548588	0.172809	-3.17454	0.00150076	0.0129606	TRUE
CTLA4	58.0507	0.519533	0.1637	3.1737	0.00150511	0.0129712	TRUE
PPP1R14A	12.9806	0.56132	0.177853	3.15609	0.00159901	0.0135537	TRUE
GCSAML	12.6822	0.544875	0.172654	3.15589	0.00160012	0.0135558	TRUE
CCL13	65.0591	0.559572	0.177975	3.14409	0.00166602	0.0139652	TRUE
ALG1L9P	13.2725	-0.525297	0.167082	-3.14395	0.00166682	0.0139652	TRUE
SLC25A34	13.4907	-0.530215	0.169627	-3.12578	0.00177336	0.0145874	TRUE
SLC9A5	12.1386	-0.512739	0.164253	-3.12165	0.00179842	0.0147159	TRUE
SOX15	3.89874	-0.57387	0.18397	-3.11937	0.00181237	0.0147835	TRUE
VSIG4	264.665	0.505629	0.162341	3.11462	0.00184182	0.01493	TRUE
MSMB	419.383	0.556131	0.179009	3.10672	0.00189175	0.0151904	TRUE
CCL26	5.10802	0.568321	0.182968	3.10613	0.00189552	0.0151965	TRUE
GSTM3	3970.39	0.507031	0.163519	3.10076	0.00193026	0.0153907	TRUE
KRT32	8.66509	0.573005	0.185364	3.09124	0.00199322	0.0157825	TRUE
RAPSN	4.68295	-0.575835	0.186622	-3.08557	0.00203165	0.0159383	TRUE
SLC4A10	103.519	0.522196	0.169641	3.07824	0.00208224	0.0162264	TRUE
KCNG3	17.4127	-0.528433	0.171868	-3.07464	0.00210759	0.0163448	TRUE
SNORD94	2166.43	0.541244	0.176385	3.06854	0.00215107	0.0165258	TRUE
LINC00930	9.99784	-0.557132	0.181965	-3.06176	0.00220041	0.0168137	TRUE
PTCHD1	6.39172	-0.569899	0.186328	-3.05857	0.00222395	0.0169686	TRUE
RNU11	647.345	0.505181	0.166273	3.03826	0.0023795	0.0177983	TRUE
GRIK5	8.36339	-0.531975	0.175304	-3.03459	0.00240859	0.017918	TRUE
SNORA49	1585.64	0.536484	0.177206	3.02746	0.00246622	0.0181852	TRUE
CHI3L2	144.965	0.507741	0.168244	3.01789	0.00254544	0.0185847	TRUE
DSCAML1	8.65852	-0.562445	0.186478	-3.01615	0.00256005	0.0186535	TRUE
TAS2R14	10.403	-0.512028	0.169795	-3.01556	0.00256503	0.0186665	TRUE
MOB4	3.6474	-0.559208	0.186548	-2.99766	0.00272059	0.0194446	TRUE
MIR423	4.39518	-0.558054	0.186238	-2.99646	0.00273134	0.0194856	TRUE
CD1C	61.8231	0.520401	0.17402	2.99047	0.00278552	0.0196741	TRUE
DNAJC5B	37.3484	0.509547	0.170762	2.98397	0.00284537	0.0199881	TRUE
HIST1H1B	3105.19	0.513675	0.172158	2.98374	0.00284748	0.0199939	TRUE
SNORA63	31978.2	0.552058	0.185293	2.97938	0.00288834	0.020169	TRUE
ETV2	17.1936	0.512103	0.172067	2.97618	0.00291859	0.020247	TRUE
SNORA3A	853.07	0.535832	0.180124	2.9748	0.00293183	0.0203156	TRUE
LRRD1	3.50055	-0.547647	0.184511	-2.9681	0.00299644	0.0206351	TRUE
TRHDE	12.9101	0.553228	0.186417	2.96769	0.00300046	0.0206404	TRUE
PRIMA1	9.08897	-0.532259	0.180135	-2.95478	0.00312896	0.0212339	TRUE
MIRLET7I	2.36898	-0.507436	0.172287	-2.9453	0.00322642	0.0217062	TRUE
TRIM29	66.779	-0.501584	0.170503	-2.9418	0.00326312	0.0218214	TRUE
FABP6	8.47434	0.539572	0.183983	2.93273	0.00335999	0.0223159	TRUE
FLJ22447	9.50002	0.52374	0.178882	2.92786	0.00341306	0.0225531	TRUE
SNORA47	505.77	0.531901	0.183674	2.8959	0.00378076	0.024103	TRUE
TFF3	4205.01	0.538742	0.186144	2.89423	0.00380095	0.0241932	TRUE
METTL21EP	6.19068	-0.535517	0.185138	-2.89253	0.00382158	0.0242453	TRUE
SNORD59B	3.03357	-0.528215	0.183272	-2.88214	0.00394988	0.024867	TRUE
TMPRSS5	8.05344	-0.502536	0.175597	-2.86187	0.00421149	0.0261757	TRUE
LGALS2	31.5951	0.508361	0.17788	2.85789	0.00426469	0.0264431	TRUE
P2RY11	5.31523	-0.523708	0.183756	-2.85002	0.00437169	0.0269458	TRUE
TUBA3E	93.6986	0.523943	0.184034	2.84699	0.00441354	0.0271715	TRUE
NFE2	12.6724	-0.509033	0.180024	-2.82759	0.00468999	0.0283693	TRUE
CHRM1	21.0844	-0.520864	0.184412	-2.82446	0.00473609	0.028596	TRUE
TNFSF18	5.88176	0.52389	0.186384	2.8108	0.00494178	0.0294136	TRUE
PHF21B	18.338	-0.50602	0.180473	-2.80385	0.00504965	0.0298498	TRUE
IL17REL	13.687	-0.515457	0.184042	-2.80076	0.0050983	0.0300576	TRUE
CRYBB3	4.32415	-0.519239	0.185419	-2.80035	0.00510473	0.030073	TRUE
LINC00239	5.7002	0.521649	0.186393	2.79865	0.00513174	0.0301863	TRUE
RUNX1-IT1	19.4259	-0.502025	0.179557	-2.79592	0.00517526	0.030305	TRUE
SNORD67	55.6665	0.513238	0.184356	2.78394	0.00537025	0.0310618	TRUE
LINC00032	2.60549	-0.503036	0.181079	-2.77799	0.00546958	0.0315426	TRUE
LINC00313	5.42934	-0.511284	0.184428	-2.77227	0.00556675	0.0319141	TRUE
KHDRBS2	12.2986	0.512631	0.185147	2.76877	0.00562677	0.032179	TRUE
C20orf197	7.28992	-0.504484	0.1838	-2.74475	0.00605568	0.0338458	TRUE
P2RY4	2.84037	-0.503175	0.1846	-2.72575	0.00641546	0.0352252	TRUE
TIAF1	4.87557	-0.500869	0.184031	-2.72166	0.00649551	0.0355521	TRUE
KLK10	11.8394	-0.507449	0.186622	-2.71912	0.00654558	0.035714	TRUE
GPRIN2	15.4831	-0.506266	0.186294	-2.71757	0.00657631	0.0357931	TRUE
MIR30C2	3.9143	-0.505445	0.18635	-2.71233	0.00668111	0.0361741	TRUE
CD70	8.58108	0.501927	0.185125	2.71129	0.00670213	0.0362375	TRUE
MAP2K7	169.057	-0.49308	0.0742347	-6.64217	3.09e-11	6.88e-08	FALSE
PIK3C2B	320.955	-0.4595	0.0715431	-6.42269	1.34e-10	2.09e-07	FALSE
CNOT4	260.701	-0.416904	0.0652071	-6.39353	1.62e-10	2.3e-07	FALSE
ACAA2	508.804	0.420974	0.0668384	6.29838	3.01e-10	3.61e-07	FALSE
KANSL3	673.694	-0.386771	0.0618623	-6.25213	4.05e-10	4.51e-07	FALSE
BRD4	441.544	-0.493053	0.079063	-6.2362	4.48e-10	4.66e-07	FALSE
PROSER1	209.241	-0.444525	0.0720384	-6.17066	6.8e-10	6.24e-07	FALSE
RHOA	4482.95	0.378034	0.0617538	6.12164	9.26e-10	7.6e-07	FALSE
SRCAP	626.498	-0.445374	0.0745652	-5.97294	2.33e-09	1.65e-06	FALSE
UBN2	787.399	-0.445297	0.0751894	-5.92234	3.17e-09	2.06e-06	FALSE
DIP2A	496.15	-0.428394	0.0736749	-5.81465	6.08e-09	3.79e-06	FALSE
REXO1	161.325	-0.481354	0.0829946	-5.79982	6.64e-09	3.98e-06	FALSE
ATXN2L	565.217	-0.478515	0.0827826	-5.78038	7.45e-09	4.19e-06	FALSE
SSB	655.416	0.343557	0.0598469	5.7406	9.43e-09	5.07e-06	FALSE
XRCC6	2554.5	0.369952	0.064582	5.72841	1.01e-08	5.27e-06	FALSE
MLX	582.564	0.400733	0.0702968	5.70059	1.19e-08	6e-06	FALSE
CRTC2	193.246	-0.466666	0.0831437	-5.61276	1.99e-08	9.13e-06	FALSE
SBDS	601.986	0.306202	0.0555554	5.51166	3.55e-08	1.5e-05	FALSE
NOL4L	336.017	-0.426492	0.0777121	-5.4881	4.06e-08	1.67e-05	FALSE
SPEN	804.676	-0.385197	0.0705942	-5.4565	4.86e-08	1.85e-05	FALSE
ANKMY1	161.28	-0.415255	0.076358	-5.43826	5.38e-08	1.88e-05	FALSE
CD63	5740.67	0.462236	0.0850162	5.43703	5.42e-08	1.88e-05	FALSE
EMC7	460.082	0.472024	0.0869974	5.42572	5.77e-08	1.96e-05	FALSE
ARPC3	2432.55	0.437397	0.0808219	5.41186	6.24e-08	2.07e-05	FALSE
SMIM3	378.719	0.499129	0.0924295	5.40011	6.66e-08	2.12e-05	FALSE
KMT2A	1157.3	-0.413507	0.0766538	-5.39447	6.87e-08	2.13e-05	FALSE
NBPF1	1025.98	-0.431259	0.0799759	-5.39237	6.95e-08	2.13e-05	FALSE
ANKRD36	796.809	-0.474581	0.0882038	-5.38051	7.43e-08	2.18e-05	FALSE
HYAL2	605.521	0.391776	0.0730475	5.36331	8.17e-08	2.27e-05	FALSE
MLLT6	1236.81	-0.481241	0.0898112	-5.35836	8.4e-08	2.3e-05	FALSE
PWP1	511.749	0.288895	0.0541836	5.33178	9.73e-08	2.61e-05	FALSE
TET3	377.336	-0.461924	0.0871719	-5.299	1.16e-07	3.06e-05	FALSE
HECTD4	1211.84	-0.363003	0.0685344	-5.29665	1.18e-07	3.06e-05	FALSE
RP2	456.857	0.386561	0.0732817	5.275	1.33e-07	3.27e-05	FALSE
ZFYVE9	344.052	-0.321348	0.0611562	-5.25454	1.48e-07	3.41e-05	FALSE
PPRC1	280.094	-0.440394	0.0838845	-5.25	1.52e-07	3.41e-05	FALSE
BRF1	279.506	-0.411826	0.0785319	-5.24406	1.57e-07	3.41e-05	FALSE
KMT2D	1082.29	-0.489704	0.0934302	-5.24139	1.59e-07	3.41e-05	FALSE
MROH1	332.752	-0.489992	0.0934962	-5.24077	1.6e-07	3.41e-05	FALSE
AP3S1	799.85	0.420872	0.0806023	5.22159	1.77e-07	3.59e-05	FALSE
YLPM1	500.162	-0.451071	0.0864866	-5.2155	1.83e-07	3.66e-05	FALSE
AHSA2	433.348	-0.49929	0.0958227	-5.21056	1.88e-07	3.71e-05	FALSE
CLCN6	143.199	-0.474932	0.0912876	-5.20259	1.97e-07	3.78e-05	FALSE
MAML1	383.114	-0.390907	0.0751728	-5.20011	1.99e-07	3.78e-05	FALSE
RXRA	596.807	-0.472735	0.0909757	-5.19628	2.03e-07	3.78e-05	FALSE
ZNF512B	358.894	-0.465457	0.0895791	-5.19604	2.04e-07	3.78e-05	FALSE
TPCN2	134.961	-0.491896	0.095303	-5.16139	2.45e-07	4.32e-05	FALSE
ZNF429	256.239	0.391033	0.07577	5.1608	2.46e-07	4.32e-05	FALSE
LUC7L2	164.476	-0.492049	0.0953966	-5.15793	2.5e-07	4.32e-05	FALSE
TVP23B	450.842	0.424639	0.0823907	5.15397	2.55e-07	4.37e-05	FALSE
SETD5	1075.02	-0.350311	0.0682169	-5.13524	2.82e-07	4.77e-05	FALSE
ZFYVE26	698.244	-0.360249	0.0703653	-5.11969	3.06e-07	5.07e-05	FALSE
SF3A2	202.885	-0.387868	0.0758178	-5.11579	3.12e-07	5.13e-05	FALSE
PTPN23	282.209	-0.43285	0.0849348	-5.09626	3.46e-07	5.59e-05	FALSE
ZNF619	128.628	-0.41014	0.0804929	-5.09535	3.48e-07	5.59e-05	FALSE
DNAJC8	827.619	0.443835	0.087161	5.09213	3.54e-07	5.63e-05	FALSE
NR2F2	443.534	-0.469635	0.0924367	-5.08061	3.76e-07	5.92e-05	FALSE
SNAPC4	127.723	-0.488453	0.0971408	-5.0283	4.95e-07	7.71e-05	FALSE
RANBP10	186.207	-0.373004	0.0743467	-5.01709	5.25e-07	8.03e-05	FALSE
ARF4	2398.88	0.307176	0.0612294	5.01681	5.25e-07	8.03e-05	FALSE
BRPF3	333.876	-0.424274	0.084722	-5.00784	5.5e-07	8.33e-05	FALSE
C15orf39	168.682	-0.498649	0.0999417	-4.98939	6.06e-07	8.92e-05	FALSE
MAP3K8	346.2	0.482138	0.0966372	4.98916	6.06e-07	8.92e-05	FALSE
ZNF516	365.237	-0.306915	0.0615964	-4.98267	6.27e-07	9.14e-05	FALSE
SETD1A	170.512	-0.458412	0.0921209	-4.97621	6.48e-07	9.36e-05	FALSE
CC2D1A	259.281	-0.35792	0.071955	-4.97423	6.55e-07	9.37e-05	FALSE
NCOA4	3900.37	0.35062	0.0706639	4.96179	6.98e-07	9.81e-05	FALSE
ADK	488.907	0.41487	0.0837445	4.954	7.27e-07	0.00010119	FALSE
AARS2	205.083	-0.393624	0.0794891	-4.95192	7.35e-07	0.000101368	FALSE
ZXDC	611.707	-0.402559	0.081514	-4.93853	7.87e-07	0.000105775	FALSE
LGALS3	2155.8	0.496032	0.100564	4.9325	8.12e-07	0.00010816	FALSE
SCAF4	247.331	-0.345996	0.0702668	-4.92403	8.48e-07	0.000111052	FALSE
ANKRD52	480.86	-0.451098	0.0919838	-4.9041	9.39e-07	0.00012091	FALSE
AAK1	672.283	-0.453077	0.0927467	-4.8851	1.03e-06	0.000129956	FALSE
EIF2B3	341.258	0.384364	0.0787803	4.87893	1.07e-06	0.000131956	FALSE
TRMT44	161.949	-0.413604	0.0849281	-4.87004	1.12e-06	0.000135875	FALSE
ANXA1	1792.32	0.47378	0.0974226	4.86314	1.16e-06	0.000138887	FALSE
ZNF37BP	248.501	-0.476333	0.0979577	-4.86264	1.16e-06	0.000138887	FALSE
IFNGR1	1738.68	0.448184	0.0922163	4.86014	1.17e-06	0.000139579	FALSE
MED25	182.555	-0.393553	0.081111	-4.85203	1.22e-06	0.000144312	FALSE
INTS12	190.812	0.335304	0.0692752	4.84018	1.3e-06	0.000149159	FALSE
PSMD13	1208.79	0.405647	0.0838671	4.83679	1.32e-06	0.000150137	FALSE
SZT2	573.898	-0.464408	0.0963173	-4.82164	1.42e-06	0.000158533	FALSE
EP400	634.121	-0.413128	0.0857526	-4.81768	1.45e-06	0.000160565	FALSE
SDHC	1015.59	0.451726	0.0938613	4.8127	1.49e-06	0.000162315	FALSE
PHF2	414.947	-0.293257	0.0611054	-4.7992	1.59e-06	0.000171255	FALSE
KMT2B	351.975	-0.454111	0.0946577	-4.7974	1.61e-06	0.000171613	FALSE
RBM14	348.32	-0.468048	0.0976148	-4.79485	1.63e-06	0.00017263	FALSE
CASZ1	427.479	-0.477634	0.0999301	-4.77968	1.76e-06	0.000184228	FALSE
DECR1	573.975	0.335358	0.0702119	4.77638	1.78e-06	0.000184228	FALSE
RC3H1	1118.39	-0.257444	0.0539007	-4.77626	1.79e-06	0.000184228	FALSE
EP400NL	136.45	-0.45131	0.0945082	-4.77535	1.79e-06	0.000184228	FALSE
NKTR	1337.68	-0.366881	0.0768325	-4.77507	1.8e-06	0.000184228	FALSE
DNHD1	193.179	-0.494716	0.103759	-4.76794	1.86e-06	0.000186571	FALSE
VPS13D	1688.87	-0.282086	0.0591658	-4.76772	1.86e-06	0.000186571	FALSE
UPF1	682.242	-0.373206	0.0782846	-4.7673	1.87e-06	0.000186571	FALSE
RBM15	371.854	-0.39708	0.0833553	-4.76371	1.9e-06	0.000187905	FALSE
DOT1L	227.486	-0.471924	0.0990751	-4.76329	1.9e-06	0.000187905	FALSE
SDF2	867.263	0.4962	0.104299	4.75748	1.96e-06	0.000190978	FALSE
ZPR1	306.152	0.258863	0.054467	4.75265	2.01e-06	0.000192189	FALSE
FOXJ2	268.856	-0.377293	0.0794087	-4.75128	2.02e-06	0.000192189	FALSE
SUMO1	1289.57	0.436024	0.0917711	4.75121	2.02e-06	0.000192189	FALSE
MAU2	420.741	-0.38585	0.0812642	-4.74809	2.05e-06	0.000192189	FALSE
IGBP1	684.247	0.418057	0.0880547	4.7477	2.06e-06	0.000192189	FALSE
ZC3H3	151.401	-0.456204	0.0960904	-4.74766	2.06e-06	0.000192189	FALSE
WDR27	233.339	-0.489804	0.10317	-4.74755	2.06e-06	0.000192189	FALSE
SURF1	329.764	0.405083	0.0853736	4.74483	2.09e-06	0.000192781	FALSE
SERPINB1	906.703	0.37919	0.0799218	4.74451	2.09e-06	0.000192781	FALSE
DIS3L2	209.968	-0.3401	0.0717194	-4.7421	2.12e-06	0.000193333	FALSE
MAPK7	91.2218	-0.486873	0.102682	-4.74155	2.12e-06	0.000193333	FALSE
TRERF1	259.106	-0.459647	0.0970202	-4.73764	2.16e-06	0.000195342	FALSE
SMARCA4	681.318	-0.419969	0.0886584	-4.73694	2.17e-06	0.000195342	FALSE
REXO2	417.345	0.34823	0.0735293	4.73593	2.18e-06	0.000195342	FALSE
ACAT1	503.351	0.363766	0.0768301	4.73468	2.19e-06	0.000195433	FALSE
PACS1	448.461	-0.398094	0.0842435	-4.72552	2.3e-06	0.000201006	FALSE
MYL12A	3212.85	0.447879	0.0948165	4.72364	2.32e-06	0.00020133	FALSE
SSBP3	168.448	-0.399498	0.0845871	-4.72292	2.32e-06	0.00020133	FALSE
SFSWAP	392.007	-0.478698	0.101412	-4.72031	2.35e-06	0.000202799	FALSE
PSMA1	1485.25	0.353782	0.0749714	4.71889	2.37e-06	0.000203098	FALSE
METTL5	393.94	0.379611	0.0804828	4.71667	2.4e-06	0.000204203	FALSE
MLXIP	266.073	-0.475549	0.100903	-4.71291	2.44e-06	0.000206884	FALSE
CNOT3	167.674	-0.43946	0.0933864	-4.70582	2.53e-06	0.000212175	FALSE
LAPTM4A	2871.1	0.329936	0.0701163	4.70556	2.53e-06	0.000212175	FALSE
EIF3K	1646.92	0.470961	0.100199	4.70024	2.6e-06	0.000215461	FALSE
CRAMP1	451.259	-0.422656	0.0900655	-4.69276	2.7e-06	0.00022231	FALSE
DNM2	869.805	-0.315238	0.0673299	-4.68199	2.84e-06	0.000229461	FALSE
CD59	6563.74	0.457529	0.0977472	4.68074	2.86e-06	0.000229675	FALSE
MARK2	417.19	-0.296457	0.0634408	-4.67297	2.97e-06	0.00023491	FALSE
SEMA4C	391.969	-0.397992	0.0852002	-4.67126	2.99e-06	0.00023556	FALSE
ETV6	565.323	-0.357283	0.0765007	-4.67033	3.01e-06	0.00023556	FALSE
GSE1	881.175	-0.261385	0.0559839	-4.66893	3.03e-06	0.000235975	FALSE
C2CD3	408.682	-0.284062	0.0610107	-4.65594	3.23e-06	0.00024589	FALSE
NBEAL2	757.886	-0.375861	0.0807367	-4.65539	3.23e-06	0.00024589	FALSE
SLC41A1	142.895	-0.484635	0.104177	-4.65203	3.29e-06	0.000248714	FALSE
LINC01089	156.892	-0.49209	0.105844	-4.64919	3.33e-06	0.000250212	FALSE
ZNF213	113.453	-0.499257	0.107395	-4.6488	3.34e-06	0.000250212	FALSE
ALG5	625.308	0.495568	0.106789	4.64063	3.47e-06	0.000259066	FALSE
NDUFAF2	182.123	0.478819	0.103254	4.63729	3.53e-06	0.000262034	FALSE
MOB3A	194.346	-0.483442	0.1043	-4.63513	3.57e-06	0.00026334	FALSE
RAI1	271.455	-0.414447	0.0894786	-4.6318	3.62e-06	0.000265288	FALSE
GYG1	629.119	0.390335	0.0843898	4.62538	3.74e-06	0.000272363	FALSE
CRTC3	384.271	-0.300454	0.0649891	-4.62315	3.78e-06	0.000274003	FALSE
ZNF335	279.835	-0.399656	0.0864778	-4.62149	3.81e-06	0.000274003	FALSE
CNN3	3093.26	0.446888	0.0967178	4.62054	3.83e-06	0.000274003	FALSE
NLGN2	93.4981	-0.48224	0.104374	-4.62029	3.83e-06	0.000274003	FALSE
YBX1	1985.67	0.31992	0.0693247	4.61481	3.93e-06	0.00027878	FALSE
TTC1	426.018	0.37467	0.0812437	4.61169	3.99e-06	0.000281723	FALSE
ATP5H	1460.43	0.442475	0.0959681	4.61065	4.01e-06	0.000281854	FALSE
COX5A	666.998	0.42524	0.0923958	4.60238	4.18e-06	0.000289358	FALSE
ERV3-1	366.734	-0.342202	0.0743556	-4.60223	4.18e-06	0.000289358	FALSE
ZNF143	271.406	0.312243	0.0678558	4.60157	4.19e-06	0.000289358	FALSE
CPSF1	554.543	-0.360044	0.0782454	-4.60147	4.2e-06	0.000289358	FALSE
SLC25A20	193.79	0.398144	0.0865802	4.59856	4.25e-06	0.00028974	FALSE
POLR2J3	150.369	-0.410611	0.0893204	-4.59705	4.29e-06	0.00028974	FALSE
INPPL1	747.302	-0.431591	0.0938882	-4.59686	4.29e-06	0.00028974	FALSE
POLE	438.324	-0.390126	0.0848721	-4.59663	4.29e-06	0.00028974	FALSE
MOV10	489.195	-0.407419	0.0886771	-4.59441	4.34e-06	0.000291062	FALSE
NFAT5	1025.65	-0.371568	0.080883	-4.59389	4.35e-06	0.000291062	FALSE
EIF3H	3654.33	0.418154	0.0911519	4.58744	4.49e-06	0.000296627	FALSE
IKBIP	363.336	0.371643	0.0811639	4.57892	4.67e-06	0.000304114	FALSE
TAF13	190.518	0.4899	0.10706	4.57592	4.74e-06	0.000306672	FALSE
POU2F1	493.765	-0.352252	0.0770498	-4.57174	4.84e-06	0.000311558	FALSE
TSNARE1	133.874	-0.366855	0.0803885	-4.56352	5.03e-06	0.000321356	FALSE
SUMF1	842.788	0.336819	0.07384	4.56147	5.08e-06	0.000323197	FALSE
MDH1	1735.21	0.401819	0.0881578	4.55796	5.17e-06	0.000325984	FALSE
NOD1	168.863	-0.363075	0.079753	-4.5525	5.3e-06	0.000330543	FALSE
CINP	300.796	0.360205	0.0792153	4.54716	5.44e-06	0.000337685	FALSE
VBP1	1132.38	0.469665	0.103425	4.54111	5.6e-06	0.000346151	FALSE
GINM1	505.91	0.306941	0.0676247	4.53889	5.66e-06	0.000347784	FALSE
LDHA	3986.41	0.386046	0.0850612	4.53845	5.67e-06	0.000347784	FALSE
PHRF1	300.756	-0.413192	0.0910888	-4.53615	5.73e-06	0.000350219	FALSE
ANXA5	2802.29	0.322561	0.0711248	4.53514	5.76e-06	0.00035052	FALSE
ARPC5	3574.57	0.413352	0.0911743	4.53365	5.8e-06	0.000351631	FALSE
RUBCN	351.27	-0.341606	0.0754344	-4.52851	5.94e-06	0.000357588	FALSE
ARID1B	772.31	-0.316702	0.0699359	-4.52846	5.94e-06	0.000357588	FALSE
PSMD14	950.768	0.371789	0.0823627	4.51405	6.36e-06	0.000379855	FALSE
AK3	862.669	0.335998	0.0744721	4.51174	6.43e-06	0.000382552	FALSE
RAVER1	223.491	-0.377897	0.0838245	-4.50819	6.54e-06	0.000386442	FALSE
DYNLT3	673.924	0.403447	0.0894962	4.50798	6.54e-06	0.000386442	FALSE
NUCB2	902.658	0.430729	0.0955702	4.50694	6.58e-06	0.000386875	FALSE
STX7	1032.44	0.328657	0.0729977	4.5023	6.72e-06	0.000392461	FALSE
POM121C	308.703	-0.326726	0.0725928	-4.5008	6.77e-06	0.000393753	FALSE
SLC35E2	725.571	-0.275854	0.0613484	-4.49652	6.91e-06	0.000398789	FALSE
TPT1-AS1	132.892	-0.453128	0.100773	-4.49652	6.91e-06	0.000398789	FALSE
NOTCH2NL	697.82	-0.423651	0.0942382	-4.49553	6.94e-06	0.000399174	FALSE
NFRKB	429.247	-0.324214	0.072172	-4.49224	7.05e-06	0.000403737	FALSE
PRR12	223.998	-0.485383	0.108082	-4.49088	7.09e-06	0.000403737	FALSE
FUNDC1	247.024	0.374477	0.0833923	4.49055	7.1e-06	0.000403737	FALSE
DDX47	721.591	0.297866	0.0663399	4.48999	7.12e-06	0.000403737	FALSE
EBNA1BP2	560.553	0.449308	0.100142	4.48673	7.23e-06	0.000408478	FALSE
SMG1	2924.37	-0.276946	0.061847	-4.47792	7.54e-06	0.000424167	FALSE
MECP2	472.124	-0.33276	0.0744389	-4.47024	7.81e-06	0.000438093	FALSE
FOXP4	192.792	-0.486134	0.108784	-4.4688	7.87e-06	0.000439477	FALSE
PSMC2	984.417	0.282746	0.0633765	4.46136	8.14e-06	0.000453127	FALSE
BTBD10	536.555	0.32772	0.0734865	4.45959	8.21e-06	0.000453127	FALSE
VAMP3	956.494	0.295044	0.0661626	4.45938	8.22e-06	0.000453127	FALSE
TRIM66	165.056	-0.43205	0.0968894	-4.4592	8.23e-06	0.000453127	FALSE
RAP1B	2161.21	0.415516	0.0932038	4.45814	8.27e-06	0.00045328	FALSE
PARK7	1763.65	0.442283	0.0992389	4.45675	8.32e-06	0.00045328	FALSE
SOCS7	326.142	-0.456396	0.10242	-4.45612	8.35e-06	0.00045328	FALSE
CAP1	2786.77	0.297399	0.0668754	4.44705	8.71e-06	0.000468481	FALSE
ATG3	631.71	0.300039	0.067473	4.44681	8.72e-06	0.000468481	FALSE
MSTO2P	153.79	-0.35452	0.079786	-4.44339	8.86e-06	0.00047436	FALSE
HADH	568.922	0.40153	0.0905494	4.43437	9.23e-06	0.000491269	FALSE
KDM2A	978.687	-0.351884	0.0794039	-4.43157	9.35e-06	0.00049472	FALSE
CIC	348.845	-0.436697	0.0985722	-4.43023	9.41e-06	0.00049472	FALSE
NUP214	510.717	-0.341318	0.0770481	-4.42994	9.43e-06	0.00049472	FALSE
INTS3	996.067	-0.324392	0.0733022	-4.4254	9.63e-06	0.000501862	FALSE
OTUD3	142.145	-0.438079	0.0990258	-4.42389	9.69e-06	0.000501944	FALSE
ADH5	1527.4	0.365189	0.0825754	4.42249	9.76e-06	0.000501944	FALSE
ORMDL2	431.318	0.461098	0.104286	4.42149	9.8e-06	0.000501944	FALSE
RAB1A	1439.2	0.296897	0.0671616	4.42063	9.84e-06	0.000501944	FALSE
ZNF767P	192.256	-0.442164	0.100029	-4.42038	9.85e-06	0.000501944	FALSE
ABCA2	526.238	-0.380578	0.0861013	-4.42012	9.86e-06	0.000501944	FALSE
TLE3	753.228	-0.342646	0.0775303	-4.41951	9.89e-06	0.000501944	FALSE
SARM1	157.338	-0.434158	0.098249	-4.41896	9.92e-06	0.000501944	FALSE
METAP2	772.649	0.245555	0.0555846	4.41768	9.98e-06	0.000503287	FALSE
WASH7P	216.009	-0.420155	0.0951334	-4.41648	1e-05	0.000504457	FALSE
S100A10	664.282	0.38474	0.0873884	4.40264	1.07e-05	0.000529197	FALSE
ANXA7	1467.95	0.266033	0.0605089	4.3966	1.1e-05	0.00054072	FALSE
ZNF142	219.489	-0.371184	0.0845139	-4.39198	1.12e-05	0.000549032	FALSE
CEP250	432.201	-0.422014	0.0960943	-4.39166	1.12e-05	0.000549032	FALSE
PAXBP1	505.273	-0.248462	0.0565814	-4.39123	1.13e-05	0.000549032	FALSE
POGZ	891.368	-0.382143	0.0870599	-4.38943	1.14e-05	0.000551885	FALSE
NISCH	658.66	-0.385635	0.0879533	-4.38454	1.16e-05	0.00056093	FALSE
MEF2D	415.522	-0.382843	0.0873488	-4.38293	1.17e-05	0.000563364	FALSE
CASP3	603.228	0.323061	0.0737903	4.3781	1.2e-05	0.000572448	FALSE
TIMMDC1	1035.09	0.431538	0.0986125	4.3761	1.21e-05	0.000575965	FALSE
CCDC53	418.229	0.376818	0.0861231	4.37534	1.21e-05	0.000576198	FALSE
CEP72	67.6068	-0.375394	0.0858341	-4.37349	1.22e-05	0.000579354	FALSE
ALMS1	966.778	-0.307642	0.0703725	-4.37162	1.23e-05	0.000580798	FALSE
ZNF395	539.745	-0.370442	0.0848182	-4.36748	1.26e-05	0.0005866	FALSE
GSDMB	113.502	-0.472913	0.108314	-4.36614	1.26e-05	0.000588442	FALSE
GDI2	4964.8	0.312283	0.0715489	4.3646	1.27e-05	0.000589478	FALSE
CHD6	1126.84	-0.303681	0.0695806	-4.36445	1.27e-05	0.000589478	FALSE
ZMIZ2	475.971	-0.450953	0.103352	-4.36327	1.28e-05	0.00059045	FALSE
LINC01128	116.454	-0.354122	0.0811684	-4.3628	1.28e-05	0.00059045	FALSE
ATP5J	791.349	0.482608	0.11086	4.3533	1.34e-05	0.000609982	FALSE
MYBBP1A	320.992	-0.344983	0.0792499	-4.35311	1.34e-05	0.000609982	FALSE
ARHGEF11	625.847	-0.376966	0.0866541	-4.35024	1.36e-05	0.000616217	FALSE
STK17A	571.596	0.43448	0.0999264	4.348	1.37e-05	0.000617284	FALSE
POLR2J4	171.574	-0.352581	0.081093	-4.34786	1.37e-05	0.000617284	FALSE
TNRC6B	1034.86	-0.386642	0.0889324	-4.3476	1.38e-05	0.000617284	FALSE
BBS12	176.833	0.427574	0.0983641	4.34685	1.38e-05	0.000617284	FALSE
ZNF646	280.756	-0.467592	0.107574	-4.3467	1.38e-05	0.000617284	FALSE
MED11	149.967	0.446732	0.102815	4.345	1.39e-05	0.000619644	FALSE
2019-09-07	1731.16	0.228742	0.0526513	4.34446	1.4e-05	0.000619644	FALSE
NRBF2	252.456	0.250174	0.0575911	4.34398	1.4e-05	0.000619644	FALSE
PSMA4	1664.32	0.38874	0.0895159	4.34269	1.41e-05	0.000621527	FALSE
ATP5A1	3818.07	0.282431	0.0651352	4.33607	1.45e-05	0.000636916	FALSE
SHFM1	458.732	0.478025	0.110276	4.3348	1.46e-05	0.000637627	FALSE
AKAP8	290.769	-0.27338	0.0630848	-4.33353	1.47e-05	0.000637627	FALSE
HERC2P9	144.471	-0.427163	0.0985828	-4.33304	1.47e-05	0.000637627	FALSE
TSC2	654.421	-0.349892	0.0807552	-4.33275	1.47e-05	0.000637627	FALSE
PPARGC1B	103.596	-0.488147	0.112743	-4.32974	1.49e-05	0.000642825	FALSE
SUFU	125.458	-0.427787	0.0988172	-4.32908	1.5e-05	0.000642989	FALSE
ZNF618	296.613	-0.415264	0.0959722	-4.32692	1.51e-05	0.000645755	FALSE
CEP164	232.952	-0.438736	0.101517	-4.3218	1.55e-05	0.00065733	FALSE
WDR90	485.117	-0.421527	0.0975589	-4.32074	1.56e-05	0.000658703	FALSE
PKD1	1117.66	-0.446936	0.103531	-4.31692	1.58e-05	0.000666635	FALSE
RHOH	307.405	0.492219	0.114032	4.31649	1.59e-05	0.000666635	FALSE
NFIC	771.197	-0.428105	0.0991832	-4.31631	1.59e-05	0.000666635	FALSE
PCGF2	176.503	-0.492183	0.114047	-4.31561	1.59e-05	0.000666948	FALSE
DDHD1	523.289	-0.270723	0.0627496	-4.31434	1.6e-05	0.00066841	FALSE
CAPZA1	2179.24	0.263215	0.0610265	4.31313	1.61e-05	0.000668569	FALSE
LAP3	1152.54	0.339726	0.0787886	4.31187	1.62e-05	0.000668569	FALSE
GTF3C6	273.583	0.307311	0.0713268	4.30849	1.64e-05	0.000676057	FALSE
YIPF4	547.282	0.267619	0.0621572	4.30552	1.67e-05	0.000679867	FALSE
DPH3	556.688	0.381636	0.0886392	4.3055	1.67e-05	0.000679867	FALSE
ABCB7	340.463	0.240988	0.0560013	4.30325	1.68e-05	0.000685022	FALSE
CERS5	322.843	0.229035	0.0532942	4.29756	1.73e-05	0.000700994	FALSE
KIAA1147	829.359	-0.27866	0.06488	-4.29501	1.75e-05	0.000707273	FALSE
CDC42	6162.91	0.422151	0.09832	4.29364	1.76e-05	0.000709333	FALSE
SMG1P5	528.724	-0.366855	0.0854599	-4.29272	1.76e-05	0.000709333	FALSE
ANAPC7	600.148	0.241256	0.0562023	4.29264	1.77e-05	0.000709333	FALSE
ATP6V1E1	965.267	0.376661	0.0877594	4.29197	1.77e-05	0.000709643	FALSE
PPIA	9602.16	0.423581	0.0987337	4.29014	1.79e-05	0.000711862	FALSE
INO80D	647.138	-0.289138	0.0674235	-4.28838	1.8e-05	0.000713873	FALSE
SNAP23	1110.06	0.331661	0.0773655	4.28694	1.81e-05	0.000716686	FALSE
STX8	334.08	0.413072	0.0963809	4.28583	1.82e-05	0.00071782	FALSE
PSMC1	742.181	0.288873	0.0674689	4.28157	1.86e-05	0.000728679	FALSE
HACL1	325.816	0.363116	0.0848402	4.28	1.87e-05	0.000731997	FALSE
ZNF418	92.4616	-0.444642	0.103916	-4.27888	1.88e-05	0.000733818	FALSE
WIPF2	445.203	-0.306533	0.0716981	-4.27533	1.91e-05	0.000740062	FALSE
MEIS1	154.201	-0.457424	0.107071	-4.27217	1.94e-05	0.000746953	FALSE
ATG2A	250.679	-0.360566	0.0844058	-4.27181	1.94e-05	0.000746953	FALSE
CASP2	323.859	-0.296019	0.0692991	-4.27161	1.94e-05	0.000746953	FALSE
AXIN2	164.391	-0.319696	0.074883	-4.26928	1.96e-05	0.000747883	FALSE
LINC00265	78.1661	-0.392146	0.0918639	-4.26877	1.97e-05	0.000747883	FALSE
NDUFAF1	169.289	0.341182	0.0799386	4.26805	1.97e-05	0.000747883	FALSE
URGCP	304.405	-0.282968	0.0663691	-4.26355	2.01e-05	0.00076126	FALSE
BABAM1	651.534	0.334604	0.0785094	4.26196	2.03e-05	0.000762091	FALSE
DIDO1	1065.7	-0.31081	0.0729273	-4.26191	2.03e-05	0.000762091	FALSE
COPS4	589.63	0.368666	0.0865071	4.26168	2.03e-05	0.000762091	FALSE
NAV1	650.5	-0.467964	0.109832	-4.26073	2.04e-05	0.000763504	FALSE
INF2	510.271	-0.374088	0.08804	-4.24907	2.15e-05	0.000802429	FALSE
ATXN7	426.39	-0.270378	0.0636481	-4.24801	2.16e-05	0.000804298	FALSE
SRRM1	585.618	-0.356319	0.0839176	-4.24605	2.18e-05	0.000809413	FALSE
WHSC1L1	991.742	-0.216222	0.0509812	-4.24121	2.22e-05	0.00081928	FALSE
NMD3	1368.05	0.412799	0.0973624	4.23982	2.24e-05	0.000822411	FALSE
PNP	488.264	0.367683	0.0867447	4.23869	2.25e-05	0.000822842	FALSE
SLC25A46	774.579	0.278516	0.0657087	4.23865	2.25e-05	0.000822842	FALSE
CUL9	390.638	-0.334961	0.0790694	-4.23629	2.27e-05	0.00082958	FALSE
PSMB6	650.185	0.380872	0.0899435	4.23457	2.29e-05	0.000833649	FALSE
RNF38	476.331	-0.328251	0.0775248	-4.23414	2.29e-05	0.000833649	FALSE
ARHGAP17	381.623	-0.300659	0.0710477	-4.2318	2.32e-05	0.000840415	FALSE
GABARAPL2	1350.58	0.481406	0.113806	4.23005	2.34e-05	0.000845008	FALSE
SRP14	2034.04	0.442284	0.104601	4.22828	2.35e-05	0.000849692	FALSE
TEPSIN	151.968	-0.436517	0.103257	-4.22748	2.36e-05	0.000850765	FALSE
ATP6AP2	2180.45	0.357385	0.084555	4.22665	2.37e-05	0.000851923	FALSE
ETHE1	271.691	0.355148	0.0841166	4.22209	2.42e-05	0.000867349	FALSE
ARL6IP5	2199.47	0.320826	0.0760044	4.22115	2.43e-05	0.000869006	FALSE
FAM65A	285.931	-0.366728	0.0869374	-4.2183	2.46e-05	0.000878047	FALSE
MZF1	149.942	-0.416914	0.0988607	-4.21718	2.47e-05	0.00087837	FALSE
SLC25A29	282.782	-0.4468	0.105997	-4.21521	2.5e-05	0.000884079	FALSE
SESN1	568.572	0.457995	0.108687	4.21388	2.51e-05	0.000887275	FALSE
TOMM22	1232.33	0.477686	0.113418	4.21174	2.53e-05	0.000891806	FALSE
PHC1	228.575	-0.36042	0.0855758	-4.21171	2.53e-05	0.000891806	FALSE
MTMR6	867.86	0.329051	0.0781731	4.20926	2.56e-05	0.000896036	FALSE
SRSF3	3815.17	0.344009	0.0817341	4.20888	2.57e-05	0.000896036	FALSE
LINC00997	65.8139	-0.433467	0.102995	-4.20862	2.57e-05	0.000896036	FALSE
PIGO	335.793	-0.301213	0.0715889	-4.20754	2.58e-05	0.000898292	FALSE
ZNF552	1175.21	0.447818	0.106456	4.20662	2.59e-05	0.000899952	FALSE
BRK1	1815.32	0.400015	0.0951865	4.20244	2.64e-05	0.000914691	FALSE
MLLT1	260.79	-0.402302	0.095754	-4.20141	2.65e-05	0.000914952	FALSE
NFIX	454.972	-0.424729	0.101093	-4.20137	2.65e-05	0.000914952	FALSE
ZC3H4	284.472	-0.346165	0.082488	-4.19655	2.71e-05	0.000932584	FALSE
BRPF1	190.435	-0.347824	0.0829043	-4.19549	2.72e-05	0.000934867	FALSE
LOC646762	122.822	-0.381686	0.0910871	-4.19034	2.79e-05	0.000951502	FALSE
PCF11	731.126	-0.264537	0.0631424	-4.18952	2.8e-05	0.000951502	FALSE
POMP	1069.85	0.413165	0.0986309	4.18901	2.8e-05	0.000951502	FALSE
MRPS12	415.543	0.495733	0.118476	4.18425	2.86e-05	0.000969518	FALSE
ATP5F1	2946.33	0.444074	0.106163	4.18295	2.88e-05	0.000970887	FALSE
MYL12B	6805.61	0.494652	0.118309	4.181	2.9e-05	0.000977115	FALSE
NR1D2	926.304	0.431193	0.103205	4.17801	2.94e-05	0.000987932	FALSE
PPIB	2404.36	0.316791	0.075877	4.17506	2.98e-05	0.000992279	FALSE
OGT	2541.53	-0.246176	0.0589636	-4.17506	2.98e-05	0.000992279	FALSE
KMT2E	1029.87	-0.30696	0.0735571	-4.17308	3.01e-05	0.000998774	FALSE
ILK	1105.21	0.231373	0.055473	4.1709	3.03e-05	0.00100537	FALSE
SSR3	4895.98	0.310333	0.0744095	4.17062	3.04e-05	0.00100537	FALSE
GATAD2B	423.327	-0.318328	0.0763385	-4.16995	3.05e-05	0.00100616	FALSE
HCFC1	657.633	-0.364798	0.0875006	-4.16909	3.06e-05	0.0010063	FALSE
LOC283922	134.171	-0.407174	0.0976849	-4.16824	3.07e-05	0.00100734	FALSE
SDHAF2	586.485	0.390544	0.0937832	4.16433	3.12e-05	0.00101686	FALSE
2019-09-02	3938.8	0.217937	0.0523361	4.16418	3.12e-05	0.00101686	FALSE
H3F3B	6180.24	0.326678	0.0784697	4.16311	3.14e-05	0.00101954	FALSE
NPC2	1406.4	0.402781	0.0968076	4.16064	3.17e-05	0.00102848	FALSE
GPN1	476.203	0.408574	0.0982215	4.15972	3.19e-05	0.00102986	FALSE
NDUFA12	588.252	0.420363	0.101066	4.15928	3.19e-05	0.00102986	FALSE
SNX17	1186.62	0.302897	0.0728532	4.15763	3.22e-05	0.00102986	FALSE
RPL3	14062.9	0.35667	0.0857923	4.15737	3.22e-05	0.00102986	FALSE
VAC14	250.074	-0.351877	0.0846461	-4.15703	3.22e-05	0.00102986	FALSE
UBAP2L	845.827	-0.304556	0.0733047	-4.15465	3.26e-05	0.00103654	FALSE
C2CD2L	117.042	-0.419867	0.10106	-4.15462	3.26e-05	0.00103654	FALSE
ZNF420	276.557	0.357361	0.0861268	4.14924	3.34e-05	0.00105472	FALSE
HACD2	231.763	0.306359	0.0739225	4.14432	3.41e-05	0.00107029	FALSE
IQSEC1	566.997	-0.346112	0.0835206	-4.14404	3.41e-05	0.00107029	FALSE
RDH11	778.796	0.352902	0.0851828	4.14288	3.43e-05	0.00107353	FALSE
SH3BP1	134.726	-0.434335	0.104884	-4.14109	3.46e-05	0.00107763	FALSE
PCMT1	888.768	0.335657	0.0811409	4.13672	3.52e-05	0.00109615	FALSE
ATP1B3	643.821	0.246461	0.0596117	4.13444	3.56e-05	0.00110491	FALSE
TOP3B	149.836	-0.404506	0.0978766	-4.13281	3.58e-05	0.00111052	FALSE
MRPL16	331.696	0.317895	0.076941	4.13168	3.6e-05	0.00111382	FALSE
PATL1	240.667	-0.379243	0.0918129	-4.13061	3.62e-05	0.00111681	FALSE
FAM157A	76.4375	-0.418532	0.101352	-4.12948	3.64e-05	0.00112007	FALSE
GADD45GIP1	423.159	0.473279	0.11463	4.12876	3.65e-05	0.00112136	FALSE
POLM	253.533	-0.387542	0.0938978	-4.12727	3.67e-05	0.00112641	FALSE
UBE2E1	1143.02	0.360616	0.087413	4.12543	3.7e-05	0.00113102	FALSE
MANF	407.18	0.316602	0.0767729	4.12388	3.73e-05	0.00113423	FALSE
DNAJA2	889.156	0.227891	0.0552691	4.1233	3.73e-05	0.00113487	FALSE
RPTOR	355.099	-0.360677	0.0875054	-4.12177	3.76e-05	0.00114023	FALSE
AGAP6	112.096	-0.4286	0.104	-4.12115	3.77e-05	0.00114107	FALSE
TSC1	534.005	-0.31255	0.0758518	-4.12053	3.78e-05	0.00114189	FALSE
ACOT1	304.886	0.453202	0.11	4.12001	3.79e-05	0.00114229	FALSE
KIAA0430	867.689	-0.260247	0.0631898	-4.1185	3.81e-05	0.00114757	FALSE
AGO2	397.566	-0.285813	0.0694803	-4.11359	3.9e-05	0.00116714	FALSE
ZNF696	97.3919	-0.453081	0.110143	-4.11359	3.9e-05	0.00116714	FALSE
DENND4B	362.932	-0.38051	0.0925124	-4.11307	3.9e-05	0.00116714	FALSE
BCL9	237.591	-0.407372	0.0990492	-4.11283	3.91e-05	0.00116714	FALSE
BAZ2A	916.79	-0.273812	0.0665907	-4.11186	3.92e-05	0.00116978	FALSE
ARHGAP39	141.446	-0.398585	0.0969563	-4.11098	3.94e-05	0.00117179	FALSE
NOSTRIN	358.419	0.433294	0.105452	4.10892	3.98e-05	0.00117804	FALSE
BRD1	330.376	-0.33718	0.0821016	-4.10686	4.01e-05	0.00118424	FALSE
WASH2P	142.311	-0.435281	0.10599	-4.10683	4.01e-05	0.00118424	FALSE
EDC4	381.806	-0.361471	0.0880505	-4.10527	4.04e-05	0.00118999	FALSE
SEC13	958.663	0.281277	0.0685327	4.10427	4.06e-05	0.00119217	FALSE
UTP6	527.814	0.208477	0.0507988	4.10398	4.06e-05	0.00119217	FALSE
RPL32P3	153.787	-0.452625	0.110309	-4.10325	4.07e-05	0.00119369	FALSE
LINC00174	38.7508	-0.490638	0.119591	-4.10263	4.08e-05	0.00119461	FALSE
DCTD	588.531	0.234214	0.0571052	4.10145	4.11e-05	0.00119849	FALSE
HAT1	648.672	0.353115	0.0861487	4.0989	4.15e-05	0.00120591	FALSE
TMEM50A	1136.58	0.298754	0.0729042	4.09789	4.17e-05	0.00120591	FALSE
MIB2	178.933	-0.494555	0.120699	-4.09744	4.18e-05	0.00120591	FALSE
ZNF317	329.188	-0.214812	0.0524487	-4.09566	4.21e-05	0.0012107	FALSE
ERLEC1	1572.61	0.366149	0.0894095	4.0952	4.22e-05	0.0012109	FALSE
WASH3P	315.984	-0.43616	0.106559	-4.09315	4.26e-05	0.00121717	FALSE
TMCO1	1434.58	0.374804	0.0916118	4.09122	4.29e-05	0.00122135	FALSE
SRGAP1	384.466	-0.315048	0.0770069	-4.09117	4.29e-05	0.00122135	FALSE
ATP5G1	613.776	0.467993	0.114394	4.09108	4.29e-05	0.00122135	FALSE
ZNF592	411.72	-0.348197	0.0851531	-4.08907	4.33e-05	0.00122958	FALSE
ZNF101	247.95	0.436726	0.106824	4.08828	4.35e-05	0.00122958	FALSE
LENG8	829.323	-0.482059	0.117913	-4.08826	4.35e-05	0.00122958	FALSE
MADD	485.51	-0.304126	0.0744233	-4.08644	4.38e-05	0.00123478	FALSE
B2M	52349.1	0.420846	0.103062	4.08341	4.44e-05	0.00124777	FALSE
IFNGR2	1200.75	0.274604	0.0672633	4.08252	4.46e-05	0.00124901	FALSE
RNF181	892.225	0.447422	0.109657	4.08018	4.5e-05	0.00125737	FALSE
XYLB	123.229	-0.342853	0.08403	-4.08013	4.5e-05	0.00125737	FALSE
DTX2	165.008	-0.352022	0.0863148	-4.07834	4.54e-05	0.00126114	FALSE
EEF2K	771.672	-0.186689	0.0457774	-4.07819	4.54e-05	0.00126114	FALSE
UQCRC2	1693.68	0.3302	0.0810084	4.07613	4.58e-05	0.00127013	FALSE
PLCG1	609.999	-0.336026	0.0824564	-4.07519	4.6e-05	0.00127296	FALSE
BIRC3	962.578	0.496175	0.121773	4.0746	4.61e-05	0.00127397	FALSE
NT5C3B	454.268	0.392322	0.0963803	4.07056	4.69e-05	0.00129166	FALSE
MYSM1	836.813	-0.290199	0.0713123	-4.06941	4.71e-05	0.00129578	FALSE
SERINC5	662.625	-0.280449	0.0689322	-4.06848	4.73e-05	0.00129867	FALSE
LY86	164.988	0.481213	0.118364	4.06554	4.79e-05	0.00131285	FALSE
DAB2IP	269.564	-0.392301	0.0965368	-4.06374	4.83e-05	0.00131858	FALSE
AP5Z1	244.862	-0.355097	0.0873827	-4.0637	4.83e-05	0.00131858	FALSE
GTF2B	575.667	0.417408	0.102865	4.05784	4.95e-05	0.00134739	FALSE
FAM193B	312.419	-0.383687	0.0945743	-4.05699	4.97e-05	0.00134995	FALSE
MAGT1	3047.45	0.383788	0.094617	4.05622	4.99e-05	0.0013505	FALSE
NPIPA1	421.459	-0.375182	0.0924993	-4.05605	4.99e-05	0.0013505	FALSE
STAG3L3	310.715	-0.340872	0.0840549	-4.05534	5.01e-05	0.0013505	FALSE
CABIN1	620.209	-0.365781	0.0901989	-4.05527	5.01e-05	0.0013505	FALSE
NEDD9	410.624	0.328394	0.0809955	4.05447	5.02e-05	0.00135278	FALSE
FBXL5	2760	0.334164	0.0824352	4.05366	5.04e-05	0.00135516	FALSE
MANBAL	296.33	0.344635	0.0850337	4.05293	5.06e-05	0.00135706	FALSE
SMG1P2	509.835	-0.421872	0.104165	-4.05005	5.12e-05	0.00137148	FALSE
MSR1	1886.21	0.467237	0.115428	4.04787	5.17e-05	0.0013806	FALSE
PHB	1263.78	0.406445	0.100423	4.04732	5.18e-05	0.0013806	FALSE
PRDM11	82.1684	-0.42564	0.105169	-4.0472	5.18e-05	0.0013806	FALSE
TNFSF4	132.781	0.496886	0.122782	4.0469	5.19e-05	0.0013806	FALSE
UVSSA	220.143	-0.322496	0.0797065	-4.04604	5.21e-05	0.00138329	FALSE
DNMT3B	72.8007	-0.403464	0.0997349	-4.04537	5.22e-05	0.00138493	FALSE
ARHGAP32	1591.52	-0.313248	0.0774515	-4.04444	5.24e-05	0.00138805	FALSE
ZNF687	368.264	-0.338543	0.0837245	-4.04354	5.26e-05	0.00139103	FALSE
HIVEP3	220.094	-0.373661	0.0925655	-4.03672	5.42e-05	0.00142724	FALSE
D2HGDH	193.548	-0.438819	0.108747	-4.03524	5.45e-05	0.00143066	FALSE
ADPRM	132.344	0.439044	0.10881	4.03497	5.46e-05	0.00143066	FALSE
FH	610.356	0.268171	0.0664719	4.03436	5.48e-05	0.00143201	FALSE
TPMT	467.424	0.349959	0.0868293	4.03043	5.57e-05	0.00145371	FALSE
EIF3I	2258	0.390389	0.0970416	4.0229	5.75e-05	0.00149676	FALSE
ZNF445	352.336	-0.357534	0.0888775	-4.02278	5.75e-05	0.00149676	FALSE
TMEM101	572.071	0.464199	0.115458	4.0205	5.81e-05	0.00150879	FALSE
DLGAP4	401.41	-0.32591	0.0810859	-4.01932	5.84e-05	0.00150882	FALSE
TP73-AS1	219.422	-0.394011	0.0980712	-4.0176	5.88e-05	0.00151733	FALSE
AUTS2	426.71	-0.380231	0.0946765	-4.01611	5.92e-05	0.00152447	FALSE
CCT8	1399.95	0.282883	0.0704542	4.01514	5.94e-05	0.00152823	FALSE
ZNF415	247.459	0.413544	0.103113	4.01061	6.06e-05	0.00155271	FALSE
PLGLB2	62.8597	-0.479117	0.119644	-4.00451	6.21e-05	0.00158807	FALSE
CDK12	1001.7	-0.342466	0.0855429	-4.00344	6.24e-05	0.00159269	FALSE
PROSER3	55.8887	-0.424459	0.106038	-4.00291	6.26e-05	0.00159363	FALSE
DCAF15	154.045	-0.31182	0.07795	-4.00026	6.33e-05	0.00160883	FALSE
CDAN1	163.917	-0.303651	0.0759148	-3.99989	6.34e-05	0.00160883	FALSE
POLR2G	949.119	0.424725	0.106316	3.99493	6.47e-05	0.00164027	FALSE
ADSL	840.699	0.336774	0.08433	3.99352	6.51e-05	0.00164734	FALSE
YPEL5	1525.57	0.399468	0.100041	3.99305	6.52e-05	0.00164799	FALSE
CALCRL	593.917	0.478484	0.119846	3.9925	6.54e-05	0.00164908	FALSE
SMARCD1	323.966	-0.29185	0.0731313	-3.99077	6.59e-05	0.00165626	FALSE
FAM193A	361.936	-0.25617	0.0641917	-3.99071	6.59e-05	0.00165626	FALSE
C1RL-AS1	116.848	-0.473992	0.11889	-3.98682	6.7e-05	0.00167996	FALSE
MEA1	852.58	0.456783	0.114624	3.98507	6.75e-05	0.00168794	FALSE
SIPA1L3	593.283	-0.353713	0.0887768	-3.9843	6.77e-05	0.0016907	FALSE
RABL2A	145.083	-0.306407	0.0769507	-3.98185	6.84e-05	0.00170545	FALSE
BRF2	314.167	0.302598	0.0760229	3.98035	6.88e-05	0.00171352	FALSE
SMARCE1	1396.07	0.260925	0.0655773	3.97889	6.92e-05	0.00172132	FALSE
PCLO	252.641	-0.447967	0.112597	-3.97848	6.94e-05	0.00172153	FALSE
NPHP4	138.882	-0.42131	0.10607	-3.972	7.13e-05	0.00175972	FALSE
CRYZ	742.33	0.39326	0.0990088	3.97197	7.13e-05	0.00175972	FALSE
MAP3K14	166.492	-0.370694	0.0933325	-3.97175	7.13e-05	0.00175972	FALSE
PRRC2B	1777.03	-0.302388	0.0761945	-3.96863	7.23e-05	0.00177501	FALSE
TFPT	194.598	0.458926	0.115646	3.96838	7.24e-05	0.00177501	FALSE
ULK1	347.204	-0.370058	0.0932563	-3.96819	7.24e-05	0.00177501	FALSE
COQ10B	640.49	0.377485	0.0952202	3.96434	7.36e-05	0.00179541	FALSE
CHD8	1094.92	-0.246204	0.0621578	-3.96095	7.47e-05	0.00180934	FALSE
TBCE	313.459	0.38286	0.0966645	3.96071	7.47e-05	0.00180934	FALSE
UROD	624.28	0.382942	0.0967022	3.96001	7.49e-05	0.00181128	FALSE
RAPH1	851.447	-0.304807	0.0769937	-3.95885	7.53e-05	0.00181728	FALSE
POFUT2	234.22	-0.301126	0.0760714	-3.95847	7.54e-05	0.00181736	FALSE
MAPKAPK5-AS1	282.735	0.479733	0.121219	3.95757	7.57e-05	0.00182139	FALSE
LAMTOR1	1175.31	0.35575	0.0899151	3.95651	7.61e-05	0.00182666	FALSE
PIDD1	107.918	-0.366808	0.0927255	-3.95585	7.63e-05	0.00182666	FALSE
MIR4435-2HG	444.666	0.426398	0.107814	3.95494	7.66e-05	0.00183023	FALSE
TP53I11	446.96	-0.458507	0.115988	-3.95306	7.72e-05	0.00184186	FALSE
HNRNPC	4989.26	0.294136	0.0744503	3.95077	7.79e-05	0.0018567	FALSE
CYB5R4	404.574	0.338162	0.0856388	3.9487	7.86e-05	0.00187001	FALSE
SOGA1	524.828	-0.399973	0.101324	-3.94745	7.9e-05	0.00187214	FALSE
MED12	386.775	-0.385547	0.0976728	-3.94733	7.9e-05	0.00187214	FALSE
ARL8B	1468.76	0.266962	0.067686	3.94412	8.01e-05	0.00189164	FALSE
SPOP	707.854	0.220659	0.0559587	3.94326	8.04e-05	0.00189432	FALSE
IER3IP1	911.684	0.389049	0.0986669	3.94306	8.04e-05	0.00189432	FALSE
RNFT1	393.366	0.324686	0.0823917	3.94075	8.12e-05	0.00190898	FALSE
OBSL1	398.123	-0.368357	0.09348	-3.94049	8.13e-05	0.00190898	FALSE
ITPR3	676.364	-0.344868	0.0875526	-3.93898	8.18e-05	0.00191808	FALSE
GPATCH8	415.869	-0.240578	0.0611228	-3.93598	8.29e-05	0.00193934	FALSE
B3GALNT1	754.622	0.430193	0.109393	3.93254	8.41e-05	0.00195749	FALSE
BTD	322.219	0.311818	0.0793166	3.93131	8.45e-05	0.00195749	FALSE
LLPH	274.91	0.341594	0.0868921	3.93124	8.45e-05	0.00195749	FALSE
PFDN2	196.293	0.433992	0.110396	3.93123	8.45e-05	0.00195749	FALSE
ATXN1L	365.491	-0.292778	0.0745189	-3.92892	8.53e-05	0.00197055	FALSE
AZIN1	4298	0.358852	0.091383	3.9269	8.6e-05	0.00198419	FALSE
PDE4A	93.2112	-0.490291	0.124914	-3.92504	8.67e-05	0.00199661	FALSE
LOC100133315	48.8022	-0.418211	0.106631	-3.92204	8.78e-05	0.00201843	FALSE
AGAP1	458.143	-0.240608	0.0613527	-3.92172	8.79e-05	0.00201843	FALSE
CTDSP2	1441.75	-0.286995	0.0732491	-3.91807	8.93e-05	0.00204414	FALSE
SUPT5H	540.48	-0.270247	0.0689765	-3.91796	8.93e-05	0.00204414	FALSE
ZBTB4	602.004	-0.311989	0.0796595	-3.91653	8.98e-05	0.00205322	FALSE
RUSC1	294.003	-0.331645	0.0847433	-3.91353	9.1e-05	0.0020705	FALSE
TMSB10	18814.7	0.467225	0.119498	3.9099	9.23e-05	0.00209807	FALSE
JRK	342.351	-0.448676	0.114867	-3.90605	9.38e-05	0.00212871	FALSE
CRLF3	397.847	0.304443	0.0779818	3.90402	9.46e-05	0.00214168	FALSE
ARMC1	1062.22	0.398769	0.102159	3.90342	9.48e-05	0.00214168	FALSE
PURA	489.805	-0.27582	0.0706672	-3.90307	9.5e-05	0.00214168	FALSE
IGSF6	244.295	0.412574	0.105707	3.90302	9.5e-05	0.00214168	FALSE
RFC2	522.433	0.350957	0.0899238	3.90283	9.51e-05	0.00214168	FALSE
PCGF3	683.569	-0.267864	0.0686402	-3.90245	9.52e-05	0.00214196	FALSE
ATP5G3	1502.52	0.368675	0.0945129	3.90079	9.59e-05	0.00214894	FALSE
GTF3A	2051.77	0.43737	0.112139	3.90024	9.61e-05	0.00214912	FALSE
LGALS1	4638.13	0.419455	0.107559	3.89978	9.63e-05	0.00215021	FALSE
PKD1P1	595.484	-0.419326	0.107609	-3.89678	9.75e-05	0.00217388	FALSE
TRAPPC10	568.974	-0.204823	0.0525692	-3.89625	9.77e-05	0.00217548	FALSE
FOXN2	563.459	0.322484	0.0827847	3.89545	9.8e-05	0.00217953	FALSE
PSMD6	530.601	0.236379	0.0607055	3.89387	9.87e-05	0.00218197	FALSE
PRKAG1	923.219	0.380409	0.0976978	3.89373	9.87e-05	0.00218197	FALSE
PFDN1	430.171	0.278998	0.0716582	3.89346	9.88e-05	0.00218197	FALSE
AGAP3	352.866	-0.351988	0.0904511	-3.89147	9.96e-05	0.00219292	FALSE
PDCL3	136.355	0.372525	0.0957345	3.89123	9.97e-05	0.00219292	FALSE
SLC25A28	154.685	-0.311063	0.0799398	-3.89122	9.97e-05	0.00219292	FALSE
CDC42BPB	859.104	-0.268263	0.0689633	-3.88994	0.000100269	0.00219717	FALSE
MED24	482.274	-0.331812	0.0853011	-3.88989	0.000100288	0.00219717	FALSE
ASNA1	775.367	0.427766	0.109973	3.88972	0.000100359	0.00219717	FALSE
CTBS	548.994	0.317615	0.0816664	3.88917	0.000100588	0.00219785	FALSE
PTRH2	232.817	0.41891	0.107718	3.88897	0.000100671	0.00219785	FALSE
NOP14-AS1	131.656	-0.378495	0.0974172	-3.8853	0.000102204	0.00222197	FALSE
HIP1R	288.861	-0.397369	0.102416	-3.87997	0.00010447	0.00226639	FALSE
ACOT13	554.447	0.424354	0.109375	3.87981	0.000104538	0.00226639	FALSE
NPEPL1	272.782	-0.336951	0.0868583	-3.87932	0.00010475	0.00226784	FALSE
KRBA1	90.2945	-0.478652	0.123519	-3.87514	0.000106564	0.00230392	FALSE
EMC6	165.774	0.462105	0.119272	3.87439	0.000106893	0.00230782	FALSE
RGS12	258.812	-0.317261	0.0819029	-3.87362	0.00010723	0.00231189	FALSE
USP36	410.035	-0.293537	0.0758015	-3.87244	0.000107751	0.00231877	FALSE
NCOA6	435.389	-0.297428	0.0768105	-3.87223	0.000107846	0.00231877	FALSE
FBXO3	694.039	0.274819	0.0710156	3.86984	0.000108909	0.00233145	FALSE
SLC25A5	2503.84	0.417936	0.108003	3.86968	0.000108977	0.00233145	FALSE
MT1X	236.874	0.445687	0.115178	3.86955	0.000109035	0.00233145	FALSE
PPIL1	669.516	0.443243	0.114579	3.86846	0.000109527	0.00233878	FALSE
IMPA1	328.599	0.309187	0.079949	3.86729	0.000110049	0.00234672	FALSE
ARHGEF10L	362.883	-0.284701	0.0736468	-3.86576	0.000110745	0.00235832	FALSE
ATP5C1	2962.44	0.433502	0.112201	3.86361	0.000111721	0.00236878	FALSE
RASA4	118.318	-0.441227	0.114202	-3.86357	0.00011174	0.00236878	FALSE
PSMC3	691.562	0.258285	0.0668553	3.86335	0.000111844	0.00236878	FALSE
TAF7	1118.61	0.320129	0.0828729	3.8629	0.000112051	0.00236995	FALSE
BLOC1S1	319.464	0.48989	0.126866	3.86147	0.000112706	0.00238056	FALSE
ARHGAP23	113.523	-0.498196	0.129039	-3.86082	0.000113007	0.0023837	FALSE
EXD3	125.988	-0.440808	0.114211	-3.85959	0.000113579	0.00239252	FALSE
SMG6	314.608	-0.342701	0.0888382	-3.85759	0.000114512	0.00240742	FALSE
GJA1	3264.28	0.42577	0.110377	3.85741	0.000114595	0.00240742	FALSE
ARFIP1	684.611	0.29364	0.0761312	3.85702	0.000114777	0.00240778	FALSE
RAN	3021.56	0.407678	0.105706	3.85672	0.000114921	0.00240778	FALSE
LACTB2	346.898	0.444189	0.115187	3.85624	0.000115147	0.00240881	FALSE
CHIC2	217.002	0.369239	0.0957656	3.85565	0.000115423	0.00240881	FALSE
ZBTB45	70.8579	-0.415428	0.107746	-3.85563	0.000115434	0.00240881	FALSE
SEC11A	2032.12	0.418904	0.108659	3.8552	0.000115633	0.00240975	FALSE
ZNF845	445.778	0.292055	0.0758388	3.85099	0.000117639	0.00244828	FALSE
EIF4E	758.076	0.332897	0.0864683	3.84993	0.000118151	0.00245565	FALSE
VTI1B	509.78	0.244721	0.0636107	3.84717	0.000119489	0.00247686	FALSE
ATOX1	605.008	0.404688	0.105289	3.8436	0.000121244	0.00250324	FALSE
RAB9A	322.172	0.358478	0.093313	3.84167	0.000122201	0.00251663	FALSE
TTC14	732.682	-0.327291	0.0851958	-3.84164	0.000122215	0.00251663	FALSE
TNFAIP8	363.637	0.409971	0.106741	3.84079	0.000122638	0.00251964	FALSE
ASCC1	311.242	0.272918	0.0710595	3.8407	0.000122685	0.00251964	FALSE
AGAP9	120.362	-0.45659	0.118927	-3.83926	0.000123407	0.00252944	FALSE
MRPS23	905.837	0.460369	0.119916	3.8391	0.000123486	0.00252944	FALSE
IGHMBP2	119.842	-0.451792	0.11774	-3.83719	0.000124449	0.00254581	FALSE
UBN1	493.792	-0.333094	0.0868322	-3.83606	0.000125022	0.00255418	FALSE
MRPL35	490.329	0.282539	0.0736691	3.83524	0.000125441	0.00255933	FALSE
ESD	765.93	0.215523	0.0562156	3.83386	0.000126148	0.00256529	FALSE
TRPV1	103.42	-0.380842	0.099348	-3.83342	0.000126375	0.00256529	FALSE
CAPN10	139.941	-0.380557	0.0992866	-3.83292	0.000126632	0.00256529	FALSE
KIAA1109	1947.28	-0.277303	0.072395	-3.83042	0.000127927	0.00258642	FALSE
NSA2	1729.08	0.424001	0.110708	3.82992	0.000128183	0.00258824	FALSE
EP300	1238.65	-0.304674	0.0795603	-3.82948	0.000128414	0.00258954	FALSE
CCT2	2225.69	0.351245	0.091747	3.82841	0.000128976	0.00259752	FALSE
LIG4	210.949	0.283058	0.0739685	3.82673	0.000129856	0.00261187	FALSE
DNMT3A	310.681	-0.329501	0.086129	-3.82567	0.000130419	0.0026173	FALSE
CHCHD5	256.732	0.456112	0.119227	3.82559	0.000130462	0.0026173	FALSE
ZNF594	141.767	-0.464542	0.121442	-3.82521	0.000130658	0.00261758	FALSE
SYNJ2	372.899	-0.290386	0.0759193	-3.82493	0.000130812	0.00261758	FALSE
GAK	514.554	-0.277176	0.0724766	-3.82436	0.000131113	0.00261794	FALSE
CAMTA2	203.117	-0.340368	0.0890397	-3.82266	0.000132021	0.00263164	FALSE
MRPS7	917.463	0.404622	0.105934	3.81955	0.000133694	0.00266158	FALSE
KLRA1P	54.0857	-0.44271	0.115944	-3.81829	0.000134378	0.00266605	FALSE
ZNF326	216.769	-0.333181	0.0872613	-3.8182	0.000134431	0.00266605	FALSE
AP5B1	234.717	-0.384787	0.100794	-3.81756	0.00013478	0.00266839	FALSE
COX4I1	2664.26	0.402625	0.105506	3.81612	0.000135567	0.00267294	FALSE
KIAA0754	197.766	-0.451277	0.118259	-3.81599	0.000135636	0.00267294	FALSE
RPL6	11572.5	0.375018	0.0983249	3.81407	0.000136699	0.00269049	FALSE
DDO	38.8886	0.445672	0.116863	3.81363	0.000136939	0.00269181	FALSE
SNX6	2053.91	0.333394	0.0875136	3.80963	0.000139176	0.00272889	FALSE
PLEKHA7	188.258	-0.361444	0.0949065	-3.80842	0.000139857	0.0027388	FALSE
URI1	862.676	0.20971	0.0550706	3.80801	0.000140089	0.00273992	FALSE
VPS33A	325.498	0.223741	0.0587612	3.80763	0.000140303	0.00274065	FALSE
TTLL4	220.615	-0.325999	0.0856275	-3.80718	0.000140562	0.00274227	FALSE
HN1	778.587	0.3011	0.0791151	3.80585	0.000141318	0.00275358	FALSE
HCN3	45.2111	-0.417028	0.109645	-3.80344	0.000142703	0.00277563	FALSE
MYO15B	539.624	-0.451617	0.118746	-3.80322	0.000142826	0.00277563	FALSE
SMG7	509.052	-0.260023	0.0683764	-3.80281	0.000143061	0.00277563	FALSE
ITPKC	268.773	0.326712	0.0859229	3.80239	0.000143306	0.00277563	FALSE
HCCS	190.854	0.298036	0.0783823	3.80233	0.00014334	0.00277563	FALSE
SLC35E2B	875.929	-0.242068	0.0636765	-3.80152	0.00014381	0.00278128	FALSE
KDM5C	1076.42	-0.295548	0.0777555	-3.80099	0.000144121	0.00278385	FALSE
ACTR10	823.748	0.330269	0.0869145	3.79994	0.000144733	0.0027922	FALSE
FABP3	138.876	0.486275	0.128018	3.79848	0.000145586	0.00280519	FALSE
PMS2CL	120.204	-0.293145	0.0772537	-3.79458	0.000147896	0.0028389	FALSE
PXN	455.673	-0.343114	0.0904391	-3.79387	0.000148316	0.0028389	FALSE
PYGB	780.713	-0.32152	0.0847477	-3.79385	0.000148329	0.0028389	FALSE
ATG4A	207.821	0.299577	0.0789673	3.79368	0.000148428	0.0028389	FALSE
SMTN	236.75	-0.410445	0.108212	-3.79297	0.000148854	0.00284355	FALSE
SREK1IP1	552.878	0.396695	0.104598	3.79256	0.000149105	0.00284437	FALSE
SLC5A3	1184.64	-0.332675	0.0877241	-3.79229	0.000149262	0.00284437	FALSE
ARAP1	761.621	-0.351539	0.0927484	-3.79025	0.000150496	0.00285903	FALSE
NPRL3	208.052	-0.349034	0.0920987	-3.78978	0.000150779	0.00285903	FALSE
COA4	558.229	0.385854	0.101818	3.78966	0.000150852	0.00285903	FALSE
BCR	383.945	-0.335552	0.0885476	-3.7895	0.000150949	0.00285903	FALSE
ATP5L	2607.07	0.488847	0.129014	3.7891	0.000151196	0.00286026	FALSE
TP53RK	645.286	0.325959	0.0860523	3.78792	0.000151916	0.00286691	FALSE
RUFY3	596.811	-0.302055	0.0797976	-3.78526	0.000153547	0.00289069	FALSE
SDHB	711.619	0.298881	0.0789987	3.78337	0.00015472	0.00290926	FALSE
SVIP	561.091	0.385979	0.102061	3.78186	0.00015566	0.00291912	FALSE
SNRPF	290.747	0.378586	0.100107	3.78182	0.000155685	0.00291912	FALSE
RBM19	266.3	-0.33197	0.0877927	-3.78129	0.000156019	0.00291912	FALSE
SAR1A	1740.55	0.200071	0.0529152	3.78096	0.000156222	0.00291912	FALSE
TREM2	329.66	0.435423	0.115162	3.78096	0.000156224	0.00291912	FALSE
CCDC97	172.389	-0.320961	0.0849059	-3.78019	0.000156708	0.00292196	FALSE
DNASE1	87.9993	-0.398204	0.105372	-3.77902	0.000157447	0.00292918	FALSE
KHSRP	427.617	-0.306901	0.0812126	-3.77898	0.000157471	0.00292918	FALSE
SPCS2	837.846	0.351745	0.0931222	3.77724	0.000158577	0.00294473	FALSE
ANAPC2	203.541	-0.359402	0.0951538	-3.77707	0.000158685	0.00294473	FALSE
IPW	227.583	-0.407503	0.107911	-3.77629	0.000159179	0.00294727	FALSE
CMSS1	293.838	0.356307	0.0943544	3.77626	0.0001592	0.00294727	FALSE
DTNB	212.683	-0.350113	0.0927309	-3.77559	0.000159632	0.00295178	FALSE
TAF1C	243.886	-0.397324	0.105262	-3.77461	0.000160259	0.00295986	FALSE
PHF12	412.578	-0.265546	0.0704236	-3.7707	0.000162793	0.00300255	FALSE
ZNF627	925.404	0.444524	0.117925	3.76953	0.000163554	0.00300925	FALSE
CCDC14	488.614	-0.307213	0.0815039	-3.7693	0.000163705	0.00300925	FALSE
PRRC2C	2004.45	-0.305887	0.081161	-3.76889	0.000163974	0.00301063	FALSE
LOC100129550	83.8735	-0.40535	0.107626	-3.76629	0.00016569	0.00303499	FALSE
ZNF514	209.829	-0.313978	0.0834032	-3.76458	0.000166829	0.00305227	FALSE
SNX33	209.577	-0.371664	0.0987854	-3.76234	0.000168331	0.00307614	FALSE
NCOR2	986.252	-0.400619	0.10665	-3.75639	0.000172385	0.00314285	FALSE
ADCY9	386.106	-0.35757	0.0952136	-3.75545	0.000173029	0.00315091	FALSE
MTX2	313.141	0.312038	0.083126	3.7538	0.000174173	0.00316804	FALSE
CRYL1	285.728	0.388872	0.10362	3.75287	0.000174825	0.00317249	FALSE
BST2	1510.36	0.399298	0.106455	3.75087	0.000176225	0.00318887	FALSE
LAMTOR4	1518.7	0.493055	0.131451	3.75086	0.000176227	0.00318887	FALSE
BCAR1	304.689	-0.37914	0.101089	-3.75058	0.000176428	0.00318887	FALSE
MRPS15	908.025	0.484054	0.129077	3.75013	0.000176744	0.00318887	FALSE
KDM2B	320.509	-0.256961	0.0685213	-3.75009	0.000176768	0.00318887	FALSE
ITGB1BP1	587.213	0.334124	0.0891039	3.74983	0.000176955	0.00318887	FALSE
PTP4A1	1404.31	0.348944	0.0931275	3.74695	0.000179001	0.00321829	FALSE
POLG	471.275	-0.289522	0.0772751	-3.74663	0.000179224	0.00321861	FALSE
ANXA4	831.053	0.301714	0.0805769	3.74442	0.000180807	0.00323957	FALSE
EIF2S2	1231.1	0.28578	0.0763399	3.74352	0.000181457	0.00324748	FALSE
SHROOM1	182.409	-0.483896	0.1293	-3.74242	0.000182253	0.00325413	FALSE
FAM204A	977.658	0.413108	0.110398	3.74198	0.000182579	0.00325413	FALSE
DNMT1	613.089	-0.25845	0.0690715	-3.74177	0.000182726	0.00325413	FALSE
LOC100129034	352.524	-0.383336	0.102452	-3.7416	0.000182849	0.00325413	FALSE
CHMP2A	488.641	0.258002	0.0689554	3.74157	0.000182873	0.00325413	FALSE
RAB11A	1898.7	0.300435	0.0803107	3.7409	0.00018336	0.00325909	FALSE
ARHGEF19	147.301	-0.350254	0.0936543	-3.73985	0.000184127	0.00326899	FALSE
PASK	186.045	-0.330398	0.0883592	-3.73926	0.00018456	0.00327295	FALSE
RPL29	12139.8	0.470831	0.125939	3.73857	0.000185072	0.0032783	FALSE
NSMCE1	496.467	0.345438	0.0924299	3.73729	0.000186012	0.00329122	FALSE
EIF1	2315.88	0.330701	0.088539	3.7351	0.000187644	0.00331631	FALSE
SEMA4D	342.016	-0.353189	0.0945974	-3.73361	0.000188757	0.00333221	FALSE
ARFGAP1	573.231	-0.326089	0.0873582	-3.73278	0.000189375	0.00333848	FALSE
ZSWIM8	571.659	-0.316652	0.084835	-3.73256	0.00018954	0.00333848	FALSE
DHX34	295.765	-0.230768	0.0618547	-3.73081	0.000190865	0.00335802	FALSE
RNF41	750.248	0.268814	0.0720797	3.7294	0.000191937	0.00337308	FALSE
CHCHD2	4773.33	0.444064	0.11912	3.72788	0.000193094	0.00338413	FALSE
IFT172	280.005	-0.288291	0.0773387	-3.72764	0.000193283	0.00338413	FALSE
NBPF12	236.715	-0.33932	0.091031	-3.72752	0.00019337	0.00338413	FALSE
DDX11	207.411	-0.419669	0.112589	-3.72744	0.000193435	0.00338413	FALSE
EAPP	742.858	0.390738	0.104843	3.72687	0.000193871	0.00338797	FALSE
HTATIP2	370.749	0.438002	0.117577	3.72523	0.000195137	0.00340245	FALSE
TTC31	172.709	-0.299111	0.0803201	-3.72399	0.000196097	0.00341537	FALSE
RNF168	344.564	-0.286514	0.0769444	-3.72365	0.000196365	0.00341622	FALSE
ABCC10	202.33	-0.352005	0.0945554	-3.72274	0.000197071	0.00342469	FALSE
TTC22	30.125	-0.475945	0.127861	-3.72236	0.000197367	0.00342601	FALSE
PSMB5	957.456	0.313717	0.0843498	3.71924	0.000199821	0.0034609	FALSE
C11orf58	2190.55	0.286057	0.0769345	3.71819	0.000200656	0.0034715	FALSE
CCNDBP1	597.446	0.3147	0.0846682	3.71686	0.00020171	0.00348587	FALSE
OST4	2381.04	0.3974	0.106933	3.71635	0.000202125	0.00348918	FALSE
FKBP3	670.074	0.346139	0.0931676	3.71523	0.00020302	0.00349627	FALSE
SNX4	556.885	0.237625	0.0639635	3.715	0.000203201	0.00349627	FALSE
GPX8	717.293	0.378567	0.101902	3.71499	0.000203209	0.00349627	FALSE
PRDM10	148.313	-0.270325	0.0727843	-3.71406	0.000203964	0.00350539	FALSE
HIST1H2BC	2435.77	0.467115	0.125824	3.71245	0.000205265	0.00351998	FALSE
ZKSCAN8	374.558	-0.269174	0.0725306	-3.71118	0.000206297	0.00353379	FALSE
PCDHGC3	138.654	-0.473998	0.12779	-3.70919	0.000207921	0.00355641	FALSE
NUDT5	447.163	0.319886	0.0862484	3.7089	0.000208165	0.00355641	FALSE
SIN3B	354.032	-0.33051	0.0891195	-3.70862	0.000208396	0.00355641	FALSE
ZMIZ1	962.366	-0.374794	0.101079	-3.70794	0.000208952	0.00355641	FALSE
CENPJ	120.037	-0.323265	0.0871882	-3.70767	0.000209175	0.00355641	FALSE
PPIC	496.821	0.34438	0.0928842	3.70762	0.000209214	0.00355641	FALSE
BRD9	255.505	-0.278903	0.075235	-3.70709	0.000209657	0.00356006	FALSE
EPHB3	382.613	-0.344164	0.0928555	-3.70645	0.000210187	0.00356517	FALSE
KDM6B	195.625	-0.405382	0.109393	-3.70574	0.000210776	0.00357053	FALSE
KSR1	111.461	-0.442853	0.119512	-3.70551	0.000210969	0.00357053	FALSE
CEP170B	329.783	-0.416581	0.112436	-3.70505	0.000211351	0.00357053	FALSE
PPA1	2478.59	0.39766	0.107338	3.70473	0.000211612	0.00357053	FALSE
NPAS2	95.4329	-0.426824	0.115212	-3.70469	0.000211648	0.00357053	FALSE
COX6B1	1267.25	0.346483	0.093543	3.704	0.000212229	0.00357646	FALSE
TXNDC15	1083.56	0.292721	0.0790495	3.70301	0.00021306	0.00358658	FALSE
CHMP5	1646.19	0.43689	0.118033	3.70142	0.000214397	0.00360131	FALSE
DNMBP	268.19	-0.350666	0.0947571	-3.70068	0.000215021	0.00360404	FALSE
ANKS1A	322.821	-0.273026	0.0737895	-3.70006	0.000215547	0.00360684	FALSE
MED15	302.028	-0.408849	0.110501	-3.69994	0.000215652	0.00360684	FALSE
TYW3	336.235	0.257047	0.0695168	3.69763	0.000217624	0.00363204	FALSE
TRAPPC9	532.405	-0.277326	0.0750367	-3.69587	0.000219131	0.00365328	FALSE
FAM174A	192.014	0.347841	0.0941256	3.6955	0.000219455	0.00365432	FALSE
USP34	2300.99	-0.235058	0.0636108	-3.69526	0.000219662	0.00365432	FALSE
MORN1	83.5208	-0.443517	0.12005	-3.69443	0.00022038	0.00366234	FALSE
ARHGEF2	648.801	-0.338648	0.0916846	-3.69362	0.000221082	0.0036701	FALSE
ACIN1	946.228	-0.300112	0.0812712	-3.69273	0.00022186	0.00367911	FALSE
ZNF764	112.29	-0.315205	0.0853785	-3.69185	0.000222628	0.00368791	FALSE
EIF3M	2306.63	0.359662	0.0974459	3.69089	0.000223472	0.00369797	FALSE
SEMA6C	65.7608	-0.407754	0.110498	-3.69014	0.000224128	0.00370489	FALSE
DYNLT1	1232.96	0.456014	0.123672	3.6873	0.000226647	0.00374255	FALSE
HNMT	1084.14	0.361572	0.0980769	3.68662	0.00022725	0.00374628	FALSE
SNRNP27	346.183	0.315975	0.0857111	3.68651	0.000227353	0.00374628	FALSE
NDUFS6	302.903	0.385292	0.10456	3.6849	0.000228797	0.00376462	FALSE
DNM1	171.873	-0.474729	0.128849	-3.68437	0.000229272	0.00376462	FALSE
CCDC90B	792.748	0.410115	0.111315	3.68428	0.00022935	0.00376462	FALSE
MAPKAPK3	475.561	0.232228	0.0630338	3.68419	0.000229432	0.00376462	FALSE
HIST1H4H	1775.61	0.47198	0.128222	3.68095	0.00023237	0.00380882	FALSE
SH3PXD2B	656.091	-0.375212	0.101967	-3.67976	0.000233453	0.00382255	FALSE
APOL4	159.089	0.40995	0.111415	3.67949	0.000233704	0.00382265	FALSE
ZFYVE28	92.5984	-0.359043	0.0975996	-3.67873	0.000234396	0.00382995	FALSE
TGFBRAP1	198.838	-0.279864	0.0761291	-3.67618	0.000236754	0.00386059	FALSE
ZNF567	210.658	0.316921	0.0862097	3.67616	0.000236767	0.00386059	FALSE
TRUB2	506.354	0.384397	0.104588	3.67536	0.000237517	0.00386806	FALSE
TSPAN31	717.714	0.368192	0.100186	3.67508	0.000237773	0.00386806	FALSE
CFAP44	374.164	-0.384038	0.104511	-3.6746	0.000238218	0.00386806	FALSE
ATG16L2	249.277	-0.416806	0.113447	-3.674	0.000238779	0.00387314	FALSE
TRIM56	207.486	-0.428725	0.116703	-3.67364	0.000239123	0.00387469	FALSE
TRAM1	4008.42	0.310682	0.0845792	3.67327	0.000239464	0.00387618	FALSE
RAB11B	222.727	-0.288554	0.0785863	-3.67181	0.000240842	0.00389445	FALSE
ABCC5	990.353	-0.397968	0.108409	-3.67098	0.000241618	0.00390294	FALSE
CNBP	3263.92	0.263849	0.0719175	3.66877	0.000243718	0.0039272	FALSE
FAM120C	199.077	-0.292743	0.0798013	-3.6684	0.000244074	0.0039272	FALSE
TUG1	1323.52	-0.330264	0.0900298	-3.66838	0.00024409	0.0039272	FALSE
SAMD4B	310.642	-0.387129	0.105582	-3.66662	0.000245779	0.00394969	FALSE
INTS1	653.663	-0.327991	0.089483	-3.66541	0.000246946	0.00396174	FALSE
KLHL25	92.4468	-0.352044	0.0961036	-3.66317	0.000249112	0.00398951	FALSE
CIR1	261.777	0.268252	0.073233	3.663	0.00024928	0.00398951	FALSE
GMEB2	154.473	-0.275725	0.0752952	-3.66191	0.000250337	0.00400232	FALSE
MAGED2	5903.83	0.374929	0.102417	3.66083	0.000251404	0.00401525	FALSE
MTCH2	1118.4	0.304814	0.0832721	3.66046	0.000251764	0.00401636	FALSE
NUP37	373.627	0.349604	0.0955258	3.65979	0.000252421	0.00401914	FALSE
TCF20	487.123	-0.288535	0.0788474	-3.65942	0.000252791	0.00402092	FALSE
NACA	6151.91	0.311109	0.0850269	3.65894	0.000253257	0.00402423	FALSE
TTLL5	334.509	-0.2379	0.0650418	-3.65765	0.000254538	0.00404047	FALSE
PLXNA3	435.219	-0.376806	0.103083	-3.65535	0.000256831	0.00407271	FALSE
ZNF862	254.382	-0.338929	0.0927438	-3.65447	0.000257713	0.00408255	FALSE
NPM1	9206.83	0.379419	0.103844	3.65373	0.000258462	0.00409026	FALSE
UBB	7016.7	0.365279	0.100006	3.65256	0.000259642	0.00410476	FALSE
TATDN2	316.954	-0.236193	0.0646701	-3.65227	0.000259934	0.00410521	FALSE
POP4	345.016	0.320609	0.0878076	3.65126	0.000260953	0.00411715	FALSE
MED22	250.669	-0.33992	0.0931211	-3.6503	0.000261936	0.00412431	FALSE
UFC1	1269.72	0.360914	0.0988814	3.64997	0.000262268	0.00412536	FALSE
RPL8	17167.1	0.466905	0.127934	3.64959	0.00026266	0.00412736	FALSE
ZNF275	169.592	-0.316498	0.0867391	-3.64885	0.000263417	0.00413509	FALSE
RPLP1	14956.6	0.468847	0.128511	3.6483	0.000263983	0.0041398	FALSE
NEDD8	824.226	0.407277	0.111661	3.64744	0.000264867	0.0041495	FALSE
CMIP	225.082	-0.353406	0.0969518	-3.64518	0.000267208	0.00417884	FALSE
BAG1	1058.91	0.435636	0.119512	3.64511	0.000267277	0.00417884	FALSE
TOM1L2	353.549	-0.267548	0.073433	-3.64343	0.000269025	0.00419784	FALSE
BFAR	890.043	0.298797	0.0820207	3.64294	0.000269537	0.00419784	FALSE
LOC644656	53.533	-0.472223	0.129628	-3.64291	0.000269569	0.00419784	FALSE
DNTTIP1	199.392	0.248015	0.0681116	3.6413	0.000271262	0.00422	FALSE
EIF4A3	860.009	0.264556	0.072687	3.63967	0.000272993	0.00423424	FALSE
BTBD1	1047.54	0.256176	0.0703844	3.63967	0.000272993	0.00423424	FALSE
DCAF13	832.95	0.358962	0.0986533	3.63862	0.0002741	0.0042454	FALSE
TMEM201	88.7005	-0.38775	0.106569	-3.63848	0.000274257	0.0042454	FALSE
IL18BP	61.0104	-0.445882	0.122557	-3.63816	0.000274596	0.00424642	FALSE
GLTSCR1L	360.194	-0.292108	0.0803024	-3.6376	0.00027519	0.0042514	FALSE
MCC	369.288	-0.296822	0.0816086	-3.63714	0.000275677	0.00425471	FALSE
MINK1	418.567	-0.330987	0.0910287	-3.63607	0.000276833	0.00426832	FALSE
GFM2	507.015	0.253416	0.0697154	3.63501	0.00027797	0.00427868	FALSE
WDR12	266.767	0.305646	0.0840934	3.63461	0.000278404	0.00427868	FALSE
LMF1	169.414	-0.260444	0.0716602	-3.63443	0.000278599	0.00427868	FALSE
RFX2	44.7523	-0.451705	0.124285	-3.63442	0.000278603	0.00427868	FALSE
AIMP1	623.804	0.335353	0.0923015	3.63324	0.000279889	0.0042942	FALSE
NR2C2	742.99	-0.217205	0.059791	-3.63275	0.000280422	0.00429814	FALSE
SLC6A8	190.391	-0.402282	0.110752	-3.63229	0.000280921	0.00430156	FALSE
TSNAX	1003.01	0.402553	0.110848	3.63157	0.000281702	0.00430929	FALSE
C1orf50	150.722	0.424695	0.116956	3.63123	0.00028207	0.00431069	FALSE
MRS2	736.971	0.334573	0.0921965	3.62892	0.000284614	0.00434531	FALSE
MRPL52	525.838	0.415131	0.114408	3.62853	0.000285041	0.00434757	FALSE
ANKRD11	474.707	-0.331145	0.0913205	-3.62619	0.000287635	0.00437953	FALSE
OCIAD1	1377.4	0.316467	0.087274	3.62613	0.000287698	0.00437953	FALSE
CTAGE9	32.2713	-0.458118	0.126358	-3.62555	0.000288346	0.00438297	FALSE
ZC3H15	847.736	0.237982	0.0656426	3.62543	0.000288486	0.00438297	FALSE
FZR1	268.147	-0.304359	0.083958	-3.62513	0.000288813	0.00438366	FALSE
RPL23A	13295.8	0.37624	0.103796	3.62479	0.000289201	0.00438501	FALSE
SBF2	587.283	-0.259416	0.071572	-3.62455	0.000289464	0.00438501	FALSE
ARID3B	66.4748	-0.413104	0.113989	-3.62408	0.000289988	0.00438867	FALSE
MPLKIP	188.06	0.311427	0.085946	3.62352	0.000290622	0.004394	FALSE
FAM156B	73.335	-0.478933	0.132259	-3.62117	0.00029327	0.00442974	FALSE
UBR4	2331.18	-0.262521	0.0725435	-3.61881	0.000295964	0.00446289	FALSE
KIAA0556	415.464	-0.311313	0.0860335	-3.61851	0.0002963	0.00446289	FALSE
PRPSAP2	320.961	0.287616	0.0794849	3.61849	0.000296324	0.00446289	FALSE
SCAMP4	232.416	-0.403049	0.111429	-3.61709	0.000297934	0.00448282	FALSE
NDUFS5	1160.33	0.374099	0.103445	3.61642	0.000298711	0.00449017	FALSE
DNAH1	227.312	-0.442684	0.122444	-3.6154	0.00029989	0.00450354	FALSE
NTPCR	620.603	0.41662	0.115275	3.61414	0.000301344	0.00452018	FALSE
PHYH	398.31	0.405038	0.112077	3.61394	0.000301577	0.00452018	FALSE
OLFML2A	227.29	-0.364877	0.100995	-3.61282	0.000302888	0.00453546	FALSE
SSR4	4149.2	0.462714	0.128096	3.61223	0.000303572	0.00454134	FALSE
SALL2	106.273	-0.371187	0.102801	-3.61074	0.00030533	0.00456169	FALSE
NBR2	62.693	-0.301511	0.0835076	-3.61058	0.000305517	0.00456169	FALSE
PPP1R12B	511.267	-0.290187	0.0803774	-3.61031	0.000305835	0.00456206	FALSE
STK25	459.382	-0.292019	0.0808925	-3.60997	0.000306234	0.00456365	FALSE
ZDHHC11	60.9472	-0.464735	0.128746	-3.6097	0.000306547	0.00456395	FALSE
MGRN1	497.661	-0.274704	0.0761239	-3.60864	0.000307807	0.00457834	FALSE
ARVCF	157.953	-0.33526	0.0929206	-3.60803	0.000308535	0.0045833	FALSE
UPP1	124.08	0.420075	0.116433	3.60786	0.000308729	0.0045833	FALSE
HSBP1	2974.03	0.430109	0.119285	3.60572	0.00031129	0.0046054	FALSE
TMEM14C	2425.19	0.407171	0.112926	3.60563	0.000311399	0.0046054	FALSE
XRRA1	238.251	-0.270929	0.0751747	-3.604	0.000313358	0.00462998	FALSE
UBA3	1038.52	0.313297	0.0869363	3.60375	0.000313657	0.00463	FALSE
RPSA	22484.3	0.497127	0.137967	3.60322	0.000314303	0.00463515	FALSE
SGCE	335.071	0.376252	0.104461	3.60183	0.000315983	0.00465055	FALSE
FAAP100	367.82	-0.341623	0.0948522	-3.60164	0.000316216	0.00465055	FALSE
VPS13B	1762.34	-0.244715	0.067946	-3.60162	0.000316242	0.00465055	FALSE
OCIAD2	382.593	0.457434	0.127026	3.6011	0.00031687	0.00465539	FALSE
STOM	2631.05	0.33837	0.0940022	3.5996	0.000318712	0.00467804	FALSE
UQCRH	2596.96	0.476606	0.132432	3.59887	0.000319602	0.0046867	FALSE
TNPO2	529.066	-0.279037	0.0775614	-3.59763	0.000321134	0.00470474	FALSE
KBTBD8	94.9156	0.439354	0.122187	3.59574	0.000323473	0.00473454	FALSE
NAA10	578.622	0.303649	0.0844653	3.59495	0.000324453	0.00474445	FALSE
RAB32	662.118	0.447308	0.124453	3.59418	0.000325421	0.00475413	FALSE
ETFA	1032.31	0.37159	0.103403	3.59361	0.000326126	0.00475997	FALSE
ELK4	1060.83	-0.288133	0.0801911	-3.59308	0.000326787	0.00476246	FALSE
ZNF589	125.581	-0.368879	0.102666	-3.59299	0.000326907	0.00476246	FALSE
EIF4E2	698.052	0.30602	0.0851864	3.59236	0.000327701	0.00476957	FALSE
LINC00467	166.083	0.468918	0.130575	3.59118	0.00032919	0.00478231	FALSE
CBX3	3693.08	0.367683	0.102416	3.59011	0.000330541	0.00479746	FALSE
ELP4	168.621	0.25895	0.0721364	3.58973	0.000331023	0.00479999	FALSE
MMADHC	1372.98	0.313514	0.0873441	3.58941	0.000331425	0.00480135	FALSE
DPH5	487.915	0.412342	0.114926	3.58788	0.000333374	0.00482062	FALSE
KIAA0391	555.455	0.219177	0.0611171	3.58618	0.000335556	0.0048475	FALSE
GSTO1	2053.8	0.449693	0.125419	3.58553	0.00033639	0.0048475	FALSE
PSME1	2378.88	0.374811	0.104536	3.58547	0.000336476	0.0048475	FALSE
COMMD9	361.357	0.245775	0.0685632	3.58465	0.000337534	0.00485824	FALSE
LINC00339	211.214	0.32995	0.0920698	3.58369	0.000338774	0.00486105	FALSE
MRPL44	420.72	0.361237	0.100805	3.58353	0.000338976	0.00486105	FALSE
PGM2	492.467	0.259841	0.0725347	3.5823	0.000340584	0.00487578	FALSE
MRTO4	603.711	0.382294	0.106719	3.58226	0.000340629	0.00487578	FALSE
MMD	366.824	0.318153	0.0888258	3.58176	0.000341284	0.00488067	FALSE
SNX3	1863.86	0.340992	0.095228	3.58079	0.000342555	0.00489436	FALSE
JKAMP	796.768	0.293303	0.0819404	3.57947	0.000344291	0.00491016	FALSE
REEP5	2269.45	0.347816	0.0971884	3.57878	0.000345207	0.00491647	FALSE
TONSL	105.61	-0.426641	0.119218	-3.57866	0.000345364	0.00491647	FALSE
LOC642846	87.6494	-0.423025	0.118311	-3.57554	0.000349512	0.00497098	FALSE
LOC646214	60.664	-0.442755	0.123845	-3.57507	0.000350138	0.00497535	FALSE
SH3RF2	36.1583	-0.472749	0.132312	-3.57299	0.000352931	0.00500591	FALSE
SUCLG2	843.957	0.270174	0.0756241	3.57259	0.000353466	0.00500894	FALSE
SNRPB2	867.895	0.362645	0.101572	3.57032	0.000356549	0.00504803	FALSE
PCNX3	470.993	-0.335644	0.0940411	-3.56912	0.000358188	0.0050628	FALSE
C1GALT1C1	518.783	0.338203	0.0947593	3.56908	0.000358242	0.0050628	FALSE
DRG1	707.39	0.328002	0.0920372	3.5638	0.000365526	0.00516107	FALSE
LOC100129917	97.544	-0.492778	0.13832	-3.5626	0.000367203	0.00518006	FALSE
GTF2H1	747.014	0.2731	0.0766861	3.56127	0.000369063	0.00520159	FALSE
SFT2D1	448.515	0.343239	0.0963922	3.56086	0.000369646	0.0052051	FALSE
ZCCHC17	742.283	0.43595	0.122463	3.55985	0.000371065	0.00521826	FALSE
PSMD8	1511.33	0.374944	0.105365	3.55854	0.000372917	0.00523696	FALSE
TBC1D2B	676.762	-0.333608	0.0937621	-3.55803	0.000373646	0.00524115	FALSE
LOC388692	225.347	-0.497967	0.139965	-3.55779	0.000373989	0.00524115	FALSE
PABPN1	126.085	-0.382388	0.107486	-3.55754	0.000374338	0.00524115	FALSE
CETN3	211.994	0.424166	0.119235	3.55739	0.00037456	0.00524115	FALSE
TAPT1-AS1	47.7082	-0.489397	0.137715	-3.5537	0.000379856	0.00531048	FALSE
TECPR1	181.795	-0.406054	0.114285	-3.553	0.000380858	0.00531973	FALSE
MRPL34	433.474	0.396831	0.111775	3.55025	0.000384862	0.00537084	FALSE
DGCR8	267.766	-0.324137	0.0913083	-3.54992	0.000385346	0.00537279	FALSE
OTUD7B	532.165	-0.337612	0.0951303	-3.54895	0.000386775	0.00538128	FALSE
GIMAP2	312.426	0.445668	0.125581	3.54886	0.000386901	0.00538128	FALSE
SH2B1	309.47	-0.37878	0.106741	-3.54859	0.000387295	0.00538128	FALSE
SHOC2	1342.3	0.284533	0.0801826	3.54857	0.000387336	0.00538128	FALSE
SUMO2	2823.09	0.254423	0.0717088	3.54801	0.000388154	0.00538784	FALSE
YIPF6	1163.49	0.301569	0.0850061	3.54762	0.00038873	0.00539103	FALSE
PHYKPL	299.997	-0.320903	0.0904634	-3.54733	0.000389159	0.00539218	FALSE
GSKIP	845.335	0.440305	0.124138	3.54689	0.000389806	0.0053932	FALSE
NDUFA2	1234.19	0.473394	0.13347	3.54681	0.000389924	0.0053932	FALSE
AXIN1	354.983	-0.261677	0.0738302	-3.5443	0.000393653	0.00543664	FALSE
EMC4	764.411	0.317114	0.0894889	3.54361	0.000394686	0.00544457	FALSE
C1orf27	713.01	0.250139	0.0705973	3.54317	0.000395342	0.00544879	FALSE
PIP5K1C	308.703	-0.334493	0.0944225	-3.54251	0.000396333	0.00545764	FALSE
RBBP6	650.788	-0.216557	0.061164	-3.5406	0.000399211	0.00549226	FALSE
PLCB3	301.247	-0.273385	0.077219	-3.54038	0.000399553	0.00549226	FALSE
JMJD7	61.4001	-0.476775	0.134701	-3.53952	0.000400859	0.00550145	FALSE
NDUFA9	981.002	0.343101	0.0969357	3.53947	0.000400927	0.00550145	FALSE
POU6F1	57.0115	-0.455213	0.128622	-3.53915	0.000401419	0.00550336	FALSE
NFATC2IP	333.711	-0.266764	0.0753826	-3.53879	0.00040196	0.00550594	FALSE
GIT1	328.138	-0.287703	0.0813577	-3.53627	0.000405822	0.00555395	FALSE
MDM4	1507.69	-0.249282	0.0705642	-3.5327	0.000411336	0.00561955	FALSE
C19orf53	875.377	0.386302	0.109372	3.532	0.000412426	0.0056295	FALSE
PDHB	748.284	0.302481	0.0856602	3.53117	0.00041372	0.00564223	FALSE
ELP2	2385.84	0.238545	0.0675903	3.52928	0.000416697	0.00567786	FALSE
RECQL	861.19	0.290245	0.0822504	3.5288	0.000417448	0.00567919	FALSE
TRPV4	38.2048	-0.464334	0.131586	-3.52875	0.000417523	0.00567919	FALSE
NIN	969.85	-0.265008	0.0751339	-3.52715	0.00042006	0.00570453	FALSE
FAN1	447.795	-0.180348	0.0511319	-3.52711	0.000420118	0.00570453	FALSE
ZC3H11A	2340.17	-0.224493	0.0636595	-3.52646	0.000421163	0.00570633	FALSE
TBC1D24	309.676	-0.359156	0.101847	-3.52644	0.000421186	0.00570633	FALSE
RAB20	171.497	0.407598	0.115589	3.52625	0.000421483	0.00570633	FALSE
C15orf57	313.039	0.396729	0.112552	3.52484	0.000423746	0.00572884	FALSE
PITPNM3	30.1384	-0.478621	0.135841	-3.52339	0.000426058	0.0057551	FALSE
RPL28	3941.52	0.35494	0.100802	3.52115	0.000429682	0.00579402	FALSE
IFI35	436.55	0.367057	0.10435	3.51755	0.000435552	0.00585016	FALSE
SDHAP3	102.093	-0.339279	0.0964546	-3.5175	0.000435635	0.00585016	FALSE
FAM117A	69.7107	-0.379875	0.107996	-3.5175	0.000435635	0.00585016	FALSE
PATZ1	402.843	-0.284213	0.0808009	-3.51745	0.000435722	0.00585016	FALSE
TBCA	1014.64	0.443067	0.125986	3.51681	0.000436767	0.00585914	FALSE
R3HDM2	454.218	-0.237576	0.067572	-3.5159	0.000438274	0.00586775	FALSE
PPCS	1000.21	0.37213	0.105847	3.51574	0.000438538	0.00586775	FALSE
SETD4	204.921	-0.266379	0.075773	-3.51549	0.000438938	0.00586807	FALSE
ARMC10	787.493	0.309968	0.0881967	3.5145	0.000440577	0.00588493	FALSE
CCDC183-AS1	42.2537	-0.461117	0.131222	-3.51403	0.000441357	0.00588863	FALSE
SLC25A37	290.105	-0.411828	0.1172	-3.51388	0.00044161	0.00588863	FALSE
PCDHGA10	60.7799	-0.466165	0.132692	-3.51315	0.00044283	0.00589986	FALSE
ZGPAT	107.847	-0.431929	0.12298	-3.5122	0.000444413	0.00591589	FALSE
ACAT2	360.465	0.329132	0.0937448	3.51094	0.000446525	0.00593721	FALSE
STX16	656.453	-0.29866	0.0851479	-3.50754	0.00045227	0.0060051	FALSE
UFD1L	578.661	0.287868	0.0821009	3.50627	0.000454427	0.00601992	FALSE
PTPRU	262.044	-0.382411	0.109067	-3.5062	0.000454553	0.00601992	FALSE
DZIP1L	68.2754	-0.483534	0.137917	-3.50598	0.000454931	0.00601992	FALSE
SPG21	756.411	0.168762	0.0481602	3.50418	0.000458022	0.00605151	FALSE
EDRF1	384.171	-0.213295	0.0608696	-3.50413	0.000458095	0.00605151	FALSE
TNRC6A	671.094	-0.302518	0.0863487	-3.50345	0.000459273	0.00606194	FALSE
FIZ1	58.9407	-0.330536	0.0944534	-3.49946	0.000466195	0.00614751	FALSE
PACS2	466.089	-0.326271	0.0932646	-3.49833	0.000468176	0.00616379	FALSE
POLRMT	213.342	-0.331021	0.094718	-3.49481	0.000474398	0.00622992	FALSE
FAM103A1	247.445	0.380348	0.108856	3.49405	0.000475749	0.0062424	FALSE
FAM219A	124.156	-0.353234	0.101114	-3.49343	0.00047686	0.00624946	FALSE
SSPO	88.7142	-0.493864	0.141432	-3.49188	0.000479628	0.00627745	FALSE
ANKZF1	276.84	-0.264886	0.0759097	-3.48949	0.000483941	0.00632858	FALSE
ANKRD22	153.964	0.385653	0.110582	3.48749	0.000487577	0.00637079	FALSE
SPCS3	2607.13	0.267419	0.0767074	3.48622	0.000489891	0.00639566	FALSE
ELL	172.032	-0.298481	0.0856308	-3.48568	0.000490897	0.00640343	FALSE
MNT	120.377	-0.402418	0.115462	-3.48528	0.00049163	0.00640763	FALSE
MRPS22	396.14	0.282128	0.0809664	3.48451	0.00049304	0.00642064	FALSE
EME2	82.5392	-0.495227	0.142133	-3.48424	0.000493536	0.00642174	FALSE
MEPCE	279.605	-0.263192	0.0755929	-3.4817	0.000498236	0.00647749	FALSE
SLC9A8	230.35	-0.293334	0.0842724	-3.48079	0.00049994	0.00648881	FALSE
TTC21A	86.7591	-0.406214	0.116727	-3.48003	0.000501349	0.00649323	FALSE
SIPA1L1	465.226	-0.253694	0.07291	-3.47956	0.000502245	0.00649323	FALSE
TMEM51-AS1	27.8585	-0.477652	0.137291	-3.47913	0.000503042	0.00649323	FALSE
AHDC1	195.098	-0.353668	0.101655	-3.47909	0.000503119	0.00649323	FALSE
TSPOAP1	203.953	-0.488616	0.140445	-3.47906	0.000503179	0.00649323	FALSE
SIDT1	394.014	-0.337733	0.0970796	-3.47893	0.000503412	0.00649323	FALSE
FBXO10	95.549	-0.376236	0.108147	-3.47893	0.000503417	0.00649323	FALSE
ATP5I	1848.21	0.477354	0.13722	3.47875	0.000503754	0.00649323	FALSE
DDX12P	109.465	-0.427732	0.122963	-3.47854	0.000504144	0.00649323	FALSE
FTH1	13093.9	0.265135	0.0762488	3.47723	0.000506616	0.00651041	FALSE
SLC27A1	179.538	-0.351	0.10095	-3.47698	0.000507101	0.00651127	FALSE
ILF2	2561.57	0.302517	0.0870293	3.47604	0.000508885	0.0065288	FALSE
CELF1	1089.95	-0.215515	0.0620229	-3.47476	0.000511303	0.00655443	FALSE
SMARCC2	666.483	-0.235175	0.0677324	-3.47212	0.000516373	0.00661399	FALSE
PRDM15	134.282	-0.30928	0.0890993	-3.47118	0.000518178	0.00662776	FALSE
PRR14	177.027	-0.259671	0.074809	-3.47112	0.000518299	0.00662776	FALSE
PGK1	4115.77	0.312431	0.0900267	3.47043	0.000519629	0.00663625	FALSE
MGAT2	602.744	0.218336	0.0629149	3.47033	0.000519814	0.00663625	FALSE
DGKZ	495.715	-0.346778	0.0999479	-3.46959	0.000521257	0.00664379	FALSE
ZCCHC14	443.147	-0.359733	0.103716	-3.46845	0.000523468	0.00666652	FALSE
MSRB2	214.427	0.320213	0.0923309	3.46811	0.000524141	0.00666964	FALSE
PLEKHG3	318.65	-0.320922	0.0925448	-3.46775	0.000524841	0.0066731	FALSE
ZNF165	64.744	0.388489	0.112086	3.46598	0.000528298	0.00670612	FALSE
MORF4L1	3451.01	0.333871	0.0963544	3.46503	0.000530173	0.00672337	FALSE
SPCS1	1026.75	0.324302	0.0936121	3.46432	0.000531576	0.00673129	FALSE
COX6A1	3448.56	0.428332	0.123659	3.46381	0.000532583	0.00673426	FALSE
CHD3	962.346	-0.325888	0.0940849	-3.46376	0.000532675	0.00673426	FALSE
JAG2	116.834	-0.425719	0.12292	-3.46337	0.000533449	0.00673857	FALSE
RPL23AP82	101.678	0.402714	0.116296	3.46285	0.000534491	0.00674627	FALSE
LBHD1	488.058	0.358056	0.103438	3.46155	0.000537081	0.00677348	FALSE
EFS	217.522	-0.354343	0.102374	-3.46126	0.000537662	0.00677533	FALSE
RELA	395.841	-0.280284	0.0810011	-3.46025	0.000539673	0.00679518	FALSE
PLEKHM2	443.975	-0.292639	0.0845957	-3.45926	0.000541653	0.0068146	FALSE
SDHD	1593.03	0.341389	0.0987049	3.45869	0.000542817	0.00682374	FALSE
TTC7A	286.576	-0.303081	0.0876873	-3.45638	0.000547485	0.00687604	FALSE
NAA20	1210.37	0.43143	0.124842	3.4558	0.000548655	0.00688048	FALSE
PYROXD1	449.95	0.302172	0.0874733	3.45445	0.000551425	0.00690966	FALSE
COPS9	1464.33	0.499408	0.144579	3.45422	0.000551892	0.00690996	FALSE
MAPRE1	981.304	0.216098	0.0625691	3.45375	0.000552854	0.00691251	FALSE
TSN	1326.77	0.292182	0.0846001	3.45368	0.000552983	0.00691251	FALSE
SRPRB	1153.48	0.322961	0.0935243	3.45323	0.000553921	0.00691869	FALSE
TBPL1	227.054	0.317853	0.0920765	3.45205	0.000556345	0.0069434	FALSE
FIS1	1265.09	0.398395	0.115427	3.45148	0.000557524	0.00695066	FALSE
FAM222B	132.726	-0.394379	0.114268	-3.45134	0.000557818	0.00695066	FALSE
C4orf33	383.306	0.468403	0.135762	3.45018	0.000560213	0.00697009	FALSE
MYO18A	473.765	-0.360282	0.104427	-3.45007	0.000560448	0.00697009	FALSE
C14orf2	1411.65	0.442436	0.128245	3.44994	0.000560719	0.00697009	FALSE
HAUS4	568.222	0.277955	0.0805785	3.44949	0.000561639	0.00697596	FALSE
FBXO8	348.151	0.343881	0.0997396	3.44778	0.000565204	0.00700907	FALSE
GTF2H3	538.074	0.276217	0.0801364	3.44683	0.000567207	0.00702831	FALSE
RPL22	4054.8	0.298767	0.0866925	3.44628	0.000568353	0.00703546	FALSE
PLXNB1	826.919	-0.325265	0.0943915	-3.44591	0.000569137	0.00703546	FALSE
PA2G4P4	39.3189	-0.496735	0.144214	-3.44442	0.000572286	0.00706877	FALSE
NDOR1	225.877	-0.315946	0.0917868	-3.44217	0.000577067	0.00712219	FALSE
HNRNPH1	2217.59	-0.228374	0.0663514	-3.44189	0.000577658	0.00712384	FALSE
SRP19	443.73	0.30902	0.0897909	3.44156	0.000578381	0.00712711	FALSE
SMC5	694.664	-0.218671	0.0635482	-3.44103	0.000579505	0.00713533	FALSE
TSC22D1	2021.03	0.31549	0.0916976	3.44055	0.000580531	0.00714231	FALSE
STARD3NL	780.438	0.368554	0.107157	3.43939	0.000583036	0.007163	FALSE
NDUFA13	589.799	0.396889	0.115403	3.43915	0.000583551	0.007163	FALSE
C1QBP	1131.58	0.331989	0.0965447	3.4387	0.000584507	0.007163	FALSE
GCHFR	239.134	0.450342	0.130963	3.43869	0.000584527	0.007163	FALSE
MORF4L2	3409.58	0.279212	0.0811983	3.43864	0.000584638	0.007163	FALSE
SYNE2	2932.74	-0.272848	0.0793568	-3.43824	0.000585514	0.007163	FALSE
XAB2	371.894	-0.271492	0.0789651	-3.43812	0.000585759	0.007163	FALSE
CDK5RAP2	546.432	-0.243664	0.0708723	-3.43806	0.000585888	0.007163	FALSE
SLC25A16	505.632	0.342341	0.0995837	3.43772	0.000586634	0.0071665	FALSE
ANAPC16	2200.61	0.365767	0.106435	3.43652	0.000589249	0.00719281	FALSE
HSF4	109.718	-0.423488	0.12324	-3.43629	0.00058973	0.00719303	FALSE
MMP17	52.6521	-0.472224	0.137431	-3.43608	0.00059019	0.00719303	FALSE
SLC35A5	609.393	0.29799	0.0867479	3.43513	0.000592267	0.0072127	FALSE
NOCT	218.595	0.425236	0.12381	3.43458	0.000593469	0.0072217	FALSE
LOC154761	74.1542	-0.369901	0.107732	-3.43354	0.00059576	0.00724393	FALSE
ACAP3	303.951	-0.376913	0.109787	-3.43314	0.000596641	0.00724898	FALSE
DDOST	1536.28	0.210277	0.0612695	3.432	0.000599149	0.00727136	FALSE
TPRA1	235.128	-0.219648	0.0640022	-3.43188	0.000599416	0.00727136	FALSE
KAT7	412.278	-0.290942	0.084786	-3.43148	0.000600288	0.00727628	FALSE
MGST3	1292.21	0.346765	0.101083	3.4305	0.000602475	0.00729711	FALSE
ZNF500	160.171	-0.324584	0.0946338	-3.4299	0.000603811	0.00730761	FALSE
GNG12	1973.48	0.297835	0.0868481	3.42938	0.000604956	0.00731579	FALSE
DVL2	236.236	-0.216977	0.0632877	-3.42842	0.00060711	0.00733047	FALSE
PARP6	284.647	-0.286988	0.0837275	-3.42764	0.000608847	0.00734297	FALSE
PCDHGB5	90.087	-0.430797	0.125687	-3.42753	0.000609088	0.00734297	FALSE
RBBP8NL	40.4865	-0.426601	0.124518	-3.42602	0.000612487	0.00737654	FALSE
OGFR	299.348	-0.346843	0.101242	-3.42588	0.000612818	0.00737654	FALSE
FAM177A1	524.588	0.297724	0.0869282	3.42494	0.000614938	0.00739633	FALSE
MS4A6A	1432.19	0.444142	0.129689	3.42468	0.000615527	0.00739771	FALSE
NPTN	998.555	0.215628	0.0629676	3.42442	0.000616103	0.00739894	FALSE
OSTC	3173.99	0.451564	0.131892	3.42375	0.000617626	0.00741151	FALSE
SKP1	4677.31	0.390996	0.114261	3.42196	0.000621707	0.00744351	FALSE
MPG	723.23	0.359973	0.105195	3.42196	0.000621725	0.00744351	FALSE
ALOX5AP	145.878	0.377697	0.110409	3.42088	0.000624178	0.00746658	FALSE
MS4A4A	284.156	0.484994	0.141859	3.41886	0.000628843	0.00751142	FALSE
ASB9	42.8397	0.48533	0.142016	3.41743	0.000632146	0.00753506	FALSE
ZFHX3	540.741	-0.365855	0.107057	-3.41738	0.000632272	0.00753506	FALSE
AFG3L1P	109.364	-0.324921	0.0951111	-3.41622	0.00063497	0.0075569	FALSE
TARBP1	777.945	-0.205411	0.060129	-3.41617	0.000635074	0.0075569	FALSE
FRG1	363.745	0.366872	0.107408	3.4157	0.000636177	0.0075614	FALSE
MAP1LC3B	812.691	0.30099	0.0881221	3.4156	0.000636422	0.0075614	FALSE
PAK1IP1	312.864	0.317453	0.092954	3.41516	0.000637452	0.00756786	FALSE
CFAP36	469.467	0.363868	0.106554	3.41486	0.000638138	0.00756931	FALSE
CISD1	272.061	0.271593	0.0795366	3.41469	0.000638545	0.00756931	FALSE
STAG3L1	179.08	-0.365991	0.107214	-3.41367	0.000640948	0.00758819	FALSE
POLR2A	943.937	-0.284039	0.0832155	-3.4133	0.000641819	0.00758819	FALSE
WDR91	207.647	-0.314703	0.0922036	-3.41313	0.000642218	0.00758819	FALSE
EEF1A1	180715	0.401773	0.117718	3.41301	0.000642503	0.00758819	FALSE
ZNF462	190.04	-0.451106	0.132174	-3.41298	0.000642572	0.00758819	FALSE
MRPS33	570.457	0.428002	0.125476	3.41102	0.0006472	0.00763706	FALSE
REEP3	1813.77	0.294775	0.0864368	3.4103	0.000648922	0.00764619	FALSE
REXO4	149.442	-0.246036	0.0721514	-3.40999	0.000649655	0.00764866	FALSE
FHL2	674.59	0.421101	0.123501	3.40971	0.000650319	0.0076507	FALSE
USP16	770.173	0.239591	0.0702923	3.4085	0.000653203	0.00767883	FALSE
CCZ1B	1207.41	0.342536	0.100502	3.40824	0.000653837	0.00767938	FALSE
PDCD5	420.338	0.252142	0.0739836	3.40807	0.000654235	0.00767938	FALSE
TCEAL8	1027.81	0.381751	0.112026	3.40769	0.000655164	0.00768284	FALSE
TXLNA	766.577	-0.242796	0.0712526	-3.40754	0.000655516	0.00768284	FALSE
ATP13A1	505.765	-0.282022	0.0828013	-3.40602	0.000659185	0.00772004	FALSE
SIX4	508.078	-0.368719	0.108334	-3.40355	0.000665151	0.00778406	FALSE
CCDC28A	220.814	0.27922	0.0820522	3.40295	0.000666624	0.00779546	FALSE
TRAPPC13	668.879	0.373001	0.109631	3.40233	0.000668129	0.0078072	FALSE
NDUFS4	730.822	0.397539	0.116925	3.39996	0.000673958	0.0078694	FALSE
FUNDC2	1718.93	0.469082	0.138005	3.39902	0.00067627	0.00788459	FALSE
GTF2E1	330.859	0.26061	0.076704	3.3976	0.00067979	0.0079197	FALSE
MICAL3	407.787	-0.397272	0.116964	-3.39652	0.000682473	0.0079391	FALSE
RPS11	30668.7	0.460647	0.135648	3.3959	0.00068404	0.00794546	FALSE
BOLA3	304.906	0.41968	0.123645	3.39424	0.000688187	0.00798656	FALSE
PPP1R3D	216.866	-0.287166	0.0846243	-3.39342	0.000690266	0.0079999	FALSE
ACVR2B	287.768	-0.246286	0.0725938	-3.39265	0.000692188	0.00801621	FALSE
ZCRB1	804.388	0.367265	0.108294	3.39136	0.000695457	0.00804466	FALSE
TXNL1	862.155	0.284236	0.0838155	3.39121	0.00069585	0.00804466	FALSE
CBX5	1705.94	-0.247709	0.0730475	-3.39107	0.000696193	0.00804466	FALSE
RPL13A	45185.4	0.439575	0.129683	3.3896	0.000699935	0.00808192	FALSE
CORO1C	1159.5	0.231285	0.0682377	3.38939	0.000700471	0.00808211	FALSE
PLEKHH1	177.306	-0.446586	0.131774	-3.38902	0.000701431	0.00808721	FALSE
DAD1	1372.29	0.318485	0.0939841	3.38871	0.000702227	0.00809041	FALSE
TUBA1A	3529.97	0.363128	0.107174	3.38822	0.000703477	0.00809882	FALSE
GTF2F2	242.281	0.218624	0.0645299	3.38795	0.00070417	0.00810081	FALSE
RBP7	268.172	0.48107	0.142035	3.38698	0.000706661	0.00812348	FALSE
SNRPD1	573.214	0.433762	0.128105	3.38598	0.000709255	0.00814728	FALSE
KIAA1217	1312.76	-0.261853	0.077348	-3.38538	0.000710796	0.00815897	FALSE
CASC3	830.543	-0.30005	0.0886514	-3.38461	0.0007128	0.00817081	FALSE
TBC1D9B	941.724	-0.319519	0.0944044	-3.38458	0.000712875	0.00817081	FALSE
RPS9	9322.22	0.404685	0.11958	3.38422	0.000713798	0.00817538	FALSE
PAPSS1	798.335	0.212226	0.0627241	3.38348	0.000715735	0.00818597	FALSE
ZFHX2	37.6977	-0.469342	0.138716	-3.38347	0.000715773	0.00818597	FALSE
SDC2	1497.68	0.401579	0.118729	3.38231	0.000718782	0.00820545	FALSE
ATP5B	4033.3	0.256409	0.0758182	3.38188	0.000719903	0.0082091	FALSE
PIAS4	117.357	-0.309983	0.0916758	-3.3813	0.000721435	0.00822056	FALSE
PSMA5	1687.81	0.37137	0.10992	3.37855	0.0007287	0.00827749	FALSE
ARL1	1884.84	0.314075	0.0929652	3.37842	0.000729044	0.00827749	FALSE
ASB16-AS1	62.9846	-0.34474	0.102043	-3.37837	0.000729169	0.00827749	FALSE
TAF9	783.759	0.278715	0.0825038	3.37821	0.000729597	0.00827749	FALSE
ATPIF1	1045.12	0.394479	0.116776	3.37808	0.000729933	0.00827749	FALSE
PSMB4	2552.81	0.278749	0.0825191	3.37799	0.000730169	0.00827749	FALSE
DNAJB4	187.803	0.257575	0.0762541	3.37785	0.000730549	0.00827749	FALSE
RWDD1	853.985	0.400922	0.118693	3.3778	0.000730679	0.00827749	FALSE
BLMH	320.037	0.328973	0.0974308	3.37647	0.000734214	0.00831149	FALSE
OAZ1	4118.65	0.336965	0.0998117	3.37601	0.000735457	0.00831952	FALSE
PIN4	153.745	0.322753	0.0956119	3.37565	0.000736402	0.00832094	FALSE
SMIM20	412.316	0.403155	0.119436	3.37548	0.000736883	0.00832094	FALSE
RPL36AL	1188.61	0.290859	0.0861711	3.37536	0.000737184	0.00832094	FALSE
TAX1BP1	1745.93	0.227002	0.0672635	3.37482	0.000738627	0.00832988	FALSE
CROCC	205.681	-0.449582	0.133226	-3.37457	0.000739298	0.00832988	FALSE
PSMB1	1535.11	0.262811	0.0778821	3.37447	0.000739579	0.00832988	FALSE
CLEC7A	417.327	0.340448	0.100897	3.37423	0.000740232	0.00833121	FALSE
HERC2	1046.09	-0.281192	0.0833452	-3.37382	0.000741321	0.00833745	FALSE
RSRP1	694.578	-0.296258	0.0878176	-3.37356	0.000742021	0.00833931	FALSE
ZNF221	51.28	-0.387118	0.11481	-3.3718	0.000746791	0.00837481	FALSE
MKNK2	855.715	-0.333122	0.0988174	-3.37109	0.000748726	0.00839047	FALSE
BPTF	1563.35	-0.252578	0.0749345	-3.37065	0.0007499	0.00839759	FALSE
TIMM17A	816.038	0.340362	0.100985	3.37042	0.000750544	0.00839876	FALSE
MRPS10	741.477	0.295889	0.0878177	3.36936	0.000753433	0.00841628	FALSE
TATDN3	330.924	0.336051	0.0997406	3.36925	0.000753729	0.00841628	FALSE
UBAP1L	29.733	-0.485898	0.144266	-3.36808	0.000756932	0.00843573	FALSE
RBM25	751.927	-0.204071	0.0605909	-3.36802	0.000757095	0.00843573	FALSE
COQ5	417.755	0.343228	0.101941	3.36694	0.000760071	0.00846285	FALSE
SUCLG1	920.674	0.32775	0.0973501	3.36671	0.000760709	0.00846391	FALSE
BUD31	1099.92	0.405045	0.12035	3.36557	0.000763845	0.00849273	FALSE
TRIOBP	473.499	-0.270011	0.0802386	-3.3651	0.000765148	0.00850116	FALSE
AP1S2	629.593	0.224072	0.066607	3.36409	0.000767965	0.00852638	FALSE
GBF1	729.477	-0.26334	0.078299	-3.36327	0.000770264	0.00854582	FALSE
HUWE1	2963.26	-0.247753	0.0736831	-3.36241	0.000772664	0.00856635	FALSE
GOLGA2P7	71.3953	-0.467353	0.139019	-3.36178	0.000774407	0.00857957	FALSE
RPAP1	143.44	-0.278064	0.0827292	-3.36113	0.000776236	0.00859372	FALSE
TFB2M	390.886	0.346071	0.102991	3.36022	0.000778803	0.00861603	FALSE
ANAPC15	179.522	0.391268	0.116471	3.35937	0.00078121	0.00863653	FALSE
CNOT7	1171.74	0.204006	0.0607321	3.35912	0.000781911	0.00863815	FALSE
NOP10	967.954	0.390199	0.116185	3.35842	0.000783901	0.00864578	FALSE
RBM26	507.019	-0.224779	0.0669303	-3.3584	0.00078396	0.00864578	FALSE
EMC2	403.349	0.31315	0.0932468	3.35829	0.000784266	0.00864578	FALSE
TIMM50	365.637	0.336168	0.100129	3.35734	0.000786955	0.00866929	FALSE
INPP4A	409.175	-0.265932	0.0792312	-3.3564	0.000789632	0.00868794	FALSE
TMEM9	1142.51	0.359754	0.107189	3.35627	0.000790026	0.00868794	FALSE
SNU13	831.988	0.299453	0.0892305	3.35595	0.000790932	0.00868794	FALSE
AFF1	1102.3	-0.209443	0.0624103	-3.35591	0.000791054	0.00868794	FALSE
ASNSD1	1065.08	0.374208	0.111512	3.35577	0.000791434	0.00868794	FALSE
EEF1B2	8567.03	0.477588	0.142332	3.35545	0.000792372	0.00869211	FALSE
HDAC7	485.195	-0.269567	0.0803536	-3.35476	0.000794327	0.00870743	FALSE
BCL3	143.708	-0.377321	0.112486	-3.35438	0.000795442	0.00871353	FALSE
MAN2A2	400.227	-0.298824	0.0891195	-3.35307	0.000799197	0.00874851	FALSE
KATNA1	195.258	0.249911	0.0745363	3.35287	0.000799782	0.00874877	FALSE
GGH	596.626	0.48517	0.144732	3.35219	0.000801762	0.00876429	FALSE
MPDZ	635.376	-0.288637	0.0861119	-3.35188	0.00080265	0.00876783	FALSE
FAM76A	237.632	0.213995	0.0638527	3.35138	0.000804103	0.00877757	FALSE
ATP6V0E1	1619.31	0.30978	0.0924491	3.35082	0.000805726	0.00878912	FALSE
MIGA2	204.078	-0.288458	0.0861156	-3.34966	0.000809094	0.00881916	FALSE
COMMD1	375.572	0.383723	0.114562	3.34949	0.000809611	0.00881916	FALSE
FBXO18	618.315	-0.160043	0.0478046	-3.34786	0.000814376	0.00886487	FALSE
SLC35A1	499.42	0.374984	0.112029	3.3472	0.000816313	0.00887975	FALSE
PAIP2	1118.32	0.325774	0.0973528	3.34632	0.000818905	0.00889554	FALSE
TMEM14B	1410.65	0.439174	0.131251	3.34607	0.000819666	0.0088976	FALSE
TMBIM4	490.381	0.401556	0.12006	3.34461	0.000823976	0.00893195	FALSE
ZNF319	70.1234	-0.319796	0.0956449	-3.34357	0.000827072	0.00895928	FALSE
PSMD4	982.275	0.233549	0.0698713	3.34256	0.000830091	0.00898377	FALSE
SAP30L	387.539	-0.20167	0.0603364	-3.34243	0.000830486	0.00898377	FALSE
ATF7	384.177	-0.26588	0.0795866	-3.34076	0.000835488	0.00902945	FALSE
EMSY	337.561	-0.195605	0.0585579	-3.34037	0.000836678	0.00902945	FALSE
THOC7	774.71	0.399261	0.11953	3.34025	0.000837025	0.00902945	FALSE
ATP2C2	154.707	-0.396127	0.118606	-3.33986	0.000838207	0.00903594	FALSE
TMEM199	187.284	0.283748	0.084967	3.33951	0.000839256	0.00904099	FALSE
SMA5	124.629	0.43844	0.131297	3.33929	0.000839923	0.00904193	FALSE
MRPL36	404.815	0.414026	0.12401	3.33865	0.000841874	0.00905668	FALSE
IAH1	806.713	0.401714	0.120358	3.33765	0.000844892	0.00907662	FALSE
IGSF10	110.49	-0.497151	0.148969	-3.33727	0.000846068	0.00908299	FALSE
CEBPA-AS1	19.0417	-0.473831	0.142004	-3.33675	0.000847637	0.00908767	FALSE
ZNF318	328.948	-0.310812	0.0931524	-3.3366	0.000848091	0.00908767	FALSE
PIEZO1	945.433	-0.343165	0.10285	-3.33655	0.000848252	0.00908767	FALSE
SLC25A26	206.092	0.307816	0.0922761	3.33582	0.00085048	0.00910528	FALSE
CCDC110	63.8111	0.486149	0.145759	3.3353	0.000852078	0.00911613	FALSE
PDIA6	2399.88	0.246486	0.0739164	3.33466	0.000854036	0.0091308	FALSE
KIF7	61.3527	-0.441699	0.13249	-3.33382	0.000856617	0.00915212	FALSE
USP24	1252.43	-0.225263	0.0675768	-3.33344	0.0008578	0.00915848	FALSE
LUC7L	499.894	-0.259703	0.0779237	-3.33279	0.000859789	0.00917338	FALSE
COMMD8	615.703	0.443495	0.133078	3.3326	0.000860373	0.00917338	FALSE
RNF207	154.915	-0.409952	0.123034	-3.33201	0.000862203	0.00918661	FALSE
LOC150776	295.601	-0.287326	0.0862714	-3.33049	0.000866932	0.0092307	FALSE
ALG14	188.533	0.385419	0.115735	3.33018	0.000867903	0.00923473	FALSE
RRP36	346.551	0.257696	0.077397	3.32954	0.000869908	0.00923714	FALSE
SUPT7L	522.33	-0.186629	0.0560567	-3.32929	0.000870689	0.00923915	FALSE
LOC652276	76.0089	-0.401023	0.120469	-3.32884	0.000872076	0.00924756	FALSE
STK17B	1799.62	0.338125	0.101591	3.3283	0.000873791	0.00925945	FALSE
NEURL4	134.199	-0.287627	0.0864364	-3.32762	0.000875925	0.00926947	FALSE
RPL4	11035.4	0.196136	0.0589883	3.32499	0.000884219	0.00935088	FALSE
NOL6	373.243	-0.308249	0.0927228	-3.32441	0.000886048	0.00936387	FALSE
KCNC4	61.4703	-0.487099	0.146583	-3.32302	0.000890477	0.00939822	FALSE
SCO1	265.559	0.240422	0.0723505	3.32301	0.000890503	0.00939822	FALSE
AFDN	1325.34	-0.263972	0.0794527	-3.32237	0.000892551	0.00941345	FALSE
SF3B5	1008.09	0.35875	0.108017	3.32124	0.000896181	0.00943649	FALSE
PRADC1	295.335	0.392495	0.118184	3.32106	0.000896747	0.00943649	FALSE
TIRAP	89.558	-0.300903	0.0906079	-3.32094	0.000897157	0.00943649	FALSE
BEX4	294.607	0.296022	0.0891447	3.32069	0.000897938	0.00943834	FALSE
TMEM126A	328.516	0.391009	0.117811	3.31896	0.000903536	0.00949078	FALSE
PDCD10	1280.14	0.427676	0.128895	3.31801	0.000906607	0.00951663	FALSE
BLOC1S2	548.363	0.276946	0.0834956	3.31689	0.000910258	0.00953871	FALSE
COMMD10	694.37	0.423145	0.127576	3.3168	0.000910547	0.00953871	FALSE
RPL26L1	313.448	0.387132	0.116752	3.31584	0.000913697	0.00956528	FALSE
FOXK1	658.016	-0.268097	0.0808847	-3.31456	0.000917869	0.00959927	FALSE
LRRC27	110.05	-0.339836	0.102531	-3.31447	0.000918175	0.00959927	FALSE
MRPL40	333.071	0.323651	0.0976618	3.314	0.000919723	0.00960901	FALSE
FAM111A	615.248	-0.26658	0.0804543	-3.31344	0.000921568	0.00962184	FALSE
TAS2R19	25.8415	-0.482709	0.1457	-3.31302	0.00092293	0.00962961	FALSE
FAM168A	160.865	-0.386031	0.116533	-3.31264	0.000924212	0.00963356	FALSE
KIAA0753	249.344	-0.254666	0.0768795	-3.31254	0.000924544	0.00963356	FALSE
TMCO4	192.952	-0.236017	0.0712599	-3.31207	0.000926093	0.00964325	FALSE
MRFAP1L1	893.991	0.30483	0.0920791	3.31052	0.000931213	0.00969009	FALSE
SUCLA2	460.79	0.268268	0.0810527	3.3098	0.000933624	0.00969945	FALSE
SPTBN5	80.862	-0.491519	0.148515	-3.30957	0.000934407	0.00969945	FALSE
ARFRP1	212.816	-0.343106	0.103674	-3.30947	0.000934718	0.00969945	FALSE
TCEB1	975.618	0.410665	0.124091	3.30939	0.000934996	0.00969945	FALSE
SLC30A1	503.215	0.255226	0.0771234	3.30932	0.000935224	0.00969945	FALSE
ECSIT	262.036	0.275006	0.0831238	3.30839	0.00093835	0.00971893	FALSE
POMT2	156.621	-0.309168	0.0934618	-3.30797	0.000939764	0.00972712	FALSE
ZBTB7A	248.315	-0.308278	0.0932	-3.3077	0.000940638	0.00972971	FALSE
LAMA5	1265.09	-0.384094	0.11613	-3.30746	0.000941449	0.00973164	FALSE
TBC1D10B	259.182	-0.327856	0.0991617	-3.30628	0.000945452	0.00976654	FALSE
HUNK	55.1895	-0.467001	0.14129	-3.30527	0.000948858	0.00979523	FALSE
CDH23	92.2886	-0.445877	0.134954	-3.30392	0.000953418	0.00983579	FALSE
TRIM52	89.1709	-0.339452	0.102784	-3.30259	0.000957974	0.00986692	FALSE
WDR61	836.209	0.34028	0.103036	3.30253	0.00095816	0.00986692	FALSE
SMDT1	299.325	0.445518	0.134911	3.30231	0.000958921	0.00986692	FALSE
FBRSL1	179.273	-0.326418	0.0988457	-3.3023	0.000958968	0.00986692	FALSE
WDR4	92.7067	-0.360061	0.109053	-3.3017	0.000961019	0.00988151	FALSE
CDON	368.812	-0.314326	0.095215	-3.30123	0.000962618	0.00989142	FALSE
HAX1	1561.21	0.379011	0.114821	3.30087	0.000963841	0.00989447	FALSE
KLC2	144.39	-0.42272	0.128067	-3.30077	0.000964184	0.00989447	FALSE
ANKRD23	51.9733	-0.462024	0.139984	-3.30054	0.000964997	0.0098953	FALSE
NBPF8	137.545	-0.3256	0.0986606	-3.3002	0.000966169	0.0098953	FALSE
NUDCD1	596.084	0.301833	0.0914772	3.29954	0.00096842	0.00991184	FALSE
NUP210	916	-0.288442	0.0874916	-3.2968	0.00097793	0.0100026	FALSE
PPARD	125.991	-0.326464	0.099036	-3.29642	0.000979272	0.0100098	FALSE
RPL15	18177.5	0.374197	0.113539	3.29576	0.000981564	0.0100266	FALSE
SAP18	1272.86	0.335346	0.101762	3.29538	0.000982897	0.0100337	FALSE
KCTD13	94.1258	-0.288949	0.0877287	-3.29366	0.000988911	0.0100884	FALSE
RHOT2	438.098	-0.295067	0.0895933	-3.2934	0.000989838	0.0100913	FALSE
SWI5	201.971	0.346206	0.105142	3.29275	0.000992113	0.0101079	FALSE
VPS29	1183.6	0.353307	0.107306	3.29252	0.000992924	0.0101095	FALSE
ATG5	859.682	0.316287	0.0961183	3.2906	0.000999724	0.0101721	FALSE
POLR2J2	134.661	-0.32068	0.0974858	-3.2895	0.00100365	0.0102054	FALSE
ING5	181.236	-0.25208	0.0766418	-3.28906	0.00100521	0.0102146	FALSE
YWHAB	2450.16	0.225459	0.0685812	3.28747	0.0010109	0.0102618	FALSE
TRAPPC5	594.165	0.368716	0.11216	3.2874	0.00101118	0.0102618	FALSE
HSPB8	324.585	0.481402	0.146478	3.2865	0.00101439	0.0102828	FALSE
ABHD10	552.16	0.209511	0.0637497	3.28646	0.00101456	0.0102828	FALSE
HSFX2	19.5665	-0.495022	0.15068	-3.28525	0.00101891	0.0103202	FALSE
MRPS36	322.937	0.334241	0.101776	3.2841	0.00102309	0.0103479	FALSE
JAGN1	375.9	0.289858	0.0882626	3.28404	0.0010233	0.0103479	FALSE
HMGN3	668.053	0.346815	0.105609	3.28395	0.00102364	0.0103479	FALSE
CREBBP	1088.23	-0.245033	0.0746243	-3.28355	0.00102508	0.0103558	FALSE
HAGH	300.222	0.294363	0.0896714	3.28268	0.00102824	0.010381	FALSE
CEPT1	626.165	0.191208	0.0582527	3.2824	0.00102928	0.0103847	FALSE
MCF2L	397.971	-0.33387	0.101722	-3.28218	0.00103007	0.010386	FALSE
ZNF782	117.447	-0.298688	0.0910088	-3.28196	0.00103087	0.0103873	FALSE
CNNM2	61.9798	-0.360462	0.109842	-3.28165	0.00103203	0.0103922	FALSE
TNFSF8	116.693	0.433563	0.132125	3.28147	0.00103268	0.0103922	FALSE
C14orf119	1020.56	0.37192	0.113347	3.28125	0.00103347	0.0103933	FALSE
TTC28	282.832	-0.321127	0.0979007	-3.28013	0.00103759	0.0104046	FALSE
NPR2	71.6828	-0.390076	0.118922	-3.28009	0.00103773	0.0104046	FALSE
EPG5	735.912	-0.222411	0.0678086	-3.27998	0.00103815	0.0104046	FALSE
HMGN4	1141.36	0.304937	0.0929707	3.27992	0.00103836	0.0104046	FALSE
TMEM128	555.357	0.362036	0.110381	3.27986	0.00103859	0.0104046	FALSE
TSEN15	629.993	0.29004	0.0884384	3.27957	0.00103964	0.0104084	FALSE
LOC642852	190.336	-0.399717	0.121909	-3.27882	0.00104241	0.0104295	FALSE
METTL23	295.947	0.256472	0.0782434	3.27787	0.00104593	0.0104469	FALSE
RBM38	184.53	-0.354767	0.108233	-3.27781	0.00104616	0.0104469	FALSE
ATXN7L3	403.803	-0.249685	0.0761828	-3.27744	0.00104753	0.0104539	FALSE
RPS24	18430.7	0.401581	0.122551	3.27686	0.00104969	0.0104687	FALSE
FLJ42627	41.929	-0.41739	0.1274	-3.27622	0.00105206	0.0104856	FALSE
ABT1	431.829	0.30817	0.094073	3.27586	0.00105339	0.0104922	FALSE
ENO2	160.935	-0.426059	0.130085	-3.27523	0.00105576	0.0105086	FALSE
HADHB	1248.05	0.209243	0.0638898	3.27506	0.00105639	0.0105086	FALSE
ZBTB8OS	263.903	0.372287	0.11373	3.27342	0.00106253	0.010563	FALSE
NEK7	2035.23	0.279328	0.085344	3.27297	0.00106425	0.0105733	FALSE
MIRLET7G	1.40396	-0.5289	0.161612	-3.27265	0.00106546	NA	FALSE
DIMT1	303.234	0.282496	0.086333	3.27216	0.00106729	0.0105848	FALSE
COPB1	2347.88	0.243676	0.0744704	3.27212	0.00106744	0.0105848	FALSE
NSMF	225.758	-0.325742	0.0995699	-3.27149	0.00106982	0.0105949	FALSE
EIF4EBP1	336.261	0.282122	0.0862453	3.27116	0.00107109	0.0106007	FALSE
ITM2A	484.141	0.461681	0.141191	3.2699	0.00107584	0.010641	FALSE
C12orf60	83.3563	0.464607	0.142121	3.26909	0.00107893	0.0106584	FALSE
DNTTIP2	636.426	0.229739	0.0702836	3.26874	0.00108027	0.0106587	FALSE
LAMTOR5	837.787	0.43046	0.131697	3.26855	0.00108099	0.0106587	FALSE
FBLN7	66.2116	-0.386524	0.11826	-3.26841	0.00108152	0.0106587	FALSE
HMGCL	367.554	0.251074	0.0768197	3.26836	0.00108174	0.0106587	FALSE
EMP1	1165.94	0.428228	0.131034	3.26806	0.00108287	0.0106632	FALSE
CAD	579.702	-0.264513	0.0809523	-3.26752	0.00108495	0.0106715	FALSE
CALM2	10312.8	0.366163	0.112096	3.2665	0.00108886	0.0107019	FALSE
YOD1	291.089	-0.258654	0.0791885	-3.26631	0.00108958	0.0107022	FALSE
SNUPN	205.733	0.20841	0.0638144	3.26588	0.00109125	0.0107119	FALSE
IL17RE	63.5283	-0.479208	0.146793	-3.26451	0.00109655	0.0107481	FALSE
TRIAP1	373.204	0.396649	0.121565	3.26285	0.00110296	0.0107805	FALSE
ZNHIT6	245.816	-0.254397	0.0779692	-3.26279	0.0011032	0.0107805	FALSE
HIST1H2AC	3195.91	0.394361	0.12087	3.26268	0.00110363	0.0107805	FALSE
MGST2	324.652	0.324671	0.0995117	3.26264	0.00110378	0.0107805	FALSE
CREM	460.099	0.379328	0.116284	3.26208	0.001106	0.0107825	FALSE
FKBP1B	47.9416	0.410274	0.125781	3.26181	0.00110703	0.0107825	FALSE
SLC12A9	292.04	-0.341669	0.104752	-3.26168	0.00110755	0.0107825	FALSE
RPA2	511.752	0.266328	0.0816573	3.26153	0.00110813	0.0107825	FALSE
SELENOF	3260.05	0.397823	0.121995	3.26098	0.0011103	0.0107939	FALSE
OTULIN	481.785	-0.212222	0.0650812	-3.26088	0.00111069	0.0107939	FALSE
RPS4X	18747.1	0.357065	0.109538	3.25972	0.0011152	0.0108269	FALSE
SAR1B	1223.81	0.230477	0.0707115	3.25939	0.0011165	0.0108269	FALSE
MICALL1	182.266	-0.363798	0.111615	-3.25939	0.00111652	0.0108269	FALSE
FANCA	149.706	-0.323426	0.0992315	-3.2593	0.00111686	0.0108269	FALSE
TP73	30.1628	-0.487557	0.14964	-3.2582	0.00112121	0.0108539	FALSE
ILF3-AS1	157.32	0.258968	0.0794852	3.25807	0.00112174	0.0108539	FALSE
PROCR	151.988	0.366154	0.112399	3.25763	0.00112349	0.010858	FALSE
RALGPS1	216.757	-0.251644	0.0772481	-3.25761	0.00112355	0.010858	FALSE
NDUFB11	823.088	0.313783	0.0963516	3.25665	0.00112735	0.0108879	FALSE
ZFP37	111.06	0.359779	0.110489	3.25623	0.00112904	0.0108924	FALSE
GPRASP1	105.694	-0.458708	0.140879	-3.25605	0.00112973	0.0108924	FALSE
TMED2	5096.1	0.244878	0.0752081	3.25601	0.00112991	0.0108924	FALSE
NENF	1076.59	0.342234	0.105167	3.25418	0.0011372	0.010954	FALSE
TMEM5	262.221	0.311213	0.0956386	3.25406	0.0011377	0.010954	FALSE
PCNP	1826.48	0.267062	0.0820874	3.25339	0.00114037	0.0109679	FALSE
CTSS	2333.78	0.414761	0.127488	3.25333	0.00114061	0.0109679	FALSE
NRDE2	139.504	-0.305705	0.0939785	-3.25292	0.00114225	0.0109679	FALSE
GMPR2	591.989	0.226887	0.0697491	3.25291	0.00114231	0.0109679	FALSE
DDX1	965.807	0.226184	0.0695347	3.25282	0.00114267	0.0109679	FALSE
PSMA3	1163.41	0.350747	0.10784	3.25248	0.00114402	0.0109741	FALSE
SNX7	359.123	0.29377	0.0903522	3.25139	0.00114844	0.011006	FALSE
DYRK4	218.474	0.263324	0.0809902	3.25131	0.00114876	0.011006	FALSE
CCNF	232.692	-0.345271	0.106218	-3.2506	0.00115163	0.0110201	FALSE
SF3B6	998.539	0.331844	0.102101	3.25017	0.00115336	0.0110298	FALSE
SNRPD2	3675.13	0.456841	0.140571	3.24989	0.00115449	0.0110321	FALSE
PQBP1	324.304	0.342037	0.10525	3.24976	0.00115501	0.0110321	FALSE
SGSM2	498.84	-0.30321	0.0933108	-3.24947	0.00115622	0.0110369	FALSE
CHFR	236.198	-0.266303	0.0819657	-3.24896	0.00115828	0.0110497	FALSE
TRIM62	76.1889	-0.389712	0.11997	-3.2484	0.00116054	0.0110645	FALSE
IL18	268.225	0.396865	0.122203	3.2476	0.00116384	0.0110858	FALSE
ARPC4	961.047	0.291148	0.089655	3.24743	0.00116453	0.0110858	FALSE
RPS3	25971.1	0.459383	0.141464	3.24734	0.0011649	0.0110858	FALSE
ZSCAN20	82.2598	-0.287428	0.0885309	-3.24664	0.00116777	0.0111038	FALSE
MZT2B	1386.21	0.394565	0.121537	3.24646	0.00116848	0.0111038	FALSE
SPATA2	120.46	-0.337223	0.103877	-3.24635	0.00116893	0.0111038	FALSE
TCOF1	247.764	-0.309594	0.0953972	-3.24531	0.00117321	0.011125	FALSE
TSG101	667.227	0.305284	0.0940698	3.24529	0.00117331	0.011125	FALSE
GTF3C1	1018.46	-0.27394	0.0844115	-3.24529	0.00117331	0.011125	FALSE
PPT1	2632.52	0.307937	0.0948932	3.24509	0.00117412	0.011126	FALSE
UBE2V2	634.388	0.31953	0.0984811	3.24459	0.00117622	0.011139	FALSE
MRPL13	1232.25	0.428681	0.132147	3.24397	0.00117877	0.0111564	FALSE
SPPL2A	867.375	0.210832	0.0650144	3.24285	0.00118341	0.0111936	FALSE
FDPS	879.313	0.287838	0.0887844	3.24199	0.00118699	0.0112158	FALSE
GOLGA3	1186.24	-0.268413	0.0827977	-3.2418	0.00118778	0.0112158	FALSE
NRBP2	258.441	-0.354748	0.109436	-3.24162	0.00118854	0.0112158	FALSE
ACOT4	266.784	0.441978	0.136347	3.24158	0.0011887	0.0112158	FALSE
HDGFRP2	194.392	-0.281936	0.0869875	-3.24111	0.00119066	0.0112213	FALSE
WIZ	222.934	-0.320795	0.0990025	-3.24027	0.00119416	0.0112475	FALSE
LARP4B	808.838	-0.18693	0.0577068	-3.23931	0.00119819	0.0112786	FALSE
RPSAP58	2279.16	0.405092	0.125073	3.23885	0.00120014	0.0112796	FALSE
CRIPAK	49.0629	-0.393106	0.121377	-3.23872	0.00120069	0.0112796	FALSE
INPP5E	112.903	-0.31299	0.0966438	-3.2386	0.00120119	0.0112796	FALSE
COX8A	1514.87	0.363155	0.112199	3.23672	0.00120913	0.0113405	FALSE
CAPZA2	4440.62	0.401232	0.123985	3.23614	0.00121158	0.0113566	FALSE
MAGEH1	283.825	0.308287	0.095274	3.23579	0.00121306	0.0113637	FALSE
SEC61G	1134.33	0.400146	0.123674	3.2355	0.00121431	0.0113655	FALSE
FAU	8069.44	0.448345	0.138575	3.2354	0.00121471	0.0113655	FALSE
CAPRIN2	210.781	-0.252328	0.0780052	-3.23476	0.00121747	0.0113845	FALSE
DDX31	214.721	-0.246745	0.0762993	-3.23391	0.00122109	0.0114114	FALSE
ZNF609	504.294	-0.306498	0.0948108	-3.23273	0.00122613	0.0114469	FALSE
C2orf81	38.3418	-0.377545	0.11679	-3.23268	0.00122635	0.0114469	FALSE
PTRHD1	436.399	0.412563	0.127634	3.23239	0.00122758	0.0114515	FALSE
LINC00294	93.8617	-0.328828	0.101758	-3.23147	0.00123154	0.0114747	FALSE
HPF1	255.812	0.327023	0.101207	3.23124	0.00123256	0.0114774	FALSE
NHP2	843.247	0.374253	0.115835	3.23092	0.00123393	0.0114821	FALSE
PAIP1	1303.87	0.258421	0.0800085	3.22992	0.00123825	0.0115098	FALSE
ZMPSTE24	1208.61	0.227228	0.0703593	3.22953	0.00123993	0.0115185	FALSE
USMG5	2169.68	0.471435	0.145995	3.22911	0.00124174	0.0115285	FALSE
IGSF9B	59.1536	-0.435227	0.134795	-3.22881	0.00124306	0.0115338	FALSE
GPN3	348.731	0.338928	0.10498	3.22851	0.00124438	0.0115392	FALSE
ORAOV1	148.613	-0.322396	0.0998652	-3.22831	0.00124525	0.0115404	FALSE
RPL13	11858.2	0.314523	0.0974409	3.22783	0.00124734	0.0115529	FALSE
FAM184A	35.4354	-0.416617	0.129113	-3.22677	0.00125195	0.0115882	FALSE
TWF1	2393.58	0.302538	0.0937701	3.22638	0.00125368	0.011591	FALSE
SLA	308.963	0.453667	0.14062	3.22619	0.00125449	0.0115916	FALSE
PLGRKT	708.989	0.384969	0.119345	3.22569	0.0012567	0.0116052	FALSE
MFSD9	63.5372	-0.345049	0.106976	-3.22547	0.00125766	0.0116071	FALSE
GLRX3	763.722	0.32924	0.1021	3.22469	0.00126107	0.0116317	FALSE
RNF40	727.761	-0.292185	0.0906467	-3.22334	0.00126704	0.0116799	FALSE
SQRDL	836.598	0.237664	0.0737908	3.22078	0.00127844	0.0117768	FALSE
PDZD11	453.191	0.358018	0.111171	3.22043	0.00128	0.0117768	FALSE
NDUFB3	1155.05	0.454351	0.14109	3.2203	0.00128058	0.0117768	FALSE
MGAT4B	410.957	-0.295318	0.0917499	-3.21873	0.00128761	0.0118275	FALSE
UAP1L1	172.634	-0.32235	0.100155	-3.21852	0.00128853	0.011829	FALSE
TTC5	254.829	0.298187	0.0926568	3.21819	0.00129005	0.011832	FALSE
MRPS6	332.316	0.316651	0.0984163	3.21747	0.00129327	0.011832	FALSE
ADCY10P1	61.7645	-0.419989	0.130535	-3.21745	0.00129337	0.011832	FALSE
SERPINE2	320.871	0.454732	0.141337	3.21736	0.00129378	0.011832	FALSE
SEC16A	1593.95	-0.27757	0.0862745	-3.21729	0.00129406	0.011832	FALSE
SLC4A3	58.5885	-0.450613	0.14008	-3.21682	0.00129619	0.011832	FALSE
ZNF692	209.472	-0.352556	0.1096	-3.21675	0.00129652	0.011832	FALSE
MGP	22132.1	0.452204	0.140578	3.21674	0.00129656	0.011832	FALSE
RPS27L	1712.29	0.41753	0.129805	3.21659	0.00129722	0.011832	FALSE
ECSCR	89.3903	0.436233	0.135629	3.21638	0.00129819	0.011832	FALSE
TDO2	90.9553	0.42558	0.132317	3.21636	0.00129826	0.011832	FALSE
SNRNP25	403.94	0.387566	0.120505	3.21618	0.00129908	0.011832	FALSE
PKIG	551.215	0.367266	0.114196	3.21609	0.00129948	0.011832	FALSE
CAPN15	307.721	-0.357825	0.111285	-3.21539	0.00130269	0.0118404	FALSE
YIPF5	808.102	0.192662	0.0599226	3.21518	0.00130361	0.0118419	FALSE
NIT2	841.221	0.322182	0.100215	3.21491	0.00130483	0.0118461	FALSE
BTG3	244.724	0.377938	0.117574	3.21448	0.0013068	0.0118571	FALSE
ZSCAN18	396.158	-0.212741	0.0662063	-3.2133	0.0013122	0.0118991	FALSE
RNF123	255.422	-0.260671	0.0811451	-3.21241	0.00131627	0.0119291	FALSE
INTS5	251.652	-0.236581	0.0736637	-3.21164	0.00131981	0.0119509	FALSE
NUTF2	859.591	0.290223	0.0903687	3.21155	0.00132022	0.0119509	FALSE
REC8	65.6613	-0.357467	0.111316	-3.21128	0.00132143	0.011955	FALSE
ZNF496	194.414	-0.3319	0.10336	-3.21111	0.00132224	0.0119554	FALSE
TMEM69	227.633	0.212753	0.0662716	3.21032	0.00132586	0.0119812	FALSE
DUSP23	482.974	0.355287	0.110714	3.20905	0.00133176	0.0120275	FALSE
CNOT8	822.049	0.26612	0.0829542	3.20804	0.00133644	0.0120558	FALSE
MAVS	1221.12	-0.208473	0.0649946	-3.20755	0.00133873	0.0120635	FALSE
PCDHGA11	36.7831	-0.475639	0.148289	-3.20752	0.00133884	0.0120635	FALSE
UQCR10	1191.57	0.371497	0.11583	3.20727	0.00134	0.012067	FALSE
ZNF407	290.623	-0.291819	0.0910003	-3.20679	0.00134227	0.0120804	FALSE
RPL23	21477	0.403374	0.125817	3.20604	0.00134576	0.0120979	FALSE
SERPINB6	899.604	0.244434	0.0763336	3.20218	0.00136394	0.0122472	FALSE
VPS25	516.852	0.31994	0.0999326	3.20156	0.00136686	0.0122663	FALSE
MED1	874.142	-0.257865	0.0805588	-3.20096	0.00136972	0.0122849	FALSE
RBM28	177.616	-0.239789	0.0749263	-3.20033	0.00137271	0.0123046	FALSE
TMED10	3973.27	0.218254	0.0682058	3.19993	0.0013746	0.0123134	FALSE
RAB2A	2108.26	0.285198	0.0891301	3.19979	0.00137526	0.0123134	FALSE
TAF12	242.82	0.23006	0.0719035	3.19956	0.00137637	0.0123162	FALSE
RPL32	25346.2	0.435074	0.135989	3.19933	0.00137746	0.0123189	FALSE
NFU1	415.711	0.342591	0.1071	3.1988	0.00137999	0.0123345	FALSE
RRAS2	170.759	0.306056	0.0956912	3.19837	0.00138206	0.0123459	FALSE
DUSP10	300.627	0.330619	0.103378	3.19814	0.00138316	0.0123486	FALSE
ERCC5	40.1809	-0.327816	0.102564	-3.19622	0.00139239	0.0124239	FALSE
CTAGE6	20.4554	-0.469596	0.146931	-3.19602	0.00139336	0.0124255	FALSE
RHBDF2	174.817	-0.293807	0.0919549	-3.19512	0.00139771	0.0124571	FALSE
GRK2	528.838	-0.348618	0.109139	-3.19425	0.00140192	0.012476	FALSE
MRPL54	709.199	0.420984	0.131803	3.19405	0.00140291	0.012476	FALSE
TTYH3	391.586	-0.362127	0.113376	-3.19403	0.00140303	0.012476	FALSE
CHMP2B	734.902	0.23102	0.0723327	3.19385	0.00140391	0.0124767	FALSE
MRPL58	465.761	0.377656	0.118277	3.19296	0.0014082	0.0125058	FALSE
UGP2	1580.26	0.306707	0.0960637	3.19275	0.00140926	0.0125058	FALSE
FN3K	51.5441	-0.349674	0.109524	-3.19268	0.00140959	0.0125058	FALSE
SUGP1	159.601	-0.268938	0.0842549	-3.19196	0.00141309	0.0125298	FALSE
PRR14L	785.364	-0.221245	0.06933	-3.19119	0.00141688	0.0125446	FALSE
PSMB3	1728.69	0.39292	0.123128	3.19114	0.0014171	0.0125446	FALSE
MEX3B	62.3457	-0.444713	0.139368	-3.19093	0.00141815	0.0125446	FALSE
PPP2R3C	399.989	0.306416	0.096034	3.1907	0.00141927	0.0125446	FALSE
MRPL39	317.697	0.334149	0.104726	3.19069	0.00141932	0.0125446	FALSE
ZFAND6	1748.6	0.357095	0.11192	3.19064	0.0014196	0.0125446	FALSE
SLC24A1	153.795	-0.341985	0.107192	-3.19041	0.00142073	0.0125475	FALSE
GOLPH3	1441.36	0.238518	0.0747751	3.18981	0.00142368	0.0125664	FALSE
SLIRP	709.918	0.398322	0.124897	3.1892	0.00142669	0.0125787	FALSE
RAB11FIP2	337.915	-0.21117	0.0662394	-3.18798	0.00143268	0.0126107	FALSE
ARHGAP15	285.16	0.40116	0.125847	3.18768	0.00143421	0.0126107	FALSE
AP1S1	544.338	0.33324	0.104543	3.18758	0.00143466	0.0126107	FALSE
TPT1	64269.9	0.433584	0.136028	3.18747	0.00143525	0.0126107	FALSE
SUPT4H1	1152.21	0.352746	0.110667	3.18746	0.00143529	0.0126107	FALSE
ASB6	231.174	-0.301679	0.0946517	-3.18725	0.00143633	0.0126107	FALSE
SAP130	190.622	-0.209782	0.0658201	-3.1872	0.00143658	0.0126107	FALSE
SGSH	191.641	-0.304409	0.0955113	-3.18716	0.00143679	0.0126107	FALSE
DPCD	232.427	0.387273	0.121618	3.18435	0.00145081	0.0127267	FALSE
PPP2CA	1290.45	0.240139	0.0754215	3.18395	0.00145279	0.0127368	FALSE
FAM110A	117.71	-0.287313	0.0902486	-3.18357	0.00145472	0.0127465	FALSE
ADGRB2	188.007	-0.376873	0.118393	-3.18324	0.00145637	0.0127512	FALSE
SHF	42.2286	-0.420741	0.132178	-3.18314	0.00145688	0.0127512	FALSE
CDC123	715.151	0.25821	0.0811368	3.1824	0.00146058	0.0127764	FALSE
ZNF398	337.792	-0.164738	0.05177	-3.18212	0.00146203	0.0127819	FALSE
DMXL2	792.814	-0.283236	0.0890291	-3.18138	0.00146575	0.0127996	FALSE
NDUFA8	283.922	0.249804	0.0785232	3.18127	0.00146632	0.0127996	FALSE
MFSD11	391.893	0.189635	0.0596106	3.18123	0.00146652	0.0127996	FALSE
COPS3	789.332	0.318239	0.100055	3.18066	0.00146942	0.0128106	FALSE
MLH1	486.523	0.196513	0.0617927	3.1802	0.00147175	0.0128238	FALSE
AGO3	330.083	-0.197685	0.0621781	-3.17934	0.00147609	0.0128543	FALSE
ABCC3	256.586	-0.386432	0.121561	-3.17891	0.00147832	0.0128567	FALSE
IARS2	1447.88	0.209021	0.0657546	3.17881	0.00147883	0.0128567	FALSE
FBXW8	234.593	-0.227804	0.0716795	-3.1781	0.00148245	0.0128687	FALSE
DSTYK	416.913	-0.203665	0.0640873	-3.17793	0.00148328	0.0128687	FALSE
PECR	137.343	0.321395	0.101135	3.17789	0.00148352	0.0128687	FALSE
TMEM165	1578.66	0.305789	0.0962359	3.17749	0.00148553	0.012879	FALSE
PNO1	450.519	0.353882	0.111384	3.17715	0.00148731	0.0128873	FALSE
PELP1	250.358	-0.240569	0.0757315	-3.1766	0.00149014	0.0129046	FALSE
COL9A2	70.361	-0.471203	0.148357	-3.17615	0.00149244	0.0129173	FALSE
BIRC2	1310.04	0.259548	0.0817323	3.17559	0.00149534	0.0129353	FALSE
DYNLL1	2215.61	0.320136	0.100827	3.17509	0.00149788	0.01295	FALSE
LYSMD4	59.8518	-0.345154	0.108722	-3.17465	0.00150016	0.0129606	FALSE
BRIX1	432.847	0.335884	0.105818	3.17415	0.00150276	0.0129706	FALSE
MALAT1	74953.1	-0.347254	0.109416	-3.17371	0.00150502	0.0129712	FALSE
RRN3P3	73.9118	-0.309653	0.0975697	-3.17366	0.00150532	0.0129712	FALSE
UBL5	2043.7	0.422572	0.133163	3.17335	0.00150691	0.0129777	FALSE
H1FX-AS1	29.611	-0.392217	0.123624	-3.17266	0.00151049	0.0130014	FALSE
LAT2	166.419	0.363766	0.114681	3.17197	0.00151409	0.0130252	FALSE
CCNL2	1281.06	-0.259976	0.0819759	-3.17138	0.00151718	0.0130435	FALSE
UCHL3	321.302	0.327796	0.103365	3.17124	0.0015179	0.0130435	FALSE
NDUFV2	1724.69	0.375883	0.118547	3.17076	0.00152043	0.0130581	FALSE
ZNF675	411.374	0.314663	0.0993025	3.16873	0.00153108	0.013137	FALSE
CCR4	60.2005	0.490959	0.154941	3.16869	0.0015313	0.013137	FALSE
SLC30A9	1253.26	0.245834	0.0775874	3.16848	0.00153238	0.013139	FALSE
DPT	423.927	0.479629	0.151419	3.16756	0.00153725	0.0131719	FALSE
RBBP8	1943.05	0.348329	0.109972	3.16743	0.00153791	0.0131719	FALSE
DYRK2	606.928	-0.202772	0.0640261	-3.16702	0.0015401	0.0131834	FALSE
ECI2	560.865	0.3819	0.120631	3.16586	0.00154625	0.0132223	FALSE
FGD1	104.141	-0.378588	0.119585	-3.16584	0.00154634	0.0132223	FALSE
LRP6	846.94	-0.223754	0.0706889	-3.16533	0.00154907	0.0132339	FALSE
LZIC	391.609	0.297495	0.0939872	3.16527	0.00154939	0.0132339	FALSE
TBL1X	366.085	-0.27972	0.0883786	-3.16501	0.00155076	0.013237	FALSE
ZC3HAV1	1134.64	-0.195784	0.0618615	-3.16488	0.00155149	0.013237	FALSE
COPS8	614.818	0.210234	0.0664305	3.16472	0.0015523	0.013237	FALSE
SNAPIN	878.583	0.393665	0.124415	3.16414	0.00155544	0.0132554	FALSE
DTD1	203.401	0.282544	0.0892996	3.164	0.00155616	0.0132554	FALSE
TXNDC9	952.534	0.344674	0.108957	3.1634	0.00155939	0.0132698	FALSE
NOP2	216.943	-0.342675	0.108326	-3.16337	0.00155955	0.0132698	FALSE
RCOR1	385.309	-0.229061	0.0724542	-3.16147	0.00156978	0.0133495	FALSE
PRDX3	3633.65	0.380221	0.120297	3.16068	0.001574	0.0133781	FALSE
MZT1	539.404	0.37194	0.117718	3.1596	0.00157987	0.0134207	FALSE
CCDC88C	440.37	-0.321629	0.101841	-3.15816	0.0015877	0.0134799	FALSE
ZSWIM4	109.462	-0.345313	0.109382	-3.15696	0.00159424	0.0135281	FALSE
RANGRF	136.244	0.369599	0.117087	3.15661	0.00159614	0.0135368	FALSE
CRTAM	38.999	0.46324	0.146824	3.15507	0.00160458	0.0135862	FALSE
AP2S1	748.999	0.318593	0.101037	3.15322	0.00161477	0.0136651	FALSE
AAGAB	913.333	0.310422	0.0984714	3.15241	0.00161929	0.0136959	FALSE
RANGAP1	495.565	-0.260387	0.0826045	-3.15221	0.00162039	0.0136978	FALSE
SIK3	404.131	-0.250686	0.0795942	-3.14955	0.00163524	0.013813	FALSE
PLXNA1	607.179	-0.346782	0.110111	-3.14938	0.00163616	0.013813	FALSE
CBL	500.181	-0.273045	0.0867004	-3.14929	0.00163669	0.013813	FALSE
PLD2	195.759	-0.326704	0.103748	-3.149	0.00163829	0.0138191	FALSE
HLCS	348.972	-0.200939	0.0638149	-3.14879	0.00163951	0.0138219	FALSE
LINC00472	211.968	-0.400713	0.127294	-3.14794	0.00164427	0.0138545	FALSE
METTL9	1720.1	0.283554	0.0901059	3.1469	0.00165012	0.0138964	FALSE
DPM1	754.185	0.320746	0.10193	3.14673	0.00165107	0.0138968	FALSE
RPS25	14801	0.417376	0.13265	3.14645	0.00165265	0.0139026	FALSE
THBS3	338.687	-0.281107	0.089347	-3.14624	0.00165387	0.0139053	FALSE
HOXC4	57.343	-0.338334	0.107544	-3.14601	0.00165514	0.0139085	FALSE
CRACR2B	267.098	-0.381521	0.121328	-3.14454	0.00166351	0.0139652	FALSE
OSBPL7	83.84	-0.420503	0.13375	-3.14394	0.00166688	0.0139652	FALSE
HIBADH	547.045	0.246356	0.0783599	3.14391	0.00166709	0.0139652	FALSE
ARPC1B	700.229	0.274272	0.0872401	3.14388	0.00166726	0.0139652	FALSE
HEXB	1233.22	0.225044	0.0715893	3.14355	0.00166911	0.0139676	FALSE
DBF4B	61.1278	-0.331957	0.105601	-3.14351	0.00166934	0.0139676	FALSE
CPNE3	3656.11	0.330046	0.105073	3.1411	0.00168314	0.0140756	FALSE
RPL10A	18005.5	0.407291	0.129687	3.14058	0.00168615	0.0140932	FALSE
CCNB1IP1	609.21	0.343646	0.109439	3.14007	0.0016891	0.0141102	FALSE
BRD3	362.614	-0.234247	0.0746075	-3.13972	0.00169108	0.0141192	FALSE
SOS1	717.611	-0.267523	0.0852232	-3.13909	0.00169475	0.0141422	FALSE
EVI5L	94.6128	-0.336113	0.107084	-3.13878	0.00169654	0.0141497	FALSE
ELOVL6	195.931	0.38035	0.121189	3.13848	0.00169827	0.0141518	FALSE
GSTT1	115.439	0.364317	0.116083	3.13842	0.00169862	0.0141518	FALSE
WTAP	1204.83	0.186043	0.0592855	3.13809	0.00170054	0.0141532	FALSE
PFDN5	8088.94	0.46154	0.147077	3.13808	0.0017006	0.0141532	FALSE
IFI27L1	125.732	0.357689	0.114007	3.13744	0.0017043	0.0141764	FALSE
UBE2N	1546.61	0.294277	0.0938025	3.1372	0.00170571	0.0141806	FALSE
COPRS	513.714	0.303084	0.0966216	3.13682	0.00170793	0.0141915	FALSE
ALKBH2	203.664	0.349077	0.111345	3.13508	0.00171805	0.014268	FALSE
RPA3	587.292	0.428947	0.136865	3.13409	0.00172385	0.0143085	FALSE
BID	431.803	0.319379	0.101928	3.13339	0.001728	0.0143353	FALSE
ISCU	725.099	0.201433	0.0643135	3.13205	0.00173588	0.014393	FALSE
MRPS14	459.198	0.270338	0.0863185	3.13187	0.00173698	0.0143945	FALSE
CACNA1C	183.485	-0.426196	0.136177	-3.12971	0.00174976	0.0144773	FALSE
ADAR	4018.15	-0.229107	0.0732044	-3.1297	0.00174987	0.0144773	FALSE
FAM160B2	337.589	-0.338866	0.108277	-3.12962	0.00175031	0.0144773	FALSE
TM2D2	600.733	0.295892	0.0945476	3.12956	0.00175069	0.0144773	FALSE
WDR41	594.01	0.258692	0.082669	3.12925	0.00175253	0.0144774	FALSE
MAP4K5	638.181	-0.245987	0.0786089	-3.12925	0.00175256	0.0144774	FALSE
SDHAF1	147.891	0.315593	0.100867	3.12879	0.00175528	0.0144922	FALSE
PPP2R5C	1269.69	0.179415	0.0573466	3.1286	0.0017564	0.0144938	FALSE
TMEM86B	24.4167	-0.498731	0.159432	-3.12817	0.00175899	0.0145074	FALSE
NDFIP2	799.812	0.32947	0.105339	3.12771	0.00176175	0.0145225	FALSE
IPO9	891.708	-0.201995	0.0645945	-3.12713	0.00176523	0.0145436	FALSE
GFM1	775.854	0.256923	0.0821785	3.1264	0.00176961	0.014566	FALSE
RPL14	11424.7	0.402668	0.128797	3.12636	0.00176983	0.014566	FALSE
SNRPC	643.095	0.322511	0.103199	3.12513	0.00177726	0.0146086	FALSE
ZNF267	538.925	0.261191	0.0835799	3.12504	0.00177781	0.0146086	FALSE
WNK4	114.121	-0.426825	0.136657	-3.12333	0.00178814	0.0146773	FALSE
RDX	756.337	0.223536	0.0715745	3.12313	0.0017894	0.0146773	FALSE
SLX4	145.021	-0.336003	0.10759	-3.12301	0.00179012	0.0146773	FALSE
MRPL47	719.366	0.357074	0.114337	3.12299	0.00179026	0.0146773	FALSE
FAM96A	1215.8	0.397289	0.127219	3.12288	0.00179088	0.0146773	FALSE
RPS5	18042.9	0.439488	0.140744	3.12262	0.0017925	0.0146829	FALSE
ZNF140	508.225	0.308253	0.0987279	3.12224	0.00179478	0.0146938	FALSE
SOD1	2020.82	0.338267	0.108379	3.12116	0.00180141	0.0147326	FALSE
GHITM	2406.3	0.266413	0.0853737	3.12055	0.00180513	0.0147552	FALSE
GEN1	230.378	-0.26008	0.0833484	-3.1204	0.00180606	0.0147552	FALSE
DDT	615.175	0.31304	0.100331	3.12007	0.00180806	0.0147637	FALSE
GRB10	361.119	-0.248928	0.0797915	-3.11972	0.0018102	0.0147735	FALSE
CCDC12	150.836	0.322575	0.103437	3.11856	0.00181738	0.0148166	FALSE
ZFC3H1	658.433	-0.24792	0.0795231	-3.11759	0.00182339	0.0148514	FALSE
EIF1AX	2882.23	0.312511	0.100242	3.11756	0.00182355	0.0148514	FALSE
DNAJC5	653.464	-0.303159	0.0972654	-3.11683	0.0018281	0.0148806	FALSE
HMGN2	4029.95	0.283372	0.090923	3.11662	0.0018294	0.0148814	FALSE
GNG11	782.375	0.397355	0.1275	3.1165	0.0018301	0.0148814	FALSE
KBTBD3	184.227	0.422188	0.135485	3.11612	0.00183247	0.0148929	FALSE
CELSR3	142.459	-0.378332	0.121433	-3.11557	0.00183589	0.0149129	FALSE
SORBS3	317.296	-0.345054	0.110759	-3.11536	0.00183719	0.0149157	FALSE
LCMT1	470.444	0.303429	0.0974069	3.11507	0.00183901	0.0149203	FALSE
MRPL1	350.897	0.332411	0.106714	3.11496	0.00183968	0.0149203	FALSE
COX7B	3155.63	0.46353	0.148844	3.11421	0.00184437	0.0149428	FALSE
RAC1	1836.68	0.182977	0.0587602	3.11396	0.00184595	0.0149448	FALSE
AKAP9	2182.53	-0.236857	0.0760654	-3.11387	0.00184653	0.0149448	FALSE
MYO19	489.326	-0.230825	0.0741493	-3.11297	0.00185212	0.0149823	FALSE
TTC39A	1884.47	0.482968	0.155157	3.11278	0.00185337	0.0149846	FALSE
PRKD2	239.137	-0.268972	0.0864264	-3.11215	0.00185731	0.0150087	FALSE
GCSH	166.899	0.338167	0.108684	3.11146	0.00186166	0.0150361	FALSE
ZNF740	381.834	-0.246502	0.0792485	-3.11049	0.00186777	0.0150749	FALSE
DMTN	80.6686	-0.463152	0.148905	-3.11039	0.00186841	0.0150749	FALSE
RARG	319.283	-0.271717	0.0873666	-3.11008	0.00187037	0.0150829	FALSE
RPL7A	22408	0.373231	0.120052	3.1089	0.00187785	0.0151348	FALSE
UXT	954.714	0.396197	0.127445	3.10876	0.00187874	0.0151348	FALSE
ST6GALNAC3	36.025	0.477431	0.153642	3.10742	0.0018873	0.0151891	FALSE
RPF1	434.687	0.311459	0.100233	3.10736	0.00188765	0.0151891	FALSE
MTOR	782.477	-0.225084	0.0724384	-3.10724	0.0018884	0.0151891	FALSE
RPN1	3396.37	0.222039	0.0714673	3.10686	0.00189085	0.0151904	FALSE
[truncated: 16,663 more rows]
