# Supplementary material for: Inhibition of RANK signaling in breast cancer induces an anti-tumor immune response orchestrated by CD8+ T cells
Source: Nat Commun. 2020 Dec 10;11:6335. doi: 10.1038/s41467-020-20138-8 (PMC7728758; doi:10.1038/s41467-020-20138-8)
Supplement: Supplementary file 10 — Supplementary Data 8 [file 41467_2020_20138_MOESM10_ESM.xlsx]

## Sheet: Sheet1
Supplementary Data 8: Differentially expressed genes between pre- and post-treatment normal samples
Genes	baseMean	log2FoldChange	lfcSE	stat	pvalue	padj	is differentially expressed
NR4A1	235.537	3.54141	0.351113	10.0862	6.35567e-24	7.49524e-20	TRUE
CCL4	19.3296	2.08947	0.430888	4.84921	1.23957e-06	0.00730911	TRUE
IGSF10	267.609	-0.838115	0.185842	-4.50982	6.48837e-06	0.0191293	TRUE
MT1X	376.562	0.995343	0.22008	4.52265	6.10712e-06	0.0191293	TRUE
TERF2	77.7204	0.767314	0.17464	4.39369	1.11442e-05	0.0195368	TRUE
ZBTB16	175.28	1.28744	0.293598	4.38504	1.15965e-05	0.0195368	TRUE
PER1	242.027	1.31271	0.299083	4.38912	1.13811e-05	0.0195368	TRUE
SEC11A	371.503	0.673018	0.156027	4.31347	1.60715e-05	0.0236914	TRUE
SLC19A2	111.103	0.730653	0.176826	4.13205	3.5954e-05	0.0452672	TRUE
KLHL8	154.729	0.800183	0.194361	4.11699	3.83848e-05	0.0452672	TRUE
EIF1	571.687	0.60762	0.151251	4.01729	5.88701e-05	0.0545839	FALSE
MAP3K8	71.8988	1.03626	0.258281	4.01214	6.01705e-05	0.0545839	FALSE
TPK1	28.93	1.05142	0.260825	4.03114	5.55059e-05	0.0545839	FALSE
RHEB	154.241	0.563426	0.142133	3.96407	7.36832e-05	0.0620676	FALSE
FBXW4	141.328	0.563041	0.142786	3.94326	8.03814e-05	0.0631958	FALSE
RBX1	53.0204	0.873209	0.225253	3.87657	0.00010594	0.0780845	FALSE
SETD3	418.347	0.640737	0.166739	3.84275	0.000121665	0.0798992	FALSE
CARD6	171.459	0.732558	0.190663	3.84217	0.000121953	0.0798992	FALSE
UNC5B	58.42	-0.899133	0.236547	-3.80108	0.000144068	0.08495	FALSE
RNF13	453.613	0.667039	0.175479	3.80124	0.000143973	0.08495	FALSE
CREM	77.1063	0.862436	0.227942	3.78357	0.000154594	0.0868153	FALSE
LYPLAL1	150.564	0.681632	0.182389	3.73724	0.000186049	0.0997309	FALSE
PLEKHM3	181.483	0.573616	0.155223	3.69544	0.000219508	0.10914	FALSE
CXCL11	16.7868	3.17633	0.860225	3.69244	0.000222112	0.10914	FALSE
C1orf43	574.183	0.527999	0.143983	3.66709	0.000245326	0.115725	FALSE
WDR41	155.617	0.64262	0.176645	3.63792	0.000274844	0.124663	FALSE
FGD4	247.134	0.617374	0.171819	3.59315	0.000326698	0.138686	FALSE
RASGEF1B	73.1126	0.888673	0.247465	3.5911	0.000329281	0.138686	FALSE
ETFRF1	74.8045	0.655059	0.183626	3.56735	0.000360613	0.142801	FALSE
AGTPBP1	158.82	0.71524	0.200604	3.56542	0.00036327	0.142801	FALSE
MORC3	438.825	0.609248	0.171776	3.54676	0.000389999	0.143727	FALSE
CCDC126	86.549	0.772708	0.217747	3.54866	0.000387197	0.143727	FALSE
DES	33.7429	-2.6203	0.741367	-3.53441	0.000408681	0.146048	FALSE
PEAR1	147.051	-0.535097	0.152522	-3.50833	0.000450935	0.150498	FALSE
NDUFA1	175.849	0.665864	0.189992	3.50469	0.000457137	0.150498	FALSE
CDKN1A	169.524	1.18328	0.337756	3.50336	0.00045942	0.150498	FALSE
CLTA	281.009	0.371127	0.107971	3.4373	0.000587541	0.164327	FALSE
PTPRA	373.395	0.45232	0.131795	3.43199	0.000599174	0.164327	FALSE
DCUN1D4	253.863	0.532458	0.15365	3.46539	0.000529466	0.164327	FALSE
TBC1D31	56.666	0.625581	0.181152	3.45334	0.000553686	0.164327	FALSE
NDUFA2	144.694	0.715218	0.207728	3.44305	0.000575188	0.164327	FALSE
MT2A	82.3127	0.831181	0.240077	3.46215	0.000535885	0.164327	FALSE
RANBP17	131.817	0.84414	0.24509	3.4442	0.000572745	0.164327	FALSE
AKAP7	55.7221	0.733235	0.214917	3.41171	0.00064557	0.173028	FALSE
ZFAND5	697.567	0.869654	0.258342	3.3663	0.00076185	0.1904	FALSE
GKAP1	43.2116	0.98852	0.294064	3.36158	0.00077497	0.1904	FALSE
APOC1	118.434	1.15767	0.343523	3.36998	0.000751729	0.1904	FALSE
NNMT	298.532	1.19397	0.354508	3.36797	0.000757228	0.1904	FALSE
UQCRB	490.169	0.460845	0.13801	3.3392	0.000840187	0.202211	FALSE
FCHO2	320.053	0.60073	0.180622	3.32589	0.000881352	0.2038	FALSE
CKS2	23.4428	1.22138	0.36684	3.32946	0.00087016	0.2038	FALSE
APCDD1L	14.3908	-2.16597	0.654876	-3.30745	0.000941508	0.209494	FALSE
DCK	103.576	0.653107	0.197276	3.31062	0.000930882	0.209494	FALSE
NPNT	37.2151	-0.997048	0.302075	-3.30066	0.000964582	0.210654	FALSE
SNX6	351.632	0.518897	0.157486	3.29487	0.000984667	0.21113	FALSE
RABGGTB	130.416	0.579131	0.176531	3.28062	0.00103579	0.214299	FALSE
TMSB10	1947.86	0.662111	0.201754	3.28177	0.00103158	0.214299	FALSE
FLNB	908.19	-0.472982	0.144499	-3.27325	0.00106319	0.216175	FALSE
TMEM213	12.5541	-2.16239	0.673249	-3.21188	0.00131872	0.23563	FALSE
CNN1	153.767	-0.941037	0.291789	-3.22507	0.00125944	0.23563	FALSE
CYB561	119.098	-0.490246	0.152146	-3.2222	0.0012721	0.23563	FALSE
TBCA	136.843	0.572181	0.177729	3.21939	0.00128462	0.23563	FALSE
ZCCHC9	56.204	0.656266	0.20235	3.24323	0.00118184	0.23563	FALSE
ACER2	59.5688	0.777557	0.24009	3.23861	0.00120113	0.23563	FALSE
LY86	17.1707	1.14488	0.356365	3.21267	0.00131507	0.23563	FALSE
RNU11	45.4275	1.15787	0.358662	3.22831	0.00124525	0.23563	FALSE
TMEM119	114.474	-0.792347	0.24837	-3.19019	0.0014218	0.250258	FALSE
MEMO1	101.818	0.650495	0.204185	3.18581	0.0014435	0.250341	FALSE
KLHDC7A	18.0221	-2.23095	0.702772	-3.17449	0.00150099	0.254057	FALSE
TSC22D1	658.476	0.48011	0.1515	3.16903	0.00152947	0.254057	FALSE
ANKRD37	15.2547	1.29317	0.408065	3.16902	0.00152956	0.254057	FALSE
TCF3	113.851	-0.500659	0.158645	-3.15585	0.00160032	0.256721	FALSE
ADGRA2	550.644	-0.403674	0.128083	-3.15167	0.0016234	0.256721	FALSE
IFNGR1	457.701	0.364745	0.115934	3.14613	0.00165444	0.256721	FALSE
CCZ1B	261.349	0.628938	0.199852	3.14702	0.00164942	0.256721	FALSE
RCL1	100.65	0.669813	0.212041	3.15888	0.00158376	0.256721	FALSE
LFNG	151.464	-0.554195	0.176628	-3.13764	0.00170315	0.260847	FALSE
NIPSNAP3A	148.525	0.673604	0.215019	3.13276	0.0017317	0.26182	FALSE
XPO1	706.171	0.382635	0.122655	3.1196	0.00181099	0.267079	FALSE
CAPZA2	528.312	0.541763	0.174078	3.11219	0.00185707	0.267079	FALSE
MSR1	92.1649	0.808579	0.259571	3.11506	0.00183907	0.267079	FALSE
TMEM107	125.184	0.953088	0.305556	3.11919	0.0018135	0.267079	FALSE
ZFAND6	296.963	0.635489	0.204856	3.10212	0.00192139	0.268296	FALSE
TATDN3	55.9496	0.653315	0.210678	3.10102	0.00192857	0.268296	FALSE
ATG10	36.1901	0.675538	0.2179	3.10022	0.00193379	0.268296	FALSE
SOX18	31.1618	-0.883211	0.285558	-3.09293	0.00198188	0.270715	FALSE
SRBD1	120.395	0.545999	0.177239	3.08058	0.002066	0.270715	FALSE
C1orf50	36.2663	0.713869	0.231695	3.08108	0.00206255	0.270715	FALSE
GMFG	58.9363	0.868343	0.281161	3.08842	0.00201224	0.270715	FALSE
CXorf21	11.6717	1.36835	0.443794	3.0833	0.0020472	0.270715	FALSE
UBQLN1	410.499	0.418144	0.136409	3.06538	0.00217396	0.281731	FALSE
DNA2	27.55	0.780606	0.255854	3.05098	0.00228097	0.292386	FALSE
ACTG2	93.5642	-1.2736	0.418298	-3.04471	0.00232901	0.295334	FALSE
EIF4E3	251.485	0.456986	0.150306	3.04037	0.00236289	0.296443	FALSE
PTP4A1	172.701	0.669156	0.22059	3.03348	0.0024175	0.300101	FALSE
ESYT2	638.108	0.355278	0.117394	3.02636	0.00247517	0.300925	FALSE
EXOC6B	283.341	0.776345	0.256295	3.02911	0.00245278	0.300925	FALSE
UBA2	424.448	0.468046	0.155468	3.01057	0.00260759	0.313789	FALSE
REPIN1	172.761	-0.452637	0.150692	-3.00371	0.00266708	0.316801	FALSE
TMEM256	66.6626	0.656682	0.218977	2.99886	0.00270989	0.316801	FALSE
STC1	32.463	0.777617	0.259336	2.99849	0.00271321	0.316801	FALSE
MVK	30.6917	-0.716083	0.239787	-2.98633	0.00282344	0.323903	FALSE
STRN3	183.37	0.373035	0.124939	2.98574	0.00282897	0.323903	FALSE
HID1	84.2988	-0.650498	0.218505	-2.97704	0.00291046	0.326887	FALSE
POLR1D	197.229	0.350906	0.117759	2.97987	0.00288369	0.326887	FALSE
HPS5	262.505	0.701687	0.236081	2.97222	0.00295651	0.328926	FALSE
EIF4A2	1546.48	0.440274	0.148555	2.96372	0.00303948	0.331534	FALSE
FBXW7	423.377	0.719103	0.242702	2.9629	0.00304751	0.331534	FALSE
SRGN	237.07	0.794515	0.268307	2.96121	0.00306429	0.331534	FALSE
OST4	325.591	0.476024	0.161378	2.94974	0.00318039	0.334878	FALSE
CKS1B	97.6073	0.567218	0.192008	2.95414	0.00313539	0.334878	FALSE
YPEL5	325.884	0.588736	0.19953	2.95061	0.00317147	0.334878	FALSE
PYCR1	51.4817	-0.875914	0.30025	-2.91728	0.00353099	0.335456	FALSE
IRF4	57.8067	-0.71579	0.24463	-2.92601	0.00343341	0.335456	FALSE
METTL9	301.59	0.37601	0.128739	2.92072	0.00349227	0.335456	FALSE
MAN1A2	408.099	0.418793	0.143417	2.92011	0.00349908	0.335456	FALSE
TMCC1	187.841	0.450819	0.154339	2.92096	0.00348955	0.335456	FALSE
OXNAD1	84.9289	0.570195	0.194488	2.93177	0.00337037	0.335456	FALSE
ARHGAP10	256.857	0.604466	0.207252	2.91657	0.00353907	0.335456	FALSE
NFU1	93.8531	0.604875	0.206959	2.92268	0.00347035	0.335456	FALSE
POLE4	75.7638	0.659346	0.223833	2.9457	0.00322225	0.335456	FALSE
GSTO1	200.693	0.7042	0.241212	2.91942	0.00350678	0.335456	FALSE
C9orf72	96.0512	0.707685	0.240802	2.93887	0.00329414	0.335456	FALSE
MT1M	30.9742	0.852424	0.28962	2.94325	0.00324784	0.335456	FALSE
LY96	41.1865	1.03643	0.355538	2.91511	0.00355567	0.335456	FALSE
PCCA	170.764	0.594403	0.204086	2.91252	0.00358527	0.335564	FALSE
CAMLG	237.104	0.633831	0.217937	2.90832	0.00363381	0.337429	FALSE
GLI2	42.0442	-0.700763	0.24138	-2.90315	0.00369425	0.340361	FALSE
CENPW	11.8256	1.28949	0.447025	2.8846	0.00391905	0.358274	FALSE
MAP1LC3B	180.455	0.484739	0.168327	2.87974	0.00398001	0.358292	FALSE
SP100	335.926	0.516656	0.179271	2.88198	0.00395182	0.358292	FALSE
GABARAPL2	203.172	0.50956	0.177156	2.87634	0.00402318	0.359435	FALSE
COX7A2	221.243	0.729035	0.254336	2.86643	0.0041513	0.368093	FALSE
CGNL1	140.536	-0.736408	0.257156	-2.86366	0.00418779	0.368557	FALSE
MRPS15	159.59	0.714908	0.249925	2.86049	0.00422982	0.369498	FALSE
GBP1	119.057	0.530315	0.185565	2.85783	0.00426543	0.369869	FALSE
NDUFV2	204.425	0.497709	0.174768	2.84783	0.00440188	0.378915	FALSE
STARD3NL	102.165	0.701213	0.246852	2.84062	0.00450257	0.380307	FALSE
EFCAB2	36.167	0.795725	0.279965	2.84223	0.00447986	0.380307	FALSE
CCL8	18.2217	1.54131	0.542761	2.83976	0.00451479	0.380307	FALSE
BCAR1	103.468	-0.38868	0.137249	-2.83194	0.00462664	0.384073	FALSE
ITPKC	100.354	0.589733	0.208292	2.83128	0.00463617	0.384073	FALSE
C4orf33	33.0906	0.671306	0.237224	2.82983	0.00465721	0.384073	FALSE
TRIL	97.8714	-0.639022	0.226408	-2.82243	0.00476612	0.390325	FALSE
PGAP2	41.7319	-0.62654	0.222343	-2.8179	0.00483394	0.390835	FALSE
TTC39C	158.96	0.558674	0.198281	2.81759	0.00483863	0.390835	FALSE
EPHB3	210.145	-1.35598	0.48422	-2.80034	0.00510496	0.394716	FALSE
ACTA2	1227.25	-0.890132	0.317722	-2.80161	0.00508482	0.394716	FALSE
NYNRIN	155.725	-0.497718	0.177046	-2.81124	0.00493516	0.394716	FALSE
TNPO3	223.933	0.382106	0.136559	2.7981	0.00514037	0.394716	FALSE
PICALM	672.501	0.44069	0.1574	2.79981	0.00511333	0.394716	FALSE
NUDT2	68.6838	0.59807	0.213134	2.80608	0.00501483	0.394716	FALSE
SPATA7	81.3513	0.622292	0.222468	2.79722	0.00515444	0.394716	FALSE
RPS12	2068.11	0.814078	0.290745	2.79997	0.00511066	0.394716	FALSE
SUSD2	38.2761	-1.04336	0.375082	-2.78169	0.00540773	0.395853	FALSE
ZNF792	40.913	-0.558708	0.201127	-2.77789	0.00547138	0.395853	FALSE
AZIN1	691.098	0.341335	0.122386	2.78901	0.00528689	0.395853	FALSE
CLIP4	248.974	0.368335	0.13199	2.79064	0.00526046	0.395853	FALSE
GOLGA7	229.325	0.444834	0.160052	2.7793	0.00544755	0.395853	FALSE
LAMTOR4	174.802	0.517994	0.185816	2.78768	0.00530876	0.395853	FALSE
HIPK3	1752.87	0.529539	0.190227	2.78371	0.00537406	0.395853	FALSE
LRRC75A-AS1	2504.94	0.546223	0.196195	2.78409	0.00536788	0.395853	FALSE
MGST2	87.7214	0.555327	0.199156	2.7884	0.00529692	0.395853	FALSE
KRCC1	165.659	0.577453	0.208522	2.76927	0.00561816	0.401545	FALSE
ISPD	69.3555	0.821655	0.296597	2.77028	0.00560087	0.401545	FALSE
NR2F2	168.194	-0.542206	0.195966	-2.76683	0.00566037	0.402125	FALSE
DCHS1	355.437	-0.404584	0.146472	-2.76219	0.00574153	0.403035	FALSE
C14orf119	124.956	0.393488	0.142449	2.76231	0.00573941	0.403035	FALSE
RASSF10	21.254	-1.35885	0.492561	-2.75875	0.00580226	0.404888	FALSE
DUSP7	42.5189	-0.728062	0.264318	-2.7545	0.00587827	0.405394	FALSE
2020-09-10	401.772	0.40628	0.147448	2.7554	0.00586196	0.405394	FALSE
XPNPEP3	145.718	0.432442	0.157202	2.75087	0.00594377	0.407529	FALSE
ADPRM	33.0781	0.609378	0.221898	2.74621	0.00602883	0.410971	FALSE
SLC44A5	12.0006	-1.51551	0.55895	-2.71136	0.00670083	0.411135	FALSE
GRIA3	27.1062	-1.12177	0.413844	-2.7106	0.00671613	0.411135	FALSE
CXXC5	68.6923	-0.608597	0.222646	-2.73347	0.00626699	0.411135	FALSE
COPS2	289.549	0.37714	0.138565	2.72176	0.00649352	0.411135	FALSE
ATG12	188.784	0.401615	0.1478	2.71729	0.0065819	0.411135	FALSE
UBXN7	171.403	0.470823	0.173617	2.71185	0.00669092	0.411135	FALSE
PDK1	144.226	0.506822	0.185484	2.73243	0.00628683	0.411135	FALSE
S100A13	221.887	0.537617	0.19628	2.73903	0.00616209	0.411135	FALSE
NDUFB5	247.139	0.556654	0.204252	2.72533	0.00642369	0.411135	FALSE
MNAT1	82.5041	0.583362	0.213045	2.7382	0.00617758	0.411135	FALSE
SLIRP	74.8164	0.58974	0.216596	2.72276	0.00647382	0.411135	FALSE
PLIN2	312.364	0.674858	0.248462	2.71614	0.0066047	0.411135	FALSE
SCLT1	176.146	0.720885	0.26286	2.74247	0.00609795	0.411135	FALSE
PTPN22	50.0541	0.725969	0.265222	2.73721	0.00619629	0.411135	FALSE
MS4A6A	190.609	0.73067	0.269621	2.70999	0.00672849	0.411135	FALSE
CMC2	29.9589	0.821207	0.30259	2.71392	0.00664912	0.411135	FALSE
UBE2Q2P1	35.8111	0.833292	0.30625	2.72096	0.0065093	0.411135	FALSE
PLK3	61.2472	0.861834	0.316971	2.71896	0.00654868	0.411135	FALSE
LRRC70	21.3979	0.87955	0.324269	2.71241	0.00667969	0.411135	FALSE
LINC00324	20.0514	0.975202	0.35912	2.71553	0.00661696	0.411135	FALSE
RPS27L	270.31	0.705428	0.260502	2.70796	0.00676987	0.411531	FALSE
NFKBIZ	258.044	0.702086	0.259526	2.70526	0.00682508	0.41276	FALSE
AQP5	54.4254	-1.59012	0.589987	-2.69517	0.00703522	0.415874	FALSE
DACT1	41.8611	-0.805094	0.298635	-2.69591	0.00701964	0.415874	FALSE
MSH3	173.901	0.384735	0.142869	2.69292	0.00708295	0.415874	FALSE
COX6A1	410.427	0.475865	0.176678	2.69339	0.00707286	0.415874	FALSE
CEP112	93.9738	0.583202	0.216523	2.69349	0.00707091	0.415874	FALSE
EXOSC1	111.702	0.774037	0.28746	2.69267	0.00708817	0.415874	FALSE
UBL5	206.018	0.601614	0.223566	2.69099	0.00712412	0.415914	FALSE
ADCY1	72.3178	-0.596561	0.222025	-2.68691	0.0072116	0.417556	FALSE
ZCCHC4	70.895	0.732661	0.272731	2.68638	0.00722305	0.417556	FALSE
KPNA5	154.583	0.755436	0.281496	2.68365	0.00728232	0.418929	FALSE
FTH1	2749.03	0.416985	0.155624	2.67945	0.00737438	0.420677	FALSE
ABRACL	48.8013	0.75062	0.280186	2.67901	0.00738406	0.420677	FALSE
UQCRQ	257.197	0.592083	0.221379	2.67452	0.00748352	0.424294	FALSE
ECSCR	98.823	0.621244	0.232444	2.67266	0.00752531	0.424622	FALSE
UQCRFS1	182.689	0.49708	0.186162	2.67015	0.00758175	0.42577	FALSE
LLGL1	111.317	-0.428113	0.160893	-2.66086	0.00779402	0.42691	FALSE
SNX3	436.088	0.404995	0.151863	2.66685	0.00765651	0.42691	FALSE
UBE3A	485.503	0.462069	0.173556	2.66236	0.00775957	0.42691	FALSE
RPS6KC1	152.865	0.467717	0.175867	2.65949	0.00782598	0.42691	FALSE
COX7A2L	314.87	0.531618	0.199958	2.65865	0.00784541	0.42691	FALSE
SLC25A16	157.388	0.584761	0.219982	2.65822	0.00785547	0.42691	FALSE
B9D1	24.0544	0.729894	0.274007	2.66378	0.00772673	0.42691	FALSE
PPP1R3B	152.75	-0.422449	0.159086	-2.65548	0.00791957	0.42842	FALSE
CDKAL1	141.994	0.430881	0.162556	2.65066	0.00803345	0.432596	FALSE
RARG	138.402	-0.518625	0.195816	-2.64853	0.00808416	0.433348	FALSE
MYH11	657.556	-1.02936	0.389363	-2.6437	0.00820061	0.433676	FALSE
PDGFRB	1048.35	-0.371119	0.14023	-2.64651	0.00813275	0.433676	FALSE
GPR137B	61.9672	0.51058	0.193104	2.64407	0.00819148	0.433676	FALSE
RPS20	4770.59	0.56211	0.213288	2.63546	0.00840246	0.440899	FALSE
PFKFB3	795.984	1.16935	0.443762	2.63507	0.00841195	0.440899	FALSE
TXNDC16	120.561	0.437291	0.16638	2.62826	0.00858217	0.44783	FALSE
SLC45A3	21.8373	-1.04193	0.397812	-2.61915	0.00881485	0.457945	FALSE
BOLA3	34.3035	0.689314	0.263738	2.61363	0.00895865	0.463375	FALSE
HAX1	197.957	0.337874	0.129372	2.61164	0.00901092	0.464043	FALSE
THEM6	63.8399	-0.59234	0.227178	-2.60739	0.00912366	0.467806	FALSE
LOXL1	57.0626	-0.64282	0.24707	-2.60178	0.00927418	0.472188	FALSE
FLT4	120.592	-0.519952	0.199888	-2.60122	0.0092892	0.472188	FALSE
PTP4A2	676.666	0.365875	0.140757	2.59934	0.0093402	0.472742	FALSE
ARHGAP40	29.3001	-1.88605	0.727367	-2.59299	0.00951462	0.476406	FALSE
SLTM	263.438	0.362321	0.139847	2.59084	0.00957417	0.476406	FALSE
OSER1	109.578	0.454595	0.175458	2.59091	0.00957235	0.476406	FALSE
SLCO4A1	13.7155	0.959618	0.369986	2.59366	0.00949613	0.476406	FALSE
NCDN	59.9508	-0.469417	0.181295	-2.58925	0.00961864	0.476608	FALSE
SHPK	63.6708	-0.5327	0.206419	-2.58068	0.00986062	0.482122	FALSE
RHOT1	220.526	0.368187	0.142744	2.57934	0.00989886	0.482122	FALSE
SUPT4H1	137.46	0.385474	0.149245	2.58283	0.00979942	0.482122	FALSE
TIMMDC1	212.219	0.432503	0.168253	2.57056	0.0101535	0.482122	FALSE
SHOC2	278.807	0.433962	0.168761	2.57146	0.0101271	0.482122	FALSE
NARS2	85.1573	0.463582	0.180083	2.57426	0.0100455	0.482122	FALSE
GPN3	64.5254	0.476964	0.184985	2.57839	0.00992627	0.482122	FALSE
TPT1	10972.2	0.554644	0.215727	2.57105	0.0101392	0.482122	FALSE
SWT1	125.739	0.696745	0.270907	2.57189	0.0101144	0.482122	FALSE
GADD45A	32.7349	0.721596	0.280329	2.5741	0.01005	0.482122	FALSE
DUSP2	14.2988	1.05375	0.410074	2.56967	0.0101796	0.482122	FALSE
SLC25A18	12.6471	1.00726	0.392442	2.56664	0.010269	0.482479	FALSE
DEFB1	11.6857	1.71439	0.667639	2.56784	0.0102335	0.482479	FALSE
TMEM150C	38.8911	-0.77742	0.303321	-2.56303	0.0103764	0.485592	FALSE
SRF	104.076	0.395564	0.154507	2.56016	0.0104624	0.487216	FALSE
RHBDD1	179.417	0.516218	0.201717	2.55912	0.0104937	0.487216	FALSE
MT1E	129.863	0.572237	0.223851	2.55633	0.0105783	0.489217	FALSE
CHIC2	55.7924	0.546889	0.214491	2.54971	0.0107813	0.494721	FALSE
FAM228B	167.319	0.780595	0.306112	2.55003	0.0107713	0.494721	FALSE
SLC35B2	71.0744	-0.493658	0.194151	-2.54266	0.0110014	0.495188	FALSE
PHF5A	83.183	0.660313	0.259658	2.54301	0.0109902	0.495188	FALSE
COX7B	253.534	0.67831	0.266381	2.54639	0.0108844	0.495188	FALSE
FCER1G	46.8132	0.711599	0.279604	2.54502	0.0109271	0.495188	FALSE
C3AR1	34.7723	0.806878	0.317277	2.54313	0.0109864	0.495188	FALSE
SERPINB1	149.735	0.458714	0.180713	2.53836	0.0111373	0.4994	FALSE
MAPK13	65.1025	-0.574242	0.226383	-2.5366	0.0111936	0.500024	FALSE
B2M	5366.61	0.461387	0.18217	2.53273	0.0113179	0.503666	FALSE
C15orf39	74.8287	-0.529808	0.209562	-2.52816	0.0114661	0.50644	FALSE
IRF1	96.6023	-0.443143	0.175216	-2.52913	0.0114346	0.50644	FALSE
GTF3A	249.995	0.455407	0.180239	2.52668	0.0115148	0.506692	FALSE
ERBB2	279.448	-0.670592	0.266579	-2.51554	0.011885	0.509672	FALSE
MRPS35	174.974	0.317017	0.125988	2.51624	0.0118614	0.509672	FALSE
FAM204A	200.022	0.474138	0.188222	2.51903	0.0117678	0.509672	FALSE
TMBIM4	71.9952	0.493963	0.19587	2.52189	0.0116727	0.509672	FALSE
MRPL33	95.7608	0.626066	0.248529	2.51909	0.011766	0.509672	FALSE
TOMM5	66.2839	0.691253	0.274241	2.5206	0.0117154	0.509672	FALSE
CXCL10	35.2653	1.41697	0.562772	2.51785	0.0118075	0.509672	FALSE
AHDC1	130.125	-0.521329	0.207457	-2.51295	0.0119725	0.509716	FALSE
SPPL2A	171.473	0.385401	0.153331	2.51352	0.0119532	0.509716	FALSE
CHST14	43.7298	-0.613667	0.244471	-2.51018	0.0120669	0.510055	FALSE
ZCCHC17	87.3036	0.560002	0.223071	2.51042	0.0120588	0.510055	FALSE
SLC39A13	80.3315	-0.467776	0.186714	-2.5053	0.0122346	0.512506	FALSE
RMDN2	40.6506	0.60123	0.24004	2.50471	0.0122553	0.512506	FALSE
KHDRBS3	28.5671	0.771156	0.307699	2.5062	0.0122036	0.512506	FALSE
SPON2	288.656	-0.48427	0.193525	-2.50237	0.0123365	0.514081	FALSE
DEAF1	64.817	-0.469965	0.188042	-2.49925	0.0124456	0.515508	FALSE
EPB41L5	244.596	0.478844	0.19164	2.49867	0.012466	0.515508	FALSE
RWDD1	168.286	0.52619	0.210677	2.49762	0.0125031	0.515508	FALSE
CCDC91	175.333	0.633907	0.253927	2.49641	0.0125457	0.515508	FALSE
GRID1	28.1761	-0.694201	0.278645	-2.49134	0.0127261	0.515734	FALSE
CAMSAP1	241.079	0.37882	0.152036	2.49165	0.0127153	0.515734	FALSE
SMIM20	76.4836	0.574127	0.230179	2.49427	0.0126217	0.515734	FALSE
NR1D2	330.176	0.655357	0.263034	2.49153	0.0127196	0.515734	FALSE
GALK2	170.083	0.629796	0.253079	2.48853	0.0128271	0.518048	FALSE
ISLR	376.855	-0.410051	0.16506	-2.48425	0.0129826	0.520762	FALSE
CCDC66	147.664	0.593376	0.238834	2.48447	0.0129743	0.520762	FALSE
TP53I11	136.815	-0.391276	0.157908	-2.47787	0.0132169	0.521293	FALSE
FXYD1	90.6484	-0.367836	0.148267	-2.48091	0.0131048	0.521293	FALSE
COX4I1	569.788	0.367107	0.148023	2.48007	0.0131357	0.521293	FALSE
SPAG16	97.3188	0.534647	0.215705	2.4786	0.0131899	0.521293	FALSE
FAM114A2	198.574	0.640564	0.258129	2.48157	0.0130807	0.521293	FALSE
CDK14	187.35	0.333965	0.134877	2.47607	0.0132836	0.522179	FALSE
RRP9	32.5893	-0.617225	0.249885	-2.47003	0.0135101	0.526598	FALSE
FMNL2	242.829	0.289673	0.117315	2.46919	0.0135418	0.526598	FALSE
BRAF	141.202	0.360844	0.146259	2.46715	0.0136193	0.526598	FALSE
ZCCHC2	121.609	0.493863	0.200105	2.46802	0.0135863	0.526598	FALSE
GPR34	126.056	0.574499	0.232795	2.46783	0.0135935	0.526598	FALSE
LOC171391	14.6649	-0.910384	0.369305	-2.46513	0.0136963	0.526894	FALSE
CELSR1	141.456	-0.731447	0.29693	-2.46336	0.0137641	0.526894	FALSE
NT5DC2	57.1577	-0.537693	0.21867	-2.45893	0.0139352	0.526894	FALSE
PRKCE	71.4703	0.485386	0.197198	2.46141	0.0138392	0.526894	FALSE
NDUFB9	255.744	0.490525	0.199319	2.46101	0.0138547	0.526894	FALSE
CDC37L1	70.3686	0.491754	0.20009	2.45766	0.0139844	0.526894	FALSE
DYRK3	28.3428	0.634597	0.257734	2.46221	0.0138082	0.526894	FALSE
AREG	42.7151	1.14301	0.464927	2.45846	0.0139534	0.526894	FALSE
OLFML1	72.2573	-0.556771	0.226877	-2.45407	0.0141251	0.529107	FALSE
MYO1B	308.099	-0.285136	0.116198	-2.45387	0.0141329	0.529107	FALSE
EIF3K	423.799	0.301603	0.123099	2.45008	0.0142826	0.532156	FALSE
FAM210A	63.4406	0.508822	0.207723	2.44952	0.0143045	0.532156	FALSE
ANKRD12	495.392	0.45245	0.184837	2.44783	0.014372	0.532985	FALSE
TPM3	420.58	0.351891	0.14399	2.44385	0.0145314	0.537207	FALSE
IL11RA	101.973	-0.410175	0.16792	-2.44269	0.0145784	0.537258	FALSE
RSPO1	25.7478	-1.67641	0.687443	-2.43862	0.0147436	0.541655	FALSE
SLC17A9	13.0785	-1.23077	0.506628	-2.42933	0.0151268	0.542219	FALSE
TSEN34	79.3638	-0.48729	0.200262	-2.43326	0.0149634	0.542219	FALSE
GDI2	846.712	0.298472	0.122851	2.42954	0.0151181	0.542219	FALSE
MRPL45	96.8289	0.408237	0.167887	2.43161	0.0150319	0.542219	FALSE
LRCH3	182.459	0.466242	0.191844	2.43033	0.0150853	0.542219	FALSE
PDE8A	182.16	0.487096	0.200074	2.43458	0.0149091	0.542219	FALSE
TXNDC17	71.2989	0.609861	0.250289	2.43663	0.014825	0.542219	FALSE
MTHFD1L	38.396	0.64016	0.263075	2.43338	0.0149588	0.542219	FALSE
CHRM1	12.5158	-2.35467	0.972142	-2.42214	0.0154293	0.543722	FALSE
MRVI1	133.952	-0.537179	0.221369	-2.42662	0.0152401	0.543722	FALSE
CDK8	42.7142	0.522337	0.21541	2.42485	0.0153146	0.543722	FALSE
TMEM14B	142.417	0.527613	0.217929	2.42103	0.0154765	0.543722	FALSE
COPS9	129.575	0.571675	0.23568	2.42564	0.0152814	0.543722	FALSE
FAM185A	54.2095	0.618053	0.255322	2.42068	0.0154914	0.543722	FALSE
ITGAE	42.0912	0.622198	0.256916	2.42179	0.0154442	0.543722	FALSE
VPS29	145.372	0.470612	0.194528	2.41925	0.0155526	0.544249	FALSE
GGT5	89.8906	-0.652177	0.269829	-2.417	0.0156491	0.544396	FALSE
DDX41	84.965	-0.43525	0.180064	-2.4172	0.0156406	0.544396	FALSE
ANO2	54.7843	0.728374	0.301498	2.41585	0.0156984	0.544505	FALSE
IER5L	46.6414	-0.821291	0.340405	-2.41269	0.0158354	0.546255	FALSE
RPS29	4733.9	0.752652	0.311974	2.41255	0.0158415	0.546255	FALSE
CSTA	47.2819	0.704019	0.292287	2.40866	0.0160114	0.548901	FALSE
SNORD17	6595.62	0.75159	0.312	2.40895	0.0159987	0.548901	FALSE
UXS1	74.6482	0.45696	0.190002	2.40503	0.0161711	0.551867	FALSE
CYTOR	37.435	0.917678	0.381639	2.40457	0.0161915	0.551867	FALSE
RTN4RL1	26.8549	-0.842124	0.350771	-2.40078	0.0163602	0.55207	FALSE
KCTD15	58.786	-0.522039	0.217732	-2.39762	0.016502	0.55207	FALSE
TOMM22	180.473	0.323896	0.135012	2.39902	0.0164388	0.55207	FALSE
ARHGEF28	163.291	0.42219	0.176275	2.39506	0.0166177	0.55207	FALSE
SLC35D2	73.2808	0.476136	0.198737	2.3958	0.016584	0.55207	FALSE
TMEM42	45.9462	0.492918	0.205575	2.39775	0.0164962	0.55207	FALSE
RARS	375.551	0.575787	0.239742	2.4017	0.0163191	0.55207	FALSE
PCGF6	41.6769	0.576865	0.240352	2.40008	0.0163915	0.55207	FALSE
HAVCR2	41.4619	0.883476	0.368878	2.39504	0.0166187	0.55207	FALSE
GRAP	20.402	-0.801742	0.335594	-2.38902	0.0168932	0.552266	FALSE
MXRA5	538.936	-0.486522	0.20419	-2.38269	0.0171866	0.552266	FALSE
ALDH18A1	121.301	-0.396803	0.166256	-2.3867	0.0170002	0.552266	FALSE
PRELID3B	113.649	0.35355	0.148276	2.38441	0.0171065	0.552266	FALSE
KATNAL1	183.647	0.427404	0.178899	2.38907	0.0168909	0.552266	FALSE
CNIH1	205.076	0.463491	0.193949	2.38976	0.0168594	0.552266	FALSE
LGALS3	635.16	0.481739	0.201902	2.38601	0.0170324	0.552266	FALSE
UBXN2A	114.026	0.515963	0.216525	2.38292	0.0171758	0.552266	FALSE
DUSP23	78.9749	0.583853	0.244706	2.38594	0.0170357	0.552266	FALSE
COX14	123.558	0.673478	0.281588	2.39172	0.0167698	0.552266	FALSE
LRGUK	15.6219	0.879934	0.3687	2.38659	0.0170055	0.552266	FALSE
CD48	79.166	0.881193	0.369407	2.38543	0.0170593	0.552266	FALSE
TNC	252.342	-0.672888	0.282535	-2.38161	0.0172371	0.552385	FALSE
COX7C	438.455	0.423991	0.178247	2.37867	0.017375	0.555294	FALSE
TSG101	119.544	0.417355	0.175677	2.3757	0.0175156	0.556895	FALSE
UBAP2	241.765	0.446343	0.187885	2.37562	0.0175195	0.556895	FALSE
CD248	139.524	-0.6568	0.27702	-2.37095	0.0177424	0.558286	FALSE
KIAA1614	33.2892	-0.590931	0.249232	-2.37101	0.0177396	0.558286	FALSE
DNMT1	114.07	-0.326905	0.137905	-2.37052	0.0177632	0.558286	FALSE
TBC1D12	124.852	0.345927	0.145976	2.36975	0.0178	0.558286	FALSE
GPX1	592.081	0.587083	0.247601	2.37108	0.017736	0.558286	FALSE
ULK4	71.5478	0.530672	0.224111	2.3679	0.0178895	0.559603	FALSE
RB1	242.116	0.352557	0.149139	2.36396	0.018081	0.564097	FALSE
RPSAP9	75.9589	0.74702	0.316355	2.36133	0.0182095	0.566607	FALSE
BHLHB9	22.9435	-0.716184	0.303563	-2.35926	0.0183113	0.566679	FALSE
ATXN7L3	113.575	-0.396778	0.168196	-2.35903	0.018323	0.566679	FALSE
BICD2	136.207	-0.316935	0.134388	-2.35836	0.0183559	0.566679	FALSE
GATA2	35.9338	-0.55434	0.235258	-2.35631	0.0184574	0.568323	FALSE
NOSTRIN	115.001	0.377437	0.160468	2.3521	0.0186679	0.572815	FALSE
DPH3	86.217	0.512968	0.21815	2.35145	0.0187004	0.572815	FALSE
ZMYM4	423.532	0.320133	0.136212	2.35025	0.0187606	0.573171	FALSE
ARHGAP12	508.586	0.511528	0.217795	2.34867	0.0188406	0.574128	FALSE
RPL22L1	97.3438	0.673962	0.287184	2.3468	0.0189357	0.575537	FALSE
UQCRH	345.338	0.407588	0.173796	2.34521	0.0190165	0.576507	FALSE
PFAS	75.0679	-0.564958	0.24162	-2.33821	0.0193766	0.576733	FALSE
SH3BP4	142.715	-0.447597	0.191422	-2.33827	0.0193731	0.576733	FALSE
CCSER2	381.121	0.345717	0.147748	2.33991	0.0192883	0.576733	FALSE
WDR20	95.9266	0.377508	0.161262	2.34097	0.0192338	0.576733	FALSE
KCTD9	113.672	0.411185	0.175661	2.34078	0.0192433	0.576733	FALSE
RANBP9	181.719	0.452515	0.193593	2.33746	0.0194152	0.576733	FALSE
HIST1H2AB	25.7664	0.859287	0.366929	2.34183	0.0191893	0.576733	FALSE
LYZ	350.448	0.887029	0.378435	2.34394	0.0190812	0.576733	FALSE
LCMT2	37.3236	-0.518981	0.222356	-2.33401	0.0195952	0.576797	FALSE
ZNF618	89.9464	-0.461977	0.197961	-2.33367	0.019613	0.576797	FALSE
RMND1	76.0625	0.402659	0.172511	2.3341	0.0195903	0.576797	FALSE
IFNGR2	267.139	0.425773	0.182292	2.33566	0.019509	0.576797	FALSE
NSUN5	42.1663	-0.534481	0.229424	-2.32966	0.0198242	0.580117	FALSE
SYTL3	30.3273	0.587085	0.251996	2.32974	0.0198201	0.580117	FALSE
BMF	65.0977	-0.639743	0.274824	-2.32783	0.0199211	0.580778	FALSE
SCCPDH	134.652	0.416245	0.178847	2.32738	0.0199453	0.580778	FALSE
CORO1B	134.495	-0.390142	0.167772	-2.32543	0.0200488	0.581486	FALSE
AUH	79.1147	0.400773	0.172439	2.32415	0.0201175	0.581486	FALSE
HPF1	50.7965	0.603019	0.259428	2.32442	0.0201029	0.581486	FALSE
NDUFA9	142.001	0.330558	0.142347	2.3222	0.0202221	0.581657	FALSE
FAM162A	70.8924	0.425676	0.183303	2.32225	0.0202194	0.581657	FALSE
TMEM79	16.649	-0.756321	0.326136	-2.31903	0.0203932	0.585151	FALSE
UCHL3	64.1804	0.477851	0.206289	2.31642	0.0205356	0.587807	FALSE
ZKSCAN5	50.1456	-0.44388	0.191737	-2.31504	0.0206106	0.588526	FALSE
HNRNPAB	91.7703	-0.414555	0.179413	-2.31062	0.0208536	0.590661	FALSE
CHD3	322.352	-0.380688	0.164715	-2.3112	0.0208221	0.590661	FALSE
CLNS1A	260.203	0.551945	0.238791	2.31141	0.0208102	0.590661	FALSE
TACO1	34.9575	0.566296	0.245145	2.31004	0.0208857	0.590661	FALSE
PXMP2	12.4059	0.867608	0.375775	2.30885	0.020952	0.591116	FALSE
STAB2	43.9641	-1.12673	0.488468	-2.30666	0.0210739	0.593138	FALSE
ABHD17C	17.1267	-0.980906	0.427192	-2.29617	0.0216663	0.594135	FALSE
NXPH3	25.7162	-0.809532	0.35323	-2.2918	0.0219173	0.594135	FALSE
TMEM25	58.8709	-0.616246	0.26908	-2.2902	0.0220098	0.594135	FALSE
ZNF70	36.8167	-0.588887	0.256217	-2.29839	0.0215394	0.594135	FALSE
CDH11	250.055	-0.563706	0.245652	-2.29473	0.0217486	0.594135	FALSE
OLFML3	228.177	-0.550037	0.238855	-2.30281	0.0212894	0.594135	FALSE
MEGF9	160.668	-0.474258	0.206182	-2.30019	0.0214375	0.594135	FALSE
C16orf45	59.9449	-0.472183	0.206185	-2.29009	0.0220162	0.594135	FALSE
THRB	175.572	0.313313	0.136148	2.30126	0.0213767	0.594135	FALSE
GOLGA1	97.847	0.341185	0.148054	2.30446	0.021197	0.594135	FALSE
NEK1	129.892	0.357133	0.15546	2.29727	0.0216033	0.594135	FALSE
NTAN1	111.305	0.368868	0.160624	2.29646	0.0216494	0.594135	FALSE
NOP10	147.106	0.404971	0.176419	2.29551	0.0217039	0.594135	FALSE
DENND1A	111.945	0.428487	0.186638	2.29582	0.0216861	0.594135	FALSE
PDCD10	120.556	0.484853	0.21131	2.29451	0.0217614	0.594135	FALSE
LAMTOR5	86.0308	0.541843	0.23616	2.29439	0.0217682	0.594135	FALSE
HEBP2	265.984	0.68418	0.298522	2.29189	0.0219117	0.594135	FALSE
MIR4435-2HG	39.7395	0.726662	0.316892	2.29309	0.0218429	0.594135	FALSE
PCDHGC3	114.178	-0.396042	0.173127	-2.28757	0.0221623	0.59651	FALSE
PIAS1	137.642	0.347619	0.152009	2.28684	0.0222053	0.59651	FALSE
SUZ12	139.873	0.385774	0.16876	2.28594	0.022258	0.596566	FALSE
HIBADH	199.332	0.345348	0.151141	2.28494	0.0223162	0.596626	FALSE
CDC42	987.538	0.35023	0.153375	2.28349	0.0224014	0.596626	FALSE
PARP12	90.5657	0.519193	0.227386	2.28331	0.0224121	0.596626	FALSE
SIN3B	160.983	-0.404818	0.1775	-2.28067	0.0225681	0.598081	FALSE
IFT52	110.097	0.394945	0.173155	2.28088	0.0225556	0.598081	FALSE
CCZ1	100.104	0.505187	0.221629	2.27943	0.0226415	0.598681	FALSE
AKAP6	47.616	-0.587038	0.257782	-2.27727	0.0227701	0.600734	FALSE
SPG21	193.367	0.269278	0.118382	2.27466	0.0229265	0.602166	FALSE
ZSWIM7	46.2851	0.481801	0.211749	2.27534	0.0228854	0.602166	FALSE
PCDHGA7	13.6063	-1.13023	0.497435	-2.27211	0.0230798	0.604436	FALSE
GTF2B	88.309	0.383136	0.168669	2.27152	0.0231155	0.604436	FALSE
S100A6	1233.4	0.461378	0.203195	2.27062	0.0231699	0.604519	FALSE
PCMTD1	651.166	0.322826	0.142243	2.26954	0.0232358	0.6049	FALSE
PKD1	724.779	-0.400052	0.176536	-2.26612	0.023444	0.608976	FALSE
HERPUD2	131.556	0.325894	0.144082	2.26186	0.0237063	0.614435	FALSE
NDUFB7	196.485	0.420747	0.186089	2.26099	0.0237596	0.614466	FALSE
COL16A1	414.645	-0.525576	0.233106	-2.25467	0.0241543	0.621927	FALSE
MEA1	107.891	0.408337	0.181174	2.25384	0.0242063	0.621927	FALSE
LARP4	302.732	0.421429	0.186931	2.25446	0.0241674	0.621927	FALSE
WDR5B	55.5052	-0.475698	0.211891	-2.24501	0.0247675	0.624109	FALSE
BAHCC1	89.9975	-0.452178	0.201125	-2.24824	0.0245608	0.624109	FALSE
LZTS2	243.336	-0.339135	0.151048	-2.24521	0.0247545	0.624109	FALSE
UBB	1070.27	0.226882	0.1008	2.25081	0.0243975	0.624109	FALSE
RC3H2	169.726	0.308359	0.137319	2.24556	0.0247323	0.624109	FALSE
TRIAP1	53.0204	0.462083	0.20572	2.24618	0.0246926	0.624109	FALSE
MRPL47	64.5971	0.485813	0.216212	2.24693	0.0246446	0.624109	FALSE
DPM3	44.8053	0.527287	0.234802	2.24567	0.0247252	0.624109	FALSE
RBP7	152.046	0.80488	0.357972	2.24844	0.024548	0.624109	FALSE
C8orf58	35.5558	-0.61902	0.276642	-2.23762	0.0252459	0.626194	FALSE
SLC41A3	112.114	-0.514521	0.230053	-2.23653	0.025317	0.626194	FALSE
HCFC1R1	63.7033	-0.438694	0.196375	-2.23396	0.0254859	0.626194	FALSE
RAI1	95.2162	-0.421358	0.188532	-2.23495	0.0254209	0.626194	FALSE
FAT4	401.31	-0.384517	0.171523	-2.24178	0.0249759	0.626194	FALSE
BRK1	257.768	0.269197	0.12029	2.2379	0.0252278	0.626194	FALSE
SERF2	714.122	0.331719	0.148544	2.23313	0.0255405	0.626194	FALSE
UBE2W	220.597	0.333396	0.149258	2.2337	0.0255029	0.626194	FALSE
NDUFA12	79.6797	0.396743	0.177642	2.23339	0.0255235	0.626194	FALSE
MRPL54	104.542	0.524964	0.234404	2.23957	0.0251191	0.626194	FALSE
NSMCE2	66.2695	0.529905	0.236856	2.23725	0.0252702	0.626194	FALSE
GNG11	421.066	0.629959	0.281662	2.23658	0.0253138	0.626194	FALSE
FANCL	186.687	0.7116	0.317528	2.24106	0.0250222	0.626194	FALSE
NGFR	47.6922	-0.655152	0.293677	-2.23086	0.0256907	0.628569	FALSE
EGFLAM	129.725	0.408261	0.183145	2.22916	0.025803	0.630009	FALSE
P3H4	35.6608	-0.530309	0.238208	-2.22624	0.025998	0.630139	FALSE
VASN	86.5973	-0.498832	0.224105	-2.22588	0.026022	0.630139	FALSE
CORO1C	355.308	0.42346	0.190192	2.22648	0.0259818	0.630139	FALSE
POMP	122.487	0.44502	0.199797	2.22737	0.0259228	0.630139	FALSE
B3GNT9	41.1533	-0.54275	0.244441	-2.22037	0.0263936	0.630357	FALSE
RAPH1	304.371	-0.388179	0.174536	-2.22406	0.0261444	0.630357	FALSE
DRG2	91.4701	-0.307977	0.138716	-2.2202	0.0264052	0.630357	FALSE
ARPC1A	271.6	0.299866	0.134973	2.22167	0.0263058	0.630357	FALSE
FIG4	72.0673	0.467332	0.210212	2.22315	0.0262058	0.630357	FALSE
HIKESHI	86.5576	0.527046	0.237004	2.22378	0.0261632	0.630357	FALSE
UBE3D	40.9862	0.551242	0.248274	2.2203	0.0263984	0.630357	FALSE
USP11	121.539	-0.420304	0.189409	-2.21903	0.0264846	0.630975	FALSE
HGH1	33.0813	-0.589403	0.265808	-2.21741	0.0265953	0.632335	FALSE
HSBP1	309.77	0.442035	0.199641	2.21415	0.0268187	0.636365	FALSE
STX7	295.928	0.382696	0.173002	2.21209	0.0269608	0.637228	FALSE
FGF2	262.56	0.696156	0.314711	2.21205	0.0269632	0.637228	FALSE
FLNC	150.627	-0.582598	0.263617	-2.21002	0.0271039	0.639272	FALSE
NT5C3A	93.7558	0.425797	0.1929	2.20735	0.0272896	0.639815	FALSE
DPH5	68.4121	0.504305	0.228435	2.20765	0.0272683	0.639815	FALSE
RPS13	2394.81	0.585342	0.265007	2.20878	0.0271902	0.639815	FALSE
TNFRSF10B	123.37	0.362991	0.164551	2.20594	0.0273879	0.640845	FALSE
CHI3L1	68.4219	1.04738	0.475219	2.20399	0.0275251	0.642779	FALSE
GDF10	43.0654	-0.635503	0.289155	-2.19779	0.0279639	0.644883	FALSE
SLC37A1	36.0582	-0.576375	0.262286	-2.19751	0.0279843	0.644883	FALSE
ITM2C	144.159	-0.521424	0.2373	-2.19731	0.027998	0.644883	FALSE
PYGO2	109.869	-0.382292	0.173873	-2.19868	0.0279007	0.644883	FALSE
GGPS1	113.675	0.31533	0.143371	2.1994	0.0278498	0.644883	FALSE
MRPS14	99.7997	0.401717	0.182781	2.1978	0.0279633	0.644883	FALSE
NAMPT	362.461	0.518477	0.235792	2.19888	0.0278866	0.644883	FALSE
LRRC20	16.5	-0.699148	0.318442	-2.19553	0.0281257	0.646563	FALSE
SREBF1	404.087	-0.683593	0.31169	-2.19318	0.0282942	0.648286	FALSE
EVI2A	60.3723	0.608175	0.277331	2.19295	0.0283106	0.648286	FALSE
C6orf141	10.8945	-1.00218	0.457814	-2.18906	0.0285925	0.653471	FALSE
TBX1	16.9233	-0.862696	0.395032	-2.18386	0.0289725	0.653486	FALSE
GDF11	18.1338	-0.672951	0.307687	-2.18712	0.0287334	0.653486	FALSE
DOCK10	124.371	-0.354253	0.162039	-2.18623	0.028799	0.653486	FALSE
PRKAG1	144.316	0.338547	0.155099	2.18278	0.0290519	0.653486	FALSE
PITPNB	134.74	0.403399	0.184582	2.18548	0.0288536	0.653486	FALSE
LYRM1	124.387	0.517281	0.236923	2.18333	0.0290116	0.653486	FALSE
FUNDC1	51.2383	0.573577	0.262839	2.18224	0.0290919	0.653486	FALSE
RPL27	2872.54	0.628339	0.287793	2.1833	0.0290137	0.653486	FALSE
RNU4ATAC	13.1068	1.23556	0.566141	2.18243	0.029078	0.653486	FALSE
PRSS23	238.902	-0.484861	0.222335	-2.18077	0.0292006	0.654681	FALSE
ESPN	16.2248	-1.50703	0.692833	-2.17517	0.0296175	0.658559	FALSE
CKMT1B	13.5011	-1.42866	0.657111	-2.17415	0.0296937	0.658559	FALSE
PHYHIP	20.0797	-0.732527	0.336919	-2.1742	0.0296905	0.658559	FALSE
CCDC59	78.7455	0.448007	0.20576	2.17733	0.0294557	0.658559	FALSE
HLA-DRB5	226.675	0.607504	0.279447	2.17395	0.0297086	0.658559	FALSE
HPRT1	26.8644	0.622197	0.286066	2.17502	0.029629	0.658559	FALSE
NOL6	109.541	-0.377875	0.173994	-2.17177	0.0298727	0.660953	FALSE
RNF187	142.092	-0.364117	0.167784	-2.17015	0.0299955	0.662429	FALSE
STMN1	128.917	0.481081	0.221815	2.16883	0.0300954	0.663393	FALSE
PGBD2	22.1504	-0.71666	0.33231	-2.1566	0.0310371	0.66411	FALSE
NRARP	23.6213	-0.66023	0.306119	-2.15677	0.0310233	0.66411	FALSE
HHEX	25.5501	-0.553218	0.255381	-2.16624	0.0302926	0.66411	FALSE
LEO1	32.9517	-0.510011	0.236599	-2.15559	0.0311157	0.66411	FALSE
FSCN1	150.346	-0.407953	0.1892	-2.15619	0.0310685	0.66411	FALSE
OAZ1	931.587	0.283714	0.131631	2.15537	0.0311332	0.66411	FALSE
IBTK	338.171	0.302225	0.139973	2.15916	0.0308377	0.66411	FALSE
LRCH1	124.55	0.319896	0.148139	2.15943	0.030817	0.66411	FALSE
NDUFC1	112.257	0.386581	0.179141	2.15797	0.0309299	0.66411	FALSE
SETMAR	77.4032	0.41366	0.191188	2.16363	0.0304924	0.66411	FALSE
HINT1	574.783	0.500095	0.231329	2.16183	0.0306309	0.66411	FALSE
NDUFB3	85.0402	0.530118	0.244627	2.16705	0.0302311	0.66411	FALSE
ANXA1	956.896	0.553396	0.256765	2.15526	0.0311416	0.66411	FALSE
CLEC2B	105.61	0.582457	0.269618	2.1603	0.0307493	0.66411	FALSE
WDPCP	94.9493	0.584952	0.27061	2.16161	0.0306485	0.66411	FALSE
PFDN5	1185.17	0.638729	0.295161	2.164	0.0304644	0.66411	FALSE
CD300A	21.8795	0.663283	0.306682	2.16277	0.0305588	0.66411	FALSE
LUZP2	18.1394	0.897157	0.415634	2.15852	0.0308871	0.66411	FALSE
RERE	455.44	0.392737	0.18235	2.15376	0.0312593	0.665416	FALSE
FOSL2	290.069	0.43559	0.2024	2.15213	0.0313872	0.666935	FALSE
FOXRED2	48.8609	-0.549457	0.255479	-2.15069	0.0315004	0.666937	FALSE
HIST1H1C	764.193	0.311119	0.144641	2.15097	0.0314786	0.666937	FALSE
APOOL	88.8936	0.472579	0.219814	2.14991	0.0315626	0.667057	FALSE
APBA2	14.7022	-1.06817	0.497386	-2.14758	0.0317475	0.669765	FALSE
KCNN4	83.2173	-1.10159	0.514561	-2.14083	0.0322874	0.672072	FALSE
PROX1	67.7825	-0.962377	0.449503	-2.14098	0.0322758	0.672072	FALSE
LRRC61	19.2258	-0.766266	0.358023	-2.14027	0.0323331	0.672072	FALSE
PACSIN3	35.3103	-0.693824	0.324343	-2.13917	0.0324222	0.672072	FALSE
ZNF212	26.8374	-0.637381	0.29866	-2.13414	0.0328316	0.672072	FALSE
FAM84B	173.446	-0.526044	0.245514	-2.14262	0.0321437	0.672072	FALSE
CSTF2T	98.5462	-0.394095	0.184716	-2.13351	0.0328827	0.672072	FALSE
PCDH18	611.699	-0.341503	0.159866	-2.13619	0.0326641	0.672072	FALSE
RSF1	172.795	0.289623	0.13555	2.13665	0.0326261	0.672072	FALSE
PHF21A	149.246	0.328695	0.153889	2.13592	0.0326855	0.672072	FALSE
NDUFB4	244.077	0.330324	0.154602	2.1366	0.0326305	0.672072	FALSE
PPP4R1	269.905	0.333281	0.155341	2.14548	0.0319149	0.672072	FALSE
SDHAF2	92.3392	0.378394	0.176544	2.14334	0.0320861	0.672072	FALSE
TEF	146.775	0.437412	0.203967	2.14452	0.0319911	0.672072	FALSE
NDUFA7	61.19	0.438343	0.205337	2.13475	0.0327811	0.672072	FALSE
RGS10	79.5342	0.561789	0.262628	2.1391	0.0324272	0.672072	FALSE
HIST1H4A	23.0699	0.658384	0.30854	2.13387	0.0328534	0.672072	FALSE
PMAIP1	15.7814	1.08688	0.508874	2.13585	0.0326913	0.672072	FALSE
XYLT2	74.6416	-0.497946	0.233699	-2.13071	0.0331128	0.672239	FALSE
ARHGEF17	209.226	-0.369916	0.173617	-2.13064	0.0331189	0.672239	FALSE
KANSL3	228.778	-0.258438	0.121222	-2.13193	0.0330124	0.672239	FALSE
RARRES1	75.9655	0.730946	0.342851	2.13196	0.0330099	0.672239	FALSE
NREP	140.942	-0.401054	0.188307	-2.12978	0.0331896	0.672516	FALSE
SOGA1	132.601	-0.482984	0.226966	-2.128	0.033337	0.674346	FALSE
RAB3IL1	87.2806	-0.448615	0.210983	-2.12631	0.0334778	0.676034	FALSE
RASL12	63.194	-0.534884	0.251902	-2.12338	0.0337221	0.679803	FALSE
SESN1	188.395	0.368394	0.1736	2.12209	0.0338305	0.680824	FALSE
NRSN2	39.6694	-0.529872	0.249972	-2.11972	0.0340296	0.681343	FALSE
ARL2BP	208.278	0.352751	0.166403	2.11987	0.0340173	0.681343	FALSE
CSNK1G3	390.914	0.580199	0.27363	2.12038	0.0339744	0.681343	FALSE
CERCAM	127.36	-0.41471	0.195738	-2.11869	0.0341164	0.681923	FALSE
POMGNT2	41.5664	-0.545284	0.257613	-2.11668	0.0342873	0.683778	FALSE
EPHX2	102.299	-0.458292	0.21656	-2.11623	0.0343251	0.683778	FALSE
PAIP2	212.503	0.334311	0.15814	2.11402	0.0345136	0.684163	FALSE
NCEH1	47.6791	0.481252	0.227642	2.11408	0.0345087	0.684163	FALSE
F3	115.14	0.653907	0.309328	2.11396	0.0345185	0.684163	FALSE
PCDH7	94.587	-0.469535	0.222408	-2.11114	0.0347603	0.684353	FALSE
NBAS	383.23	0.208321	0.0986688	2.11132	0.0347447	0.684353	FALSE
SMIM19	108.568	0.415082	0.196598	2.11133	0.0347439	0.684353	FALSE
BOLA2	63.4639	0.457145	0.21634	2.11309	0.034593	0.684353	FALSE
RPS7	3703.06	0.579426	0.27467	2.10953	0.0348986	0.685137	FALSE
STEAP1	47.4408	0.653918	0.310013	2.10933	0.0349163	0.685137	FALSE
LAMTOR2	73.7179	0.488133	0.231794	2.10589	0.0352137	0.689826	FALSE
NRBP1	195.451	-0.258036	0.122796	-2.10134	0.0356107	0.69072	FALSE
ZRANB1	225.444	0.29124	0.138571	2.10174	0.0355763	0.69072	FALSE
ANAPC16	388.785	0.325753	0.155001	2.10162	0.0355866	0.69072	FALSE
THAP1	45.7612	0.426411	0.202704	2.10361	0.0354123	0.69072	FALSE
ZBED3-AS1	13.4612	0.638793	0.303871	2.10218	0.0355372	0.69072	FALSE
RGS3	181.377	0.696333	0.331265	2.10204	0.0355495	0.69072	FALSE
LAMB1	927.227	-0.359878	0.171341	-2.10036	0.0356974	0.691264	FALSE
TSPYL4	79.7525	-0.437045	0.208385	-2.0973	0.0359674	0.691427	FALSE
KDM4B	169.079	-0.346881	0.165375	-2.09755	0.0359451	0.691427	FALSE
CASP3	77.2356	0.355482	0.1695	2.09725	0.0359718	0.691427	FALSE
BUD31	138.252	0.501638	0.239052	2.09845	0.0358657	0.691427	FALSE
EFCAB13	81.9898	0.63346	0.302088	2.09694	0.035999	0.691427	FALSE
YPEL2	221.07	0.478396	0.228281	2.09564	0.0361137	0.692502	FALSE
LSR	54.4515	-0.593304	0.283214	-2.0949	0.0361799	0.692533	FALSE
NMRK1	73.8367	0.3871	0.184893	2.09365	0.0362915	0.692533	FALSE
SNORA53	2118.29	0.680404	0.324914	2.0941	0.0362508	0.692533	FALSE
ATP2A3	51.2611	-0.519885	0.248726	-2.09019	0.0366007	0.696713	FALSE
MAP4K3	215.753	0.343127	0.164185	2.08988	0.0366287	0.696713	FALSE
ARHGEF16	25.6839	-0.663374	0.317976	-2.08624	0.0369568	0.700694	FALSE
MANSC1	57.0579	-0.55107	0.264071	-2.08683	0.0369036	0.700694	FALSE
PTPA	169.988	-0.379396	0.182138	-2.08302	0.0372496	0.701864	FALSE
COX5B	306.547	0.392358	0.188273	2.08399	0.0371611	0.701864	FALSE
P2RY14	33.7728	0.688915	0.330741	2.08294	0.0372566	0.701864	FALSE
PPP1R14A	21.0178	0.889225	0.42687	2.08313	0.0372395	0.701864	FALSE
COX6B1	223.616	0.36972	0.177909	2.07814	0.0376966	0.709022	FALSE
ADAM19	42.4633	-0.697875	0.33637	-2.07472	0.0380123	0.712092	FALSE
FAM156A	25.4139	-0.634999	0.305928	-2.07565	0.0379265	0.712092	FALSE
RRP1B	126.315	-0.371657	0.179163	-2.07441	0.038041	0.712092	FALSE
SNAPIN	83.3342	0.465178	0.224367	2.07329	0.0381449	0.712904	FALSE
NAA20	120.57	0.491025	0.236976	2.07205	0.0382612	0.713142	FALSE
ZNF812P	11.4423	0.932263	0.449964	2.07186	0.0382785	0.713142	FALSE
WNT5B	15.7743	-0.882543	0.426838	-2.06763	0.0386751	0.716162	FALSE
ZNF174	25.1513	-0.742333	0.360336	-2.06011	0.039388	0.716162	FALSE
LZTS1	42.3018	-0.639711	0.31068	-2.05907	0.0394877	0.716162	FALSE
EFHD1	118.889	-0.634311	0.307896	-2.06015	0.0393844	0.716162	FALSE
HMGXB3	157.271	-0.380616	0.184421	-2.06384	0.039033	0.716162	FALSE
BRD9	72.752	-0.352013	0.171014	-2.05839	0.0395523	0.716162	FALSE
BNC2	216.436	0.397972	0.19287	2.06342	0.0390728	0.716162	FALSE
COX6C	284.524	0.40396	0.195532	2.06595	0.038833	0.716162	FALSE
BTBD10	112.037	0.40871	0.197889	2.06535	0.0388897	0.716162	FALSE
FASTKD1	54.2451	0.42962	0.208143	2.06406	0.0390119	0.716162	FALSE
PIGA	33.8831	0.447164	0.217149	2.05925	0.0394701	0.716162	FALSE
HSBP1L1	24.1612	0.500977	0.243434	2.05796	0.0395944	0.716162	FALSE
NDUFA4	538.424	0.502298	0.243935	2.05915	0.0394798	0.716162	FALSE
ADH1C	168.293	0.595177	0.288578	2.06245	0.0391652	0.716162	FALSE
PRADC1	52.7409	0.647151	0.314118	2.06022	0.0393776	0.716162	FALSE
TPTEP1	105.075	0.661274	0.31987	2.06732	0.0387042	0.716162	FALSE
IGSF6	25.7437	0.667914	0.323827	2.06256	0.0391543	0.716162	FALSE
ATP6AP1L	15.7764	0.682885	0.33116	2.0621	0.0391985	0.716162	FALSE
SLC2A5	29.9282	1.18542	0.575323	2.06044	0.0393566	0.716162	FALSE
TPM2	426.98	-0.460684	0.224061	-2.05607	0.0397762	0.71795	FALSE
HILPDA	87.3694	0.751424	0.365539	2.05566	0.0398151	0.71795	FALSE
NR2F6	65.4446	-0.508633	0.247937	-2.05145	0.0402227	0.719797	FALSE
BCAM	257.274	-0.491235	0.239378	-2.05213	0.0401568	0.719797	FALSE
PTPN2	106.495	0.336643	0.163911	2.05382	0.0399932	0.719797	FALSE
MTRF1L	44.1532	0.437002	0.21297	2.05195	0.040175	0.719797	FALSE
MPP6	238.87	0.542037	0.264	2.05317	0.0400564	0.719797	FALSE
PSD	16.6877	-1.2623	0.619244	-2.03845	0.0415045	0.722345	FALSE
SLC6A9	17.5864	-0.682242	0.333581	-2.0452	0.0408347	0.722345	FALSE
ZNF112	28.8012	-0.664151	0.325321	-2.04153	0.0411986	0.722345	FALSE
B4GALT7	49.3662	-0.395926	0.193968	-2.04119	0.0412319	0.722345	FALSE
RCN3	83.9112	-0.379666	0.186386	-2.03699	0.0416514	0.722345	FALSE
TRAM2	185.812	-0.373517	0.182842	-2.04284	0.0410683	0.722345	FALSE
FAM129A	369.124	-0.32364	0.158741	-2.03879	0.0414713	0.722345	FALSE
PNPT1	94.7985	0.318904	0.155891	2.04568	0.0407876	0.722345	FALSE
PTGR1	110.55	0.323072	0.157845	2.04677	0.0406804	0.722345	FALSE
ASXL1	345.767	0.342514	0.167479	2.04512	0.0408433	0.722345	FALSE
COPS5	163.119	0.400573	0.196464	2.03891	0.0414589	0.722345	FALSE
CHMP5	187.981	0.412964	0.202708	2.03724	0.0416262	0.722345	FALSE
BBIP1	61.3409	0.424698	0.207986	2.04195	0.041156	0.722345	FALSE
MRPL32	141.776	0.430468	0.210373	2.04622	0.040735	0.722345	FALSE
CCDC90B	143.67	0.481318	0.235164	2.04673	0.0406846	0.722345	FALSE
HIGD1A	329.282	0.507077	0.248553	2.04012	0.0413387	0.722345	FALSE
TAMM41	54.6694	0.547996	0.269007	2.03711	0.0416392	0.722345	FALSE
LIPA	362.763	0.555739	0.27249	2.03949	0.0414015	0.722345	FALSE
FAM13A	389.304	0.565934	0.276345	2.04793	0.040567	0.722345	FALSE
TYROBP	91.4346	0.594956	0.291368	2.04194	0.0411576	0.722345	FALSE
CEP70	207.389	0.744797	0.364527	2.04319	0.0410339	0.722345	FALSE
SLA	51.3828	0.699168	0.343341	2.03637	0.0417135	0.722361	FALSE
CSGALNACT2	103.667	0.461739	0.226863	2.03532	0.0418189	0.723123	FALSE
MRPS18C	54.1855	0.458361	0.225312	2.03433	0.0419181	0.723777	FALSE
EVI5	238.507	0.37922	0.186526	2.03307	0.0420458	0.72492	FALSE
DUS1L	119.648	-0.368073	0.181197	-2.03135	0.04222	0.725249	FALSE
RPS26	786.266	0.35914	0.176824	2.03106	0.0422493	0.725249	FALSE
NKIRAS1	48.7585	0.456814	0.224854	2.0316	0.0421941	0.725249	FALSE
ICOSLG	30.2415	-0.53225	0.26226	-2.02947	0.04241	0.725894	FALSE
PPP1R15B	334.814	0.283435	0.139656	2.02952	0.0424048	0.725894	FALSE
ATP2C2	14.064	-1.50632	0.742519	-2.02866	0.0424925	0.726252	FALSE
SOX12	30.4912	-0.532244	0.262557	-2.02716	0.0426465	0.72783	FALSE
TBCEL	189.119	0.458736	0.226406	2.02616	0.0427481	0.728509	FALSE
RAN	319.006	0.260377	0.128579	2.02504	0.0428629	0.729412	FALSE
SPHKAP	14.499	-1.55134	0.766623	-2.0236	0.0430116	0.730888	FALSE
PADI2	166.906	-1.25071	0.619267	-2.01966	0.0434191	0.734637	FALSE
SOD2	551.682	0.40217	0.199122	2.01972	0.0434128	0.734637	FALSE
PPIL3	62.6467	0.478833	0.236962	2.02072	0.0433091	0.734637	FALSE
PCF11	247.597	-0.310038	0.153565	-2.01894	0.0434937	0.734843	FALSE
CASZ1	94.5681	-0.519834	0.257849	-2.01604	0.0437957	0.735303	FALSE
COL27A1	97.7764	-0.500195	0.248006	-2.01687	0.0437095	0.735303	FALSE
KRTCAP2	163.716	0.288762	0.143258	2.01569	0.0438326	0.735303	FALSE
RNF19B	69.6702	0.387254	0.192111	2.01578	0.0438229	0.735303	FALSE
BLOC1S2	80.6909	0.45571	0.225987	2.01654	0.0437439	0.735303	FALSE
MCM3	113.401	-0.476726	0.236697	-2.01408	0.0440013	0.736039	FALSE
TGFB1	50.3646	-0.412753	0.204887	-2.01454	0.0439525	0.736039	FALSE
JUP	287.97	-0.502538	0.249737	-2.01227	0.0441919	0.737027	FALSE
KLHL42	132.791	-0.387936	0.192836	-2.01174	0.0442479	0.737027	FALSE
SENP6	545.08	0.317381	0.157717	2.01234	0.0441844	0.737027	FALSE
TMEM218	75.5373	0.380542	0.189287	2.01039	0.0443895	0.738343	FALSE
ISYNA1	87.9042	-0.565617	0.281849	-2.00681	0.0447698	0.73842	FALSE
GPR137	34.1804	-0.4755	0.236905	-2.00713	0.0447358	0.73842	FALSE
SMARCA5	503.179	0.324841	0.161845	2.00711	0.0447382	0.73842	FALSE
GON4L	305.671	0.331016	0.164862	2.00784	0.0446603	0.73842	FALSE
DUSP6	340.942	0.363002	0.180669	2.00921	0.0445149	0.73842	FALSE
MRPL15	66.4591	0.400018	0.199205	2.00807	0.0446354	0.73842	FALSE
BOP1	16.9474	-0.858925	0.428651	-2.00379	0.0450927	0.740254	FALSE
PRRT2	25.6034	-0.840744	0.419609	-2.00364	0.045109	0.740254	FALSE
ELMO2	101.714	-0.362819	0.181258	-2.00167	0.0453204	0.740254	FALSE
ASH2L	151.047	0.297282	0.148498	2.00193	0.0452925	0.740254	FALSE
MDM2	412.176	0.358216	0.178932	2.00197	0.0452884	0.740254	FALSE
UBE2Q2	230.641	0.381607	0.190428	2.00395	0.0450758	0.740254	FALSE
NDUFB2	156.988	0.561935	0.280651	2.00225	0.0452574	0.740254	FALSE
POU2AF1	13.8285	-1.11935	0.559612	-2.00023	0.045475	0.740623	FALSE
SPEG	80.4191	-0.654707	0.32792	-1.99654	0.0458748	0.740623	FALSE
DHX37	53.8506	-0.384383	0.192317	-1.99869	0.045642	0.740623	FALSE
CABIN1	200.42	-0.31307	0.156621	-1.9989	0.0456194	0.740623	FALSE
2020-09-08	139.402	-0.275071	0.137482	-2.00078	0.0454165	0.740623	FALSE
PSMB1	301.822	0.27078	0.135638	1.99634	0.0458965	0.740623	FALSE
SDHD	419.154	0.337523	0.16908	1.99624	0.0459082	0.740623	FALSE
MTERF3	41.5875	0.46577	0.233152	1.99771	0.0457477	0.740623	FALSE
CCDC18	28.5063	0.624589	0.312572	1.99823	0.045692	0.740623	FALSE
RANBP3	106.154	-0.364276	0.182878	-1.99191	0.0463814	0.741159	FALSE
PPP1R2	189.614	0.298215	0.149605	1.99335	0.0462228	0.741159	FALSE
GNG5	75.0143	0.313934	0.157517	1.99302	0.0462592	0.741159	FALSE
CAMTA1	79.0607	0.379165	0.190196	1.99355	0.0462009	0.741159	FALSE
S100A4	448.068	0.491934	0.246892	1.99251	0.0463156	0.741159	FALSE
SNORD94	376.759	0.641605	0.32168	1.99454	0.0460926	0.741159	FALSE
RSAD2	67.0054	0.89363	0.448515	1.99242	0.0463251	0.741159	FALSE
LTBP4	389.144	-0.457367	0.229745	-1.99076	0.0465072	0.741162	FALSE
HERC2	390.692	-0.260969	0.131065	-1.99113	0.0464663	0.741162	FALSE
FZD10	12.8354	-0.78712	0.395858	-1.98839	0.0467685	0.742142	FALSE
LOC652276	23.1198	-0.699315	0.353328	-1.97922	0.0477911	0.742142	FALSE
NUP210	76.0514	-0.595995	0.301103	-1.97937	0.0477745	0.742142	FALSE
NRIP2	30.066	-0.592784	0.298315	-1.9871	0.0469109	0.742142	FALSE
ZNF671	20.6306	-0.590869	0.297248	-1.9878	0.0468342	0.742142	FALSE
QPCT	26.1321	-0.582539	0.294682	-1.97684	0.0480595	0.742142	FALSE
GTPBP3	27.7733	-0.539629	0.272407	-1.98097	0.0475952	0.742142	FALSE
DOLPP1	27.4224	-0.459811	0.231961	-1.98228	0.0474484	0.742142	FALSE
FBXO17	39.5059	-0.443567	0.223408	-1.98546	0.0470934	0.742142	FALSE
VPS51	305.425	-0.425515	0.21398	-1.98858	0.046748	0.742142	FALSE
CLSTN3	103.793	-0.365898	0.185092	-1.97684	0.0480593	0.742142	FALSE
EIF2AK3	104.536	-0.351468	0.177096	-1.98462	0.0471868	0.742142	FALSE
CASP8	83.2968	0.376645	0.190672	1.97536	0.0482271	0.742142	FALSE
CD63	979.164	0.397017	0.200852	1.97666	0.0480801	0.742142	FALSE
CNTNAP3	63.768	0.408826	0.206996	1.97504	0.0482633	0.742142	FALSE
BCL7B	74.2516	0.434119	0.219868	1.97445	0.0483308	0.742142	FALSE
SLF1	44.0674	0.462365	0.233288	1.98195	0.0474848	0.742142	FALSE
MED7	40.2594	0.469374	0.237477	1.9765	0.0480978	0.742142	FALSE
TWIST1	77.577	0.477541	0.241444	1.97786	0.047945	0.742142	FALSE
GTF2H2	70.9666	0.484495	0.244513	1.98147	0.0475391	0.742142	FALSE
ZCCHC7	185.103	0.486954	0.246627	1.97445	0.0483304	0.742142	FALSE
CHCHD5	31.2979	0.491594	0.248804	1.97582	0.0481748	0.742142	FALSE
APLF	161.781	0.526867	0.265609	1.98362	0.0472986	0.742142	FALSE
ARHGEF26	66.6096	0.544815	0.275056	1.98074	0.04762	0.742142	FALSE
BLOC1S1	51.3707	0.555184	0.281141	1.97475	0.048296	0.742142	FALSE
PHKG1	15.9	0.691801	0.348503	1.98507	0.0471372	0.742142	FALSE
CYTIP	34.382	0.761816	0.38317	1.98819	0.0467903	0.742142	FALSE
KCNK2	72.407	0.848515	0.427208	1.98619	0.0470123	0.742142	FALSE
UBAP1L	13.3214	-1.0388	0.52867	-1.96493	0.0494219	0.744194	FALSE
RRS1	13.3499	-0.661211	0.336885	-1.96272	0.049679	0.744194	FALSE
KBTBD6	74.4748	-0.508272	0.258728	-1.9645	0.0494717	0.744194	FALSE
ZNF350	39.4196	-0.449553	0.228005	-1.97168	0.0486467	0.744194	FALSE
ENC1	98.4476	-0.412042	0.209186	-1.96974	0.0488678	0.744194	FALSE
ZNF629	110.527	-0.402788	0.205226	-1.96266	0.0496859	0.744194	FALSE
HARS	98.0331	-0.314096	0.160241	-1.96014	0.0499789	0.744194	FALSE
ZDHHC20	257.321	0.232832	0.118374	1.96692	0.0491929	0.744194	FALSE
EIF3I	417.483	0.25178	0.128356	1.96157	0.049813	0.744194	FALSE
EPS15	536.023	0.258666	0.131284	1.97028	0.0488065	0.744194	FALSE
TOMM7	677.27	0.308646	0.156656	1.97021	0.0488138	0.744194	FALSE
ALG9	131.693	0.347124	0.177028	1.96084	0.0498977	0.744194	FALSE
NDFIP2	120.913	0.347805	0.176901	1.9661	0.0492872	0.744194	FALSE
ERGIC2	147.697	0.351237	0.178323	1.96967	0.0488767	0.744194	FALSE
CNEP1R1	56.0159	0.351598	0.178648	1.96811	0.0490557	0.744194	FALSE
TDP2	86.7837	0.363537	0.184673	1.96854	0.049006	0.744194	FALSE
CD55	128.091	0.388145	0.197678	1.96352	0.0495853	0.744194	FALSE
MRPL52	60.4418	0.419801	0.213329	1.96786	0.0490839	0.744194	FALSE
ARRDC2	84.4789	0.428264	0.218209	1.96263	0.0496893	0.744194	FALSE
ZNF608	143.276	0.447572	0.228238	1.96099	0.0498802	0.744194	FALSE
YY1AP1	373.24	0.451536	0.229842	1.96455	0.0494667	0.744194	FALSE
PMS2P2	119.157	0.555417	0.283075	1.96209	0.0497525	0.744194	FALSE
CCDC7	51.5518	0.695915	0.353568	1.96826	0.0490378	0.744194	FALSE
SCARNA10	8909.48	0.755351	0.385286	1.96049	0.0499381	0.744194	FALSE
PLCE1	68.2895	0.50187	0.256125	1.95947	0.0500578	0.744429	FALSE
PRLR	204.094	-0.915582	0.468286	-1.95518	0.0505624	0.747548	FALSE
RYR3	42.4224	-0.725629	0.370879	-1.95651	0.0504051	0.747548	FALSE
ZNF445	142.528	-0.279781	0.143061	-1.95568	0.0505029	0.747548	FALSE
TBCE	56.3674	0.449084	0.229712	1.95499	0.0505845	0.747548	FALSE
CD52	48.608	0.691645	0.353604	1.95599	0.0504667	0.747548	FALSE
ARFGAP1	142.579	-0.347633	0.177913	-1.95394	0.0507078	0.748431	FALSE
PKN2	356.516	0.262342	0.134366	1.95244	0.0508857	0.749055	FALSE
CEP85L	95.1534	0.332397	0.170241	1.95251	0.0508772	0.749055	FALSE
STK3	179.607	0.477664	0.244708	1.95198	0.0509406	0.749055	FALSE
AZIN2	17.8867	-0.913787	0.47166	-1.93738	0.0526985	0.749236	FALSE
MMP16	122.912	-0.77987	0.403209	-1.93416	0.0530939	0.749236	FALSE
ZNF284	14.3465	-0.630969	0.324774	-1.94279	0.0520412	0.749236	FALSE
HOXA4	13.5304	-0.618887	0.319506	-1.93701	0.0527441	0.749236	FALSE
KBTBD7	47.5479	-0.522856	0.268564	-1.94686	0.0515516	0.749236	FALSE
TGIF2	43.936	-0.512465	0.264314	-1.93885	0.0525192	0.749236	FALSE
MAGEF1	60.4815	-0.508629	0.261401	-1.94578	0.051681	0.749236	FALSE
TMEM176A	116.525	-0.486921	0.250521	-1.94363	0.0519395	0.749236	FALSE
EDNRA	96.068	-0.485193	0.250409	-1.9376	0.0526716	0.749236	FALSE
SIX5	58.0207	-0.450856	0.232674	-1.93772	0.0526577	0.749236	FALSE
ZNF251	60.9407	-0.431638	0.222932	-1.93619	0.0528447	0.749236	FALSE
BDH1	37.5366	-0.409731	0.211913	-1.93348	0.0531765	0.749236	FALSE
MAP4K2	54.6408	-0.370396	0.191513	-1.93405	0.0531071	0.749236	FALSE
ZMYM3	107.644	-0.305242	0.156868	-1.94585	0.0516728	0.749236	FALSE
TRIOBP	302.753	-0.297126	0.153595	-1.93447	0.0530552	0.749236	FALSE
PIP4K2B	298.952	-0.22754	0.116881	-1.94676	0.0515633	0.749236	FALSE
ATP6V0A1	174.386	0.244405	0.125566	1.94642	0.0516047	0.749236	FALSE
BFAR	161.392	0.299017	0.154067	1.94082	0.0522799	0.749236	FALSE
KDM7A	219.683	0.310855	0.159442	1.94964	0.0512188	0.749236	FALSE
CALM2	1241.69	0.322139	0.165352	1.9482	0.0513905	0.749236	FALSE
AP3S1	151.132	0.347398	0.178321	1.94817	0.0513951	0.749236	FALSE
BTF3L4	220.419	0.349788	0.180643	1.93635	0.0528247	0.749236	FALSE
KATNA1	60.1351	0.357408	0.183742	1.94517	0.0517549	0.749236	FALSE
ASAP1	217.46	0.359698	0.185837	1.93556	0.0529218	0.749236	FALSE
ZBTB21	83.501	0.396117	0.204599	1.93606	0.0528601	0.749236	FALSE
COMMD1	66.5116	0.416918	0.213739	1.95059	0.0511057	0.749236	FALSE
HSPBAP1	34.8002	0.437536	0.225685	1.9387	0.0525375	0.749236	FALSE
TDRD3	160.446	0.506869	0.261787	1.93619	0.052845	0.749236	FALSE
RNASEH2B	164.237	0.527057	0.272586	1.93354	0.0531695	0.749236	FALSE
HIST1H4I	29.554	0.588107	0.303722	1.93633	0.0528268	0.749236	FALSE
SLX4IP	18.1969	0.63513	0.326924	1.94275	0.052047	0.749236	FALSE
CTSS	309.658	0.645954	0.33293	1.94021	0.052354	0.749236	FALSE
SNORD97	329.594	0.68737	0.354611	1.93838	0.0525774	0.749236	FALSE
SMIM3	179.13	0.720463	0.370439	1.94489	0.051788	0.749236	FALSE
DHRS9	18.4994	1.20582	0.619226	1.94731	0.0514979	0.749236	FALSE
SYNGR1	59.5091	-0.461344	0.238697	-1.93276	0.0532663	0.749606	FALSE
DPY30	30.7202	0.536613	0.277979	1.93041	0.0535563	0.752789	FALSE
RELN	206.875	-0.90342	0.468688	-1.92755	0.0539109	0.753028	FALSE
GALNT6	74.1626	-0.679597	0.352731	-1.92667	0.0540203	0.753028	FALSE
MRC2	573.325	-0.427701	0.221983	-1.92673	0.0540131	0.753028	FALSE
VPS18	74.1689	-0.399051	0.206968	-1.92808	0.0538449	0.753028	FALSE
CPVL	115.936	0.452211	0.234499	1.92841	0.0538041	0.753028	FALSE
SVBP	55.329	0.534484	0.277039	1.92928	0.0536966	0.753028	FALSE
SLAMF8	12.6982	0.883963	0.458673	1.92722	0.0539525	0.753028	FALSE
MDGA1	35.9193	-0.484535	0.251657	-1.92538	0.0541822	0.754059	FALSE
SPECC1L	289.17	-0.218634	0.113595	-1.92469	0.0542682	0.754059	FALSE
FBXL5	733.995	0.327266	0.170048	1.92455	0.0542861	0.754059	FALSE
CACNA1G	27.8795	-1.02494	0.536855	-1.90915	0.056243	0.754595	FALSE
ALX4	120.547	-0.932437	0.487713	-1.91186	0.0558948	0.754595	FALSE
ELN	315.727	-0.780207	0.408699	-1.909	0.0562618	0.754595	FALSE
PRICKLE3	13.0648	-0.766746	0.40149	-1.90975	0.0561651	0.754595	FALSE
SARDH	13.2633	-0.688179	0.358122	-1.92163	0.0546519	0.754595	FALSE
ZNF836	38.9688	-0.518448	0.269893	-1.92094	0.0547394	0.754595	FALSE
ABHD8	30.1934	-0.505121	0.264085	-1.91272	0.0557841	0.754595	FALSE
ALG3	40.2371	-0.472364	0.246344	-1.9175	0.055175	0.754595	FALSE
UVSSA	62.0052	-0.465616	0.243511	-1.9121	0.0558636	0.754595	FALSE
LPCAT2	117.597	-0.458477	0.239398	-1.91512	0.0554766	0.754595	FALSE
AMPD2	85.6273	-0.428599	0.224413	-1.90987	0.0561502	0.754595	FALSE
ZNF347	57.4569	-0.386063	0.202316	-1.90822	0.0563629	0.754595	FALSE
AKAP8	86.6126	-0.342535	0.178384	-1.92021	0.0548315	0.754595	FALSE
PFKP	76.95	-0.336325	0.175974	-1.91122	0.0559766	0.754595	FALSE
SRP14	315.768	0.244806	0.127745	1.91637	0.0553179	0.754595	FALSE
MRPS7	115.808	0.301856	0.157748	1.91353	0.0556802	0.754595	FALSE
GYG1	88.7509	0.314246	0.164489	1.91044	0.0560767	0.754595	FALSE
PPP2R2A	111.573	0.325094	0.170416	1.90765	0.0564362	0.754595	FALSE
STK17B	330.243	0.332479	0.17332	1.91829	0.0550742	0.754595	FALSE
RIC8B	85.0227	0.360282	0.187803	1.91841	0.0550597	0.754595	FALSE
TMEM14C	318.192	0.362918	0.189446	1.91568	0.0554061	0.754595	FALSE
LACTB2	54.1158	0.38691	0.202497	1.91069	0.0560439	0.754595	FALSE
MYL6	1894.75	0.389004	0.203903	1.90779	0.0564185	0.754595	FALSE
TTC13	59.2176	0.397615	0.207083	1.92007	0.0548487	0.754595	FALSE
ADAL	40.4861	0.435244	0.226525	1.9214	0.0546818	0.754595	FALSE
N4BP2L2	576.134	0.441482	0.231417	1.90773	0.056426	0.754595	FALSE
KLHL2	128.273	0.614134	0.319474	1.92233	0.0545643	0.754595	FALSE
MED31	32.3911	0.639454	0.333871	1.91528	0.0554573	0.754595	FALSE
ZNF124	386.156	0.708721	0.371	1.9103	0.0560947	0.754595	FALSE
TMEM232	21.2307	0.723253	0.376638	1.92029	0.0548216	0.754595	FALSE
RDH10	129.101	0.776624	0.403755	1.9235	0.0544172	0.754595	FALSE
ANKRD36BP2	114.948	0.778706	0.408015	1.90852	0.0563236	0.754595	FALSE
SNORD50A	21.7991	1.1075	0.578814	1.9134	0.0556974	0.754595	FALSE
ZNF205	28.8051	-0.471987	0.247638	-1.90595	0.0566565	0.755825	FALSE
L2HGDH	33.6714	0.529503	0.277763	1.90631	0.0566096	0.755825	FALSE
RPUSD2	22.5732	-0.593898	0.311778	-1.90488	0.0567961	0.756833	FALSE
TRIB3	28.9602	-0.741106	0.389552	-1.90246	0.0571112	0.757631	FALSE
VILL	40.422	-0.577579	0.303729	-1.90163	0.0572198	0.757631	FALSE
C11orf68	52.3852	-0.39662	0.208544	-1.90186	0.0571896	0.757631	FALSE
DGKE	98.4824	0.398012	0.209319	1.90146	0.0572415	0.757631	FALSE
CEP162	89.0214	0.420071	0.220654	1.90375	0.0569425	0.757631	FALSE
TMEM165	240.341	0.4388	0.230654	1.90242	0.0571164	0.757631	FALSE
ARPC5	409.911	0.294672	0.155021	1.90086	0.0573206	0.757827	FALSE
IL18R1	15.174	-0.71165	0.376198	-1.89169	0.0585326	0.758033	FALSE
LMNB1	16.0983	-0.659222	0.348274	-1.89282	0.0583813	0.758033	FALSE
ZC3H10	33.3677	-0.427727	0.225543	-1.89643	0.0579028	0.758033	FALSE
SF3B4	50.5652	-0.375433	0.198292	-1.89333	0.0583137	0.758033	FALSE
RAVER1	65.5405	-0.369923	0.195308	-1.89405	0.0582187	0.758033	FALSE
STRIP1	113.036	-0.318512	0.167729	-1.89897	0.0575683	0.758033	FALSE
SCFD1	207.728	0.26222	0.138625	1.89158	0.0585469	0.758033	FALSE
WDR7	172.776	0.264876	0.140035	1.8915	0.0585574	0.758033	FALSE
POLR2I	65.4012	0.314302	0.166074	1.89255	0.0584184	0.758033	FALSE
SRFBP1	71.6198	0.333448	0.176136	1.89313	0.0583406	0.758033	FALSE
ARHGAP26	208.828	0.343197	0.181193	1.8941	0.0582114	0.758033	FALSE
MAP3K5	202.557	0.350822	0.185064	1.89568	0.0580025	0.758033	FALSE
ERH	247.179	0.359531	0.190051	1.89176	0.0585229	0.758033	FALSE
TIMM9	62.5754	0.394986	0.207965	1.89929	0.0575262	0.758033	FALSE
PYROXD1	72.8394	0.396223	0.209317	1.89293	0.0583672	0.758033	FALSE
UQCR11	163.064	0.418077	0.220562	1.8955	0.0580259	0.758033	FALSE
MLYCD	55.3638	0.503278	0.265748	1.89382	0.0582491	0.758033	FALSE
RGPD1	82.3405	0.617056	0.325251	1.89717	0.0578053	0.758033	FALSE
SERTAD4-AS1	12.7913	0.780147	0.411669	1.89508	0.0580813	0.758033	FALSE
PIGP	39.7983	0.461906	0.244286	1.89084	0.0586452	0.758336	FALSE
RORB	13.1638	1.08616	0.574832	1.88953	0.058821	0.759777	FALSE
ORAI1	24.3012	-0.607811	0.322279	-1.88598	0.0592977	0.760162	FALSE
CXCL12	1708.13	-0.309822	0.164302	-1.88569	0.0593368	0.760162	FALSE
TNFSF10	476.396	0.284366	0.150766	1.88614	0.0592761	0.760162	FALSE
DGUOK	73.6152	0.366605	0.194437	1.88547	0.0593665	0.760162	FALSE
ALG5	86.3476	0.432385	0.229161	1.88682	0.0591848	0.760162	FALSE
RPL21	4151.15	0.534141	0.283078	1.8869	0.0591738	0.760162	FALSE
FTL	7414.65	0.548214	0.290378	1.88793	0.0590354	0.760162	FALSE
RPS6	11972.8	0.552707	0.292834	1.88744	0.059101	0.760162	FALSE
PLD4	12.3327	-0.833294	0.442142	-1.88467	0.059474	0.76053	FALSE
PPP1R3C	44.613	-0.599269	0.318274	-1.88287	0.0597177	0.76053	FALSE
NMD3	214.989	0.289415	0.153597	1.88425	0.0595309	0.76053	FALSE
TMEM59	824.054	0.292871	0.155538	1.88296	0.0597062	0.76053	FALSE
SNORA74B	286.33	0.693674	0.368318	1.88336	0.0596519	0.76053	FALSE
CAD	133.471	-0.367289	0.195153	-1.88206	0.0598285	0.761119	FALSE
PSMA7	337.192	0.446911	0.237681	1.8803	0.0600674	0.763209	FALSE
CCSER1	68.2961	0.592466	0.315159	1.8799	0.0601222	0.763209	FALSE
MFAP4	520.658	-0.413722	0.220211	-1.87875	0.0602781	0.764366	FALSE
DKK3	118.453	-0.729086	0.388257	-1.87784	0.0604025	0.76512	FALSE
ZNF711	36.2978	-0.842145	0.449017	-1.87553	0.0607199	0.766912	FALSE
MORF4L1	477.488	0.261421	0.139388	1.87549	0.0607254	0.766912	FALSE
RAB32	79.4713	0.623576	0.332505	1.87539	0.060739	0.766912	FALSE
NOD2	15.2582	-0.872654	0.465734	-1.87372	0.0609692	0.767354	FALSE
FRMD4B	109.914	-0.325067	0.173428	-1.87437	0.0608798	0.767354	FALSE
REEP3	315.671	0.319341	0.170416	1.87389	0.0609449	0.767354	FALSE
IGSF3	102.131	-0.66371	0.356093	-1.86387	0.0623399	0.767832	FALSE
SHB	41.8174	-0.491313	0.263343	-1.86568	0.062086	0.767832	FALSE
ALDH1L2	54.6318	-0.489486	0.262845	-1.86226	0.0625665	0.767832	FALSE
GPKOW	45.9	-0.389531	0.208409	-1.86907	0.0616135	0.767832	FALSE
CKAP4	114.783	-0.383902	0.206151	-1.86224	0.0625699	0.767832	FALSE
CBX6	166.745	-0.314713	0.16838	-1.86906	0.061614	0.767832	FALSE
NOL10	104.361	0.258287	0.13822	1.86867	0.0616694	0.767832	FALSE
PARN	129.983	0.26638	0.142802	1.86538	0.0621285	0.767832	FALSE
MTM1	65.2017	0.309212	0.165886	1.864	0.0623219	0.767832	FALSE
GHITM	422.016	0.318912	0.171147	1.86338	0.0624095	0.767832	FALSE
PPCS	153.93	0.321529	0.172424	1.86476	0.0622153	0.767832	FALSE
TM2D1	82.9959	0.327593	0.175522	1.86639	0.0619862	0.767832	FALSE
HERC4	278.002	0.328728	0.175646	1.87153	0.0612712	0.767832	FALSE
TRIP4	37.934	0.399598	0.214433	1.86351	0.0623902	0.767832	FALSE
POLR2H	70.0591	0.404161	0.216717	1.86492	0.0621921	0.767832	FALSE
ARPC1B	138.712	0.434027	0.232687	1.86529	0.0621414	0.767832	FALSE
RPAP2	110.773	0.434834	0.233193	1.8647	0.0622233	0.767832	FALSE
ETFA	250.528	0.440723	0.235965	1.86775	0.0617974	0.767832	FALSE
TLR4	263.807	0.447803	0.239804	1.86737	0.0618502	0.767832	FALSE
MFSD8	124.766	0.470543	0.251782	1.86885	0.0616434	0.767832	FALSE
C8orf59	100.336	0.471604	0.251937	1.87191	0.0612189	0.767832	FALSE
MCTP1	108.44	0.519506	0.278846	1.86306	0.0624543	0.767832	FALSE
CLEC7A	32.3046	0.566503	0.303476	1.86671	0.0619417	0.767832	FALSE
MS4A7	129.323	0.614468	0.329414	1.86534	0.0621342	0.767832	FALSE
FAM174B	45.7193	-0.576016	0.309793	-1.85936	0.0629768	0.770622	FALSE
RABEP2	37.1886	-0.513102	0.276066	-1.85862	0.0630808	0.770622	FALSE
ESR1	190.951	-0.401096	0.215728	-1.85927	0.0629887	0.770622	FALSE
CD3D	14.2984	0.737475	0.396851	1.85832	0.063124	0.770622	FALSE
WDR78	170.126	0.772268	0.415457	1.85884	0.0630498	0.770622	FALSE
SPDEF	68.2975	-1.53239	0.824862	-1.85775	0.0632038	0.770799	FALSE
CASP2	74.9169	-0.352102	0.189684	-1.85626	0.0634169	0.772599	FALSE
HOOK1	43.8601	-1.12409	0.605996	-1.85494	0.0636043	0.773511	FALSE
NCOA7	211.075	0.336916	0.181689	1.85435	0.0636885	0.773511	FALSE
IFT20	69.3157	0.475359	0.256287	1.85479	0.0636258	0.773511	FALSE
KCNMA1	68.4628	-0.419951	0.226654	-1.85283	0.0639069	0.774717	FALSE
NEK7	587.508	0.369051	0.199192	1.85274	0.0639193	0.774717	FALSE
BET1	103.567	0.338721	0.182985	1.85108	0.0641574	0.776806	FALSE
SNORA52	161.914	0.611129	0.330321	1.85011	0.0642984	0.777714	FALSE
SOX10	70.2781	-1.03136	0.560608	-1.83971	0.0658105	0.779629	FALSE
ZNF831	13.8016	-0.765688	0.414243	-1.8484	0.0645445	0.779629	FALSE
IL34	30.6291	-0.628255	0.341745	-1.83837	0.0660073	0.779629	FALSE
CHPF	86.7649	-0.470406	0.256406	-1.83461	0.0665631	0.779629	FALSE
SARM1	58.2734	-0.463123	0.251051	-1.84474	0.0650758	0.779629	FALSE
ZNF521	197.133	-0.386409	0.210547	-1.83526	0.0664675	0.779629	FALSE
FRMD6	485.389	-0.376816	0.204366	-1.84383	0.0652083	0.779629	FALSE
TRIM3	51.0672	-0.36641	0.1989	-1.84218	0.0654483	0.779629	FALSE
DVL1	121.522	-0.354691	0.19193	-1.84802	0.0645991	0.779629	FALSE
VWA1	100.174	-0.352885	0.191579	-1.84198	0.0654779	0.779629	FALSE
TRIM35	82.6808	-0.337071	0.183822	-1.83368	0.0667014	0.779629	FALSE
TNK2	109.047	-0.329875	0.179206	-1.84075	0.0656575	0.779629	FALSE
IMP3	110.056	-0.29109	0.158592	-1.83546	0.0664374	0.779629	FALSE
LSG1	108.274	-0.286994	0.155437	-1.84637	0.064839	0.779629	FALSE
SPRYD3	116.142	-0.28411	0.154902	-1.83412	0.0666356	0.779629	FALSE
TTC28	231.479	-0.276383	0.149832	-1.84462	0.0650932	0.779629	FALSE
DPY19L4	241.855	0.223547	0.121953	1.83305	0.066795	0.779629	FALSE
PSMC6	185.137	0.266215	0.144861	1.83773	0.066102	0.779629	FALSE
ADPGK	125.767	0.266375	0.144509	1.84331	0.0652843	0.779629	FALSE
SLF2	303.07	0.284532	0.155267	1.83253	0.0668728	0.779629	FALSE
ALKBH7	121.731	0.288437	0.157256	1.83419	0.0666258	0.779629	FALSE
DCTN6	90.3458	0.290993	0.158811	1.83233	0.0669028	0.779629	FALSE
NDUFB6	95.9886	0.302602	0.164733	1.83693	0.0662207	0.779629	FALSE
POLR3C	106.106	0.307802	0.167873	1.83354	0.066723	0.779629	FALSE
GUK1	404.388	0.355818	0.193909	1.83497	0.0665104	0.779629	FALSE
SELENOF	415.206	0.37149	0.20133	1.84518	0.0650113	0.779629	FALSE
TXNDC9	91.7932	0.387411	0.209766	1.84687	0.0647655	0.779629	FALSE
SCOC	302.767	0.414242	0.225737	1.83506	0.0664965	0.779629	FALSE
DYNLT1	107.347	0.427639	0.232999	1.83537	0.0664512	0.779629	FALSE
HELB	34.41	0.441965	0.239604	1.84456	0.0651012	0.779629	FALSE
MRPL41	76.8156	0.467906	0.255323	1.83261	0.0668612	0.779629	FALSE
EIF2B3	91.1178	0.483035	0.262722	1.83858	0.0659768	0.779629	FALSE
IFI27L1	22.0219	0.565384	0.307181	1.84056	0.0656864	0.779629	FALSE
RPL9	7324.07	0.612097	0.331981	1.84377	0.0652165	0.779629	FALSE
COX7A1	98.2833	0.617892	0.334654	1.84636	0.0648402	0.779629	FALSE
STARD4	16.6564	0.631773	0.344745	1.83258	0.0668646	0.779629	FALSE
FAM216A	23.6804	0.653263	0.356517	1.83235	0.0668996	0.779629	FALSE
CCDC71L	104.779	0.338208	0.184743	1.83069	0.0671463	0.781694	FALSE
PTK7	178.043	-0.699511	0.382332	-1.82959	0.067311	0.781989	FALSE
THAP4	71.3717	-0.403736	0.220649	-1.82976	0.0672854	0.781989	FALSE
FBLN5	406.412	-0.376683	0.206078	-1.82787	0.0675694	0.781989	FALSE
KDM1B	75.4263	0.288678	0.157878	1.82848	0.0674768	0.781989	FALSE
MAPK8	119.97	0.480943	0.263062	1.82825	0.0675119	0.781989	FALSE
SNRPD2	463.156	0.541222	0.295932	1.82887	0.0674186	0.781989	FALSE
GPAA1	184.023	-0.322104	0.176331	-1.8267	0.0677444	0.782343	FALSE
ELF2	295.01	0.359882	0.197051	1.82634	0.0677991	0.782343	FALSE
SELENOT	319.396	0.377932	0.206929	1.82639	0.0677921	0.782343	FALSE
RPL29	2489.78	0.324949	0.178031	1.82524	0.0679644	0.783484	FALSE
GPRASP1	109.545	-0.46147	0.252966	-1.82423	0.0681168	0.784474	FALSE
PCOLCE	299.84	-0.389854	0.213801	-1.82344	0.0682369	0.78509	FALSE
TBX18	136.542	-0.338233	0.185568	-1.82269	0.068351	0.785637	FALSE
MANEAL	13.441	-1.11305	0.611772	-1.81939	0.0688515	0.78601	FALSE
PKHD1L1	73.02	-0.977021	0.538449	-1.81451	0.0695994	0.78601	FALSE
SDK2	25.2408	-0.844334	0.466517	-1.80987	0.0703163	0.78601	FALSE
FAM86C1	12.7173	-0.796105	0.439091	-1.81308	0.0698199	0.78601	FALSE
MEX3B	34.9738	-0.682376	0.375023	-1.81956	0.0688265	0.78601	FALSE
SP2	28.2944	-0.559031	0.308315	-1.81318	0.0698033	0.78601	FALSE
HOXA5	44.7654	-0.467119	0.257898	-1.81125	0.0701016	0.78601	FALSE
GFRA1	375.962	-0.441942	0.244075	-1.81068	0.0701898	0.78601	FALSE
KLHL11	56.6152	-0.425655	0.234784	-1.81296	0.0698374	0.78601	FALSE
NAB2	73.861	-0.414293	0.228071	-1.81651	0.0692921	0.78601	FALSE
HDAC2	107.273	-0.311238	0.171472	-1.81509	0.0695097	0.78601	FALSE
DNAJA2	244.598	0.264478	0.146128	1.80991	0.0703098	0.78601	FALSE
PPHLN1	148.903	0.288609	0.158509	1.82077	0.0686415	0.78601	FALSE
VPS37A	173.307	0.289278	0.159697	1.81142	0.0700755	0.78601	FALSE
HMGN4	212.008	0.301772	0.166244	1.81523	0.0694887	0.78601	FALSE
TUBE1	53.3315	0.369396	0.203385	1.81624	0.0693336	0.78601	FALSE
COPG2	50.2488	0.373788	0.205721	1.81696	0.0692225	0.78601	FALSE
CDK7	57.0582	0.392468	0.216397	1.81365	0.069732	0.78601	FALSE
RAP1B	278.045	0.399987	0.220004	1.81809	0.0690498	0.78601	FALSE
ANAPC10	30.9077	0.420373	0.231294	1.81749	0.0691426	0.78601	FALSE
PEX2	198.039	0.437233	0.241144	1.81316	0.0698071	0.78601	FALSE
GAB2	191.692	0.478313	0.263948	1.81215	0.0699637	0.78601	FALSE
RPL39	3426.29	0.584866	0.322939	1.81108	0.0701291	0.78601	FALSE
MS4A4A	69.321	0.609409	0.335729	1.81518	0.0694961	0.78601	FALSE
RGS11	23.0575	0.636105	0.350147	1.81668	0.0692659	0.78601	FALSE
FAM107A	75.5688	0.638045	0.351829	1.81351	0.0697535	0.78601	FALSE
ZNF208	162.198	0.644941	0.355685	1.81323	0.0697956	0.78601	FALSE
IFI6	201.49	0.700063	0.386643	1.81062	0.0701997	0.78601	FALSE
PIK3R5	37.2141	0.749873	0.413413	1.81386	0.0696996	0.78601	FALSE
LINC00639	16.7923	-0.55152	0.305029	-1.80809	0.070592	0.788345	FALSE
BSN	11.9392	-0.772864	0.428701	-1.8028	0.0714189	0.788388	FALSE
ANKRD23	18.2259	-0.68156	0.377235	-1.80672	0.0708055	0.788388	FALSE
FZD7	250.253	-0.53289	0.295977	-1.80044	0.0717908	0.788388	FALSE
KLHL25	29.3568	-0.499815	0.277191	-1.80315	0.0713652	0.788388	FALSE
ZC3H3	43.9838	-0.439637	0.243805	-1.80323	0.0713516	0.788388	FALSE
ZNF619	35.0672	-0.436149	0.242464	-1.79882	0.0720474	0.788388	FALSE
TAPBPL	67.0891	-0.396853	0.220268	-1.80168	0.0715962	0.788388	FALSE
HEXIM1	84.4855	-0.360406	0.200348	-1.7989	0.0720347	0.788388	FALSE
GSTM1	104.711	-0.322449	0.178965	-1.80175	0.0715854	0.788388	FALSE
TAB1	67.9052	-0.321687	0.178819	-1.79895	0.0720263	0.788388	FALSE
ARL6IP4	260.487	0.250825	0.139004	1.80445	0.0711611	0.788388	FALSE
CDC14B	151.527	0.281542	0.156014	1.80459	0.0711383	0.788388	FALSE
RRM2B	122.239	0.306776	0.170675	1.79743	0.0722669	0.788388	FALSE
FBXO22	82.8785	0.321675	0.178552	1.80157	0.0716125	0.788388	FALSE
ERMARD	77.5894	0.322481	0.179454	1.79701	0.0723341	0.788388	FALSE
PRDX3	475.899	0.347385	0.192597	1.80369	0.0712805	0.788388	FALSE
ATP6V1D	121.837	0.350542	0.194519	1.8021	0.0715302	0.788388	FALSE
MAP2K5	66.9065	0.356545	0.198323	1.7978	0.0722086	0.788388	FALSE
RPL23	2621.05	0.370689	0.205267	1.80589	0.070936	0.788388	FALSE
DDX58	116.379	0.440605	0.244443	1.80249	0.0714691	0.788388	FALSE
ATXN10	397.851	0.441405	0.245583	1.79738	0.0722757	0.788388	FALSE
AKR1E2	57.6145	0.498931	0.276209	1.80635	0.0708636	0.788388	FALSE
CMC1	29.9368	0.544983	0.303123	1.7979	0.0721936	0.788388	FALSE
RPL26	4185.96	0.548888	0.304519	1.80247	0.0714711	0.788388	FALSE
CDKL3	19.8777	0.622722	0.345742	1.80111	0.0716848	0.788388	FALSE
LY6K	21.4147	0.625846	0.348226	1.79724	0.0722973	0.788388	FALSE
PARD3B	160.994	0.258211	0.143917	1.79416	0.0727873	0.789109	FALSE
ARPC3	309.502	0.283	0.157733	1.79417	0.0727857	0.789109	FALSE
TMEM258	149.55	0.349959	0.195027	1.79441	0.0727475	0.789109	FALSE
PITPNC1	63.8635	0.355824	0.198332	1.79408	0.0728002	0.789109	FALSE
LGR4	196.227	0.364224	0.202962	1.79454	0.0727268	0.789109	FALSE
MRPL50	83.3237	0.370771	0.206664	1.79407	0.0728018	0.789109	FALSE
ADCYAP1R1	106	-0.445238	0.248372	-1.79262	0.0730331	0.790171	FALSE
POLI	293.965	0.376011	0.209755	1.79262	0.0730337	0.790171	FALSE
PAPLN	107.657	-0.393838	0.219766	-1.79207	0.0731211	0.790392	FALSE
TMEM116	79.5042	0.518509	0.289422	1.79154	0.0732072	0.790597	FALSE
SELENOW	457.895	0.287793	0.160787	1.7899	0.0734703	0.792713	FALSE
MYADM	237.878	0.382052	0.213541	1.78912	0.0735948	0.793243	FALSE
SS18L2	39.789	0.522417	0.292056	1.78876	0.0736539	0.793243	FALSE
SKIL	275.658	0.386112	0.216005	1.78751	0.0738548	0.79468	FALSE
PODXL2	31.8617	-0.64202	0.360053	-1.78312	0.0745662	0.795081	FALSE
REEP6	32.7783	-0.54561	0.305984	-1.78313	0.0745646	0.795081	FALSE
SIPA1L3	119.448	-0.321989	0.180575	-1.78313	0.0745649	0.795081	FALSE
FEM1A	109.018	-0.302591	0.169549	-1.78468	0.074314	0.795081	FALSE
EIF3M	357.465	0.269498	0.151073	1.78389	0.0744413	0.795081	FALSE
ZNF561	119.837	0.30864	0.172874	1.78534	0.0742058	0.795081	FALSE
PER2	190.552	0.364979	0.204265	1.78679	0.0739713	0.795081	FALSE
STX8	63.8235	0.371433	0.20809	1.78496	0.0742678	0.795081	FALSE
SOX6	43.184	0.604558	0.339019	1.78326	0.0745446	0.795081	FALSE
VSIG4	86.0532	0.665761	0.372804	1.78582	0.074128	0.795081	FALSE
TMEM126B	124.98	0.443692	0.248981	1.78203	0.0747442	0.796259	FALSE
NOX4	51.1612	0.850406	0.4776	1.78058	0.0749805	0.798055	FALSE
WDR5	77.4289	-0.284695	0.159935	-1.78007	0.075065	0.798234	FALSE
CNTN1	186.591	-0.682281	0.383838	-1.77752	0.0754824	0.798641	FALSE
HHIPL1	16.6933	-0.605783	0.34068	-1.77816	0.0753779	0.798641	FALSE
RPP25	22.0229	-0.576115	0.324164	-1.77723	0.0755304	0.798641	FALSE
ZSWIM6	70.8395	0.400914	0.225462	1.77819	0.0753729	0.798641	FALSE
BRI3	143.353	0.428294	0.240804	1.7786	0.0753057	0.798641	FALSE
SEC61G	72.3313	0.431932	0.243075	1.77694	0.0755773	0.798641	FALSE
CETN3	32.57	0.548423	0.308399	1.77829	0.075356	0.798641	FALSE
FAM208A	464.973	0.210886	0.11872	1.77632	0.0756797	0.799007	FALSE
PLPP2	78.5125	-0.85681	0.482714	-1.77498	0.0759006	0.800334	FALSE
MGST3	288.059	0.455443	0.256625	1.77474	0.0759412	0.800334	FALSE
MZB1	37.635	-1.1117	0.630354	-1.76361	0.0777982	0.800809	FALSE
KY	13.5521	-0.991509	0.560033	-1.77045	0.0766524	0.800809	FALSE
ADPRHL1	11.6087	-0.87764	0.495377	-1.77166	0.0764507	0.800809	FALSE
ABCB1	37.5581	-0.765726	0.434386	-1.76278	0.0779379	0.800809	FALSE
CX3CR1	42.0796	-0.644392	0.364739	-1.76672	0.0772745	0.800809	FALSE
PCDHB2	13.6394	-0.615304	0.349414	-1.76096	0.0782446	0.800809	FALSE
ZNF668	21.1601	-0.598876	0.34011	-1.76083	0.0782672	0.800809	FALSE
NPAS2	39.8338	-0.560834	0.318271	-1.76213	0.0780475	0.800809	FALSE
TRIM45	28.7048	-0.55918	0.315815	-1.77059	0.0766285	0.800809	FALSE
PARS2	19.8878	-0.547381	0.309284	-1.76983	0.0767548	0.800809	FALSE
PCDHGA10	22.3204	-0.53927	0.304129	-1.77316	0.0762023	0.800809	FALSE
ADAM33	292.381	-0.539087	0.305301	-1.76575	0.077437	0.800809	FALSE
SLC39A11	55.3444	-0.467822	0.264399	-1.76938	0.0768302	0.800809	FALSE
FAM117A	35.8591	-0.435697	0.247298	-1.76183	0.078098	0.800809	FALSE
SORD	47.2931	-0.430451	0.243404	-1.76846	0.0769835	0.800809	FALSE
GHDC	61.6379	-0.415474	0.235132	-1.76698	0.0772309	0.800809	FALSE
SPOUT1	60.8416	-0.408236	0.230271	-1.77285	0.0762532	0.800809	FALSE
PXMP4	94.1427	-0.397763	0.224471	-1.772	0.0763946	0.800809	FALSE
RALGPS2	87.8006	-0.39711	0.224703	-1.76726	0.0771842	0.800809	FALSE
FAM102A	139.625	-0.379134	0.214659	-1.76622	0.077359	0.800809	FALSE
CUEDC1	77.6472	-0.33082	0.187516	-1.76423	0.0776934	0.800809	FALSE
DNMT3A	84.4344	-0.329687	0.186886	-1.76411	0.0777143	0.800809	FALSE
MAN2B2	153.776	-0.283721	0.160458	-1.76819	0.0770287	0.800809	FALSE
RNF40	224.163	-0.280137	0.15824	-1.77033	0.0766721	0.800809	FALSE
SEMA6A	141.81	0.299612	0.169403	1.76864	0.0769546	0.800809	FALSE
TTBK2	121.361	0.316658	0.179675	1.76239	0.0780038	0.800809	FALSE
MRPS21	141.543	0.329263	0.186308	1.7673	0.0771772	0.800809	FALSE
GLRX3	114.532	0.360284	0.204629	1.76067	0.078295	0.800809	FALSE
EIF3E	1709.37	0.372505	0.210295	1.77134	0.0765042	0.800809	FALSE
KIAA1841	63.6877	0.393742	0.222971	1.76589	0.0774145	0.800809	FALSE
FKBP3	110.416	0.412454	0.233144	1.7691	0.0768774	0.800809	FALSE
BARD1	89.8881	0.593764	0.337013	1.76184	0.0780961	0.800809	FALSE
EPSTI1	66.6191	0.616596	0.349523	1.7641	0.0777143	0.800809	FALSE
TIPIN	14.6265	0.689384	0.390843	1.76384	0.0777593	0.800809	FALSE
HOXB6	11.9247	-0.850493	0.483288	-1.75981	0.0784405	0.801602	FALSE
DUOX1	12.2754	-0.800036	0.455883	-1.75491	0.079274	0.801783	FALSE
CYP4X1	52.8517	-0.63258	0.35997	-1.75731	0.0788644	0.801783	FALSE
LTBP1	162.959	-0.511828	0.291532	-1.75565	0.0791486	0.801783	FALSE
NCKAP5L	96.2989	-0.297898	0.169486	-1.75766	0.0788059	0.801783	FALSE
WDR26	389.887	0.228298	0.130083	1.75502	0.0792554	0.801783	FALSE
DNAJC15	114.239	0.289573	0.164602	1.75924	0.0785371	0.801783	FALSE
PPA1	454.446	0.291296	0.165921	1.75563	0.0791514	0.801783	FALSE
MRPL27	84.7361	0.334099	0.190364	1.75505	0.0792512	0.801783	FALSE
UPRT	42.2268	0.340149	0.193452	1.75831	0.0786949	0.801783	FALSE
C2orf42	58.9808	0.431256	0.245379	1.75751	0.0788303	0.801783	FALSE
SMIM4	28.5893	0.502051	0.285853	1.75633	0.0790327	0.801783	FALSE
KLF15	74.8858	0.701824	0.399514	1.75669	0.0789699	0.801783	FALSE
NPY2R	21.3043	-1.47561	0.84129	-1.75399	0.0794329	0.802701	FALSE
PDGFA	116.17	-0.583102	0.332814	-1.75204	0.0797672	0.804485	FALSE
DRG1	146.092	0.327857	0.187158	1.75177	0.079814	0.804485	FALSE
RMRP	88341.3	0.581967	0.332168	1.75202	0.0797696	0.804485	FALSE
BCL11A	23.1492	-1.08973	0.622332	-1.75104	0.0799396	0.80493	FALSE
ACVR2A	374.711	0.506854	0.289512	1.75072	0.0799947	0.80493	FALSE
LRRC15	33.1825	-0.905698	0.517456	-1.75029	0.0800681	0.804982	FALSE
CD79A	17.1879	-0.929178	0.531152	-1.74936	0.0802283	0.805023	FALSE
ELMO3	36.8388	-0.893106	0.512862	-1.74141	0.0816109	0.805023	FALSE
AKAP5	11.5089	-0.846019	0.486131	-1.74031	0.0818046	0.805023	FALSE
RAB11FIP4	35.1326	-0.738834	0.42516	-1.73778	0.08225	0.805023	FALSE
ZNF786	23.6076	-0.600346	0.345071	-1.73978	0.0818985	0.805023	FALSE
BCORL1	38.5636	-0.571767	0.329204	-1.73682	0.0824191	0.805023	FALSE
SMAD6	33.0325	-0.53328	0.306089	-1.74224	0.0814671	0.805023	FALSE
GRIP2	20.8295	-0.490313	0.280926	-1.74535	0.0809246	0.805023	FALSE
PDK3	221.675	-0.456121	0.26157	-1.74378	0.0811973	0.805023	FALSE
SCUBE2	121.373	-0.431813	0.248737	-1.73603	0.0825593	0.805023	FALSE
IPO4	78.876	-0.425145	0.244322	-1.7401	0.0818413	0.805023	FALSE
KLF12	154.266	-0.405138	0.231952	-1.74665	0.0806984	0.805023	FALSE
ADCY9	115.154	-0.368692	0.211949	-1.73953	0.0819414	0.805023	FALSE
LRIG3	254.393	-0.36248	0.208094	-1.74191	0.0815242	0.805023	FALSE
CAPN5	48.8294	-0.356531	0.205369	-1.73605	0.0825551	0.805023	FALSE
FLNA	2920.06	-0.351395	0.200902	-1.74908	0.0802771	0.805023	FALSE
RAB11FIP5	95.008	-0.325869	0.187596	-1.73708	0.0823729	0.805023	FALSE
KMT2A	547.182	-0.219178	0.125552	-1.74571	0.0808616	0.805023	FALSE
ARIH1	290.282	0.185449	0.106782	1.7367	0.0824396	0.805023	FALSE
UBA52	1199.19	0.229946	0.131649	1.74666	0.0806969	0.805023	FALSE
MYL12A	522.387	0.236322	0.136056	1.73695	0.0823957	0.805023	FALSE
CCNG1	491.111	0.26761	0.153374	1.74482	0.0810162	0.805023	FALSE
MRPL11	87.4624	0.298932	0.171568	1.74236	0.0814463	0.805023	FALSE
ATP6V1F	93.7447	0.319801	0.183231	1.74534	0.0809254	0.805023	FALSE
RYK	365.85	0.324453	0.185966	1.74469	0.0810385	0.805023	FALSE
METTL5	59.7725	0.341185	0.19619	1.73906	0.082025	0.805023	FALSE
NR5A2	41.4001	0.379777	0.21824	1.74018	0.0818277	0.805023	FALSE
SERF1A	90.41	0.382838	0.220554	1.73581	0.082598	0.805023	FALSE
RGPD3	26.9767	0.420926	0.242118	1.73851	0.0821202	0.805023	FALSE
MCUB	43.7432	0.428254	0.246251	1.7391	0.0820175	0.805023	FALSE
TEFM	37.7585	0.4548	0.261236	1.74096	0.0816914	0.805023	FALSE
BIRC3	118.101	0.507713	0.292023	1.73861	0.0821041	0.805023	FALSE
HPGD	34.1977	0.515286	0.295053	1.74642	0.0807378	0.805023	FALSE
PINLYP	13.8823	0.570296	0.327694	1.74033	0.0818013	0.805023	FALSE
RNF122	16.7055	0.600611	0.34427	1.74459	0.0810557	0.805023	FALSE
ZNF876P	28.6083	0.683692	0.392012	1.74406	0.0811486	0.805023	FALSE
CCL13	11.2532	0.982213	0.561909	1.74799	0.0804652	0.805023	FALSE
SCGB3A1	193.969	-1.61233	0.943433	-1.709	0.0874514	0.805133	FALSE
NEURL3	17.5388	-1.28758	0.752928	-1.71009	0.087249	0.805133	FALSE
PKP3	38.2915	-1.08826	0.63117	-1.7242	0.0846724	0.805133	FALSE
FBXL22	11.1301	-0.847436	0.492511	-1.72064	0.0853154	0.805133	FALSE
ELOVL2	19.8928	-0.756257	0.444689	-1.70064	0.0890099	0.805133	FALSE
ZNF775	11.1698	-0.73359	0.427522	-1.71591	0.086178	0.805133	FALSE
SMIM10L2B	14.0257	-0.698866	0.406711	-1.71834	0.0857351	0.805133	FALSE
POU2F2	13.7732	-0.668572	0.386302	-1.7307	0.0835052	0.805133	FALSE
NUAK2	11.0895	-0.626957	0.366863	-1.70897	0.0874567	0.805133	FALSE
LRP4	43.1458	-0.590059	0.347011	-1.70041	0.0890544	0.805133	FALSE
MIR99AHG	118.567	-0.587848	0.344151	-1.70811	0.0876162	0.805133	FALSE
SFRP2	744.996	-0.561671	0.330358	-1.70019	0.0890951	0.805133	FALSE
ZNF408	18.9543	-0.499701	0.293221	-1.70418	0.0883475	0.805133	FALSE
EXOSC5	27.2974	-0.492659	0.287413	-1.71411	0.0865077	0.805133	FALSE
HEPH	80.3027	-0.491508	0.288519	-1.70355	0.0884644	0.805133	FALSE
IKBKE	26.3788	-0.482216	0.283314	-1.70205	0.0887451	0.805133	FALSE
SERTAD4	22.9039	-0.481727	0.282349	-1.70614	0.0879815	0.805133	FALSE
EARS2	63.4391	-0.476848	0.278643	-1.71132	0.0870215	0.805133	FALSE
PPM1H	37.8521	-0.472662	0.275586	-1.71512	0.086324	0.805133	FALSE
BORCS6	23.4235	-0.45979	0.267408	-1.71944	0.0855352	0.805133	FALSE
C19orf48	71.4421	-0.429814	0.251783	-1.70708	0.0878064	0.805133	FALSE
ABCG1	74.9689	-0.420784	0.245563	-1.71355	0.0866121	0.805133	FALSE
PGM5	106.614	-0.39767	0.230327	-1.72655	0.0842489	0.805133	FALSE
SLC1A4	54.3739	-0.39614	0.231545	-1.71086	0.0871078	0.805133	FALSE
EMILIN1	199.698	-0.393244	0.228094	-1.72404	0.0847001	0.805133	FALSE
AHNAK2	371.15	-0.392338	0.228951	-1.71363	0.0865959	0.805133	FALSE
SUOX	79.6138	-0.388296	0.224966	-1.72602	0.0843441	0.805133	FALSE
VAV2	60.5168	-0.366842	0.215171	-1.70488	0.0882161	0.805133	FALSE
LAMA2	807.64	-0.356488	0.208013	-1.71377	0.0865702	0.805133	FALSE
TBL3	59.1297	-0.348155	0.20386	-1.70782	0.0876703	0.805133	FALSE
NES	209.675	-0.331327	0.193463	-1.71261	0.086785	0.805133	FALSE
SHTN1	89.5152	-0.325463	0.188307	-1.72836	0.0839233	0.805133	FALSE
HMG20B	114.56	-0.322315	0.188573	-1.70924	0.0874072	0.805133	FALSE
PRKCSH	264.881	-0.317653	0.184406	-1.72257	0.0849658	0.805133	FALSE
SMC4	85.1334	-0.292626	0.169693	-1.72445	0.0846268	0.805133	FALSE
SCYL1	143.267	-0.290713	0.169084	-1.71934	0.0855523	0.805133	FALSE
DYRK2	129.576	-0.288953	0.167028	-1.72996	0.0836373	0.805133	FALSE
UBTF	200.618	-0.28519	0.167156	-1.70613	0.087984	0.805133	FALSE
CHPF2	137.831	-0.277697	0.16307	-1.70292	0.0885822	0.805133	FALSE
STARD9	271.176	-0.273623	0.158712	-1.72402	0.0847034	0.805133	FALSE
TBL2	75.6008	-0.265556	0.153341	-1.7318	0.08331	0.805133	FALSE
OSBPL2	140.15	-0.255082	0.14986	-1.70214	0.0887292	0.805133	FALSE
MDN1	416.083	-0.246808	0.144984	-1.70231	0.0886974	0.805133	FALSE
MSL1	208.422	-0.232412	0.13475	-1.72476	0.0845702	0.805133	FALSE
SUPT16H	248.416	-0.223646	0.129365	-1.72879	0.083846	0.805133	FALSE
PHC3	567.515	0.202004	0.117807	1.71471	0.0863993	0.805133	FALSE
TMEM50A	254.692	0.222439	0.128298	1.73377	0.0829595	0.805133	FALSE
ARMC1	136.703	0.240319	0.139121	1.72741	0.0840938	0.805133	FALSE
DUT	169.354	0.252237	0.148006	1.70424	0.0883361	0.805133	FALSE
FBXL20	180.715	0.256839	0.151005	1.70086	0.0889688	0.805133	FALSE
CHCHD2	516.193	0.258942	0.14972	1.72951	0.0837177	0.805133	FALSE
DYNC1LI1	85.9724	0.260044	0.15289	1.70086	0.0889697	0.805133	FALSE
WTAP	308.866	0.261033	0.152013	1.71717	0.0859475	0.805133	FALSE
COPS4	108.734	0.263869	0.152364	1.73184	0.0833028	0.805133	FALSE
HAUS2	89.4999	0.281005	0.163792	1.71562	0.0862324	0.805133	FALSE
LZIC	99.9977	0.281452	0.164187	1.71422	0.0864879	0.805133	FALSE
COX5A	101.439	0.288134	0.169235	1.70257	0.0886484	0.805133	FALSE
CLDND1	195.748	0.293884	0.170664	1.722	0.0850694	0.805133	FALSE
RNF7	181.677	0.299878	0.173712	1.72629	0.0842949	0.805133	FALSE
TM2D2	94.738	0.301917	0.175536	1.71997	0.0854384	0.805133	FALSE
PQLC3	128.204	0.309506	0.178745	1.73155	0.083354	0.805133	FALSE
SPRY2	167.76	0.319665	0.184505	1.73256	0.0831745	0.805133	FALSE
PTPN12	219.076	0.327619	0.190496	1.71982	0.085466	0.805133	FALSE
VBP1	108.688	0.327974	0.192639	1.70253	0.0886558	0.805133	FALSE
SAFB2	100.82	0.337738	0.197239	1.71233	0.0868366	0.805133	FALSE
TIPRL	168.778	0.340171	0.199733	1.70313	0.0885437	0.805133	FALSE
FRG1	60.36	0.342346	0.200122	1.71068	0.0871395	0.805133	FALSE
PLA2G4A	67.8643	0.35532	0.207806	1.70987	0.0872906	0.805133	FALSE
ATXN2	186.426	0.369438	0.215286	1.71603	0.0861565	0.805133	FALSE
SDHAF1	30.5779	0.376066	0.216957	1.73337	0.0830298	0.805133	FALSE
COTL1	104.363	0.379208	0.219756	1.72559	0.0844211	0.805133	FALSE
EMB	139.663	0.385426	0.222772	1.73014	0.0836056	0.805133	FALSE
HIST4H4	158.038	0.405576	0.237066	1.71081	0.0871154	0.805133	FALSE
PIK3CB	90.9656	0.407138	0.238521	1.70693	0.0878347	0.805133	FALSE
DNAAF2	42.7963	0.409489	0.240439	1.70309	0.0885517	0.805133	FALSE
MRPS11	61.3897	0.411793	0.237889	1.73103	0.0834467	0.805133	FALSE
SNRPG	65.4365	0.415942	0.241832	1.71997	0.0854388	0.805133	FALSE
ZNF676	23.3863	0.438512	0.253318	1.73107	0.0834389	0.805133	FALSE
UGCG	84.1723	0.439919	0.256702	1.71373	0.0865774	0.805133	FALSE
NDUFAF5	35.8467	0.440479	0.257385	1.71136	0.0870138	0.805133	FALSE
FAU	1262.76	0.442474	0.257489	1.71842	0.0857197	0.805133	FALSE
ZFAND2A	41.4282	0.453952	0.265733	1.70831	0.0875798	0.805133	FALSE
COMMD6	320.546	0.46217	0.268257	1.72286	0.0849136	0.805133	FALSE
IAH1	105.988	0.467534	0.272677	1.7146	0.086418	0.805133	FALSE
TIMM8B	103.879	0.478248	0.277299	1.72467	0.0845873	0.805133	FALSE
METTL25	113.529	0.488739	0.283758	1.72238	0.0850002	0.805133	FALSE
IFI35	55.6681	0.505067	0.297001	1.70056	0.089026	0.805133	FALSE
ACYP2	26.5408	0.508899	0.297822	1.70874	0.0874999	0.805133	FALSE
OMA1	161.413	0.534721	0.309722	1.72645	0.0842659	0.805133	FALSE
CD86	26.2744	0.547939	0.32199	1.70173	0.0888068	0.805133	FALSE
KATNAL2	20.4723	0.616813	0.360669	1.71019	0.0872307	0.805133	FALSE
TFEC	49.2007	0.622249	0.360548	1.72584	0.0843753	0.805133	FALSE
NLRP3	32.9437	0.718175	0.416895	1.72268	0.0849472	0.805133	FALSE
SNORA28	26.7473	0.776268	0.452677	1.71484	0.0863745	0.805133	FALSE
CSN1S1	32.3912	2.18324	1.27861	1.70751	0.0877266	0.805133	FALSE
LAD1	31.1636	-1.15961	0.68221	-1.69979	0.0891702	0.805195	FALSE
MYBBP1A	116.221	-0.370391	0.217986	-1.69915	0.0892912	0.80567	FALSE
MAU2	167.809	-0.298752	0.175878	-1.69863	0.0893892	0.805938	FALSE
ADAM8	28.8014	-0.492035	0.290001	-1.69666	0.0897603	0.80699	FALSE
AXIN2	98.2562	-0.437932	0.258127	-1.69658	0.0897762	0.80699	FALSE
DGCR2	254.83	-0.302612	0.178368	-1.69656	0.0897796	0.80699	FALSE
RTN1	46.8446	0.540455	0.318481	1.69698	0.0897013	0.80699	FALSE
SVEP1	785.9	-0.377368	0.222481	-1.69618	0.0898522	0.807027	FALSE
ITGA8	36.7312	-0.598259	0.352839	-1.69556	0.0899692	0.807464	FALSE
SYT8	37.1748	-1.5896	0.938967	-1.69292	0.0904706	0.807786	FALSE
COLGALT2	17.4187	-0.587707	0.346969	-1.69383	0.0902975	0.807786	FALSE
N4BP3	31.9764	-0.540457	0.319277	-1.69275	0.0905026	0.807786	FALSE
SURF6	45.7562	-0.439599	0.259531	-1.69382	0.0902996	0.807786	FALSE
EXOC5	284.364	0.272944	0.161238	1.69281	0.0904922	0.807786	FALSE
FIS1	246.777	0.30913	0.18268	1.6922	0.0906087	0.807786	FALSE
BBS12	32.1534	0.384564	0.227005	1.69408	0.0902501	0.807786	FALSE
ANG	31.2567	0.416387	0.245743	1.6944	0.0901894	0.807786	FALSE
ADAM32	116.25	0.529032	0.312643	1.69213	0.0906217	0.807786	FALSE
CHMP7	86.1017	-0.325376	0.192365	-1.69145	0.0907512	0.80783	FALSE
MMP19	53.0926	0.510401	0.301765	1.69138	0.0907635	0.80783	FALSE
ANGPTL8	21.4242	-2.14616	1.2707	-1.68896	0.0912274	0.808812	FALSE
CELSR3	11.3081	-0.646395	0.383956	-1.68351	0.092276	0.808812	FALSE
EDIL3	57.5148	-0.465551	0.276219	-1.68544	0.0919032	0.808812	FALSE
FADD	47.8019	-0.444814	0.264253	-1.68329	0.092319	0.808812	FALSE
HIST2H2BF	70.5403	-0.409073	0.242291	-1.68836	0.0913425	0.808812	FALSE
ENPEP	90.0435	-0.407392	0.241116	-1.68961	0.091103	0.808812	FALSE
NID2	238.507	-0.397923	0.236421	-1.68311	0.0923535	0.808812	FALSE
JMJD4	86.2776	-0.360998	0.214318	-1.6844	0.0921038	0.808812	FALSE
SAFB	134.772	-0.330892	0.196121	-1.68718	0.0915679	0.808812	FALSE
JMJD8	107.487	-0.292582	0.173347	-1.68784	0.0914421	0.808812	FALSE
SIK3	153.759	-0.292008	0.173275	-1.68523	0.0919448	0.808812	FALSE
DCXR	117.486	-0.29159	0.173085	-1.68466	0.0920535	0.808812	FALSE
LRP11	118.052	-0.283301	0.16779	-1.68843	0.0913296	0.808812	FALSE
MTA2	204.237	-0.269122	0.159677	-1.68542	0.0919082	0.808812	FALSE
SIAH1	97.8641	0.256414	0.152222	1.68447	0.0920903	0.808812	FALSE
SRSF3	673.294	0.310873	0.184687	1.68325	0.0923268	0.808812	FALSE
ATG5	154.821	0.311224	0.184307	1.68862	0.0912929	0.808812	FALSE
PPL	247.363	0.322197	0.191447	1.68296	0.0923828	0.808812	FALSE
HIST2H2AA4	411.611	0.330614	0.195638	1.68992	0.0910428	0.808812	FALSE
FUT8	191.998	0.331638	0.196537	1.6874	0.0915255	0.808812	FALSE
AMZ2	140.407	0.344121	0.203839	1.6882	0.0913721	0.808812	FALSE
HCK	48.7635	0.565129	0.33518	1.68605	0.0917864	0.808812	FALSE
HCLS1	70.19	0.448271	0.266422	1.68256	0.0924601	0.808889	FALSE
CPXM1	206.348	-0.4576	0.272128	-1.68156	0.0926535	0.80998	FALSE
PARK7	294.499	0.261145	0.155341	1.6811	0.0927427	0.810159	FALSE
ADH5	556.706	0.18977	0.112915	1.68065	0.0928307	0.810328	FALSE
SMG6	177.255	-0.333198	0.198422	-1.67924	0.0931052	0.812123	FALSE
GREM2	30.6683	-0.922987	0.55006	-1.67798	0.0933518	0.812471	FALSE
MASTL	45.853	0.390554	0.232708	1.6783	0.0932886	0.812471	FALSE
HTATIP2	42.6024	0.400693	0.238769	1.67817	0.0933146	0.812471	FALSE
PSMA1	219.758	0.199473	0.118939	1.6771	0.0935229	0.81336	FALSE
TRAPPC5	83.9043	0.349224	0.208356	1.67609	0.0937204	0.814476	FALSE
PLIN3	100.167	-0.30795	0.183893	-1.67462	0.0940089	0.815433	FALSE
ACTR1B	190.835	-0.219601	0.131146	-1.67447	0.0940379	0.815433	FALSE
LRP1B	37.8866	0.812432	0.485121	1.6747	0.0939936	0.815433	FALSE
ZNF469	62.7166	-0.53837	0.321677	-1.67363	0.0942027	0.816262	FALSE
PPARD	43.5904	-0.401304	0.240035	-1.67185	0.0945532	0.817776	FALSE
ARHGAP35	349.77	-0.291379	0.174302	-1.67169	0.0945854	0.817776	FALSE
IQCK	40.4038	0.320419	0.191665	1.67177	0.0945704	0.817776	FALSE
ZNF622	51.8321	-0.339411	0.203159	-1.67067	0.0947874	0.818922	FALSE
SLC25A35	11.1843	-0.722437	0.433008	-1.66841	0.0952338	0.818933	FALSE
NLRC3	20.3459	-0.540362	0.323692	-1.66937	0.0950444	0.818933	FALSE
ARFGEF3	116.688	-0.409282	0.245275	-1.66867	0.095183	0.818933	FALSE
PRPF8	645.251	-0.337258	0.201966	-1.66987	0.0949449	0.818933	FALSE
CEPT1	151.829	0.325789	0.195293	1.66821	0.0952748	0.818933	FALSE
MRPL34	57.2901	0.346444	0.207638	1.6685	0.095216	0.818933	FALSE
RPL27A	3455.04	0.45588	0.273229	1.66849	0.0952182	0.818933	FALSE
KRT18	230.603	-1.18223	0.709525	-1.66623	0.0956667	0.819047	FALSE
GOLGA3	382.41	-0.231474	0.138994	-1.66535	0.0958437	0.819047	FALSE
FOXJ3	264.688	0.188415	0.113109	1.66578	0.0957566	0.819047	FALSE
BCL2	263.016	0.232144	0.139267	1.66689	0.0955354	0.819047	FALSE
SCAND1	78.3762	0.275647	0.165511	1.66543	0.0958271	0.819047	FALSE
FER	129.821	0.359816	0.215951	1.66619	0.0956751	0.819047	FALSE
C1orf54	38.3983	0.520042	0.312261	1.6654	0.095832	0.819047	FALSE
ZBTB8OS	39.5455	0.538689	0.323334	1.66605	0.0957041	0.819047	FALSE
KLHL13	106.152	-0.665071	0.399606	-1.66432	0.0960488	0.820205	FALSE
RNF128	18.1789	-1.11351	0.670608	-1.66045	0.096824	0.821604	FALSE
HSD11B2	17.4156	-0.674954	0.407356	-1.65692	0.0975366	0.821604	FALSE
SYT7	59.2203	-0.56701	0.342277	-1.65658	0.0976039	0.821604	FALSE
PHGDH	110.128	-0.546464	0.330421	-1.65384	0.0981591	0.821604	FALSE
CCDC137	16.8068	-0.525196	0.316895	-1.65732	0.0974546	0.821604	FALSE
COL21A1	25.0836	-0.523854	0.31695	-1.6528	0.0983723	0.821604	FALSE
TIGD5	23.7168	-0.519162	0.312774	-1.65986	0.0969421	0.821604	FALSE
MMACHC	24.8556	-0.480074	0.290065	-1.65505	0.0979136	0.821604	FALSE
SLIT2	166.793	-0.442274	0.267169	-1.65541	0.0978422	0.821604	FALSE
HYOU1	191.716	-0.379587	0.229456	-1.65429	0.0980686	0.821604	FALSE
DOK4	47.2245	-0.348873	0.210011	-1.66121	0.0966706	0.821604	FALSE
CLSTN1	301.025	-0.344841	0.207495	-1.66192	0.0965281	0.821604	FALSE
MPPE1	67.4527	-0.328234	0.198592	-1.65281	0.0983694	0.821604	FALSE
SIGIRR	56.9471	-0.317357	0.191475	-1.65743	0.097432	0.821604	FALSE
PLXNB2	420.574	-0.295675	0.177852	-1.66248	0.0964167	0.821604	FALSE
MBD3	128.809	-0.286526	0.173197	-1.65433	0.0980604	0.821604	FALSE
PTGES3	430.623	0.20053	0.121316	1.65296	0.0983387	0.821604	FALSE
PSMG2	167.364	0.228113	0.137422	1.65994	0.0969264	0.821604	FALSE
MRPL43	148.561	0.254241	0.153812	1.65294	0.0983436	0.821604	FALSE
SBDS	212.624	0.286898	0.173165	1.65679	0.0975615	0.821604	FALSE
SLC25A26	70.6919	0.307723	0.185411	1.65968	0.0969794	0.821604	FALSE
KANSL1L	143.759	0.323227	0.195466	1.65362	0.0982046	0.821604	FALSE
STAT4	32.6993	0.402623	0.242557	1.65991	0.0969322	0.821604	FALSE
RPS25	3293.59	0.423159	0.25592	1.65348	0.0982333	0.821604	FALSE
MRPL36	48.3811	0.42885	0.258869	1.65663	0.0975945	0.821604	FALSE
SNHG9	17.4181	0.537482	0.324402	1.65684	0.0975514	0.821604	FALSE
SIRPB1	20.782	0.557903	0.337039	1.6553	0.0978629	0.821604	FALSE
RPS3A	8685.54	0.57801	0.349695	1.6529	0.0983515	0.821604	FALSE
GAS2L3	13.8096	0.635243	0.383226	1.65762	0.0973948	0.821604	FALSE
FKBP5	196.368	0.701667	0.423259	1.65777	0.0973636	0.821604	FALSE
SUGT1P3	12.5838	0.708972	0.427651	1.65783	0.0973526	0.821604	FALSE
EFEMP2	194.984	-0.194294	0.11758	-1.65244	0.098445	0.821629	FALSE
VSNL1	16.1064	-0.913458	0.554263	-1.64806	0.0993408	0.821833	FALSE
COLQ	11.2657	-0.719467	0.436371	-1.64875	0.0991987	0.821833	FALSE
MORN1	25.6461	-0.58625	0.355758	-1.64789	0.0993754	0.821833	FALSE
ZNF747	20.8864	-0.542817	0.329289	-1.64845	0.0992601	0.821833	FALSE
RNF113A	20.7599	-0.482514	0.292247	-1.65105	0.0987293	0.821833	FALSE
CALHM2	118.853	-0.315279	0.190878	-1.65173	0.0985903	0.821833	FALSE
PARP4	289.915	0.211997	0.128583	1.64872	0.0992053	0.821833	FALSE
PSMB4	370.518	0.223898	0.135586	1.65134	0.0986699	0.821833	FALSE
DNAL1	65.7269	0.341592	0.206986	1.65031	0.0988791	0.821833	FALSE
HERC5	40.7081	0.422666	0.256488	1.6479	0.0993742	0.821833	FALSE
SELENOK	97.7824	0.425587	0.257847	1.65054	0.0988321	0.821833	FALSE
CYB5R4	60.4963	0.452243	0.274414	1.64803	0.0993464	0.821833	FALSE
RPS27A	5394.81	0.504739	0.305968	1.64965	0.099015	0.821833	FALSE
MAGED1	175.464	-0.315268	0.191397	-1.6472	0.0995171	0.822428	FALSE
NR1D1	46.1333	0.733203	0.445296	1.64655	0.0996502	0.822952	FALSE
ZMYM5	88.8756	0.327177	0.19885	1.64535	0.0998982	0.823937	FALSE
ZNHIT3	89.7224	0.370397	0.225125	1.64529	0.0999093	0.823937	FALSE
LRRK1	83.647	-0.363815	0.221354	-1.64359	0.100262	0.823962	FALSE
PPP2R1A	352.113	-0.249945	0.152039	-1.64395	0.100186	0.823962	FALSE
GPATCH1	46.6255	0.362588	0.220493	1.64445	0.100084	0.823962	FALSE
TMEM141	106.913	0.425217	0.258615	1.64421	0.100133	0.823962	FALSE
RSL24D1	660.048	0.534045	0.324906	1.64369	0.10024	0.823962	FALSE
TMPRSS13	24.4327	-0.946004	0.576638	-1.64055	0.100891	0.825105	FALSE
KIAA1671	196.277	-0.448076	0.273054	-1.64098	0.100801	0.825105	FALSE
CTPS1	23.8501	-0.424264	0.258435	-1.64167	0.100659	0.825105	FALSE
PIAS4	36.3783	-0.419104	0.255316	-1.64151	0.100692	0.825105	FALSE
TSFM	55.8863	-0.395678	0.241109	-1.64107	0.100782	0.825105	FALSE
CYP1B1	333.269	-0.290702	0.177062	-1.64181	0.10063	0.825105	FALSE
ATF7IP2	37.1522	0.407045	0.24811	1.64058	0.100884	0.825105	FALSE
FLRT2	193.703	-0.391399	0.238767	-1.63925	0.101162	0.826271	FALSE
MED30	34.0273	0.404452	0.246739	1.63919	0.101173	0.826271	FALSE
SHMT2	94.3386	-0.356333	0.217453	-1.63866	0.101284	0.8266	FALSE
ARHGEF37	100.095	-0.472239	0.288247	-1.63832	0.101356	0.826616	FALSE
ZNF23	36.6467	-0.448463	0.273947	-1.63704	0.101621	0.826907	FALSE
TAB3	90.9883	-0.293958	0.179508	-1.63757	0.101511	0.826907	FALSE
STK16	63.0223	0.28865	0.176347	1.63683	0.101666	0.826907	FALSE
YAF2	83.1717	0.34994	0.213795	1.6368	0.101672	0.826907	FALSE
COL4A5	105.322	-0.442676	0.270703	-1.63528	0.10199	0.827855	FALSE
PRPF40B	47.1319	-0.39646	0.242492	-1.63494	0.102061	0.827855	FALSE
PHRF1	125.522	-0.337265	0.20634	-1.63451	0.102151	0.827855	FALSE
KREMEN1	88.229	-0.305488	0.186887	-1.63462	0.102129	0.827855	FALSE
MYL12B	752.581	0.312405	0.191163	1.63423	0.10221	0.827855	FALSE
CCDC28A	54.7643	0.450174	0.275462	1.63425	0.102207	0.827855	FALSE
RPS15A	4410.27	0.533613	0.326736	1.63316	0.102435	0.829111	FALSE
DSP	482.229	-0.746822	0.457586	-1.63209	0.10266	0.829795	FALSE
CYB5B	202.111	0.283427	0.173653	1.63215	0.102649	0.829795	FALSE
RHBDF1	107.108	-0.428689	0.262801	-1.63123	0.102843	0.830599	FALSE
NPRL3	55.8986	0.374059	0.22935	1.63095	0.1029	0.830599	FALSE
NPC2	319.061	0.354426	0.217441	1.62999	0.103104	0.831673	FALSE
CNIH4	149.334	0.229039	0.140568	1.62939	0.103231	0.831891	FALSE
RARS2	129.438	0.330705	0.202987	1.62919	0.103272	0.831891	FALSE
ZNF74	33.2606	-0.42404	0.260398	-1.62843	0.103434	0.832057	FALSE
SEL1L2	11.9759	1.09394	0.671747	1.62849	0.10342	0.832057	FALSE
SLC25A12	77.5133	-0.302559	0.185971	-1.62691	0.103755	0.832229	FALSE
USP33	409.672	0.227477	0.139842	1.62667	0.103808	0.832229	FALSE
DNAJB4	92.2755	0.301869	0.185472	1.62757	0.103616	0.832229	FALSE
MAP3K6	135.484	0.311304	0.191258	1.62766	0.103596	0.832229	FALSE
FAM118B	42.1921	0.44465	0.273261	1.6272	0.103694	0.832229	FALSE
PANK1	11.3519	-0.649797	0.399588	-1.62617	0.103914	0.83251	FALSE
ZNF589	55.3438	-0.334296	0.205635	-1.62567	0.104019	0.832788	FALSE
CRTC1	52.2116	-0.424868	0.261497	-1.62475	0.104215	0.833064	FALSE
LIMD1	168.037	-0.344065	0.211795	-1.62452	0.104265	0.833064	FALSE
COMMD10	81.8243	0.353792	0.217756	1.62471	0.104224	0.833064	FALSE
NBPF15	98.5647	-0.333289	0.205343	-1.62309	0.104571	0.833249	FALSE
TUB	113.179	-0.330205	0.203442	-1.62309	0.104571	0.833249	FALSE
ADNP2	86.5818	-0.262309	0.161578	-1.62342	0.1045	0.833249	FALSE
RCAN1	203.373	0.426171	0.262456	1.62378	0.104423	0.833249	FALSE
TMEM38B	39.9944	0.382603	0.235816	1.62246	0.104704	0.833743	FALSE
PNPLA8	162.244	0.297665	0.183532	1.62187	0.104832	0.8342	FALSE
NSMCE4A	125.259	0.275943	0.170243	1.62087	0.105045	0.83533	FALSE
MYBPC1	107.973	-1.79449	1.10752	-1.62027	0.105173	0.835614	FALSE
HAUS1	50.3947	0.436605	0.269556	1.61972	0.105293	0.835614	FALSE
SPP1	33.6036	0.674151	0.416159	1.61994	0.105246	0.835614	FALSE
SUFU	50.7595	-0.386992	0.239088	-1.61862	0.10553	0.836065	FALSE
SCAI	105.054	0.265192	0.163854	1.61846	0.105563	0.836065	FALSE
HDX	32.5626	0.470987	0.290914	1.61899	0.105449	0.836065	FALSE
APBA1	33.893	-0.496654	0.307088	-1.6173	0.105813	0.836148	FALSE
METRN	27.5546	-0.481064	0.297492	-1.61706	0.105864	0.836148	FALSE
GIMAP8	120.063	-0.35858	0.221711	-1.61733	0.105807	0.836148	FALSE
CCT2	290.895	0.226725	0.140175	1.61744	0.105783	0.836148	FALSE
SPIDR	288.576	0.375234	0.232088	1.61677	0.105928	0.836148	FALSE
COL4A3	13.9084	-0.899572	0.556536	-1.61638	0.106013	0.83626	FALSE
HOXC6	26.9309	-0.446511	0.276448	-1.61517	0.106273	0.836683	FALSE
JRK	136.76	-0.27671	0.171266	-1.61567	0.106166	0.836683	FALSE
HIST1H1D	128.814	0.403335	0.249721	1.61515	0.106279	0.836683	FALSE
OBSCN	217.885	-0.604567	0.375245	-1.61113	0.107152	0.837065	FALSE
ZNF710	42.7709	-0.36871	0.228547	-1.61328	0.106684	0.837065	FALSE
TGFBRAP1	54.9189	-0.367268	0.2279	-1.61153	0.107064	0.837065	FALSE
BTN2A1	66.315	-0.347782	0.215585	-1.6132	0.106701	0.837065	FALSE
CREB3L2	275.279	-0.245217	0.152141	-1.61177	0.107012	0.837065	FALSE
NBPF1	369.384	-0.1861	0.115516	-1.61104	0.107171	0.837065	FALSE
PRDM2	245.27	0.224222	0.139002	1.61308	0.106727	0.837065	FALSE
SSR3	865.153	0.259722	0.161208	1.6111	0.107158	0.837065	FALSE
PARG	127.134	0.300088	0.186026	1.61315	0.106711	0.837065	FALSE
METTL7A	744.515	0.313373	0.194305	1.61279	0.106791	0.837065	FALSE
COQ2	22.4319	0.451338	0.279972	1.61208	0.106944	0.837065	FALSE
CXCL13	50.1416	1.4454	0.897205	1.611	0.10718	0.837065	FALSE
FOLR1	21.7734	-1.30474	0.810906	-1.60899	0.107619	0.837366	FALSE
SERINC2	68.8874	-0.89543	0.557512	-1.60612	0.108248	0.837366	FALSE
PCDHB12	14.7578	-0.690446	0.429307	-1.60828	0.107774	0.837366	FALSE
KCNA6	12.4024	-0.595477	0.3708	-1.60593	0.10829	0.837366	FALSE
THBS2	764.239	-0.448793	0.279521	-1.60558	0.108367	0.837366	FALSE
ZNF184	45.5653	-0.378347	0.235489	-1.60665	0.108132	0.837366	FALSE
ZNF662	77.2512	-0.345333	0.214865	-1.60721	0.108008	0.837366	FALSE
CLCN6	74.9596	-0.304529	0.189208	-1.6095	0.107508	0.837366	FALSE
CNN2	396.293	-0.280249	0.17426	-1.60822	0.107786	0.837366	FALSE
SNRPB2	103.686	0.277808	0.172846	1.60726	0.107998	0.837366	FALSE
MRPS36	57.8349	0.352684	0.219343	1.60791	0.107855	0.837366	FALSE
TRMT10B	33.9241	0.364197	0.22678	1.60595	0.108285	0.837366	FALSE
UGGT2	193.146	0.365181	0.227246	1.60698	0.108058	0.837366	FALSE
ARL16	80.7265	0.450607	0.280697	1.60531	0.108425	0.837366	FALSE
FGGY	91.5062	0.452024	0.280716	1.61025	0.107343	0.837366	FALSE
HSPB2	41.1842	0.527617	0.328356	1.60684	0.108089	0.837366	FALSE
MYO16	12.035	1.05255	0.654582	1.60797	0.107842	0.837366	FALSE
ZNF446	30.9374	-0.501364	0.312419	-1.60478	0.108542	0.837386	FALSE
TNPO2	212.059	-0.211941	0.132132	-1.60401	0.108712	0.837386	FALSE
AGK	73.8494	0.285075	0.177724	1.60403	0.108708	0.837386	FALSE
S100A10	180.232	0.507605	0.316385	1.60439	0.108628	0.837386	FALSE
OXSM	32.0394	0.357976	0.223292	1.60317	0.108897	0.838264	FALSE
MEX3A	16.6486	-0.791858	0.494159	-1.60244	0.109059	0.838333	FALSE
PES1	95.3649	-0.314045	0.196	-1.60227	0.109096	0.838333	FALSE
SEC16A	300.884	-0.269365	0.168159	-1.60184	0.10919	0.838333	FALSE
HOOK3	489.261	0.214092	0.133644	1.60195	0.109166	0.838333	FALSE
YIPF4	124.803	0.262414	0.163877	1.60129	0.109313	0.838728	FALSE
EMC10	177.193	-0.282021	0.176221	-1.60038	0.109514	0.839723	FALSE
ZNF136	49.7586	-0.394331	0.246509	-1.59966	0.109674	0.840404	FALSE
KIAA1549	37.2209	-0.594061	0.371711	-1.59818	0.110003	0.84238	FALSE
RASL10A	14.7694	-0.996188	0.624649	-1.5948	0.110758	0.842704	FALSE
SCN2B	13.2637	-0.867873	0.543976	-1.59543	0.110617	0.842704	FALSE
AGAP2-AS1	18.5647	-0.56764	0.3553	-1.59764	0.110124	0.842704	FALSE
POLR2J3	38.0867	-0.426798	0.267453	-1.59579	0.110536	0.842704	FALSE
TMED3	114.362	-0.389937	0.244515	-1.59474	0.11077	0.842704	FALSE
ATP8B1	120	-0.312748	0.196162	-1.59434	0.110861	0.842704	FALSE
LRP10	398.626	-0.301621	0.189131	-1.59478	0.110762	0.842704	FALSE
QRSL1	61.7076	-0.30074	0.188728	-1.59351	0.111046	0.842704	FALSE
MED22	97.6685	-0.280838	0.176045	-1.59526	0.110654	0.842704	FALSE
GORASP2	103.169	-0.232622	0.145967	-1.59366	0.111013	0.842704	FALSE
SPECC1	181.906	0.277691	0.173969	1.59621	0.110441	0.842704	FALSE
RFC2	53.0216	0.305208	0.191209	1.5962	0.110444	0.842704	FALSE
ARV1	48.5868	0.312751	0.196256	1.59359	0.111028	0.842704	FALSE
RAB3IP	85.6173	0.495246	0.310296	1.59605	0.110478	0.842704	FALSE
NCAM1	17.4352	-0.773402	0.485839	-1.59189	0.111409	0.842807	FALSE
CPZ	83.4331	-0.695395	0.437211	-1.59053	0.111716	0.842807	FALSE
FBXW9	15.6391	-0.638208	0.400713	-1.59268	0.111232	0.842807	FALSE
PAOX	19.7402	-0.523846	0.329594	-1.58937	0.111978	0.842807	FALSE
COL8A2	69.9012	-0.457664	0.287935	-1.58947	0.111955	0.842807	FALSE
IP6K1	154.587	-0.251523	0.158314	-1.58877	0.112113	0.842807	FALSE
MMGT1	166.696	0.214994	0.135222	1.58993	0.11185	0.842807	FALSE
CHD1L	105.737	0.226764	0.142639	1.58978	0.111885	0.842807	FALSE
MANBA	130.595	0.278823	0.175186	1.59158	0.111479	0.842807	FALSE
ADK	85.6672	0.302557	0.190195	1.59077	0.111661	0.842807	FALSE
PHYH	102.477	0.373351	0.234869	1.58962	0.111921	0.842807	FALSE
COA6	34.1046	0.441847	0.278082	1.58891	0.112081	0.842807	FALSE
RPL31	4288.88	0.46331	0.291631	1.58869	0.112131	0.842807	FALSE
IFI27	281.997	0.55232	0.346952	1.59192	0.111403	0.842807	FALSE
SNORA80A	52.6841	0.691284	0.434254	1.59189	0.11141	0.842807	FALSE
CENPQ	21.2453	0.411108	0.258947	1.58761	0.112373	0.844089	FALSE
ALDH3B2	62.5162	-1.51761	0.958151	-1.58389	0.113218	0.844506	FALSE
ATP1B2	15.0219	-0.728767	0.460227	-1.5835	0.113308	0.844506	FALSE
SPINT2	276.004	-0.712235	0.449441	-1.58471	0.113032	0.844506	FALSE
NFATC4	241.483	-0.433661	0.273787	-1.58394	0.113208	0.844506	FALSE
P3H3	53.9558	-0.431645	0.272259	-1.58542	0.112872	0.844506	FALSE
PIK3R2	78.285	-0.374278	0.236213	-1.5845	0.113081	0.844506	FALSE
CANT1	102.312	-0.324453	0.204889	-1.58355	0.113296	0.844506	FALSE
MACF1	1531.91	-0.237468	0.149762	-1.58564	0.112822	0.844506	FALSE
LMO4	206.295	-0.219156	0.1384	-1.5835	0.113309	0.844506	FALSE
CUL5	269.696	0.209279	0.131911	1.58652	0.112621	0.844506	FALSE
MRPL1	57.9683	0.310214	0.195932	1.58327	0.11336	0.844506	FALSE
WDR74	33842.9	0.504795	0.318595	1.58444	0.113094	0.844506	FALSE
CCL2	99.4363	0.6644	0.419563	1.58355	0.113296	0.844506	FALSE
FRZB	64.2584	-0.594742	0.376343	-1.58032	0.114034	0.844648	FALSE
ZNF691	28.3335	-0.451737	0.285892	-1.5801	0.114085	0.844648	FALSE
ZNF213	30.7522	-0.430019	0.27226	-1.57944	0.114235	0.844648	FALSE
SDC3	222.526	-0.283945	0.179505	-1.58182	0.11369	0.844648	FALSE
PRRC2B	718.672	-0.264933	0.167473	-1.58194	0.113663	0.844648	FALSE
PSMC4	93.3477	-0.259214	0.163827	-1.58224	0.113594	0.844648	FALSE
USP19	175.971	-0.240786	0.152411	-1.57985	0.114142	0.844648	FALSE
ESD	292.422	0.188323	0.119206	1.57982	0.114149	0.844648	FALSE
NDUFB11	157.767	0.238797	0.151078	1.58062	0.113964	0.844648	FALSE
MIEN1	54.2574	0.30515	0.192903	1.58188	0.113676	0.844648	FALSE
LINC01140	98.1221	0.629825	0.398768	1.57943	0.114238	0.844648	FALSE
ADORA3	11.2335	0.793046	0.501873	1.58017	0.114067	0.844648	FALSE
CRLS1	122.32	0.438615	0.27786	1.57855	0.11444	0.845609	FALSE
ZNF146	170.324	-0.271517	0.172148	-1.57723	0.114743	0.846754	FALSE
HNMT	296.697	0.292953	0.18572	1.57739	0.114706	0.846754	FALSE
APIP	70.6944	0.335927	0.213025	1.57693	0.114811	0.846754	FALSE
IRX3	96.0122	-0.702788	0.445817	-1.5764	0.114933	0.84713	FALSE
ATP6V0E1	248.916	0.238192	0.15116	1.57576	0.115081	0.847687	FALSE
FGD1	31.2731	-0.411367	0.261143	-1.57525	0.115198	0.84802	FALSE
CNOT3	57.2112	-0.404095	0.256892	-1.57302	0.115715	0.848122	FALSE
MED15	123.302	-0.316746	0.201337	-1.57321	0.115669	0.848122	FALSE
EWSR1	370.753	-0.187411	0.119008	-1.57477	0.115309	0.848122	FALSE
RAD51B	41.0579	0.489108	0.310893	1.57323	0.115665	0.848122	FALSE
AFF2	28.9513	0.572753	0.363854	1.57413	0.115457	0.848122	FALSE
NPL	51.3816	0.683286	0.434273	1.5734	0.115625	0.848122	FALSE
SNORA3A	47.7269	0.778475	0.494779	1.57338	0.115631	0.848122	FALSE
FAM84A	24.7868	-0.833089	0.530237	-1.57116	0.116145	0.849686	FALSE
PPP2R3C	79.191	0.317328	0.201906	1.57166	0.116029	0.849686	FALSE
CCDC158	14.0336	0.565513	0.359878	1.5714	0.116089	0.849686	FALSE
PLEKHH3	102.863	-0.295941	0.188532	-1.56972	0.116481	0.85109	FALSE
TTC1	99.7165	0.264722	0.16862	1.56993	0.11643	0.85109	FALSE
ZRSR2	14.0926	-0.524043	0.333944	-1.56926	0.116588	0.851111	FALSE
TPST1	113.258	0.417538	0.266103	1.56908	0.116628	0.851111	FALSE
KIAA1324	446.869	-1.26682	0.808154	-1.56755	0.116986	0.853193	FALSE
CYP2J2	14.6919	-1.23292	0.786739	-1.56713	0.117084	0.853381	FALSE
NIT2	96.7039	0.276555	0.176557	1.56638	0.117259	0.854133	FALSE
ZNF189	106.62	0.259272	0.16556	1.56603	0.117342	0.854204	FALSE
GATA3	112.176	-0.700947	0.448111	-1.56423	0.117764	0.854793	FALSE
RIN1	20.5094	-0.650577	0.415812	-1.56459	0.117678	0.854793	FALSE
TMEM186	17.7226	-0.538937	0.344704	-1.56348	0.11794	0.854793	FALSE
MICAL2	92.653	-0.406983	0.260494	-1.56235	0.118205	0.854793	FALSE
GALNT7	88.4567	-0.379104	0.242665	-1.56225	0.118229	0.854793	FALSE
SKP1	725.277	0.261006	0.166974	1.56316	0.118015	0.854793	FALSE
FOXN2	215.633	0.312208	0.199771	1.56283	0.118093	0.854793	FALSE
ZBTB44	708.617	0.341604	0.218403	1.56409	0.117795	0.854793	FALSE
SNHG6	149.379	0.404338	0.258557	1.56382	0.117859	0.854793	FALSE
OSGIN2	132.346	0.49384	0.316163	1.56198	0.118292	0.854793	FALSE
FGR	30.3435	0.526977	0.337237	1.56263	0.118139	0.854793	FALSE
SNORA14B	47.1696	0.712844	0.455716	1.56423	0.117764	0.854793	FALSE
NAP1L3	18.0484	-0.677828	0.434506	-1.56	0.118761	0.85608	FALSE
PA2G4P4	11.1963	-0.567115	0.363528	-1.56003	0.118753	0.85608	FALSE
CSRNP3	98.8821	-0.55747	0.357307	-1.5602	0.118713	0.85608	FALSE
P4HA2	70.5123	-0.343902	0.220351	-1.5607	0.118595	0.85608	FALSE
URB1	177.119	-0.303456	0.194603	-1.55936	0.11891	0.856378	FALSE
TEX9	75.1715	0.631493	0.405009	1.55921	0.118948	0.856378	FALSE
NSA2	331.452	0.320268	0.205457	1.55881	0.119042	0.856538	FALSE
ITGA11	81.7098	-0.417568	0.267993	-1.55813	0.119202	0.857163	FALSE
ALKBH4	27.7133	-0.459718	0.29518	-1.55742	0.119372	0.857862	FALSE
PRSS8	60.7844	-0.950344	0.613977	-1.54785	0.121659	0.858076	FALSE
ISLR2	14.6116	-0.660707	0.424977	-1.55469	0.12002	0.858076	FALSE
MAGED4	37.5354	-0.613729	0.394606	-1.5553	0.119876	0.858076	FALSE
ZNF574	42.5556	-0.480567	0.308852	-1.55598	0.119713	0.858076	FALSE
TMEM39B	25.5923	-0.466565	0.300153	-1.55442	0.120083	0.858076	FALSE
C14orf93	22.4904	-0.433717	0.27933	-1.5527	0.120494	0.858076	FALSE
KL	34.2568	-0.416797	0.267952	-1.55549	0.119829	0.858076	FALSE
TXNRD2	41.1996	-0.392438	0.254153	-1.5441	0.122564	0.858076	FALSE
HPS6	56.4847	-0.374512	0.241843	-1.54858	0.121484	0.858076	FALSE
CXXC1	74.572	-0.363675	0.235478	-1.54441	0.12249	0.858076	FALSE
PPIF	68.4659	-0.350533	0.22666	-1.54651	0.12198	0.858076	FALSE
SERPINE2	83.8507	-0.331165	0.213467	-1.55137	0.120814	0.858076	FALSE
BRMS1	54.7087	-0.323055	0.207759	-1.55495	0.119958	0.858076	FALSE
AMOT	143.65	-0.32039	0.206236	-1.55351	0.120301	0.858076	FALSE
CPSF6	331.214	-0.299662	0.193825	-1.54604	0.122094	0.858076	FALSE
GEMIN4	71.4883	-0.296626	0.192094	-1.54417	0.122547	0.858076	FALSE
MICAL3	211.968	-0.271833	0.175767	-1.54655	0.121971	0.858076	FALSE
DMPK	86.0598	-0.265854	0.171462	-1.55052	0.121018	0.858076	FALSE
POLR1A	108.85	-0.264593	0.170801	-1.54913	0.121351	0.858076	FALSE
IK	150.591	-0.234867	0.151735	-1.54788	0.121651	0.858076	FALSE
ZNF33A	204.169	-0.221043	0.143028	-1.54545	0.122237	0.858076	FALSE
CENPB	251.472	-0.217203	0.140641	-1.54438	0.122497	0.858076	FALSE
TMEM219	236.941	0.203203	0.131157	1.54932	0.121305	0.858076	FALSE
TMEM245	432.077	0.208902	0.135115	1.5461	0.122079	0.858076	FALSE
DDX60	146.994	0.260098	0.168206	1.54631	0.122031	0.858076	FALSE
TSPAN31	149.4	0.278373	0.179224	1.55321	0.120373	0.858076	FALSE
AK3	271.277	0.305272	0.197585	1.54502	0.122342	0.858076	FALSE
DNAJC19	110.569	0.312116	0.201767	1.54691	0.121885	0.858076	FALSE
ACSL4	269.112	0.317451	0.204669	1.55104	0.120892	0.858076	FALSE
MTX2	62.0769	0.322946	0.207442	1.5568	0.119518	0.858076	FALSE
CRBN	281.101	0.332425	0.214708	1.54826	0.121559	0.858076	FALSE
ILKAP	77.5732	0.398404	0.25738	1.54792	0.121641	0.858076	FALSE
RNASE1	810.201	0.402026	0.259872	1.54702	0.121859	0.858076	FALSE
BLVRB	214.269	0.415164	0.267799	1.55028	0.121074	0.858076	FALSE
SYN2	25.9164	0.421818	0.272448	1.54825	0.121562	0.858076	FALSE
TPRKB	48.1319	0.426607	0.275082	1.55084	0.120941	0.858076	FALSE
HIST1H4C	345.778	0.434828	0.28036	1.55096	0.120911	0.858076	FALSE
ZFAS1	429.456	0.471604	0.303851	1.55209	0.12064	0.858076	FALSE
CD58	46.674	0.477605	0.308576	1.54777	0.121678	0.858076	FALSE
GPAT2	16.229	0.485481	0.3119	1.55653	0.119583	0.858076	FALSE
TP53INP2	43.8369	0.502367	0.32538	1.54394	0.122603	0.858076	FALSE
CCDC134	42.1035	0.523649	0.336553	1.55592	0.119728	0.858076	FALSE
HSPB8	44.3743	0.534579	0.344767	1.55055	0.12101	0.858076	FALSE
SCARNA5	3538.91	0.635789	0.411394	1.54545	0.122237	0.858076	FALSE
LAPTM4A	787.996	0.175818	0.113917	1.54339	0.122736	0.858496	FALSE
IGHMBP2	46.0656	-0.365701	0.237021	-1.54291	0.122854	0.858775	FALSE
TMEM50B	263.139	0.29416	0.190725	1.54233	0.122994	0.858775	FALSE
NUDT4	347.108	0.298366	0.193434	1.54247	0.12296	0.858775	FALSE
BTN3A2	147.716	-0.282787	0.183391	-1.54199	0.123077	0.858842	FALSE
RNF181	111.106	0.335211	0.217579	1.54064	0.123405	0.860623	FALSE
TBCK	205.456	0.237042	0.153952	1.53971	0.123631	0.861693	FALSE
SFT2D3	36.11	-0.465878	0.302738	-1.53888	0.123833	0.862475	FALSE
MAST2	107.038	-0.323049	0.209989	-1.53841	0.123948	0.862475	FALSE
CLEC16A	132.746	0.246773	0.160445	1.53805	0.124036	0.862475	FALSE
BMP2	22.8581	0.632112	0.410925	1.53827	0.123983	0.862475	FALSE
MRM1	14.1561	-0.575772	0.374756	-1.53639	0.124443	0.862556	FALSE
TP53	123.473	-0.392885	0.255628	-1.53694	0.124308	0.862556	FALSE
ZBED4	51.3575	-0.304671	0.198441	-1.53532	0.124706	0.862556	FALSE
SYNGR2	171.09	-0.294423	0.19165	-1.53625	0.124476	0.862556	FALSE
TXNL4B	47.9582	0.370373	0.241098	1.5362	0.12449	0.862556	FALSE
PTAFR	44.2791	0.455895	0.296716	1.53647	0.124423	0.862556	FALSE
ECHDC1	183.767	0.472787	0.307796	1.53604	0.124528	0.862556	FALSE
SNORA74A	577.232	0.577239	0.375879	1.5357	0.124611	0.862556	FALSE
KCNB1	20.6785	0.807501	0.525888	1.5355	0.124661	0.862556	FALSE
BCL9L	174.791	-0.347466	0.226439	-1.53448	0.124913	0.862988	FALSE
GSKIP	71.3717	0.381406	0.248559	1.53447	0.124915	0.862988	FALSE
CROCCP3	43.3182	-0.455818	0.297438	-1.53248	0.125404	0.863834	FALSE
UBE2I	207.461	-0.256092	0.167092	-1.53264	0.125364	0.863834	FALSE
GNPAT	154.306	0.263427	0.171817	1.53318	0.125231	0.863834	FALSE
ISCA1	131.882	0.304688	0.19882	1.53248	0.125403	0.863834	FALSE
VWA8	217.994	0.312321	0.203702	1.53322	0.125221	0.863834	FALSE
MYO18A	177.045	-0.277914	0.181433	-1.53177	0.125578	0.864026	FALSE
YEATS4	49.5782	0.381229	0.248856	1.53193	0.125541	0.864026	FALSE
DHX30	166.345	-0.22894	0.149523	-1.53113	0.125738	0.864622	FALSE
SEMA3C	1045.2	0.28372	0.185367	1.53059	0.125872	0.865039	FALSE
ATAD3C	11.5693	-0.775389	0.507339	-1.52835	0.126427	0.865825	FALSE
SNAPC4	50.2287	-0.36237	0.236974	-1.52915	0.126226	0.865825	FALSE
DNAJC4	44.9434	-0.352785	0.230819	-1.5284	0.126412	0.865825	FALSE
IFT27	71.5609	-0.297216	0.194462	-1.5284	0.126413	0.865825	FALSE
NRDC	257.585	0.243804	0.159407	1.52945	0.126154	0.865825	FALSE
PIAS2	162.886	0.262693	0.171871	1.52843	0.126406	0.865825	FALSE
CRABP1	46.6752	-1.32677	0.885787	-1.49784	0.134175	0.866668	FALSE
TMEM125	14.8212	-1.05153	0.700901	-1.50025	0.133548	0.866668	FALSE
MKI67	12.9806	-0.88017	0.577552	-1.52397	0.127517	0.866668	FALSE
ST8SIA6	12.5776	-0.759778	0.505067	-1.50431	0.132501	0.866668	FALSE
SLITRK6	34.8928	-0.727071	0.483399	-1.50408	0.132561	0.866668	FALSE
IRX1	107.356	-0.688603	0.452898	-1.52044	0.128401	0.866668	FALSE
REM1	11.358	-0.65857	0.437233	-1.50622	0.13201	0.866668	FALSE
COL8A1	45.3165	-0.619493	0.413006	-1.49996	0.133624	0.866668	FALSE
NRXN2	24.5508	-0.580378	0.381347	-1.52191	0.128031	0.866668	FALSE
EXPH5	76.81	-0.575533	0.381276	-1.50949	0.131173	0.866668	FALSE
LRRC1	51.5436	-0.572058	0.377131	-1.51687	0.1293	0.866668	FALSE
ADCY2	15.2176	-0.566375	0.374141	-1.5138	0.130076	0.866668	FALSE
CREB3L1	33.2411	-0.518896	0.346517	-1.49746	0.134273	0.866668	FALSE
ADCK1	13.1671	-0.518361	0.34298	-1.51134	0.130701	0.866668	FALSE
FOXC1	34.9176	-0.514763	0.337247	-1.52637	0.126918	0.866668	FALSE
HEY2	16.4094	-0.500874	0.332667	-1.50563	0.132162	0.866668	FALSE
PAK4	48.2483	-0.45539	0.299026	-1.52291	0.127781	0.866668	FALSE
MON1A	27.4936	-0.446065	0.2952	-1.51106	0.130773	0.866668	FALSE
ST5	198.65	-0.420799	0.27961	-1.50495	0.132337	0.866668	FALSE
RNF215	36.1271	-0.402595	0.26852	-1.49931	0.133793	0.866668	FALSE
TCF7	26.9281	-0.402228	0.266644	-1.50848	0.131431	0.866668	FALSE
AEBP1	686.749	-0.39768	0.262189	-1.51677	0.129325	0.866668	FALSE
SORL1	326.242	-0.396177	0.260021	-1.52364	0.127599	0.866668	FALSE
COL6A6	289.983	-0.387919	0.25674	-1.51094	0.130803	0.866668	FALSE
PCDHGB7	37.1584	-0.38242	0.252721	-1.51321	0.130226	0.866668	FALSE
MFGE8	383.288	-0.380743	0.252363	-1.50871	0.131373	0.866668	FALSE
MLLT3	63.608	-0.365934	0.243784	-1.50106	0.133341	0.866668	FALSE
MAPK7	42.7434	-0.365757	0.24257	-1.50784	0.131594	0.866668	FALSE
ZNF428	41.2969	-0.359976	0.238396	-1.51	0.131045	0.866668	FALSE
TRMT2A	76.2962	-0.35764	0.238364	-1.5004	0.133512	0.866668	FALSE
SEMA4D	72.8359	-0.355337	0.234226	-1.51707	0.129249	0.866668	FALSE
ALKBH8	30.4415	-0.351556	0.231233	-1.52035	0.128423	0.866668	FALSE
E4F1	69.8198	-0.344186	0.228262	-1.50785	0.131592	0.866668	FALSE
OLFML2A	314.461	-0.343302	0.226473	-1.51586	0.129555	0.866668	FALSE
GTF3C4	74.5929	-0.343094	0.226688	-1.51351	0.130151	0.866668	FALSE
SPPL2B	111.674	-0.320561	0.212605	-1.50778	0.131611	0.866668	FALSE
MSL2	136.829	-0.307622	0.205444	-1.49735	0.134302	0.866668	FALSE
ZHX2	90.4148	-0.290347	0.193756	-1.49852	0.133998	0.866668	FALSE
SLC7A8	68.2134	-0.289752	0.192642	-1.5041	0.132556	0.866668	FALSE
ERLIN1	83.3798	-0.287704	0.192172	-1.49712	0.134363	0.866668	FALSE
ARSD	167.215	-0.287469	0.191374	-1.50213	0.133063	0.866668	FALSE
POLE	120.776	-0.279783	0.186414	-1.50087	0.13339	0.866668	FALSE
PLXNA1	281.069	-0.273671	0.182222	-1.50185	0.133135	0.866668	FALSE
EVC	190.274	-0.26796	0.177823	-1.50689	0.13184	0.866668	FALSE
NOL8	88.463	-0.262742	0.172594	-1.52232	0.12793	0.866668	FALSE
KIAA0556	81.678	-0.251099	0.165222	-1.51976	0.128571	0.866668	FALSE
ZNF740	137.744	-0.248285	0.162699	-1.52604	0.127	0.866668	FALSE
SPTAN1	1080.87	-0.246487	0.163229	-1.51007	0.131026	0.866668	FALSE
DNPEP	120.298	-0.240307	0.157773	-1.52312	0.127729	0.866668	FALSE
CHMP1A	117.703	-0.229026	0.152663	-1.50021	0.13356	0.866668	FALSE
EDF1	328.795	-0.186882	0.124685	-1.49883	0.133917	0.866668	FALSE
PSME1	299.381	0.188794	0.123751	1.5256	0.12711	0.866668	FALSE
XPR1	136.256	0.1947	0.129878	1.49909	0.13385	0.866668	FALSE
ABCA5	261.906	0.215701	0.141246	1.52713	0.126728	0.866668	FALSE
ACTR10	159.076	0.219682	0.144357	1.52179	0.128061	0.866668	FALSE
GINM1	134.18	0.221923	0.147642	1.50312	0.132809	0.866668	FALSE
USP15	248.547	0.232976	0.154295	1.50994	0.131059	0.866668	FALSE
JTB	301.961	0.23313	0.153531	1.51845	0.128901	0.866668	FALSE
SELENOP	3032.9	0.235419	0.154793	1.52087	0.128293	0.866668	FALSE
DLG5	248.649	0.235639	0.155425	1.51609	0.129496	0.866668	FALSE
CNOT10	88.7248	0.236558	0.15757	1.50128	0.133282	0.866668	FALSE
ZNRF2	99.2906	0.238271	0.157512	1.51272	0.130351	0.866668	FALSE
TAF2	156.246	0.241868	0.160971	1.50255	0.132954	0.866668	FALSE
UROD	161.815	0.241921	0.159301	1.51864	0.128853	0.866668	FALSE
DHX36	128.984	0.247728	0.163508	1.51508	0.129753	0.866668	FALSE
MAPKAPK5	78.69	0.249136	0.16395	1.51959	0.128614	0.866668	FALSE
LSM3	78.9233	0.250605	0.166277	1.50715	0.131772	0.866668	FALSE
UBE2D2	189.111	0.252982	0.167865	1.50706	0.131796	0.866668	FALSE
RPF1	67.6032	0.261043	0.171813	1.51935	0.128675	0.866668	FALSE
ABT1	94.5568	0.265187	0.175995	1.50679	0.131865	0.866668	FALSE
LMBR1	196.314	0.26545	0.176731	1.502	0.133097	0.866668	FALSE
TFCP2	68.9453	0.282059	0.186098	1.51565	0.129609	0.866668	FALSE
SMNDC1	60.7521	0.282695	0.186801	1.51334	0.130193	0.866668	FALSE
RNF115	87.7615	0.285497	0.188019	1.51845	0.128902	0.866668	FALSE
ALG8	87.1274	0.288282	0.189558	1.52081	0.128307	0.866668	FALSE
TMLHE	65.7421	0.289637	0.192423	1.50521	0.13227	0.866668	FALSE
CWC15	147.645	0.293409	0.194001	1.51241	0.130429	0.866668	FALSE
SAMHD1	315.401	0.296534	0.196522	1.50891	0.131321	0.866668	FALSE
BRIX1	65.2905	0.299742	0.199055	1.50583	0.132111	0.866668	FALSE
EXOSC2	77.2972	0.304508	0.201861	1.50851	0.131425	0.866668	FALSE
TAF12	47.1047	0.306201	0.204177	1.49968	0.133697	0.866668	FALSE
NECTIN3	110.734	0.311436	0.206301	1.50962	0.13114	0.866668	FALSE
LMNA	863.763	0.323893	0.212657	1.52307	0.12774	0.866668	FALSE
PSPH	36.7152	0.331239	0.220724	1.50069	0.133434	0.866668	FALSE
BBS9	166.98	0.334384	0.223275	1.49763	0.134229	0.866668	FALSE
GTPBP8	33.0029	0.339902	0.22609	1.50339	0.132738	0.866668	FALSE
SLC25A43	59.749	0.341038	0.226473	1.50587	0.132101	0.866668	FALSE
ANP32B	58.7526	0.343184	0.225893	1.51923	0.128704	0.866668	FALSE
TASP1	75.0884	0.348227	0.232529	1.49756	0.134248	0.866668	FALSE
MRPL14	63.9957	0.351983	0.232713	1.51252	0.130402	0.866668	FALSE
RHOU	178.316	0.353224	0.232186	1.5213	0.128185	0.866668	FALSE
NNT	214.476	0.355254	0.232876	1.52551	0.127132	0.866668	FALSE
MRPL48	37.7577	0.359649	0.240259	1.49692	0.134413	0.866668	FALSE
LPAR1	410.428	0.371255	0.247651	1.4991	0.133847	0.866668	FALSE
ACOT13	71.8383	0.371413	0.246458	1.507	0.13181	0.866668	FALSE
BST2	129.216	0.383094	0.251167	1.52526	0.127195	0.866668	FALSE
C1D	71.4102	0.405215	0.267778	1.51325	0.130216	0.866668	FALSE
CCNYL1	51.4421	0.411333	0.274234	1.49994	0.133631	0.866668	FALSE
GEMIN2	39.4715	0.412417	0.27467	1.5015	0.133227	0.866668	FALSE
SPATA6	177.226	0.426256	0.283363	1.50427	0.132511	0.866668	FALSE
IFIT1	164.03	0.43872	0.291175	1.50672	0.131882	0.866668	FALSE
RPL35A	4103.8	0.482379	0.31888	1.51273	0.130348	0.866668	FALSE
SNX24	27.2135	0.500669	0.331128	1.51201	0.130532	0.866668	FALSE
TERC	269.39	0.513277	0.336724	1.52433	0.127427	0.866668	FALSE
ZCWPW2	12.7519	0.532783	0.34992	1.52259	0.127862	0.866668	FALSE
DUSP10	33.723	0.576311	0.382883	1.50519	0.132275	0.866668	FALSE
LEKR1	11.2236	0.793193	0.527313	1.50422	0.132526	0.866668	FALSE
FCF1	85.0444	0.279791	0.187022	1.49603	0.134645	0.867686	FALSE
MAGT1	414.294	0.220344	0.147348	1.4954	0.13481	0.867734	FALSE
CASP4	160.729	0.238487	0.159499	1.49523	0.134855	0.867734	FALSE
ORC5	84.3019	0.347014	0.232092	1.49516	0.134873	0.867734	FALSE
PPAT	37.6155	-0.422362	0.282827	-1.49336	0.135343	0.868392	FALSE
DVL2	97.4518	-0.324468	0.21718	-1.49401	0.135173	0.868392	FALSE
COMT	142.508	-0.284148	0.190233	-1.49369	0.135258	0.868392	FALSE
SDHAF4	29.343	0.457694	0.306375	1.4939	0.135202	0.868392	FALSE
SNORA81	332.069	0.675471	0.452284	1.49347	0.135315	0.868392	FALSE
RASEF	62.483	-0.892619	0.598705	-1.49092	0.135984	0.868466	FALSE
NECAB1	18.4849	-0.851083	0.576038	-1.47748	0.139548	0.868466	FALSE
LRRN1	36.8258	-0.641894	0.436233	-1.47145	0.14117	0.868466	FALSE
PCDHGA5	15.8445	-0.63729	0.428404	-1.48759	0.136859	0.868466	FALSE
ABCC3	26.2484	-0.586547	0.394177	-1.48803	0.136743	0.868466	FALSE
MLPH	172.481	-0.576142	0.389396	-1.47958	0.138985	0.868466	FALSE
EFNA4	14.9164	-0.55347	0.376205	-1.47119	0.141239	0.868466	FALSE
TMEM30B	64.6211	-0.473348	0.320738	-1.47581	0.139996	0.868466	FALSE
NECTIN1	79.0005	-0.464672	0.314	-1.47985	0.138914	0.868466	FALSE
MYLK	1004.99	-0.439817	0.296743	-1.48215	0.138301	0.868466	FALSE
SHC2	57.5943	-0.43542	0.295694	-1.47253	0.140877	0.868466	FALSE
CNNM4	51.8424	-0.39685	0.269289	-1.47369	0.140564	0.868466	FALSE
FAM156B	36.7071	-0.389963	0.26439	-1.47495	0.140225	0.868466	FALSE
FBXO46	43.405	-0.379881	0.258144	-1.47158	0.141134	0.868466	FALSE
TMEM201	40.1065	-0.369698	0.248103	-1.4901	0.136198	0.868466	FALSE
ZBTB2	38.9792	-0.368741	0.248251	-1.48535	0.13745	0.868466	FALSE
TMEM189	40.241	-0.366356	0.246021	-1.48913	0.136454	0.868466	FALSE
GALNT16	185.106	-0.354303	0.240253	-1.47471	0.14029	0.868466	FALSE
GPR176	45.0715	-0.343229	0.233027	-1.47291	0.140775	0.868466	FALSE
PRR12	88.2148	-0.331072	0.223176	-1.48345	0.137954	0.868466	FALSE
BOC	354.923	-0.321466	0.217508	-1.47795	0.13942	0.868466	FALSE
POLM	76.3448	-0.311605	0.211255	-1.47502	0.140207	0.868466	FALSE
SPSB3	146.266	-0.30414	0.20655	-1.47248	0.140893	0.868466	FALSE
LARS2	52.8625	-0.296278	0.200252	-1.47953	0.138999	0.868466	FALSE
PRPF18	75.1678	-0.290946	0.196365	-1.48166	0.138431	0.868466	FALSE
DDX27	75.5664	-0.289984	0.196176	-1.47818	0.13936	0.868466	FALSE
ABCB8	51.1766	-0.288918	0.195647	-1.47673	0.139748	0.868466	FALSE
STIP1	156.019	-0.26492	0.179606	-1.47501	0.14021	0.868466	FALSE
PHF12	123.114	-0.263686	0.178042	-1.48104	0.138597	0.868466	FALSE
LDLRAP1	77.8096	-0.262598	0.176593	-1.48703	0.137007	0.868466	FALSE
RPS2	1990.87	-0.254905	0.172727	-1.47577	0.140007	0.868466	FALSE
CHD4	514.57	-0.238344	0.159975	-1.48988	0.136255	0.868466	FALSE
COPG1	291.965	-0.230561	0.155116	-1.48638	0.137179	0.868466	FALSE
BRAT1	140.132	-0.227872	0.154447	-1.4754	0.140105	0.868466	FALSE
HPS1	149.554	-0.220196	0.149075	-1.47709	0.139653	0.868466	FALSE
STK25	192.025	-0.213654	0.143316	-1.49079	0.136017	0.868466	FALSE
TRPM7	414.694	0.174041	0.118287	1.47135	0.141197	0.868466	FALSE
DOCK7	219.332	0.179497	0.120942	1.48416	0.137767	0.868466	FALSE
ATXN7	160.912	0.211835	0.142637	1.48513	0.137509	0.868466	FALSE
ATRAID	296.643	0.220906	0.14952	1.47743	0.139559	0.868466	FALSE
DERL2	74.3405	0.224995	0.152405	1.4763	0.139864	0.868466	FALSE
CINP	58.3977	0.241784	0.164319	1.47143	0.141175	0.868466	FALSE
SOAT1	156.136	0.24253	0.163197	1.48612	0.137247	0.868466	FALSE
LRRC40	79.9895	0.244871	0.166245	1.47295	0.140764	0.868466	FALSE
AGO3	102.782	0.24627	0.166752	1.47686	0.139713	0.868466	FALSE
TMEM18	135.159	0.257522	0.17274	1.49081	0.136012	0.868466	FALSE
SUCLG2	237.325	0.258924	0.174947	1.48002	0.138869	0.868466	FALSE
VAMP3	382.448	0.272062	0.182302	1.49237	0.135602	0.868466	FALSE
CRLF3	72.8639	0.273358	0.184578	1.48099	0.138608	0.868466	FALSE
PPP1R21	92.7052	0.282884	0.191504	1.47717	0.139631	0.868466	FALSE
KIFAP3	249.342	0.301089	0.201964	1.49081	0.136012	0.868466	FALSE
MRPS33	65.4457	0.301235	0.202569	1.48708	0.136994	0.868466	FALSE
EML2	55.6111	0.317842	0.21389	1.48601	0.137277	0.868466	FALSE
TMTC1	357.02	0.336577	0.227011	1.48264	0.138169	0.868466	FALSE
C11orf74	36.3991	0.340585	0.229599	1.48339	0.137971	0.868466	FALSE
MAP2K4	203.2	0.346717	0.232855	1.48899	0.136491	0.868466	FALSE
RRAGD	114.334	0.35158	0.238776	1.47243	0.140905	0.868466	FALSE
TBPL1	50.3624	0.359559	0.242423	1.48319	0.138024	0.868466	FALSE
ZCCHC10	58.4955	0.364237	0.243958	1.49303	0.135429	0.868466	FALSE
FUNDC2	188.028	0.373963	0.253373	1.47594	0.13996	0.868466	FALSE
METTL6	67.8303	0.375629	0.252965	1.4849	0.13757	0.868466	FALSE
MPC2	167.987	0.380558	0.256699	1.48251	0.138205	0.868466	FALSE
RPGR	28.3175	0.382266	0.259334	1.47403	0.140474	0.868466	FALSE
TCEAL1	89.9137	0.385194	0.261829	1.47117	0.141246	0.868466	FALSE
ZGRF1	47.6675	0.404025	0.272504	1.48264	0.138171	0.868466	FALSE
SNCG	105.521	0.416865	0.282789	1.47412	0.14045	0.868466	FALSE
EEF1B2	1593.15	0.422383	0.287068	1.47137	0.141192	0.868466	FALSE
MOSPD1	37.556	0.429246	0.291217	1.47397	0.140489	0.868466	FALSE
L3MBTL4	121.22	0.46573	0.314007	1.48319	0.138025	0.868466	FALSE
ICA1L	33.4269	0.471372	0.319628	1.47475	0.14028	0.868466	FALSE
IL15	15.9518	0.482443	0.327001	1.47536	0.140116	0.868466	FALSE
IFIT3	160.107	0.486683	0.327726	1.48503	0.137536	0.868466	FALSE
PRDM5	118.851	0.499197	0.338178	1.47614	0.139908	0.868466	FALSE
EXOG	25.9116	0.506076	0.339138	1.49224	0.135636	0.868466	FALSE
POLE2	15.0727	0.532794	0.361008	1.47585	0.139983	0.868466	FALSE
TPO	17.6873	0.554322	0.372093	1.48974	0.136292	0.868466	FALSE
H1FX-AS1	15.117	0.603629	0.410167	1.47167	0.141111	0.868466	FALSE
SCN4A	48.2996	0.743294	0.501438	1.48232	0.138254	0.868466	FALSE
SNORA20	59.0519	0.751134	0.509359	1.47467	0.140303	0.868466	FALSE
EYA1	11.5071	0.77317	0.52401	1.47549	0.140082	0.868466	FALSE
ABCF2	98.706	-0.261657	0.177946	-1.47043	0.141445	0.868779	FALSE
LYN	88.929	0.337942	0.229797	1.47061	0.141398	0.868779	FALSE
BAG1	131.426	0.232991	0.158538	1.46962	0.141664	0.86934	FALSE
PLPP1	233.636	0.322699	0.21959	1.46955	0.141683	0.86934	FALSE
CRCP	142.782	0.241721	0.164519	1.46925	0.141764	0.869382	FALSE
CLDN3	31.3044	-1.01542	0.691657	-1.46809	0.142079	0.870032	FALSE
DERL3	33.5142	-0.897757	0.611894	-1.46718	0.142328	0.870032	FALSE
MMRN1	269.044	-0.895773	0.610799	-1.46656	0.142495	0.870032	FALSE
SLC25A22	31.5451	-0.483998	0.329679	-1.46809	0.14208	0.870032	FALSE
ENDOV	35.3331	-0.432689	0.294819	-1.46764	0.142201	0.870032	FALSE
CDAN1	55.6729	-0.373095	0.25425	-1.46743	0.142258	0.870032	FALSE
PPFIBP2	91.0951	-0.302146	0.206043	-1.46642	0.142534	0.870032	FALSE
SREBF2	137.31	-0.268226	0.182898	-1.46654	0.142502	0.870032	FALSE
RAP2B	160.51	0.313117	0.213484	1.4667	0.142458	0.870032	FALSE
VDAC3	198.533	0.249311	0.170122	1.46548	0.142789	0.871138	FALSE
VPS8	188.598	0.210081	0.143382	1.46518	0.142871	0.871191	FALSE
PMEL	65.2527	-1.41235	0.964725	-1.46399	0.143195	0.871364	FALSE
SEC61A1	406.804	-0.264254	0.180484	-1.46414	0.143157	0.871364	FALSE
SOD1	328.144	0.254246	0.173666	1.464	0.143195	0.871364	FALSE
TARP	13.0582	0.672469	0.459129	1.46466	0.143012	0.871364	FALSE
MCM8	33.7798	-0.335624	0.229388	-1.46313	0.143432	0.871901	FALSE
SLC37A3	153.109	0.26555	0.181489	1.46317	0.14342	0.871901	FALSE
DOLK	32.096	-0.423514	0.289642	-1.4622	0.143686	0.872031	FALSE
TRIP6	166.065	-0.33543	0.229405	-1.46217	0.143694	0.872031	FALSE
BAZ1A	151.772	0.215003	0.147064	1.46197	0.143749	0.872031	FALSE
RASSF3	163.772	0.325292	0.222448	1.46233	0.143651	0.872031	FALSE
SLC15A2	22.5629	-0.463303	0.317054	-1.46128	0.14394	0.872742	FALSE
SEC11C	106.722	0.475847	0.325821	1.46046	0.144165	0.873458	FALSE
C1QB	261.848	0.48505	0.332218	1.46004	0.14428	0.873458	FALSE
ITGB1BP1	297.137	0.526099	0.360282	1.46024	0.144224	0.873458	FALSE
GTPBP10	105.523	0.232592	0.159355	1.45958	0.144405	0.873682	FALSE
PIK3C3	171.33	0.24316	0.166621	1.45936	0.144465	0.873682	FALSE
SHROOM3	244.895	-0.976935	0.669578	-1.45903	0.144557	0.873731	FALSE
PICK1	54.8616	-0.435593	0.29902	-1.45674	0.145189	0.873731	FALSE
FZD1	188.13	-0.431783	0.296432	-1.4566	0.145227	0.873731	FALSE
NCSTN	192.761	-0.274409	0.188201	-1.45806	0.144824	0.873731	FALSE
MAN1C1	75.6747	-0.260968	0.179068	-1.45736	0.145016	0.873731	FALSE
ILF3	398.876	-0.185046	0.127032	-1.45668	0.145204	0.873731	FALSE
RNF149	153.337	0.214357	0.147173	1.4565	0.145256	0.873731	FALSE
SLC25A5	290.687	0.253006	0.173618	1.45726	0.145046	0.873731	FALSE
TCEAL8	143.825	0.282985	0.194231	1.45695	0.14513	0.873731	FALSE
NAPEPLD	57.1328	0.31124	0.213361	1.45875	0.144634	0.873731	FALSE
CHEK2	32.7379	0.374573	0.257195	1.45638	0.145288	0.873731	FALSE
PIGR	1206.9	-1.50272	1.03984	-1.44515	0.148415	0.874251	FALSE
CLCN2	13.2304	-0.629873	0.43443	-1.44989	0.147091	0.874251	FALSE
TTC9	26.8631	-0.610019	0.423122	-1.44171	0.149384	0.874251	FALSE
WDR54	15.7013	-0.523258	0.360985	-1.44953	0.14719	0.874251	FALSE
AJUBA	68.3006	-0.509602	0.351377	-1.4503	0.146975	0.874251	FALSE
FZD8	45.1332	-0.504321	0.347524	-1.45118	0.146729	0.874251	FALSE
SH3RF2	29.1012	-0.482709	0.333392	-1.44787	0.147653	0.874251	FALSE
GCNT2	50.3423	-0.48161	0.33273	-1.44745	0.147771	0.874251	FALSE
DLG3	73.7371	-0.47383	0.328376	-1.44295	0.149035	0.874251	FALSE
RPGRIP1L	36.5055	-0.443735	0.305384	-1.45304	0.146213	0.874251	FALSE
CHFR	53.3507	-0.437329	0.30336	-1.44162	0.14941	0.874251	FALSE
FLT3LG	23.4105	-0.429932	0.297935	-1.44304	0.149009	0.874251	FALSE
EFHC1	84.2447	-0.383821	0.265669	-1.44473	0.148534	0.874251	FALSE
LIG3	80.2474	-0.374873	0.257958	-1.45323	0.146159	0.874251	FALSE
KMT2D	366.048	-0.316008	0.21889	-1.44368	0.148828	0.874251	FALSE
NUDT22	61.8239	-0.311148	0.215395	-1.44455	0.148585	0.874251	FALSE
IPPK	38.351	-0.310587	0.213364	-1.45567	0.145485	0.874251	FALSE
ZGPAT	39.4736	-0.310286	0.214426	-1.44705	0.147882	0.874251	FALSE
B4GAT1	69.6404	-0.310285	0.214302	-1.44789	0.147648	0.874251	FALSE
IGF1R	313.524	-0.298725	0.206704	-1.44518	0.148408	0.874251	FALSE
MVB12A	63.4272	-0.290734	0.200163	-1.45249	0.146366	0.874251	FALSE
ADCY3	202.357	-0.276292	0.190727	-1.44862	0.147443	0.874251	FALSE
CCDC88C	86.3493	-0.266924	0.184982	-1.44297	0.149029	0.874251	FALSE
SGTA	109.029	-0.262081	0.180071	-1.45543	0.14555	0.874251	FALSE
HACD3	242.227	-0.261541	0.181374	-1.442	0.149303	0.874251	FALSE
DDX23	168.891	-0.235845	0.162504	-1.45132	0.146691	0.874251	FALSE
CHD6	356.156	-0.225756	0.155843	-1.44861	0.147447	0.874251	FALSE
TGFBI	410.465	-0.210074	0.145085	-1.44794	0.147634	0.874251	FALSE
SON	773.595	-0.204964	0.141807	-1.44538	0.148351	0.874251	FALSE
UFL1	156.268	-0.201944	0.13937	-1.44897	0.147345	0.874251	FALSE
MAF	458.632	-0.199758	0.137582	-1.45192	0.146523	0.874251	FALSE
TUG1	531.371	-0.192699	0.132755	-1.45154	0.14663	0.874251	FALSE
SEC24C	239.674	-0.180376	0.124813	-1.44517	0.14841	0.874251	FALSE
SLC35F5	233.864	0.215537	0.148787	1.44863	0.14744	0.874251	FALSE
HIST1H1E	616.707	0.216084	0.149534	1.44505	0.148444	0.874251	FALSE
CHURC1	238.197	0.224243	0.154589	1.45058	0.146898	0.874251	FALSE
COX11	125.261	0.22717	0.157526	1.44211	0.149271	0.874251	FALSE
[truncated: 16,257 more rows]
