# Supplementary material for: Inhibition of RANK signaling in breast cancer induces an anti-tumor immune response orchestrated by CD8+ T cells
Source: Nat Commun. 2020 Dec 10;11:6335. doi: 10.1038/s41467-020-20138-8 (PMC7728758; doi:10.1038/s41467-020-20138-8)
Supplement: Supplementary file 11 — Supplementary Data 9 [file 41467_2020_20138_MOESM11_ESM.xlsx]

## Sheet: Sheet1
Supplementary Data 9: Gene ontology enrichment analysis of differentially expressed genes between pre- and post-treatment with denosumab
GO.ID	Term	Annotated	Significant	Expected	classicFisher
GO:0070734	histone H3-K27 methylation	16	4	0.27	0.00013
GO:0002548	monocyte chemotaxis	49	6	0.84	0.00018
GO:0032103	positive regulation of response to exter...	234	13	4	0.0002
GO:0050729	positive regulation of inflammatory resp...	100	8	1.71	0.00031
GO:0097529	myeloid leukocyte migration	136	9	2.33	0.00055
GO:0050909	sensory perception of taste	61	6	1.04	0.0006
GO:0071674	mononuclear cell migration	63	6	1.08	0.00071
GO:0071621	granulocyte chemotaxis	87	7	1.49	0.00072
GO:0015672	monovalent inorganic cation transport	454	18	7.77	0.00084
GO:0060425	lung morphogenesis	45	5	0.77	0.00098
GO:0060326	cell chemotaxis	213	11	3.64	0.00112
GO:0019221	cytokine-mediated signaling pathway	468	18	8.01	0.00118
GO:0097530	granulocyte migration	95	7	1.63	0.00121
GO:0080182	histone H3-K4 trimethylation	13	3	0.22	0.00125
GO:2000651	positive regulation of sodium ion transm...	13	3	0.22	0.00125
GO:0048247	lymphocyte chemotaxis	48	5	0.82	0.00132
GO:0002690	positive regulation of leukocyte chemota...	71	6	1.21	0.00134
GO:0072676	lymphocyte migration	72	6	1.23	0.00144
GO:0030593	neutrophil chemotaxis	73	6	1.25	0.00154
GO:0006935	chemotaxis	481	18	8.23	0.0016
GO:0042330	taxis	481	18	8.23	0.0016
GO:0030595	leukocyte chemotaxis	163	9	2.79	0.00198
GO:1990266	neutrophil migration	78	6	1.33	0.00217
GO:0002685	regulation of leukocyte migration	135	8	2.31	0.00225
GO:0006123	mitochondrial electron transport, cytoch...	16	3	0.27	0.00235
GO:0050921	positive regulation of chemotaxis	108	7	1.85	0.00254
GO:0031338	regulation of vesicle fusion	58	5	0.99	0.00308
GO:0001938	positive regulation of endothelial cell ...	59	5	1.01	0.00332
GO:1902307	positive regulation of sodium ion transm...	18	3	0.31	0.00334
GO:0002688	regulation of leukocyte chemotaxis	86	6	1.47	0.00355
GO:0034968	histone lysine methylation	89	6	1.52	0.0042
GO:0050900	leukocyte migration	330	13	5.65	0.00457
GO:0002687	positive regulation of leukocyte migrati...	96	6	1.64	0.00608
GO:0018022	peptidyl-lysine methylation	96	6	1.64	0.00608
GO:0042775	mitochondrial ATP synthesis coupled elec...	69	5	1.18	0.0065
GO:0050848	regulation of calcium-mediated signaling	69	5	1.18	0.0065
GO:0042773	ATP synthesis coupled electron transport	70	5	1.2	0.00691
GO:0046330	positive regulation of JNK cascade	99	6	1.69	0.00704
GO:0051568	histone H3-K4 methylation	46	4	0.79	0.00777
GO:0030816	positive regulation of cAMP metabolic pr...	73	5	1.25	0.00823
GO:0060441	epithelial tube branching involved in lu...	25	3	0.43	0.00862
GO:0006906	vesicle fusion	138	7	2.36	0.00961
GO:0019932	second-messenger-mediated signaling	209	9	3.58	0.00996
