# Supplementary material for: Inhibition of RANK signaling in breast cancer induces an anti-tumor immune response orchestrated by CD8+ T cells
Source: Nat Commun. 2020 Dec 10;11:6335. doi: 10.1038/s41467-020-20138-8 (PMC7728758; doi:10.1038/s41467-020-20138-8)
Supplement: Supplementary file 12 — Supplementary Data 10 [file 41467_2020_20138_MOESM12_ESM.xlsx]

## Sheet: Sheet1
Supplementary Data 10: Pathway analysis using the generally applicable gene-set enrichment (GAGE) method to identify significantly enriched pathways between pre- and post-treatment samples
GO.ID	p.geomean	stat.mean	p.val	q.val	set.size
GO:0002684 positive regulation of immune system process	6.79625e-06	1.94632	1.7228e-19	7.28055e-16	471
GO:0050776 regulation of immune response	1.37301e-05	1.86925	3.68851e-18	7.79383e-15	468
GO:0006520 cellular amino acid metabolic process	0.0109547	1.75881	1.02805e-16	1.44818e-13	435
GO:0045321 leukocyte activation	2.97593e-05	1.74825	3.81265e-16	4.02807e-13	489
GO:0050778 positive regulation of immune response	0.0001373	1.73804	6.51647e-16	5.50772e-13	310
GO:0046649 lymphocyte activation	4.38443e-05	1.66339	1.00978e-14	7.1122e-12	416
GO:0006954 inflammatory response	0.000395461	1.60651	4.77834e-14	2.88475e-11	441
GO:0043086 negative regulation of catalytic activity	0.0215633	1.53829	3.15369e-13	1.57553e-10	464
GO:0031347 regulation of defense response	0.000883432	1.54738	3.72556e-13	1.57553e-10	375
GO:0016053 organic acid biosynthetic process	0.0274684	1.53261	4.10101e-13	1.57553e-10	268
GO:0046394 carboxylic acid biosynthetic process	0.0274684	1.53261	4.10101e-13	1.57553e-10	268
GO:0044283 small molecule biosynthetic process	0.0160507	1.52173	5.78307e-13	1.86242e-10	412
GO:0002252 immune effector process	0.00024595	1.54062	6.02049e-13	1.86242e-10	393
GO:0045087 innate immune response	0.000341166	1.53261	6.16987e-13	1.86242e-10	452
GO:0031349 positive regulation of defense response	0.00524449	1.51172	1.31436e-12	3.70298e-10	200
GO:0044711 single-organism biosynthetic process	0.0179991	1.49459	1.41726e-12	3.74334e-10	424
GO:0042110 T cell activation	0.000188176	1.45054	1.32904e-11	3.30383e-09	307
GO:0032101 regulation of response to external stimulus	0.00365564	1.4154	2.61782e-11	6.14605e-09	338
GO:0002253 activation of immune response	0.000482241	1.42159	3.62398e-11	8.06049e-09	248
GO:0050865 regulation of cell activation	0.000412347	1.40824	4.6e-11	9.7198e-09	313
GO:0051270 regulation of cellular component movement	0.00229417	1.39035	5.33964e-11	1.07454e-08	422
GO:0002697 regulation of immune effector process	0.00353201	1.38092	9.88865e-11	1.89952e-08	196
GO:0044282 small molecule catabolic process	0.025904	1.35406	1.36404e-10	2.39692e-08	238
GO:0044712 single-organism catabolic process	0.025904	1.35406	1.36404e-10	2.39692e-08	238
GO:0002694 regulation of leukocyte activation	0.000581089	1.37102	1.41796e-10	2.39692e-08	294
GO:0043068 positive regulation of programmed cell death	0.00734311	1.3449	2.03194e-10	3.30269e-08	376
GO:0032103 positive regulation of response to external stimulus	0.0120372	1.34212	3.01739e-10	4.72278e-08	136
GO:0043065 positive regulation of apoptotic process	0.00814524	1.3282	3.30582e-10	4.76382e-08	372
GO:0032787 monocarboxylic acid metabolic process	0.0218555	1.32218	3.33407e-10	4.76382e-08	386
GO:0019882 antigen processing and presentation	0.0211752	1.32918	3.3818e-10	4.76382e-08	180
GO:0001944 vasculature development	0.00244237	1.32445	3.67897e-10	4.98295e-08	467
GO:0030001 metal ion transport	0.057082	1.31436	3.77318e-10	4.98295e-08	469
GO:0010942 positive regulation of cell death	0.00860164	1.31676	4.54101e-10	5.81525e-08	389
GO:0006091 generation of precursor metabolites and energy	0.0222238	1.29663	7.15277e-10	8.49248e-08	406
GO:0002764 immune response-regulating signaling pathway	0.00108752	1.31922	7.19481e-10	8.49248e-08	213
GO:2000145 regulation of cell motility	0.0025155	1.30426	7.23449e-10	8.49248e-08	375
GO:0001568 blood vessel development	0.00312517	1.28704	1.08056e-09	1.19401e-07	444
GO:0007610 behavior	0.0526243	1.27813	1.09922e-09	1.19401e-07	466
GO:0040008 regulation of growth	0.0375786	1.2789	1.10191e-09	1.19401e-07	469
GO:0002250 adaptive immune response	0.00328851	1.29966	1.34467e-09	1.42064e-07	166
GO:0030334 regulation of cell migration	0.0028015	1.28228	1.3804e-09	1.42282e-07	354
GO:0052547 regulation of peptidase activity	0.0491493	1.26203	1.8849e-09	1.89657e-07	234
GO:0001816 cytokine production	0.000855184	1.26922	2.18219e-09	2.14464e-07	383
GO:0016054 organic acid catabolic process	0.0341311	1.25605	2.46213e-09	2.31221e-07	185
GO:0046395 carboxylic acid catabolic process	0.0341311	1.25605	2.46213e-09	2.31221e-07	185
GO:0051240 positive regulation of multicellular organismal process	0.0162712	1.24174	3.4135e-09	3.13596e-07	476
GO:0034097 response to cytokine stimulus	0.00372389	1.2415	3.9092e-09	3.51495e-07	441
GO:0002757 immune response-activating signal transduction	0.001474	1.25648	4.33096e-09	3.81305e-07	203
GO:0002443 leukocyte mediated immunity	0.00498661	1.24988	4.90937e-09	4.23408e-07	170
GO:0048534 hematopoietic or lymphoid organ development	0.00355757	1.22421	6.30634e-09	5.31519e-07	478
GO:0052548 regulation of endopeptidase activity	0.0610975	1.21745	6.41444e-09	5.31519e-07	227
GO:0030097 hemopoiesis	0.00255421	1.21997	7.34124e-09	5.96617e-07	452
GO:0007599 hemostasis	0.00632392	1.20878	8.97268e-09	7.15444e-07	458
GO:0040017 positive regulation of locomotion	0.0101566	1.20908	1.01887e-08	7.96113e-07	217
GO:0048514 blood vessel morphogenesis	0.00459859	1.20599	1.03611e-08	7.96113e-07	391
GO:0050817 coagulation	0.00670435	1.20185	1.0797e-08	8.1479e-07	457
GO:0009991 response to extracellular stimulus	0.072161	1.19635	1.10205e-08	8.17066e-07	258
GO:0040012 regulation of locomotion	0.00405754	1.19932	1.24946e-08	9.10382e-07	406
GO:0045333 cellular respiration	0.0399192	1.20119	1.29281e-08	9.25999e-07	142
GO:0002696 positive regulation of leukocyte activation	0.0012164	1.21372	1.39675e-08	9.83781e-07	202
GO:0007596 blood coagulation	0.0068406	1.19089	1.44806e-08	9.9234e-07	454
GO:0006631 fatty acid metabolic process	0.028824	1.19026	1.45587e-08	9.9234e-07	272
GO:0046434 organophosphate catabolic process	0.0222245	1.1826	1.71694e-08	1.15172e-06	487
GO:1901605 alpha-amino acid metabolic process	0.0631351	1.18035	1.84335e-08	1.21719e-06	163
GO:0033993 response to lipid	0.0218513	1.17592	1.98058e-08	1.28768e-06	478
GO:0051707 response to other organism	0.00264902	1.17652	2.15392e-08	1.37916e-06	486
GO:0050729 positive regulation of inflammatory response	0.0306673	1.20303	2.21184e-08	1.39511e-06	61
GO:0030163 protein catabolic process	0.016471	1.17234	2.33563e-08	1.45153e-06	488
GO:0009141 nucleoside triphosphate metabolic process	0.0225182	1.16933	2.50111e-08	1.51874e-06	450
GO:0030098 lymphocyte differentiation	0.003983	1.18413	2.52414e-08	1.51874e-06	206
GO:0002460 adaptive immune response based on somatic recombination of immune receptors built from immunoglobulin superfamily domains	0.00730761	1.18823	2.5516e-08	1.51874e-06	150
GO:0034220 ion transmembrane transport	0.0770979	1.16201	2.70943e-08	1.5869e-06	275
GO:0051272 positive regulation of cellular component movement	0.00987042	1.17264	2.74121e-08	1.5869e-06	214
GO:0090407 organophosphate biosynthetic process	0.0375198	1.16038	2.90933e-08	1.64174e-06	481
GO:0051345 positive regulation of hydrolase activity	0.0179249	1.16332	2.91365e-08	1.64174e-06	412
GO:0051186 cofactor metabolic process	0.0382528	1.15889	3.40995e-08	1.89611e-06	216
GO:0022415 viral reproductive process	0.00422956	1.16251	3.58002e-08	1.96483e-06	494
GO:0006412 translation	0.0137666	1.15573	3.73759e-08	2.02501e-06	419
GO:0072511 divalent inorganic cation transport	0.0643519	1.14937	3.96392e-08	2.12045e-06	224
GO:0015980 energy derivation by oxidation of organic compounds	0.0365079	1.14983	4.12183e-08	2.17736e-06	293
GO:0001817 regulation of cytokine production	0.00217903	1.15678	4.2872e-08	2.23675e-06	342
GO:0050867 positive regulation of cell activation	0.00118077	1.16648	4.68892e-08	2.41651e-06	209
GO:0048285 organelle fission	0.00413658	1.15037	4.80552e-08	2.42011e-06	360
GO:0001558 regulation of cell growth	0.0627837	1.14174	4.81044e-08	2.42011e-06	257
GO:0070838 divalent metal ion transport	0.0677669	1.14052	4.97386e-08	2.47288e-06	220
GO:2000147 positive regulation of cell motility	0.0107671	1.14662	5.36297e-08	2.63534e-06	209
GO:0061024 membrane organization	0.0344904	1.13516	5.68635e-08	2.76213e-06	400
GO:0022900 electron transport chain	0.0437528	1.14153	6.09459e-08	2.92679e-06	126
GO:0051249 regulation of lymphocyte activation	0.00110654	1.15074	6.3578e-08	3.01888e-06	257
GO:0050727 regulation of inflammatory response	0.0120357	1.14647	6.45287e-08	3.02998e-06	167
GO:0043269 regulation of ion transport	0.0898422	1.12745	6.6363e-08	3.08187e-06	254
GO:0051259 protein oligomerization	0.0577239	1.12773	6.82515e-08	3.13512e-06	319
GO:0070848 response to growth factor stimulus	0.0298569	1.1281	6.94629e-08	3.15645e-06	409
GO:0000165 MAPK cascade	0.0180913	1.12791	7.1121e-08	3.19742e-06	469
GO:0014070 response to organic cyclic compound	0.0541082	1.12357	7.33049e-08	3.26091e-06	461
GO:0001525 angiogenesis	0.00582652	1.12888	7.95449e-08	3.50163e-06	323
GO:0072330 monocarboxylic acid biosynthetic process	0.0693636	1.11803	9.21457e-08	4.01451e-06	167
GO:0042113 B cell activation	0.0087838	1.13396	1.01142e-07	4.3615e-06	148
GO:0002521 leukocyte differentiation	0.00402144	1.11919	1.12739e-07	4.75654e-06	297
GO:0030335 positive regulation of cell migration	0.0118192	1.11691	1.13241e-07	4.75654e-06	205
