# Supplementary material for: Inhibition of RANK signaling in breast cancer induces an anti-tumor immune response orchestrated by CD8+ T cells
Source: Nat Commun. 2020 Dec 10;11:6335. doi: 10.1038/s41467-020-20138-8 (PMC7728758; doi:10.1038/s41467-020-20138-8)
Supplement: Supplementary file 13 — Supplementary Data 11 [file 41467_2020_20138_MOESM13_ESM.xlsx]

## Sheet: Sheet1
Supplementary Data 11: Pathway analysis using the generally applicable gene-set enrichment (GAGE) method to identify significantly enriched pathways between biopsy and surgery samples in the non-treated arm of POETIC study
GO.ID	p.geomean	stat.mean	p.val	q.val	set.size
GO:0051591 response to cAMP	0.0875151	1.05316	4.025e-15	1.76013e-11	60
GO:0046683 response to organophosphorus	0.0937537	1.02891	1.20549e-14	2.6358e-11	85
GO:0014074 response to purine-containing compound	0.0930159	1.00167	5.31525e-14	7.74786e-11	98
GO:0051592 response to calcium ion	0.101312	0.9914	9.7673e-14	1.06781e-10	86
GO:0051248 negative regulation of protein metabolic process	0.0516392	0.950129	6.7161e-13	5.8739e-10	480
GO:0071277 cellular response to calcium ion	0.120354	0.941325	3.40447e-12	2.48129e-09	30
GO:0032269 negative regulation of cellular protein metabolic process	0.0793905	0.901283	8.57756e-12	4.76225e-09	418
GO:0031400 negative regulation of protein modification process	0.091862	0.901408	8.71209e-12	4.76225e-09	319
GO:0001933 negative regulation of protein phosphorylation	0.0743546	0.854338	1.05347e-10	5.1187e-08	199
GO:0097305 response to alcohol	0.0993005	0.844272	1.58219e-10	6.91891e-08	218
GO:0048545 response to steroid hormone stimulus	0.0857177	0.832305	2.80311e-10	1.11436e-07	256
GO:0009612 response to mechanical stimulus	0.0838784	0.827751	3.9612e-10	1.20656e-07	133
GO:0070848 response to growth factor stimulus	0.0399601	0.824295	3.96644e-10	1.20656e-07	447
GO:0043065 positive regulation of apoptotic process	0.0568503	0.823464	4.09491e-10	1.20656e-07	422
GO:0042326 negative regulation of phosphorylation	0.077182	0.823985	4.3345e-10	1.20656e-07	214
GO:0043068 positive regulation of programmed cell death	0.0557773	0.821857	4.4146e-10	1.20656e-07	427
GO:0071363 cellular response to growth factor stimulus	0.0423411	0.815916	5.8946e-10	1.5163e-07	434
GO:0002237 response to molecule of bacterial origin	0.0387197	0.816651	6.96463e-10	1.69202e-07	212
GO:0043408 regulation of MAPK cascade	0.0341735	0.810872	7.53279e-10	1.73373e-07	461
GO:0010563 negative regulation of phosphorus metabolic process	0.0673238	0.803779	1.10154e-09	2.2219e-07	256
GO:0045936 negative regulation of phosphate metabolic process	0.0673238	0.803779	1.10154e-09	2.2219e-07	256
GO:0031329 regulation of cellular catabolic process	0.0743109	0.800877	1.11781e-09	2.2219e-07	447
GO:0010038 response to metal ion	0.0948001	0.79405	1.69645e-09	3.20455e-07	217
GO:0033673 negative regulation of kinase activity	0.10974	0.793469	1.80214e-09	3.20455e-07	160
GO:0032496 response to lipopolysaccharide	0.0423777	0.795843	1.83201e-09	3.20455e-07	201
GO:0006954 inflammatory response	0.00531566	0.785586	2.94071e-09	4.94604e-07	492
GO:0007178 transmembrane receptor protein serine/threonine kinase signaling pathway	0.0588927	0.774672	3.98514e-09	6.45445e-07	272
GO:0009314 response to radiation	0.146394	0.770684	4.30564e-09	6.72449e-07	312
GO:0031347 regulation of defense response	0.0215161	0.764668	6.64084e-09	9.912e-07	430
GO:0006469 negative regulation of protein kinase activity	0.111804	0.763924	6.79991e-09	9.912e-07	149
GO:0071248 cellular response to metal ion	0.112875	0.764854	8.132e-09	1.14714e-06	79
GO:0007179 transforming growth factor beta receptor signaling pathway	0.0931243	0.757775	8.71341e-09	1.19074e-06	171
GO:0010741 negative regulation of intracellular protein kinase cascade	0.0963077	0.75216	1.16878e-08	1.54881e-06	145
GO:0071241 cellular response to inorganic substance	0.11488	0.751403	1.41018e-08	1.81374e-06	83
GO:0009416 response to light stimulus	0.179322	0.74184	1.52159e-08	1.90111e-06	211
GO:0071559 response to transforming growth factor beta stimulus	0.0813615	0.739182	1.89426e-08	2.301e-06	199
GO:0071560 cellular response to transforming growth factor beta stimulus	0.0875873	0.734276	2.30759e-08	2.72733e-06	198
GO:0001706 endoderm formation	0.185938	0.741459	2.54182e-08	2.92511e-06	28
GO:0000289 nuclear-transcribed mRNA poly(A) tail shortening	0.167785	0.738478	3.00495e-08	3.3694e-06	26
GO:0042493 response to drug	0.0889833	0.722436	3.53364e-08	3.86316e-06	335
GO:0051348 negative regulation of transferase activity	0.118669	0.723323	3.70984e-08	3.95686e-06	171
GO:1901654 response to ketone	0.180962	0.71966	4.57963e-08	4.76827e-06	72
GO:1901216 positive regulation of neuron death	0.197806	0.720728	4.73328e-08	4.81363e-06	41
GO:0051385 response to mineralocorticoid stimulus	0.193598	0.730659	4.86838e-08	4.8385e-06	21
GO:0060395 SMAD protein signal transduction	0.198271	0.731012	5.363e-08	5.21164e-06	17
GO:0009617 response to bacterium	0.0303832	0.711142	6.38094e-08	6.06606e-06	339
GO:0043409 negative regulation of MAPK cascade	0.10497	0.696223	1.26983e-07	1.18148e-05	103
GO:0007611 learning or memory	0.168594	0.688781	1.38276e-07	1.25975e-05	154
GO:0002757 immune response-activating signal transduction	0.0282997	0.693745	1.46458e-07	1.30707e-05	234
GO:1901652 response to peptide	0.121203	0.685601	1.53523e-07	1.34271e-05	361
GO:0032870 cellular response to hormone stimulus	0.125137	0.682186	1.73736e-07	1.4774e-05	386
GO:0001892 embryonic placenta development	0.163658	0.686288	1.7568e-07	1.4774e-05	81
GO:0002764 immune response-regulating signaling pathway	0.0244631	0.681363	2.43037e-07	2.00528e-05	247
GO:0006367 transcription initiation from RNA polymerase II promoter	0.178283	0.662323	3.83693e-07	3.10721e-05	197
GO:0007568 aging	0.113935	0.660373	4.48331e-07	3.56464e-05	186
GO:0001890 placenta development	0.155872	0.657414	4.95205e-07	3.80699e-05	132
GO:0044708 single-organism behavior	0.158295	0.6551	4.96224e-07	3.80699e-05	340
GO:0002521 leukocyte differentiation	0.0253848	0.659201	5.13975e-07	3.87519e-05	333
GO:0072203 cell proliferation involved in metanephros development	0.199591	0.690514	5.3038e-07	3.9311e-05	10
GO:0051412 response to corticosterone stimulus	0.221839	0.669129	5.51596e-07	4.02021e-05	17
GO:0050685 positive regulation of mRNA processing	0.213545	0.668732	5.67006e-07	4.06478e-05	15
GO:0050890 cognition	0.177709	0.647724	6.72485e-07	4.74319e-05	167
GO:0071496 cellular response to external stimulus	0.12493	0.648103	6.95286e-07	4.82617e-05	192
GO:0043434 response to peptide hormone stimulus	0.134299	0.643782	7.64834e-07	5.22597e-05	352
GO:0002253 activation of immune response	0.0153915	0.650012	7.79919e-07	5.24705e-05	287
GO:0051090 regulation of sequence-specific DNA binding transcription factor activity	0.106764	0.641449	8.50347e-07	5.63419e-05	339
GO:0032570 response to progesterone stimulus	0.204464	0.651488	9.12989e-07	5.95895e-05	26
GO:0006402 mRNA catabolic process	0.0137136	0.641683	9.3959e-07	6.04239e-05	183
GO:0031960 response to corticosteroid stimulus	0.145098	0.638398	1.05742e-06	6.70161e-05	114
GO:0034138 toll-like receptor 3 signaling pathway	0.187101	0.637776	1.10609e-06	6.90992e-05	73
GO:0000956 nuclear-transcribed mRNA catabolic process	0.0116265	0.632928	1.28773e-06	7.93133e-05	171
GO:0034134 toll-like receptor 2 signaling pathway	0.196017	0.631637	1.33476e-06	8.10683e-05	72
GO:0060716 labyrinthine layer blood vessel development	0.216548	0.643934	1.36564e-06	8.18072e-05	18
GO:0043525 positive regulation of neuron apoptotic process	0.223794	0.630973	1.47606e-06	8.72274e-05	40
GO:0002221 pattern recognition receptor signaling pathway	0.162881	0.627457	1.5042e-06	8.77047e-05	129
GO:0072111 cell proliferation involved in kidney development	0.214312	0.646898	1.67023e-06	9.58551e-05	13
GO:0007492 endoderm development	0.205648	0.626201	1.68782e-06	9.58551e-05	58
GO:0060674 placenta blood vessel development	0.211294	0.630995	1.71673e-06	9.6247e-05	28
GO:0002755 MyD88-dependent toll-like receptor signaling pathway	0.203417	0.62216	1.89184e-06	0.000104722	76
GO:0007565 female pregnancy	0.151134	0.618481	2.0517e-06	0.000112111	158
GO:0009991 response to extracellular stimulus	0.145096	0.61663	2.1186e-06	0.000112111	291
GO:0006401 RNA catabolic process	0.016104	0.618877	2.12084e-06	0.000112111	210
GO:0002758 innate immune response-activating signal transduction	0.16126	0.617794	2.12787e-06	0.000112111	131
GO:0071345 cellular response to cytokine stimulus	0.0193842	0.617114	2.22023e-06	0.000115397	417
GO:0051602 response to electrical stimulus	0.215802	0.623853	2.24302e-06	0.000115397	26
GO:0006352 DNA-dependent transcription, initiation	0.176914	0.61373	2.30825e-06	0.000117372	228
GO:0048660 regulation of smooth muscle cell proliferation	0.0982005	0.623295	2.35946e-06	0.000118597	67
GO:0060711 labyrinthine layer development	0.203931	0.619258	2.40166e-06	0.000118953	40
GO:0002224 toll-like receptor signaling pathway	0.167261	0.614712	2.43738e-06	0.000118953	112
GO:0044319 wound healing, spreading of cells	0.184153	0.642308	2.50256e-06	0.000118953	12
GO:0090504 epiboly	0.184153	0.642308	2.50256e-06	0.000118953	12
GO:0090505 epiboly involved in wound healing	0.184153	0.642308	2.50256e-06	0.000118953	12
GO:0034130 toll-like receptor 1 signaling pathway	0.213885	0.609694	2.92106e-06	0.000137353	68
GO:0002756 MyD88-independent toll-like receptor signaling pathway	0.202261	0.609253	3.09148e-06	0.00014382	69
GO:0000288 nuclear-transcribed mRNA catabolic process, deadenylation-dependent decay	0.1974	0.606841	3.37822e-06	0.000155505	55
GO:0035666 TRIF-dependent toll-like receptor signaling pathway	0.204779	0.605498	3.54402e-06	0.000161437	67
GO:0043433 negative regulation of sequence-specific DNA binding transcription factor activity	0.154633	0.601891	3.75765e-06	0.000169404	115
GO:0051384 response to glucocorticoid stimulus	0.173801	0.598187	4.36477e-06	0.000194767	108
GO:0048659 smooth muscle cell proliferation	0.101251	0.604157	4.44153e-06	0.00019619	70
GO:0050778 positive regulation of immune response	0.00862188	0.602471	4.49058e-06	0.000196373	355
