# Supplementary material for: Inhibition of RANK signaling in breast cancer induces an anti-tumor immune response orchestrated by CD8+ T cells
Source: Nat Commun. 2020 Dec 10;11:6335. doi: 10.1038/s41467-020-20138-8 (PMC7728758; doi:10.1038/s41467-020-20138-8)
Supplement: Supplementary file 14 — Supplementary Data 12 [file 41467_2020_20138_MOESM14_ESM.xlsx]

## Sheet: Sheet1
Supplementary Data 12: Potential predictive biomarkers at baseline associated with a TILs response induced by denosumab
Clinicopathological features at baseline
		Non-responder	Responder	P
N		13	11
Age (years, range)		44 (38-51)	45 (35-50)	0.907a
Tumor size	≤ 2cm	5 (55.6%)	4 (44.4%)
	> 2cm	6 (50%)	6 (50%)	1
Nodal status	Negative	11 (52.4%)	10 (47.6%)
	Positive	2 (66.7%)	1 (33.3%)	1
Grade	I-II	12 (66.7%)	6 (33.3%)
	III	1 (16.7%)	5 (83.3%)	0.061
Ki-67	≤ 20%	10 (58.8%)	7 (41.2%)
	> 20%	3 (42.9%)	4 (57.1%)	0.66
Molecular subtypes	LumA	8 (57.1%)	6 (42.9%)
	LumB	2 (40%)	3 (60%)
	HER2	2 (50%)	2 (50%)
	TNBC	1 (100%)	0 (0%)	0.92
P, p-value derived from χ2 test or the Fisher exact test when appropriate (a, except continuous variable derived from Mann–Whitney U test)
Immune markers at baseline
		Non-responder	Responder	P
N		13	11
sTILs > 10%	FALSE	9 (56.2%)	7 (43.8%)
	TRUE	4 (50%)	4 (50%)	1
tTILs > 0%	FALSE	8 (66.7%)	4 (33.3%)
	TRUE	5 (41.7%)	7 (58.3%)	0.41
CD3 > 10%	FALSE	9 (64.3%)	5 (35.7%)
	TRUE	4 (44.4%)	5 (55.6%)	0.42
tCD3 > 0%	FALSE	9 (69.2%)	4 (30.8%)
	TRUE	4 (40%)	6 (60%)	0.22
CD20 > 10%	FALSE	11 (73.3%)	4 (26.7%)
	TRUE	2 (25%)	6 (75%)	0.039
tCD20 > 0%	FALSE	13 (56.5%)	10 (43.5%)
	TRUE	0 (0%)	0 (0%)	0.53
FOXP3 > 1%	FALSE	8 (66.7%)	4 (33.3%)
	TRUE	5 (45.5%)	6 (54.5%)	0.41
tFOXP3 > 0%	FALSE	12 (70.6%)	5 (29.4%)
	TRUE	1 (16.7%)	5 (83.3%)	0.052
CD68 > 10%	FALSE	9 (56.2%)	7 (43.8%)
	TRUE	4 (57.1%)	3 (42.9%)	1
CD68 > 0%	FALSE	2 (40%)	3 (60%)
	TRUE	11 (61.1%)	7 (38.9%)	0.62
RANK > 1 (H-score)	FALSE	7 (43.8%)	9 (56.2%)
	TRUE	6 (75%)	2 (25%)	0.21
RANKL > 1 (H-score)	FALSE	8 (50%)	8 (50%)
	TRUE	5 (62.5%)	3 (37.5%)	0.68
P, p-value derived from χ2 test or the Fisher exact test when appropriate
Immune cell fractions, as inferred by CIBERSORT
		Non-responder	Responder	P	change immune populations
N		11	11
T.cells.CD8	Absence	3 (50%)	3 (50%)
	Presence	8 (50%)	8 (50%)	1
T.cells.CD4	Absence	0 (0%)	0 (0%)
	Presence	11 (50%)	11 (50%)	1
T.cells.regulatory.Tregs	Absence	8 (80%)	2 (20%)
	Presence	3 (25%)	9 (75%)	0.032
B.cells	Absence	2 (50%)	2 (50%)
	Presence	9 (50%)	9 (50%)	1
NK.cells.activated	Absence	0 (0%)	0 (0%)
	Presence	11 (50%)	11 (50%)	1
Macrophages	Absence	0 (0%)	0 (0%)
	Presence	11 (50%)	11 (50%)	1
Dendritic.cells	Absence	8 (61.5%)	5 (38.5%)
	Presence	3 (33.3%)	6 (66.7%)	0.39
Mast.cells.resting	Absence	0 (0%)	0 (0%)
	Presence	11 (50%)	11 (50%)	1
Neutrophils	Absence	2 (22.2%)	7 (77.8%)
	Presence	9 (69.2%)	4 (30.8%)	0.08
Eosinophil	Absence	10 (47.6%)	11 (52.4%)
	Presence	1 (100%)	0 (0%)	1
P, p-value derived from χ2 test or the Fisher exact test when appropriate
