# Supplementary material for: Inhibition of RANK signaling in breast cancer induces an anti-tumor immune response orchestrated by CD8+ T cells
Source: Nat Commun. 2020 Dec 10;11:6335. doi: 10.1038/s41467-020-20138-8 (PMC7728758; doi:10.1038/s41467-020-20138-8)
Supplement: Supplementary file 15 — Supplementary Data 13 [file 41467_2020_20138_MOESM15_ESM.xlsx]

## Sheet: Sheet1
Supplementary Data 13: Differentially expressed genes between non-responders and reponders at baseline
Genes	baseMean	log2FoldChange	lfcSE	stat	pvalue	padj
IL7R	436.446	1.73272	0.330147	5.24833	1.53e-07	0.00281248	TRUE
MS4A1	94.5001	1.82475	0.37306	4.89131	1e-06	0.00917749	TRUE
PI15	668.24	-1.84265	0.397533	-4.63522	3.57e-06	0.0141086	TRUE
SEPT6	322.565	1.01301	0.222855	4.54561	5.48e-06	0.0141086	TRUE
CD28	91.5814	1.35094	0.297583	4.53972	5.63e-06	0.0141086	TRUE
GLYATL2	170.112	-1.80083	0.397857	-4.52634	6e-06	0.0141086	TRUE
TDRD1	78.9824	-1.79965	0.397823	-4.52374	6.08e-06	0.0141086	TRUE
EFHD2	270.072	0.781281	0.174855	4.46815	7.89e-06	0.0141086	TRUE
TMEM156	139.382	1.75768	0.394489	4.45559	8.37e-06	0.0141086	TRUE
SPOCK2	211.545	1.53004	0.344099	4.44652	8.73e-06	0.0141086	TRUE
BLK	15.9972	1.72079	0.387336	4.44263	8.89e-06	0.0141086	TRUE
SLC28A3	69.5428	-1.74029	0.392467	-4.43425	9.24e-06	0.0141086	TRUE
BANK1	45.8543	1.49738	0.343584	4.35812	1.31e-05	0.017303	TRUE
STAT4	111.27	1.24227	0.285158	4.35643	1.32e-05	0.017303	TRUE
FOXP3	23.7099	1.29668	0.300653	4.31288	1.61e-05	0.0185477	TRUE
GNMT	44.3714	-1.68326	0.390507	-4.31044	1.63e-05	0.0185477	TRUE
ALDH3B2	482.536	-1.70352	0.39683	-4.29282	1.76e-05	0.0185477	TRUE
C11orf21	20.1744	1.49078	0.347854	4.28566	1.82e-05	0.0185477	TRUE
BEX1	45.4952	-1.68133	0.39666	-4.23873	2.25e-05	0.021679	TRUE
CD79A	52.5925	1.61254	0.383401	4.20589	2.6e-05	0.0238268	TRUE
PTPRQ	18.4533	-1.65374	0.394983	-4.18686	2.83e-05	0.0246794	TRUE
GVINP1	214.321	1.35017	0.327661	4.12062	3.78e-05	0.0305569	TRUE
RAC2	183.541	1.22597	0.298241	4.11068	3.95e-05	0.0305569	TRUE
IFNG	6.39868	1.58953	0.387809	4.09875	4.15e-05	0.0305569	TRUE
TIFAB	10.8886	1.56685	0.382354	4.09791	4.17e-05	0.0305569	TRUE
GNG4	34.2937	1.55115	0.380007	4.08189	4.47e-05	0.0308475	TRUE
LIMD2	209.493	1.22285	0.299877	4.07785	4.55e-05	0.0308475	TRUE
SH2D2A	32.4443	1.3474	0.331361	4.06627	4.78e-05	0.0310632	TRUE
CCR4	49.7072	1.41776	0.349239	4.05958	4.92e-05	0.0310632	TRUE
FCRLA	14.0427	1.55071	0.384727	4.03068	5.56e-05	0.0339697	TRUE
DGKA	240.283	0.87666	0.218928	4.00434	6.22e-05	0.0356245	TRUE
IL10RA	452.768	1.17594	0.293672	4.00426	6.22e-05	0.0356245	TRUE
CXCR5	12.3065	1.57764	0.395777	3.98618	6.71e-05	0.0371521	TRUE
PLEKHO1	455.433	0.757345	0.190411	3.97742	6.97e-05	0.0371521	TRUE
LINC00861	48.0806	1.34725	0.339098	3.97303	7.1e-05	0.0371521	TRUE
RHOF	105.88	1.15445	0.29404	3.92615	8.63e-05	0.0428383	TRUE
CD177	24.6806	1.55771	0.396941	3.92428	8.7e-05	0.0428383	TRUE
GPR132	53.7388	1.21972	0.311398	3.91691	8.97e-05	0.0428383	TRUE
ZNF831	64.6461	1.41104	0.360608	3.91295	9.12e-05	0.0428383	TRUE
FAM78A	110.524	1.07274	0.275341	3.89603	9.78e-05	0.0446155	TRUE
MFHAS1	165.139	0.746707	0.191906	3.89101	9.98e-05	0.0446155	TRUE
MIR2052HG	13.4373	-1.52747	0.393457	-3.88217	0.000103529	0.0451681	TRUE
CD3E	80.6031	1.40241	0.364724	3.84513	0.000120488	0.0506796	FALSE
UBASH3A	40.0386	1.34947	0.351178	3.84269	0.000121693	0.0506796	FALSE
BMPR1B	939.392	1.52216	0.397735	3.82708	0.000129671	0.0521321	FALSE
SH2D1B	5.13482	1.48435	0.388085	3.82481	0.000130871	0.0521321	FALSE
IL2RB	143.106	1.33938	0.351619	3.80919	0.000139423	0.0536988	FALSE
C16orf54	71.2597	1.29099	0.33911	3.807	0.000140665	0.0536988	FALSE
CXCL11	246.381	1.46342	0.385067	3.80042	0.000144452	0.0540193	FALSE
CD6	89.9453	1.34018	0.3538	3.78794	0.000151899	0.0549668	FALSE
CCR2	136.961	1.3294	0.351741	3.77948	0.000157155	0.0549668	FALSE
NPY5R	15.5605	-1.47815	0.391674	-3.77393	0.000160694	0.0549668	FALSE
ATM	2027.7	0.598097	0.158502	3.77344	0.000161014	0.0549668	FALSE
DENND1C	48.597	1.18201	0.313369	3.77194	0.000161985	0.0549668	FALSE
ACTR3	2184.8	0.541738	0.143887	3.76503	0.000166527	0.0554809	FALSE
ACVR2B-AS1	18.1989	-1.01578	0.270968	-3.74871	0.000177747	0.0581613	FALSE
CALML5	263.126	-1.4722	0.393803	-3.73843	0.000185175	0.0591747	FALSE
HCLS1	242.281	1.07155	0.286917	3.73472	0.000187926	0.0591747	FALSE
FAM30A	61.613	1.42166	0.381095	3.73047	0.000191122	0.0591747	FALSE
CCR7	46.2952	1.38529	0.371701	3.7269	0.000193847	0.0591747	FALSE
CXADRP3	3.20442	1.47674	0.397813	3.71215	0.000205503	0.0591747	FALSE
SETD9	129.763	-1.03685	0.2794	-3.71098	0.000206458	0.0591747	FALSE
GZMK	117.52	1.377	0.37157	3.7059	0.000210643	0.0591747	FALSE
LINC00944	4.35031	1.44613	0.39028	3.70537	0.000211084	0.0591747	FALSE
ADAM28	214.752	0.826123	0.223089	3.70312	0.000212966	0.0591747	FALSE
HDAC9	178.779	1.08141	0.292043	3.70291	0.000213137	0.0591747	FALSE
CSF1R	662.992	0.921301	0.250037	3.68466	0.000229011	0.0626329	FALSE
CD40LG	11.612	1.39971	0.380682	3.67683	0.000236147	0.0627747	FALSE
CD1E	39.8917	1.42208	0.386795	3.67658	0.000236382	0.0627747	FALSE
MLKL	98.1811	0.884645	0.241652	3.66082	0.000251406	0.0658109	FALSE
PSTPIP1	95.5952	1.12844	0.309614	3.64466	0.000267741	0.0689393	FALSE
TESPA1	42.4921	1.19842	0.329085	3.64166	0.000270881	0.0689393	FALSE
ZNF99	25.0641	-1.39077	0.382799	-3.63317	0.00027996	0.0702739	FALSE
SCML4	52.2899	1.33601	0.36824	3.6281	0.000285512	0.0706991	FALSE
MAT1A	7.75206	-1.41392	0.390552	-3.62031	0.000294248	0.0714101	FALSE
FCN1	34.6685	1.32299	0.365608	3.61862	0.000296178	0.0714101	FALSE
FCRL1	19.1261	1.40475	0.38908	3.61045	0.000305663	0.0727398	FALSE
LPCAT3	306.117	-0.731738	0.203607	-3.59388	0.000325794	0.0765366	FALSE
RASSF5	218.822	0.987418	0.275729	3.58112	0.000342127	0.0776851	FALSE
BTN3A1	624.61	0.798228	0.223171	3.57675	0.000347888	0.0776851	FALSE
ARRDC5	10.0336	1.16752	0.32646	3.57631	0.000348474	0.0776851	FALSE
CD247	68.689	1.22966	0.343985	3.57474	0.000350574	0.0776851	FALSE
SNX20	65.7659	1.2263	0.343139	3.57377	0.000351881	0.0776851	FALSE
CRACR2B	289.077	-1.02987	0.288478	-3.57002	0.000356952	0.0778665	FALSE
THRSP	173.917	-1.39927	0.39332	-3.55759	0.000374271	0.0806839	FALSE
SNAI3	16.0648	1.14923	0.323431	3.55323	0.000380535	0.0807116	FALSE
SLC34A2	89.3656	-1.408	0.396559	-3.55053	0.00038445	0.0807116	FALSE
PRDM1	199.694	0.879456	0.248506	3.53898	0.000401684	0.0807116	FALSE
SLAMF1	39.6682	1.32587	0.374779	3.53773	0.000403583	0.0807116	FALSE
CD5	65.4006	1.35483	0.382992	3.5375	0.00040393	0.0807116	FALSE
BTK	145.223	0.816823	0.230915	3.53733	0.000404196	0.0807116	FALSE
SHANK2	439.731	-0.845897	0.239391	-3.53354	0.000410032	0.0807116	FALSE
PTPN7	104.673	1.11166	0.314814	3.53115	0.000413754	0.0807116	FALSE
ITK	124.843	1.23096	0.348619	3.53097	0.000414041	0.0807116	FALSE
PARP15	51.1792	1.07776	0.305657	3.52604	0.000421821	0.0809672	FALSE
RIMBP3	16.7212	1.22355	0.347151	3.52456	0.00042419	0.0809672	FALSE
SLAMF6	65.5388	1.23645	0.351963	3.513	0.00044307	0.0836991	FALSE
DCANP1	16.3717	1.3518	0.385425	3.50729	0.000452703	0.0843607	FALSE
GBP1	662.486	1.08233	0.308753	3.50548	0.00045578	0.0843607	FALSE
KLF13	589.792	0.751788	0.21465	3.50239	0.000461109	0.0844937	FALSE
PTHLH	144.681	-1.34225	0.383731	-3.4979	0.00046894	0.0847785	FALSE
MIAT	312.992	1.2024	0.344695	3.48831	0.000486091	0.0847785	FALSE
A4GALT	65.0411	0.895199	0.25666	3.48788	0.000486862	0.0847785	FALSE
CHST9	14.6466	-1.3876	0.397867	-3.4876	0.000487373	0.0847785	FALSE
TFEC	528.274	1.0171	0.291843	3.48507	0.000492001	0.0847785	FALSE
FAM65B	204.017	1.12817	0.323799	3.48418	0.000493653	0.0847785	FALSE
NUDT8	49.7929	-1.26737	0.36383	-3.48342	0.00049505	0.0847785	FALSE
KCNA3	76.1156	1.19826	0.345693	3.46625	0.000527777	0.0883232	FALSE
TLR6	175.778	1.04885	0.302636	3.46572	0.000528823	0.0883232	FALSE
SELL	165.014	1.25885	0.363303	3.46501	0.000530209	0.0883232	FALSE
SNCG	196.728	1.36433	0.394585	3.45763	0.000544949	0.089949	FALSE
DOCK8	746.975	0.821645	0.237796	3.45525	0.000549787	0.089949	FALSE
CD84	538.656	0.958876	0.27879	3.43942	0.000582969	0.0940334	FALSE
PYHIN1	39.7401	1.21253	0.353151	3.43346	0.000595937	0.0940334	FALSE
P2RX5	7.76949	1.34873	0.393626	3.42643	0.000611566	0.0940334	FALSE
IKZF1	309.989	1.07234	0.313326	3.42245	0.000620606	0.0940334	FALSE
SP140	80.149	1.08124	0.316265	3.41878	0.000629034	0.0940334	FALSE
GMIP	203.664	0.682973	0.199772	3.41876	0.000629072	0.0940334	FALSE
DOCK11	579.561	0.855897	0.250533	3.41631	0.000634761	0.0940334	FALSE
ESPNP	6.25592	-1.33116	0.389799	-3.41499	0.000637855	0.0940334	FALSE
WAS	79.6508	0.994008	0.291114	3.4145	0.000638989	0.0940334	FALSE
FXYD5	234.951	0.838935	0.246004	3.41025	0.000649022	0.0940334	FALSE
NLRC3	127.917	1.11651	0.3274	3.41024	0.000649047	0.0940334	FALSE
SLITRK5	9.8898	-1.3188	0.386855	-3.40903	0.000651949	0.0940334	FALSE
SASH3	217.302	1.00242	0.294089	3.40857	0.000653053	0.0940334	FALSE
FMNL1	279.985	0.867039	0.254381	3.40843	0.000653385	0.0940334	FALSE
PTPRF	2429.26	-0.656049	0.192523	-3.40764	0.000655274	0.0940334	FALSE
ETS1	587.543	0.966129	0.283574	3.40698	0.000656858	0.0940334	FALSE
TRPV6	49.3929	-1.33417	0.393082	-3.39414	0.00068844	0.0952765	FALSE
NOVA1	122.19	-1.31312	0.386916	-3.39382	0.000689243	0.0952765	FALSE
HOMER2	190.525	-0.926362	0.273337	-3.38909	0.000701258	0.0952765	FALSE
FCRL3	34.1441	1.28801	0.380319	3.38666	0.00070748	0.0952765	FALSE
APOL2	307.075	0.770525	0.227631	3.38498	0.000711843	0.0952765	FALSE
TIGIT	69.6304	1.23348	0.36454	3.38366	0.000715267	0.0952765	FALSE
TSPAN32	25.2172	1.15994	0.343215	3.37963	0.000725834	0.0952765	FALSE
GPR183	140.198	1.08936	0.322473	3.37813	0.000729809	0.0952765	FALSE
SELPLG	168.277	0.85868	0.254193	3.37806	0.000729997	0.0952765	FALSE
CD7	29.0599	1.26376	0.374561	3.37396	0.000740939	0.0952765	FALSE
NECAB1	39.2018	1.32233	0.392086	3.37254	0.000744769	0.0952765	FALSE
SLC43A2	240.945	0.817335	0.242454	3.37109	0.000748702	0.0952765	FALSE
HECTD2-AS1	8.3848	-1.31791	0.390981	-3.37078	0.000749556	0.0952765	FALSE
IL16	382.538	0.940636	0.279088	3.37039	0.00075061	0.0952765	FALSE
DOCK2	522.273	0.918863	0.272772	3.36862	0.000755466	0.0952765	FALSE
NCKAP1L	452.467	0.884562	0.262626	3.36815	0.000756747	0.0952765	FALSE
TBC1D10C	107.617	1.12591	0.334471	3.36624	0.000761993	0.0952765	FALSE
GPR65	234.851	0.899833	0.267422	3.36485	0.000765854	0.0952765	FALSE
CRISPLD1	355.245	-1.22931	0.365424	-3.36406	0.000768043	0.0952765	FALSE
ZAP70	99.3496	1.14407	0.340248	3.36246	0.000772513	0.0952765	FALSE
SLC1A1	399.321	1.32292	0.393532	3.36167	0.000774732	0.0952765	FALSE
CLEC17A	7.36205	1.31325	0.39097	3.35896	0.000782362	0.0952914	FALSE
FASN	6406.31	-1.13877	0.339129	-3.35794	0.000785254	0.0952914	FALSE
PPP1R16B	154.279	1.07548	0.320569	3.35491	0.000793907	0.0957076	FALSE
ARHGAP45	371.593	0.953807	0.284538	3.35212	0.000801945	0.0960095	FALSE
KIAA1551	1384.5	0.636944	0.190109	3.35042	0.00080689	0.0960095	FALSE
CAMK4	38.8007	1.06176	0.317551	3.34358	0.000827063	0.0967596	FALSE
TRAF1	184.727	0.895422	0.267961	3.34161	0.000832938	0.0967596	FALSE
GFI1	28.1838	1.06181	0.317766	3.34147	0.000833361	0.0967596	FALSE
LRRC7	1.33427	-1.32119	0.395429	-3.34115	0.000834316	0.0967596	FALSE
MYBPC1	235.188	-1.31918	0.396215	-3.32946	0.000870137	0.099751	FALSE
LDHC	6.17146	-1.32018	0.396725	-3.32769	0.000875686	0.099751	FALSE
RNASE6	181.656	0.899951	0.270463	3.32745	0.000876442	0.099751	FALSE
CYTIP	191.893	1.10693	0.33332	3.32092	0.000897219	0.101485	FALSE
CXCR3	33.4655	1.22818	0.370967	3.31076	0.000930439	0.10411	FALSE
CCR5	110.372	1.1464	0.346307	3.31035	0.000931781	0.10411	FALSE
DOK2	66.8061	1.10562	0.33439	3.3064	0.000945042	0.104836	FALSE
IL2RG	136.297	1.14015	0.344992	3.30486	0.000950241	0.104836	FALSE
GPR171	27.2216	1.18064	0.357408	3.30333	0.000955451	0.104836	FALSE
LPXN	199.95	0.717297	0.217375	3.29981	0.000967496	0.104981	FALSE
GRAPL	13.672	0.97366	0.295084	3.2996	0.000968226	0.104981	FALSE
THEMIS2	151.928	0.968289	0.293643	3.2975	0.000975495	0.105147	FALSE
STK10	320.128	0.807781	0.245414	3.2915	0.000996553	0.106779	FALSE
SCIMP	53.1958	0.836768	0.254346	3.28988	0.00100229	0.106779	FALSE
LRMP	90.3512	0.943578	0.287111	3.28646	0.00101455	0.107165	FALSE
SSH2	460.397	0.645845	0.196644	3.28434	0.0010222	0.107165	FALSE
TXK	27.2169	1.00788	0.306972	3.28329	0.00102602	0.107165	FALSE
CD300E	13.9662	1.28588	0.39175	3.28239	0.00102931	0.107165	FALSE
RASGRP2	56.3866	1.05831	0.322726	3.27928	0.00104074	0.107743	FALSE
PAX5	8.6045	1.29961	0.396549	3.27729	0.00104808	0.107894	FALSE
FCRL2	18.346	1.24559	0.380303	3.27525	0.00105567	0.108068	FALSE
GRAP	43.1414	0.921171	0.282608	3.25953	0.00111596	0.113066	FALSE
POU2AF1	34.8077	1.2589	0.386246	3.25931	0.00111684	0.113066	FALSE
LGALS9	296.023	1.01982	0.313354	3.25453	0.00113581	0.114355	FALSE
SPESP1	23.0215	1.28248	0.394371	3.25196	0.00114614	0.114656	FALSE
CD163L1	113.933	1.12357	0.345958	3.2477	0.00116342	0.114656	FALSE
BIN2	132.887	0.969492	0.298546	3.24738	0.00116473	0.114656	FALSE
BTN3A3	321.079	0.760027	0.234142	3.246	0.00117038	0.114656	FALSE
CD37	128.651	1.01081	0.311433	3.24569	0.00117167	0.114656	FALSE
SGTB	205.987	0.589349	0.181733	3.24294	0.00118305	0.114656	FALSE
GIMAP7	100.147	1.04298	0.321782	3.24127	0.00118997	0.114656	FALSE
PTAFR	182.474	0.8843	0.27287	3.24074	0.0011922	0.114656	FALSE
CD1D	31.9731	1.05979	0.327092	3.24004	0.00119512	0.114656	FALSE
PTPRCAP	116.676	1.10919	0.343048	3.23335	0.00122348	0.116766	FALSE
IL21R	104.861	1.06376	0.329344	3.22995	0.00123812	0.117526	FALSE
BMS1P20	515.421	0.822221	0.254673	3.22853	0.00124427	0.117526	FALSE
LRP1B	146.367	1.28339	0.39784	3.22589	0.00125582	0.118009	FALSE
SMA5	93.8565	-1.22902	0.381314	-3.22312	0.00126804	0.118347	FALSE
VTN	3.7768	1.22898	0.381417	3.22215	0.00127234	0.118347	FALSE
ZNF418	100.555	-0.729292	0.226563	-3.21894	0.00128665	0.118982	FALSE
WIPF1	695.335	0.789654	0.24549	3.21664	0.001297	0.118982	FALSE
LASP1	1642.7	1.00363	0.312127	3.21546	0.00130236	0.118982	FALSE
ZC3H12D	72.2266	1.05491	0.328138	3.21485	0.00130514	0.118982	FALSE
CD4	476.76	0.874611	0.272565	3.20882	0.00133282	0.120169	FALSE
AKNA	499.902	0.889892	0.277375	3.20827	0.00133537	0.120169	FALSE
TNFSF8	93.9952	0.87145	0.271671	3.20774	0.00133784	0.120169	FALSE
ICAM2	84.7797	0.83118	0.259691	3.20065	0.0013712	0.122565	FALSE
PGGHG	774.814	-1.05916	0.331306	-3.19693	0.00138896	0.12355	FALSE
PRKCB	140.652	1.09424	0.342957	3.1906	0.00141976	0.124019	FALSE
DEUP1	7.01545	-1.23179	0.38612	-3.19018	0.00142186	0.124019	FALSE
MIR142	4.69556	1.14678	0.359481	3.1901	0.00142223	0.124019	FALSE
CD274	57.0201	0.979609	0.307097	3.1899	0.00142324	0.124019	FALSE
PIK3CG	216.149	0.84477	0.264908	3.18892	0.00142807	0.124019	FALSE
CORO1A	315.825	1.00056	0.314447	3.18196	0.00146284	0.126439	FALSE
CNR2	6.21562	1.19107	0.374781	3.17804	0.00148272	0.127556	FALSE
LIG4	177.481	0.48816	0.153885	3.17223	0.00151275	0.129531	FALSE
ASB2	20.8571	1.07102	0.337855	3.17007	0.00152403	0.129761	FALSE
CTSH	1111.32	0.666796	0.210425	3.16881	0.00153067	0.129761	FALSE
FABP7	358.24	-1.14322	0.360904	-3.16767	0.00153668	0.129761	FALSE
TMC8	179.285	1.01576	0.321058	3.1638	0.00155722	0.130892	FALSE
FAM159A	16.3543	1.06579	0.337514	3.15777	0.0015898	0.132799	FALSE
CCL8	114.828	1.23014	0.389662	3.15693	0.00159439	0.132799	FALSE
PLCB2	211.283	0.868375	0.27568	3.14994	0.00163305	0.133575	FALSE
EFEMP1	727.022	0.940478	0.298652	3.14908	0.00163785	0.133575	FALSE
P2RY10	49.0556	1.12491	0.357239	3.14891	0.00163883	0.133575	FALSE
ASPHD2	26.2442	0.879182	0.279206	3.14887	0.00163905	0.133575	FALSE
COL19A1	5.13407	1.24034	0.394084	3.1474	0.00164727	0.133575	FALSE
MAP4K1	71.2416	0.994553	0.315995	3.14737	0.00164745	0.133575	FALSE
TMEM64	1121.49	1.19496	0.379996	3.14465	0.00166284	0.134058	FALSE
INPP5D	316.427	0.878329	0.27939	3.14374	0.00166804	0.134058	FALSE
CBLN2	8.20406	1.24918	0.397773	3.14044	0.00168695	0.134463	FALSE
2019-09-01	66.1922	1.12429	0.35802	3.1403	0.00168776	0.134463	FALSE
GADD45G	50.9484	-0.880921	0.28087	-3.1364	0.00171035	0.135673	FALSE
RIMBP3C	20.582	1.0782	0.344656	3.12833	0.00175803	0.138215	FALSE
TNFRSF4	32.8497	1.01326	0.323946	3.12786	0.00176082	0.138215	FALSE
CYP2C8	6.13732	-1.2332	0.394639	-3.12488	0.00177877	0.138215	FALSE
ERC2	9.85876	-1.21957	0.390296	-3.12473	0.00177969	0.138215	FALSE
RASAL3	116.91	0.960184	0.307292	3.12466	0.00178011	0.138215	FALSE
TRABD2A	18.4992	1.07238	0.343488	3.12203	0.00179606	0.138425	FALSE
ACAP1	113.654	1.0279	0.329432	3.12022	0.00180714	0.138425	FALSE
ACOX2	163.902	1.22686	0.393252	3.11978	0.00180989	0.138425	FALSE
GPR158	16.6879	-1.22635	0.393152	-3.11926	0.00181303	0.138425	FALSE
FKBP11	168.771	0.573728	0.184066	3.11696	0.00182724	0.138931	FALSE
TTYH2	71.0646	0.686227	0.220284	3.1152	0.00183821	0.139188	FALSE
TMEM200B	119.184	1.16204	0.373454	3.11159	0.00186081	0.139913	FALSE
AGAP2	77.6144	0.938744	0.301727	3.11124	0.00186306	0.139913	FALSE
SLA	245.842	0.890154	0.286688	3.10496	0.00190305	0.141788	FALSE
GZMM	25.106	1.18722	0.382507	3.1038	0.00191053	0.141788	FALSE
SCUBE3	70.5814	-1.15779	0.373037	-3.10369	0.00191125	0.141788	FALSE
AOC1	9.78696	1.18805	0.383108	3.10109	0.00192808	0.14246	FALSE
FCMR	106.444	0.925417	0.299286	3.09208	0.00198757	0.146266	FALSE
ACBD7	28.9996	-1.02806	0.332805	-3.08907	0.00200787	0.147169	FALSE
IRF4	164.272	1.16277	0.37662	3.08738	0.00201927	0.147415	FALSE
LAT	65.6143	0.889498	0.28905	3.07732	0.00208874	0.151881	FALSE
SLC5A1	48.0375	-1.2171	0.396328	-3.07093	0.00213392	0.154553	FALSE
ARHGAP30	254.667	0.886997	0.289206	3.06701	0.00216213	0.15591	FALSE
HCST	79.7982	0.995289	0.324727	3.065	0.00217669	0.15591	FALSE
IL15	74.1146	0.812199	0.265009	3.0648	0.00217818	0.15591	FALSE
FYN	247.264	0.830408	0.27138	3.05995	0.00221375	0.156678	FALSE
EVI2B	216.699	0.950567	0.31065	3.05993	0.00221389	0.156678	FALSE
DLGAP1	33.5513	-1.18093	0.385945	-3.05984	0.00221456	0.156678	FALSE
KIF21B	118.793	0.858826	0.281412	3.05185	0.00227435	0.159893	FALSE
PTK2B	368.026	0.589054	0.19306	3.05114	0.00227973	0.159893	FALSE
SLC6A11	6.97769	-1.20673	0.39561	-3.05029	0.00228618	0.159893	FALSE
ITGB2-AS1	35.1963	0.961347	0.315387	3.04815	0.00230254	0.160425	FALSE
CFP	21.1448	1.00347	0.32962	3.04431	0.00233217	0.161874	FALSE
WDFY4	352.466	0.84895	0.279068	3.04209	0.0023494	0.162308	FALSE
STK4	733.198	0.570484	0.187583	3.04123	0.00235614	0.162308	FALSE
SERPINB5	105.814	-1.18303	0.389837	-3.03467	0.00240796	0.165257	FALSE
PIPOX	10.8096	0.915868	0.302178	3.03089	0.00243837	0.166334	FALSE
ARHGAP24	128.353	0.6599	0.217756	3.03046	0.00244181	0.166334	FALSE
TRPV2	125.445	0.793524	0.262062	3.028	0.0024618	0.167074	FALSE
CD53	507.684	0.882445	0.29172	3.02497	0.00248659	0.167825	FALSE
SIGLEC5	26.8125	0.812893	0.268834	3.02377	0.00249644	0.167825	FALSE
MYO5B	631.471	-0.971444	0.321319	-3.0233	0.00250034	0.167825	FALSE
TSPAN5	268.784	-1.0737	0.355421	-3.02094	0.00251994	0.167944	FALSE
EBI3	16.6058	1.0287	0.34053	3.02088	0.00252044	0.167944	FALSE
DDI2	209.541	-0.414998	0.137512	-3.01791	0.00254522	0.168981	FALSE
NHSL2	88.9972	0.851117	0.282197	3.01604	0.00256099	0.169145	FALSE
PIK3IP1	412.314	0.584664	0.19399	3.01389	0.00257923	0.169145	FALSE
MSL3P1	36.3487	-1.07694	0.357371	-3.01351	0.00258249	0.169145	FALSE
DKK1	64.099	-1.14486	0.37994	-3.01325	0.00258462	0.169145	FALSE
SH2D3C	89.0668	0.79838	0.265167	3.01086	0.00260508	0.169877	FALSE
NAGA	307.542	0.485341	0.161629	3.00281	0.00267499	0.172989	FALSE
OTOGL	18.3906	-1.17457	0.391218	-3.00234	0.00267909	0.172989	FALSE
NEBL-AS1	11.2671	-0.95465	0.318064	-3.00144	0.00268709	0.172989	FALSE
CYP2B7P	559.736	-1.16377	0.387787	-3.00104	0.00269056	0.172989	FALSE
HMOX1	320.997	0.986722	0.329123	2.99803	0.00271728	0.173958	FALSE
FAM26F	99.7544	0.966794	0.322792	2.9951	0.00274357	0.173958	FALSE
PLEK	398.765	0.878767	0.293459	2.99452	0.00274879	0.173958	FALSE
ITGAL	316.173	0.989278	0.330373	2.99443	0.0027496	0.173958	FALSE
RNF122	50.405	0.615061	0.205428	2.99404	0.0027531	0.173958	FALSE
DERL3	110.893	0.964628	0.322374	2.99227	0.00276914	0.17437	FALSE
ITGA4	621.947	0.736602	0.24629	2.99079	0.0027826	0.174618	FALSE
GIMAP6	280.604	0.852144	0.285085	2.98909	0.0027981	0.174991	FALSE
TRIM3	225.782	-0.71161	0.238302	-2.98617	0.00282493	0.176068	FALSE
GPR68	78.9151	0.856126	0.287364	2.97924	0.00288965	0.178494	FALSE
ARHGAP25	168.445	0.882286	0.296204	2.97864	0.00289527	0.178494	FALSE
LYZ	3142.99	1.00262	0.336715	2.97764	0.0029048	0.178494	FALSE
LTK	7.62103	0.999635	0.335786	2.977	0.00291084	0.178494	FALSE
CCDC69	163.401	0.83224	0.279611	2.97642	0.00291637	0.178494	FALSE
MYO3B	24.8613	-1.17716	0.395578	-2.9758	0.0029223	0.178494	FALSE
CADM2	29.4511	-1.14865	0.386218	-2.97409	0.00293864	0.178577	FALSE
CARD14	88.819	-0.981942	0.330218	-2.97361	0.00294315	0.178577	FALSE
ADAM19	237.697	0.880789	0.296824	2.96738	0.00300353	0.181213	FALSE
AMPH	211.473	1.14588	0.386197	2.96709	0.00300637	0.181213	FALSE
PLCG2	205.512	0.785013	0.264783	2.96474	0.00302938	0.182001	FALSE
FLI1	232.224	0.812968	0.274427	2.96242	0.00305235	0.182637	FALSE
CD27	54.5515	1.10976	0.374841	2.9606	0.00307036	0.182637	FALSE
C2CD4A	18.9976	-1.17557	0.397248	-2.95929	0.00308349	0.182637	FALSE
CYBB	1183.16	0.821575	0.277755	2.95792	0.00309726	0.182637	FALSE
GTF2H2B	860.064	-1.00533	0.34002	-2.95669	0.00310964	0.182637	FALSE
PLEKHO2	415.137	0.705231	0.238589	2.95583	0.00311826	0.182637	FALSE
RASSF4	393.034	0.802087	0.271362	2.95578	0.00311876	0.182637	FALSE
CD74	7272.99	0.887601	0.300317	2.95555	0.00312115	0.182637	FALSE
SH3BGRL3	341.626	0.543683	0.184006	2.95471	0.00312966	0.182637	FALSE
EPS8L2	378.458	-0.672965	0.227939	-2.95239	0.00315323	0.182812	FALSE
CCDC88B	141.839	0.865579	0.293237	2.95181	0.00315921	0.182812	FALSE
MIR3687-1	921.632	-1.0635	0.360551	-2.94965	0.00318136	0.182812	FALSE
DTHD1	19.4168	1.15563	0.391947	2.94842	0.00319402	0.182812	FALSE
HES2	73.7144	1.16505	0.39524	2.94769	0.00320155	0.182812	FALSE
ARHGAP9	126.139	0.896348	0.304091	2.94763	0.00320219	0.182812	FALSE
MMP24	16.7877	-1.05613	0.358341	-2.94727	0.00320589	0.182812	FALSE
CD2	266.828	1.05214	0.357064	2.94664	0.00321248	0.182812	FALSE
LCK	118.057	1.06876	0.363531	2.93994	0.00328276	0.18529	FALSE
EYS	6.109	-1.13683	0.386768	-2.93932	0.00328936	0.18529	FALSE
ANKRD44	513.149	0.741869	0.252421	2.93901	0.00329263	0.18529	FALSE
SEMA4D	364.514	0.676563	0.2303	2.93774	0.0033061	0.18529	FALSE
VSIG1	8.15477	1.06392	0.36224	2.93704	0.00331356	0.18529	FALSE
AOAH	242.799	0.899822	0.3064	2.93675	0.0033167	0.18529	FALSE
PART1	20.2265	-1.16646	0.397515	-2.93438	0.00334216	0.186145	FALSE
PPM1M	183.085	0.501604	0.171094	2.93174	0.00337071	0.187166	FALSE
TNFRSF9	63.8148	1.04362	0.356309	2.92898	0.00340079	0.187849	FALSE
VNN1	49.4968	1.01805	0.347632	2.92852	0.00340579	0.187849	FALSE
LINC00996	13.1655	1.00444	0.343072	2.92779	0.00341376	0.187849	FALSE
GPR82	32.3696	0.936455	0.319991	2.9265	0.00342796	0.188066	FALSE
CLNK	10.9202	1.02164	0.349597	2.92235	0.00347406	0.188688	FALSE
LINC00954	14.1935	0.898429	0.30744	2.92229	0.00347466	0.188688	FALSE
TYROBP	547.014	0.797052	0.27285	2.92121	0.00348677	0.188688	FALSE
LINC00999	44.3297	-0.676233	0.231505	-2.92103	0.0034888	0.188688	FALSE
EMB	570.793	0.885344	0.303165	2.92034	0.0034965	0.188688	FALSE
CYTH4	299.52	0.839433	0.287484	2.91993	0.00350109	0.188688	FALSE
MMP9	346.635	0.997951	0.342074	2.91736	0.00353011	0.189694	FALSE
SPN	134.877	0.913072	0.313528	2.91225	0.00358837	0.192261	FALSE
ARNTL2	155.402	0.897411	0.308394	2.90995	0.00361487	0.193116	FALSE
IDO2	2.77678	1.15304	0.396417	2.90865	0.00362989	0.193175	FALSE
APOL3	261.151	0.861789	0.296347	2.90804	0.00363706	0.193175	FALSE
APOBEC3C	57.8916	0.815906	0.280903	2.90459	0.00367737	0.194752	FALSE
MED24	525.294	0.909263	0.313196	2.90317	0.00369403	0.194757	FALSE
GIMAP1	52.1363	0.910506	0.3137	2.90248	0.00370224	0.194757	FALSE
VAMP1	99.8852	0.600738	0.207017	2.90188	0.00370936	0.194757	FALSE
GPR155	215.136	0.654291	0.22584	2.89714	0.00376582	0.19642	FALSE
ANO4	8.83482	-1.14054	0.393685	-2.8971	0.00376632	0.19642	FALSE
MPEG1	656.922	0.835687	0.288551	2.89615	0.0037777	0.19642	FALSE
ZNF366	19.1298	0.997639	0.34456	2.8954	0.0037868	0.19642	FALSE
PTPRC	1644.93	0.896962	0.309871	2.89463	0.003796	0.19642	FALSE
ZBTB20-AS1	1.81652	1.1495	0.397236	2.89375	0.00380677	0.19642	FALSE
CD33	59.674	0.779952	0.26969	2.89203	0.00382757	0.19642	FALSE
GZMB	23.7008	1.10505	0.382196	2.89132	0.00383625	0.19642	FALSE
CLEC4A	118.628	1.00648	0.34816	2.89085	0.00384207	0.19642	FALSE
GPR174	44.4444	1.01239	0.350267	2.89034	0.00384821	0.19642	FALSE
MEI1	48.2414	0.920745	0.318738	2.88872	0.00386812	0.196887	FALSE
RCSD1	201.968	0.802512	0.277959	2.88716	0.00388739	0.19732	FALSE
TLR4	690.799	0.685091	0.237563	2.88383	0.00392872	0.198867	FALSE
JAML	141.297	0.918978	0.318898	2.88173	0.00395496	0.199532	FALSE
IKZF3	368.616	0.981681	0.340738	2.88104	0.00396364	0.199532	FALSE
ADCY7	518.793	0.800152	0.277937	2.8789	0.0039907	0.200344	FALSE
GIMAP4	344.417	0.85856	0.298676	2.87455	0.00404603	0.202567	FALSE
SLC24A4	12.4955	0.92469	0.322147	2.8704	0.00409958	0.204235	FALSE
ACSL4	599.938	0.574598	0.200192	2.87024	0.00410164	0.204235	FALSE
SLC2A6	60.9515	0.839838	0.29294	2.86693	0.00414475	0.205644	FALSE
FGF7P3	51.6986	-0.958215	0.334309	-2.86626	0.00415357	0.205644	FALSE
SLCO2B1	693.546	0.722887	0.252273	2.86549	0.0041636	0.205644	FALSE
KCNAB2	171.812	0.774868	0.270712	2.86233	0.00420537	0.206718	FALSE
PRAME	6.46227	1.08053	0.377524	2.86214	0.00420792	0.206718	FALSE
SH2B3	352.257	0.617237	0.215881	2.85915	0.00424772	0.208116	FALSE
ZNF433	110.954	-0.639453	0.223855	-2.85654	0.00428282	0.209276	FALSE
C8orf82	155.56	-0.591837	0.20765	-2.85017	0.00436959	0.211199	FALSE
VPREB3	2.9094	1.11287	0.390499	2.84986	0.00437391	0.211199	FALSE
ICAM1	368.325	0.740565	0.25993	2.8491	0.00438435	0.211199	FALSE
TTC36	56.0483	-0.994217	0.349095	-2.84799	0.00439968	0.211199	FALSE
CD68	838.766	0.742604	0.260764	2.8478	0.00440225	0.211199	FALSE
LAX1	73.7273	1.03094	0.362014	2.8478	0.00440229	0.211199	FALSE
ATP6V1B2	828.843	0.673816	0.236616	2.84772	0.0044033	0.211199	FALSE
CPNE5	35.2302	0.985211	0.346062	2.84692	0.0044144	0.211199	FALSE
BTN3A2	443.758	0.723597	0.254286	2.8456	0.00443279	0.211527	FALSE
SLC25A48	8.46569	1.13037	0.397546	2.84337	0.00446395	0.212263	FALSE
SIT1	44.2891	1.05882	0.372456	2.8428	0.00447188	0.212263	FALSE
CYP4F30P	19.5575	1.12642	0.396351	2.84197	0.00448357	0.212263	FALSE
CST7	50.4446	1.01928	0.358896	2.84005	0.00451069	0.212263	FALSE
SIPA1	298.197	0.521928	0.183778	2.83999	0.00451156	0.212263	FALSE
VAV1	153.373	0.836508	0.294592	2.83955	0.00451772	0.212263	FALSE
JAK3	189.017	0.942577	0.332135	2.83794	0.00454064	0.212795	FALSE
C9orf139	9.84342	0.898082	0.317348	2.82996	0.00465541	0.217617	FALSE
TRAF3IP3	125.334	0.924356	0.327118	2.82576	0.00471685	0.219587	FALSE
NLRC4	42.2176	0.858358	0.303796	2.82544	0.00472152	0.219587	FALSE
LILRB1	102.348	0.815041	0.288726	2.82289	0.00475933	0.220394	FALSE
FOLR2	132.247	0.902122	0.319602	2.82264	0.00476301	0.220394	FALSE
SNORA80A	545.359	-1.03511	0.366822	-2.82184	0.00477496	0.220394	FALSE
SHKBP1	231.184	0.442825	0.157112	2.81852	0.00482454	0.221693	FALSE
S1PR4	38.5217	1.01712	0.360894	2.81834	0.00482731	0.221693	FALSE
EHD1	307.973	0.637396	0.226467	2.81452	0.00488508	0.222241	FALSE
GAB3	105.904	0.799183	0.283964	2.81438	0.00488717	0.222241	FALSE
GK5	562.704	-0.469059	0.166686	-2.81402	0.00489259	0.222241	FALSE
PLCL2	181.342	0.759911	0.270045	2.81401	0.00489271	0.222241	FALSE
KREMEN1	162.946	0.634774	0.225634	2.81329	0.00490377	0.222241	FALSE
FAM234B	637.422	-0.987885	0.351217	-2.81275	0.004912	0.222241	FALSE
CERS4	551.736	-0.729413	0.259536	-2.81045	0.00494725	0.223284	FALSE
TMEM145	15.5181	-1.08739	0.387329	-2.80741	0.00499413	0.224846	FALSE
KLK3	3.82019	-1.0427	0.371615	-2.80587	0.00501808	0.225371	FALSE
PNOC	5.26157	1.11564	0.397729	2.80503	0.00503126	0.22541	FALSE
PACRG	8.44022	-0.989174	0.352922	-2.80281	0.00506593	0.226027	FALSE
CBL	516.796	0.44154	0.157548	2.80257	0.0050697	0.226027	FALSE
F5	32.9573	0.749728	0.267652	2.80113	0.00509239	0.226071	FALSE
TNFRSF17	30.8477	1.10044	0.393115	2.79929	0.00512149	0.226071	FALSE
CRTAM	30.4911	0.935189	0.334098	2.79915	0.00512377	0.226071	FALSE
SOX15	5.15482	-1.06681	0.381211	-2.79847	0.00513453	0.226071	FALSE
C10orf54	240.464	0.882106	0.315261	2.79802	0.00514174	0.226071	FALSE
TNFAIP8	292.574	0.705861	0.252289	2.79783	0.00514471	0.226071	FALSE
PCAT1	12.6695	-1.07285	0.383853	-2.79495	0.00519081	0.227551	FALSE
COTL1	411.344	0.755196	0.270465	2.79221	0.00523488	0.228935	FALSE
GPRIN3	296.338	0.728981	0.261283	2.79001	0.0052707	0.229953	FALSE
ST18	14.8722	0.955996	0.342896	2.78801	0.00530337	0.230829	FALSE
CXXC4	116.732	-0.975587	0.350136	-2.7863	0.00533127	0.231493	FALSE
CD19	13.8772	1.10559	0.397273	2.78295	0.00538663	0.233344	FALSE
SLAMF8	125.902	0.93813	0.337352	2.78086	0.00542149	0.233383	FALSE
SETD4	211.921	-0.392838	0.141296	-2.78025	0.00543163	0.233383	FALSE
PHACTR2	630.128	0.562981	0.202522	2.77985	0.00543844	0.233383	FALSE
ANGPTL6	7.67213	0.975736	0.351004	2.77985	0.00543847	0.233383	FALSE
PPP2R2B	20.0438	1.02226	0.368122	2.77695	0.00548712	0.234921	FALSE
PM20D2	173.106	-0.972181	0.350244	-2.77572	0.00550789	0.23526	FALSE
KATNAL2	63.4521	-0.933525	0.336485	-2.77434	0.00553131	0.235711	FALSE
SMAP2	370.717	0.61228	0.220798	2.77304	0.00555355	0.235806	FALSE
CD226	54.8852	0.820452	0.295903	2.7727	0.00555927	0.235806	FALSE
PARVG	196.747	0.747627	0.269849	2.77054	0.0055963	0.236828	FALSE
ZNF626	569.498	-0.635803	0.229691	-2.76808	0.00563883	0.237564	FALSE
SUSD4	178.588	-0.994465	0.359361	-2.76732	0.00565199	0.237564	FALSE
EOMES	46.3915	1.05726	0.382058	2.76728	0.00565259	0.237564	FALSE
LINC00299	9.50327	0.972114	0.351539	2.76531	0.00568689	0.238276	FALSE
SLC16A7	297.843	0.880949	0.318629	2.76481	0.00569553	0.238276	FALSE
AUTS2	459.27	-0.79694	0.288637	-2.76105	0.00576157	0.24	FALSE
LRRC34	24.0646	0.921263	0.333732	2.76049	0.0057715	0.24	FALSE
ELF4	172.205	0.590331	0.21387	2.76023	0.00577602	0.24	FALSE
FBN3	7.04619	-1.09608	0.397747	-2.75573	0.00585619	0.241559	FALSE
ARHGEF37	328.078	-0.86626	0.314385	-2.75542	0.00586176	0.241559	FALSE
SLC1A2	311.975	-1.06438	0.386469	-2.75411	0.00588512	0.241559	FALSE
MAP2	84.4275	-0.89353	0.32447	-2.75382	0.00589049	0.241559	FALSE
OCLN	429.873	-0.71572	0.259988	-2.7529	0.00590699	0.241559	FALSE
CHRNB2	11.259	-1.08852	0.395411	-2.75289	0.00590726	0.241559	FALSE
FHAD1	49.7627	0.645535	0.234543	2.75231	0.00591765	0.241559	FALSE
ERAP2	498.767	0.995474	0.36173	2.75198	0.0059236	0.241559	FALSE
TOX	39.4834	0.916134	0.332982	2.7513	0.00593591	0.241559	FALSE
LAMP3	80.9333	1.03727	0.377192	2.74999	0.00595973	0.241559	FALSE
WWOX	109.84	0.778047	0.283054	2.74876	0.00598213	0.241559	FALSE
SH2D1A	88.5144	1.04146	0.378927	2.74845	0.00598785	0.241559	FALSE
OSTF1	388.142	0.53895	0.1961	2.74834	0.0059898	0.241559	FALSE
NCF4	127.364	0.760617	0.276801	2.74789	0.0059981	0.241559	FALSE
LAPTM5	1505.1	0.722515	0.263015	2.74705	0.00601347	0.241647	FALSE
HTR7P1	156.15	-0.918258	0.334571	-2.74459	0.00605875	0.24204	FALSE
CD300LB	10.5895	1.02598	0.37384	2.74443	0.00606155	0.24204	FALSE
LONRF1	230.039	-0.604646	0.220323	-2.74436	0.0060629	0.24204	FALSE
MFNG	56.0374	0.864261	0.315024	2.74348	0.00607918	0.242163	FALSE
BIRC3	760.378	0.922661	0.336794	2.73954	0.00615252	0.244553	FALSE
KYNU	248.632	-1.02354	0.373959	-2.73705	0.00619934	0.245829	FALSE
CACNA2D4	34.2489	0.73324	0.267958	2.7364	0.00621146	0.245829	FALSE
ARPC2	1646.49	0.380742	0.139213	2.73495	0.00623892	0.245887	FALSE
LAIR1	319.276	0.760019	0.277896	2.73491	0.00623976	0.245887	FALSE
DOCK10	706.204	0.701356	0.256629	2.73296	0.00627687	0.246422	FALSE
ZNF98	41.6995	-1.02518	0.37514	-2.73278	0.00628024	0.246422	FALSE
SLC9A9	186.012	0.708189	0.259408	2.73002	0.00633308	0.247103	FALSE
CYSLTR2	12.8263	0.930411	0.340874	2.72949	0.00634332	0.247103	FALSE
GSTM1	329.727	-1.08476	0.397458	-2.72924	0.00634803	0.247103	FALSE
HSD11B2	48.1125	-1.05992	0.388575	-2.72771	0.00637758	0.247103	FALSE
HMGCLL1	91.3833	-1.0804	0.396098	-2.7276	0.00637966	0.247103	FALSE
SLC6A14	39.6489	-1.08428	0.397602	-2.72704	0.00639053	0.247103	FALSE
GUSBP3	107.384	-0.84677	0.310517	-2.72697	0.00639198	0.247103	FALSE
LOC606724	4.62972	1.03224	0.378891	2.72436	0.00644258	0.248535	FALSE
TCF7	82.5802	0.928613	0.341403	2.71999	0.00652842	0.251317	FALSE
GALNT14	29.1402	-1.0547	0.388498	-2.71483	0.006631	0.254139	FALSE
PIK3R5	162.923	0.811856	0.299081	2.7145	0.00663752	0.254139	FALSE
CHST11	260.756	0.655363	0.241456	2.71421	0.00664333	0.254139	FALSE
FABP5	115.896	0.758812	0.279705	2.7129	0.00666964	0.254614	FALSE
TRAT1	54.1602	1.02658	0.378732	2.71056	0.00671689	0.255884	FALSE
LY9	51.8334	0.966563	0.357045	2.70712	0.00678702	0.257579	FALSE
RILP	72.6899	0.687171	0.25385	2.707	0.00678949	0.257579	FALSE
ST8SIA6-AS1	7.413	-0.941811	0.348286	-2.70413	0.00684825	0.258123	FALSE
FGD2	174.251	0.763413	0.282387	2.70343	0.00686279	0.258123	FALSE
TLR10	59.5294	0.888389	0.328632	2.70329	0.00686566	0.258123	FALSE
ITM2C	266.964	0.772821	0.285954	2.70261	0.00687981	0.258123	FALSE
C1orf162	85.2776	0.862861	0.319356	2.70188	0.00689494	0.258123	FALSE
PECAM1	374.856	0.627557	0.232302	2.70147	0.00690336	0.258123	FALSE
MATK	41.5918	0.873354	0.323497	2.69973	0.0069396	0.258123	FALSE
ZNF30	74.6478	-0.462389	0.171287	-2.6995	0.00694433	0.258123	FALSE
IL18R1	55.7685	0.873935	0.323787	2.6991	0.00695262	0.258123	FALSE
ADGRL3	50.4331	-0.97702	0.362108	-2.69815	0.00697263	0.258123	FALSE
SOWAHC	311.271	-0.599944	0.222366	-2.698	0.00697565	0.258123	FALSE
SLA2	44.5195	0.951434	0.352777	2.69698	0.00699708	0.258123	FALSE
ZNF689	577.643	-1.0182	0.377586	-2.69662	0.00700477	0.258123	FALSE
KLHL6	175.149	0.786386	0.291636	2.69647	0.00700792	0.258123	FALSE
TDO2	76.7017	0.999736	0.370805	2.69612	0.00701514	0.258123	FALSE
SPATC1	2.98862	1.05559	0.391845	2.69389	0.00706231	0.259338	FALSE
NPW	31.4235	0.983264	0.365446	2.69058	0.00713269	0.261399	FALSE
SIRPG	20.1932	1.04944	0.390374	2.6883	0.00718174	0.262671	FALSE
ROPN1B	22.3294	-1.06848	0.397754	-2.68629	0.00722508	0.26303	FALSE
NCF1B	35.6321	0.865274	0.322123	2.68616	0.00722782	0.26303	FALSE
NRGN	10.1275	0.960544	0.357632	2.68585	0.00723463	0.26303	FALSE
TAS2R60	1.32129	1.02787	0.382941	2.68414	0.00727171	0.263516	FALSE
ZNF492	48.7249	-0.975535	0.363476	-2.68391	0.00727676	0.263516	FALSE
SLC1A3	246.889	0.680981	0.253815	2.68298	0.00729697	0.263727	FALSE
KCND2	215.309	0.996462	0.371598	2.68156	0.00732791	0.264324	FALSE
AOAH-IT1	7.17305	0.980619	0.366006	2.67924	0.00737897	0.265137	FALSE
DOK3	73.8013	0.696849	0.260094	2.67922	0.0073794	0.265137	FALSE
TGM3	2.303	-1.06323	0.397127	-2.67731	0.00742155	0.26613	FALSE
PRKAR2B	428.423	-0.800322	0.299208	-2.6748	0.00747735	0.267608	FALSE
CASP10	155.461	0.694037	0.259611	2.67337	0.0075093	0.268227	FALSE
LIF	34.7768	0.764099	0.28601	2.67158	0.00754945	0.268964	FALSE
GRIA2	82.8236	-1.03215	0.386419	-2.67106	0.00756114	0.268964	FALSE
PARP8	472.968	0.725705	0.271775	2.67024	0.00757967	0.268964	FALSE
FMN1	463.46	0.581467	0.217791	2.66984	0.00758866	0.268964	FALSE
SOX2	5.30407	0.996612	0.373584	2.66771	0.00763709	0.269993	FALSE
TOR4A	56.313	0.677917	0.254162	2.66726	0.00764715	0.269993	FALSE
ADCY6	626.431	-0.499028	0.187304	-2.66427	0.00771552	0.271463	FALSE
MARVELD2	188.3	-0.66881	0.251041	-2.66415	0.00771841	0.271463	FALSE
FUT2	38.8569	-0.90389	0.33944	-2.66288	0.00774743	0.271612	FALSE
BEX3	441.278	-0.784657	0.294688	-2.66267	0.00775228	0.271612	FALSE
ENTPD5	202.65	-0.764414	0.287344	-2.66028	0.00780763	0.273028	FALSE
LINC00589	3.9367	-1.0562	0.397272	-2.65863	0.00784599	0.273451	FALSE
MARCKSL1	988.119	-0.572297	0.215273	-2.65847	0.00784955	0.273451	FALSE
NPAS3	55.8017	-0.930843	0.350283	-2.6574	0.0078745	0.273799	FALSE
RERGL	47.1997	-1.04676	0.394096	-2.65611	0.00790472	0.273896	FALSE
SLFN12L	103.502	0.869547	0.327465	2.65539	0.00792177	0.273896	FALSE
ZFYVE21	394.901	-0.556886	0.209721	-2.65537	0.00792211	0.273896	FALSE
CNTN5	3.33057	-1.03197	0.389296	-2.65086	0.00802881	0.277062	FALSE
LDB3	12.866	-0.825002	0.311509	-2.64841	0.00808723	0.278553	FALSE
RAB39A	25.5111	0.670766	0.2536	2.64498	0.00816966	0.280658	FALSE
LOC389831	336.324	0.747583	0.282755	2.64393	0.00819508	0.280658	FALSE
ADGRF1	7.89192	-1.02317	0.387058	-2.64345	0.00820661	0.280658	FALSE
TTC19	566.678	-0.511578	0.193536	-2.64333	0.00820961	0.280658	FALSE
PGAP1	343.186	-0.71785	0.27174	-2.64168	0.00824954	0.280849	FALSE
TNFRSF13C	5.39815	1.03526	0.391942	2.64135	0.00825758	0.280849	FALSE
NKIRAS1	174.349	-0.592629	0.2244	-2.64095	0.00826733	0.280849	FALSE
CD1C	50.3359	0.999182	0.378398	2.64056	0.00827702	0.280849	FALSE
CD79B	54.9258	0.929677	0.35221	2.63955	0.00830154	0.280849	FALSE
ABHD15	160.233	0.672132	0.25466	2.63932	0.00830714	0.280849	FALSE
GRAMD1B	29.7387	0.709851	0.2691	2.63787	0.00834296	0.2811	FALSE
MARCO	11.2493	1.03339	0.391766	2.63777	0.00834525	0.2811	FALSE
WNT10A	14.9151	1.00281	0.380494	2.63554	0.00840032	0.282436	FALSE
USP6	24.0034	-0.982965	0.373272	-2.63337	0.00845411	0.283235	FALSE
ARRB2	248.745	0.629117	0.238911	2.63328	0.00845655	0.283235	FALSE
PATL2	43.1807	0.800732	0.3042	2.63226	0.00848195	0.283235	FALSE
FAM129C	20.0455	0.964671	0.366503	2.6321	0.00848593	0.283235	FALSE
RBM11	120.599	1.01528	0.385991	2.63033	0.00853029	0.28378	FALSE
FLJ44635	16.9088	0.94234	0.358276	2.63021	0.00853322	0.28378	FALSE
IL18	220.723	0.839197	0.319152	2.62946	0.00855199	0.283889	FALSE
SUN1	715.404	-0.344026	0.13087	-2.62876	0.0085696	0.283959	FALSE
KLK6	7.54121	-1.0449	0.397868	-2.62625	0.00863315	0.285548	FALSE
TPK1	83.573	0.663795	0.252982	2.62389	0.00869327	0.287019	FALSE
TUBBP5	26.31	-0.918088	0.350306	-2.62082	0.00877196	0.288109	FALSE
C1QA	804.761	0.785803	0.299845	2.6207	0.00877503	0.288109	FALSE
LXN	272.782	0.800675	0.305539	2.62053	0.00877927	0.288109	FALSE
LCP2	309.61	0.78241	0.298613	2.62015	0.00878917	0.288109	FALSE
MEF2A	767.362	0.416582	0.159074	2.6188	0.0088239	0.288337	FALSE
SLFN5	807.856	0.742502	0.283543	2.61866	0.00882761	0.288337	FALSE
TOX2	7.56861	1.00831	0.385322	2.6168	0.00887583	0.289396	FALSE
NCF1	59.791	0.822979	0.314664	2.61542	0.00891179	0.290053	FALSE
2019-03-01	390.296	0.758018	0.290052	2.61339	0.00896501	0.291268	FALSE
RBBP8NL	44.109	-0.708643	0.271258	-2.61243	0.00899003	0.291555	FALSE
MSC	46.4747	0.791641	0.303097	2.61184	0.00900569	0.291555	FALSE
ZNF232	105.913	-0.542888	0.208097	-2.60882	0.00908551	0.29362	FALSE
NLK	544.968	0.86768	0.332877	2.60661	0.00914429	0.294386	FALSE
MYO1G	132.523	0.807664	0.309863	2.60652	0.00914679	0.294386	FALSE
EVI2A	920.211	0.917449	0.352036	2.60612	0.00915739	0.294386	FALSE
ADAMDEC1	226.441	0.995226	0.382099	2.60463	0.00919731	0.295151	FALSE
PAK4	249.653	-0.436792	0.167846	-2.60234	0.0092591	0.296393	FALSE
CERK	391.863	0.462828	0.17789	2.60177	0.00927452	0.296393	FALSE
NTRK3	86.3035	-1.03365	0.397445	-2.60075	0.0093021	0.296393	FALSE
ARHGAP4	266.1	0.701016	0.269559	2.60061	0.00930587	0.296393	FALSE
OR52N4	1.54693	0.992418	0.381715	2.59989	0.00932526	0.296393	FALSE
DLG5	1132.87	-0.785525	0.302239	-2.59902	0.00934903	0.296393	FALSE
TNFRSF1B	264.344	0.828471	0.318764	2.59901	0.00934924	0.296393	FALSE
TMEM238	58.6452	-0.699093	0.269175	-2.59717	0.00939958	0.297165	FALSE
SYNE4	106.519	-0.605146	0.233023	-2.59693	0.00940599	0.297165	FALSE
CD3G	56.5621	0.966554	0.372497	2.59479	0.00946475	0.298506	FALSE
RUNX3	100.385	0.814012	0.313885	2.59335	0.00950472	0.299097	FALSE
NLGN4Y	1.23697	-1.00095	0.386146	-2.59215	0.00953771	0.299097	FALSE
PIK3CD	257.57	0.750277	0.289475	2.59185	0.00954612	0.299097	FALSE
STAMBPL1	192.633	0.494308	0.190732	2.59164	0.00955198	0.299097	FALSE
BTLA	36.2503	0.989836	0.382004	2.59117	0.00956509	0.299097	FALSE
SNORA71A	672.177	-0.975925	0.376733	-2.59049	0.00958385	0.299173	FALSE
SH3KBP1	242.708	0.637544	0.246372	2.58773	0.00966103	0.301069	FALSE
SYNM	280.519	-0.979333	0.378726	-2.58586	0.00971355	0.302192	FALSE
KCNK3	11.0433	-1.02778	0.397618	-2.58484	0.00974229	0.302572	FALSE
ADAM11	7.89236	0.919956	0.356068	2.58365	0.00977601	0.302706	FALSE
RAB27A	180.288	0.422634	0.163588	2.58353	0.00977962	0.302706	FALSE
SNX9	720.54	0.375929	0.145557	2.58269	0.00980323	0.302925	FALSE
CPA4	12.4651	-0.97165	0.376362	-2.58169	0.00983179	0.303296	FALSE
FAM171B	269.124	0.889298	0.344563	2.58094	0.00985308	0.303442	FALSE
HACD4	315.817	0.675468	0.262125	2.57689	0.00996922	0.306503	FALSE
CIITA	413.601	0.750665	0.291419	2.57589	0.00999811	0.306732	FALSE
ANKRD30B	369.19	-1.02364	0.397455	-2.57548	0.0100101	0.306732	FALSE
SLC7A7	214.87	0.645249	0.250694	2.57385	0.0100575	0.307669	FALSE
PIP4K2B	923.322	0.779703	0.303101	2.57242	0.0100991	0.308427	FALSE
APOBEC3D	70.3231	0.780551	0.304149	2.56634	0.0102777	0.31336	FALSE
NRROS	43.519	0.836882	0.326278	2.56494	0.0103195	0.313933	FALSE
SERPINB9	186.309	0.714111	0.278454	2.56456	0.0103308	0.313933	FALSE
ALB	18.5653	-0.985677	0.384568	-2.56308	0.0103749	0.314727	FALSE
CD38	45.5555	0.996318	0.388803	2.56253	0.0103913	0.314727	FALSE
FCHO1	48.4762	0.808935	0.315959	2.56025	0.0104596	0.316121	FALSE
GCSAM	16.1247	0.878155	0.34305	2.55985	0.0104718	0.316121	FALSE
LRRN4	1.12076	0.973443	0.38054	2.55806	0.0105258	0.317229	FALSE
KATNBL1P6	2.23968	1.00035	0.391363	2.55608	0.010586	0.318163	FALSE
FCER1G	239.493	0.665102	0.260223	2.55589	0.0105915	0.318163	FALSE
LINC01281	2.61705	1.0154	0.397443	2.55482	0.0106243	0.318598	FALSE
IDNK	80.853	0.670859	0.262647	2.55422	0.0106426	0.318598	FALSE
AK5	106.667	-1.00771	0.394608	-2.55371	0.0106582	0.318598	FALSE
LOC283177	4.34559	-0.947648	0.371343	-2.55195	0.0107122	0.31969	FALSE
ST8SIA4	408.223	0.686756	0.269399	2.54922	0.0107964	0.321681	FALSE
CARMIL2	54.4486	0.921113	0.361571	2.54753	0.0108488	0.322081	FALSE
CD96	158.218	0.911577	0.357859	2.54731	0.0108558	0.322081	FALSE
GNA13	1351.36	0.417911	0.164074	2.54709	0.0108626	0.322081	FALSE
ROBO2	167.234	1.01254	0.397868	2.54491	0.0109305	0.323571	FALSE
CPB1	648.587	-0.965855	0.379878	-2.54254	0.011005	0.32525	FALSE
TMTC2	233.644	-0.636344	0.250522	-2.54007	0.011083	0.326923	FALSE
IL17RA	305.359	0.539306	0.212357	2.53962	0.0110973	0.326923	FALSE
PCDH20	28.1164	-0.989462	0.389781	-2.53851	0.0111326	0.327438	FALSE
MOB3A	215.573	0.530751	0.209264	2.53628	0.0112038	0.328682	FALSE
SLC10A6	11.3691	-0.969378	0.382384	-2.53509	0.0112417	0.328682	FALSE
TTC21A	95.0698	-0.608292	0.23998	-2.53477	0.0112522	0.328682	FALSE
XYLB	129.997	-0.563766	0.222415	-2.53475	0.0112528	0.328682	FALSE
GNG2	249.459	0.670246	0.264461	2.53438	0.0112646	0.328682	FALSE
LAG3	21.2937	0.853164	0.33713	2.53066	0.0113847	0.330014	FALSE
ZNF382	84.4936	0.491508	0.194224	2.53062	0.0113861	0.330014	FALSE
SORCS1	60.3545	-1.0054	0.397315	-2.53048	0.0113905	0.330014	FALSE
ZNF425	38.9916	-0.590804	0.233475	-2.53048	0.0113907	0.330014	FALSE
MRPL45	603.582	0.840683	0.332262	2.53018	0.0114003	0.330014	FALSE
DPP9	465.088	0.545915	0.216034	2.52698	0.0115048	0.332513	FALSE
ABCA17P	14.394	-0.900468	0.356556	-2.52546	0.0115547	0.333432	FALSE
LINC00672	14.4031	0.649659	0.257311	2.5248	0.0115763	0.333528	FALSE
POU2F2	58.6153	0.795839	0.315287	2.52417	0.0115972	0.333607	FALSE
CHRNE	16.6601	0.851192	0.337421	2.52264	0.0116478	0.333778	FALSE
WDR83OS	618.985	-0.357155	0.14158	-2.52263	0.0116481	0.333778	FALSE
CSF1	235.486	0.602803	0.239023	2.52194	0.0116708	0.333778	FALSE
SPI1	147.561	0.647397	0.256722	2.52179	0.011676	0.333778	FALSE
CHST12	69.1948	0.561063	0.222552	2.52105	0.0117006	0.333895	FALSE
PURB	1409.86	-0.498171	0.197642	-2.52057	0.0117166	0.333895	FALSE
DEF6	169.543	0.573403	0.227552	2.51988	0.0117393	0.334025	FALSE
SBSPON	204.734	-0.988695	0.392654	-2.51798	0.0118031	0.335318	FALSE
ZBTB42	193.82	-0.679425	0.270378	-2.51287	0.0119755	0.339689	FALSE
HUNK	66.6183	-0.946714	0.376997	-2.5112	0.0120322	0.339704	FALSE
IDI1	1281.94	-0.799966	0.318565	-2.51115	0.0120338	0.339704	FALSE
ZBTB32	4.45367	0.961218	0.382851	2.51068	0.0120498	0.339704	FALSE
PLP1	23.2395	-0.958516	0.381864	-2.5101	0.0120698	0.339704	FALSE
CARD11	79.9596	0.820586	0.326949	2.50983	0.0120789	0.339704	FALSE
AMPD3	199.953	0.557025	0.22213	2.50766	0.0121535	0.339704	FALSE
GTSF1	7.20439	0.892421	0.355984	2.50691	0.012179	0.339704	FALSE
TNFSF14	21.9745	0.824738	0.329105	2.506	0.0122106	0.339704	FALSE
FGGY	241.334	-0.578334	0.230811	-2.50566	0.0122223	0.339704	FALSE
CMTM2	3.8198	-0.995756	0.397507	-2.505	0.0122451	0.339704	FALSE
SNORA67	264.507	-0.938261	0.374633	-2.50448	0.0122632	0.339704	FALSE
FAM172BP	2.52258	0.995891	0.397838	2.50326	0.0123056	0.339704	FALSE
ADGRE4P	11.2118	0.890178	0.355746	2.50229	0.0123393	0.339704	FALSE
MTA1	412.133	-0.553092	0.221052	-2.50208	0.0123465	0.339704	FALSE
RASSF2	573.107	0.644562	0.257612	2.50207	0.012347	0.339704	FALSE
GPR18	13.6361	0.935091	0.373728	2.50207	0.0123471	0.339704	FALSE
LOC100132077	10.0577	0.745418	0.297925	2.50204	0.0123481	0.339704	FALSE
IGFLR1	99.912	0.677314	0.270828	2.5009	0.0123878	0.339704	FALSE
ATP8A2	26.8356	-0.910501	0.364109	-2.50063	0.0123973	0.339704	FALSE
CBLC	106.524	-0.570185	0.228071	-2.50003	0.0124182	0.339704	FALSE
SYNRG	602.681	0.382043	0.152863	2.49925	0.0124457	0.339704	FALSE
SAMHD1	1025.13	0.606332	0.24261	2.4992	0.0124473	0.339704	FALSE
KRT4	1.20548	0.931362	0.372679	2.4991	0.012451	0.339704	FALSE
CDH15	4.47185	0.992016	0.397044	2.4985	0.0124719	0.339704	FALSE
TNFAIP8L2	58.3837	0.709964	0.284191	2.49819	0.012483	0.339704	FALSE
C10orf113	14.533	-0.837673	0.335319	-2.49814	0.0124848	0.339704	FALSE
NFAM1	85.9673	0.724935	0.290216	2.49791	0.0124927	0.339704	FALSE
MMP19	85.1322	0.649484	0.260018	2.49784	0.0124951	0.339704	FALSE
CSF2RB	209.694	0.784011	0.314968	2.48918	0.0128039	0.347584	FALSE
RUNX1-IT1	24.0021	0.859334	0.345525	2.48704	0.0128812	0.349164	FALSE
HEXA	494.078	0.361175	0.145306	2.48562	0.0129325	0.349521	FALSE
PMEL	24.9933	0.745637	0.299999	2.48546	0.0129382	0.349521	FALSE
REM1	11.3706	0.757254	0.304718	2.4851	0.0129516	0.349521	FALSE
HSPA4L	128.581	-0.953581	0.383996	-2.48331	0.0130167	0.350302	FALSE
C15orf52	79.0242	-0.77721	0.313008	-2.48304	0.0130268	0.350302	FALSE
RAB37	34.8468	0.810388	0.32641	2.48273	0.0130379	0.350302	FALSE
COX6C	8243.72	-0.935796	0.37704	-2.48196	0.0130663	0.350553	FALSE
TEF	136.049	0.534416	0.215438	2.4806	0.013116	0.35086	FALSE
ELK2AP	1425.63	0.961144	0.387526	2.48021	0.0131305	0.35086	FALSE
FCRL6	12.9155	0.933741	0.376551	2.47972	0.0131485	0.35086	FALSE
DLGAP1-AS5	4.27284	-0.94206	0.37993	-2.47956	0.0131544	0.35086	FALSE
BAG1	821.799	-0.702406	0.283459	-2.47798	0.0132128	0.35139	FALSE
TBXAS1	155.648	0.583199	0.23546	2.47686	0.0132546	0.35139	FALSE
C10orf128	51.6281	0.661202	0.266987	2.47653	0.0132666	0.35139	FALSE
THEMIS	116.377	0.890589	0.359685	2.47602	0.0132855	0.35139	FALSE
SLC17A9	158.025	0.950357	0.383826	2.47601	0.0132859	0.35139	FALSE
ZAN	5.04279	-0.939947	0.379635	-2.47592	0.0132893	0.35139	FALSE
LCP1	1423.69	0.765441	0.309352	2.47434	0.0133483	0.352284	FALSE
CALY	1.64936	0.918509	0.371267	2.47398	0.0133616	0.352284	FALSE
HIVEP2	425.047	0.507262	0.205233	2.47164	0.0134496	0.354047	FALSE
PLEKHA7	201.246	-0.449234	0.18179	-2.47117	0.0134671	0.354047	FALSE
LINC00964	2.56415	-0.949999	0.384519	-2.47062	0.013488	0.35409	FALSE
EGLN2	10.2783	-0.889088	0.360029	-2.46949	0.0135305	0.354697	FALSE
TAT	118.68	-0.910601	0.368851	-2.46875	0.0135585	0.354924	FALSE
IRF5	150.691	0.65202	0.264165	2.46823	0.0135783	0.354934	FALSE
CTRL	4.65774	0.886201	0.359358	2.46607	0.0136606	0.355473	FALSE
EMP3	139.262	0.634035	0.257111	2.46599	0.0136634	0.355473	FALSE
ANPEP	195.668	0.786323	0.318918	2.46559	0.0136786	0.355473	FALSE
SPIB	26.2831	0.943101	0.382565	2.4652	0.0136936	0.355473	FALSE
SLPI	248.789	-0.961601	0.390098	-2.46502	0.0137005	0.355473	FALSE
CD200R1	71.8685	0.765615	0.310641	2.46463	0.0137153	0.355473	FALSE
TMEM254-AS1	69.0083	-0.831595	0.337543	-2.46367	0.0137521	0.355923	FALSE
DNAJC3	985.958	0.357295	0.145074	2.46284	0.0137842	0.35625	FALSE
WNT2	107.863	0.734383	0.298305	2.46185	0.0138221	0.356374	FALSE
ATN1	417.581	-0.498563	0.202548	-2.46146	0.0138373	0.356374	FALSE
CHMP3	10.1095	-0.63785	0.259162	-2.4612	0.0138473	0.356374	FALSE
LOC729683	29.9023	0.74903	0.304629	2.45883	0.013939	0.35739	FALSE
TMEM173	201.104	0.616094	0.250568	2.45879	0.0139407	0.35739	FALSE
SCARF1	100.978	0.602881	0.245206	2.45867	0.0139453	0.35739	FALSE
GIMAP8	130.377	0.7325	0.298162	2.45672	0.0140213	0.358421	FALSE
FAM3B	98.0395	-0.963739	0.392301	-2.45663	0.0140247	0.358421	FALSE
TTC7A	301.762	0.542846	0.221034	2.45593	0.0140519	0.358617	FALSE
FOSL2	944.517	0.647432	0.263675	2.45542	0.0140721	0.358634	FALSE
FAM229A	10.9019	-0.73838	0.300787	-2.45482	0.0140954	0.358728	FALSE
ACTC1	0.83632	-0.927128	0.377764	-2.45425	0.0141178	NA	FALSE
UPK1A	9.73529	-0.933894	0.380533	-2.45417	0.0141209	0.358877	FALSE
MSANTD4	226.714	0.504127	0.20555	2.45258	0.0141836	0.359608	FALSE
DYDC2	14.7278	-0.906418	0.369597	-2.45245	0.0141889	0.359608	FALSE
FERMT3	235.429	0.680586	0.277692	2.45086	0.0142514	0.360694	FALSE
FYB	598.438	0.737003	0.300937	2.44903	0.0143243	0.361618	FALSE
AK3	720.706	0.498362	0.203581	2.44798	0.0143661	0.361618	FALSE
FAM84B	1251.49	-0.588646	0.240489	-2.4477	0.014377	0.361618	FALSE
IRF1	507.424	0.690642	0.282262	2.44681	0.0144125	0.361618	FALSE
KIAA0930	621.489	0.478862	0.195709	2.4468	0.0144131	0.361618	FALSE
CACNB1	94.0278	0.800331	0.327109	2.44668	0.0144178	0.361618	FALSE
CXorf40A	202.198	-0.58835	0.240489	-2.44648	0.014426	0.361618	FALSE
MYO1F	271.746	0.697607	0.28534	2.44483	0.0144921	0.362575	FALSE
TMEM178B	33.3623	-0.965637	0.395076	-2.44418	0.0145182	0.362575	FALSE
SLC6A4	49.2536	-0.966304	0.395418	-2.44375	0.0145354	0.362575	FALSE
C2CD4D	6.41079	-0.890164	0.36429	-2.44355	0.0145434	0.362575	FALSE
PDGFB	191.118	0.683681	0.279893	2.44265	0.01458	0.362693	FALSE
EFCAB2	117.227	-0.769894	0.31537	-2.44124	0.0146369	0.362693	FALSE
HRH2	15.1406	0.858942	0.351872	2.44106	0.0146441	0.362693	FALSE
LOC285847	1.98397	-0.919098	0.376563	-2.44076	0.0146566	0.362693	FALSE
MIR4458HG	78.2193	-0.700084	0.286882	-2.44032	0.0146743	0.362693	FALSE
GIT2	516.91	0.400457	0.164103	2.44028	0.0146759	0.362693	FALSE
LINC00426	14.0949	0.87812	0.359883	2.44002	0.0146866	0.362693	FALSE
LRRFIP2	492.646	-0.497458	0.20407	-2.43768	0.0147819	0.364553	FALSE
STAC	28.5368	-0.927349	0.380516	-2.43708	0.0148063	0.364666	FALSE
MYO1D	912.905	0.590148	0.242242	2.43619	0.0148428	0.365073	FALSE
KLHL13	107.556	-0.896643	0.368236	-2.43497	0.0148931	0.365718	FALSE
SP110	328.844	0.66397	0.272724	2.43458	0.0149089	0.365718	FALSE
IL4R	378.425	0.504227	0.207439	2.43073	0.0150685	0.3683	FALSE
RNF166	141.826	0.626777	0.257862	2.43067	0.015071	0.3683	FALSE
KBTBD8	75.6999	0.703017	0.28926	2.4304	0.0150822	0.3683	FALSE
PHACTR1	46.9726	0.748145	0.307866	2.4301	0.0150946	0.3683	FALSE
TIMP1	1038.46	0.566722	0.233316	2.42899	0.0151409	0.368939	FALSE
SNORD113-1	1.22708	-0.963919	0.396999	-2.42801	0.0151818	0.369444	FALSE
C8orf34	8.95687	0.874736	0.360521	2.42631	0.0152533	0.370691	FALSE
AARD	407.261	-0.946177	0.39013	-2.42529	0.0152962	0.371147	FALSE
TGFBR2	1143.12	0.560717	0.231233	2.4249	0.0153126	0.371147	FALSE
MTCH1	1289.38	-0.255358	0.105356	-2.42377	0.0153603	0.371496	FALSE
ACOT2	111.111	-0.60076	0.247879	-2.4236	0.0153675	0.371496	FALSE
SH3BGRL2	209.074	-0.721585	0.297929	-2.422	0.0154354	0.372178	FALSE
FPR3	447.22	0.807725	0.333498	2.42198	0.0154363	0.372178	FALSE
SLC35F3	12.4541	-0.932748	0.385295	-2.42087	0.0154836	0.372405	FALSE
LKAAEAR1	4.76016	-0.95372	0.394175	-2.41954	0.0155404	0.372405	FALSE
TNRC18P1	153.809	-0.896988	0.370743	-2.41943	0.0155447	0.372405	FALSE
TSPOAP1-AS1	41.8036	0.653668	0.270179	2.41939	0.0155466	0.372405	FALSE
SNTG2	9.63763	-0.943244	0.389872	-2.41937	0.0155474	0.372405	FALSE
GABRE	62.448	-0.937325	0.387581	-2.4184	0.0155891	0.372454	FALSE
NNMT	1335.53	0.796052	0.329168	2.41837	0.01559	0.372454	FALSE
MLLT6	1405.04	0.676074	0.279636	2.41769	0.0156193	0.372668	FALSE
BMP8A	100.36	0.835196	0.345602	2.41664	0.0156644	0.373256	FALSE
RRAGB	204.98	-0.430299	0.178229	-2.41431	0.0157651	0.375141	FALSE
BTN2A3P	38.3556	0.621086	0.2573	2.41386	0.0157844	0.375141	FALSE
AFMID	424.995	-0.82696	0.342771	-2.41258	0.0158403	0.37561	FALSE
TSPAN8	22.3053	-0.95984	0.397867	-2.41246	0.0158452	0.37561	FALSE
LOC100129055	3.29279	0.956593	0.396779	2.41089	0.0159135	0.37641	FALSE
SRPK3	10.2967	-0.946349	0.392679	-2.40998	0.0159534	0.37641	FALSE
CCL17	6.31691	0.951058	0.394693	2.40961	0.0159694	0.37641	FALSE
APBA2	55.9711	0.788701	0.327344	2.4094	0.0159789	0.37641	FALSE
FMNL3	703.686	0.612351	0.254278	2.40819	0.0160317	0.37641	FALSE
SLC39A2	3.33204	-0.957218	0.397555	-2.40777	0.0160505	0.37641	FALSE
RAB6C	40.2784	-0.697355	0.289647	-2.4076	0.0160577	0.37641	FALSE
BTN2A2	165.604	0.590858	0.245468	2.40707	0.016081	0.37641	FALSE
ELMO1	245.807	0.595412	0.247422	2.40646	0.0161078	0.37641	FALSE
FOXD4L3	3.47433	0.89433	0.371694	2.40609	0.0161244	0.37641	FALSE
PDCD1	16.6301	0.925467	0.384679	2.40582	0.0161364	0.37641	FALSE
NINJ2	47.1125	0.639588	0.265869	2.40565	0.0161435	0.37641	FALSE
NDP	96.3803	-0.935176	0.38875	-2.4056	0.0161459	0.37641	FALSE
CTSA	530.403	0.50179	0.208703	2.40433	0.0162022	0.377242	FALSE
RSPO3	40.9465	-0.912156	0.37969	-2.40237	0.016289	0.378391	FALSE
NRL	21.2276	-0.723556	0.301194	-2.40229	0.0162929	0.378391	FALSE
DNASE2B	9.68947	-0.945182	0.393854	-2.39983	0.0164029	0.380464	FALSE
TMEM176A	243.596	0.68686	0.286315	2.39896	0.0164415	0.380724	FALSE
IL12RB1	40.4489	0.825857	0.344485	2.39737	0.0165132	0.380724	FALSE
SEMA7A	56.7403	0.658254	0.274583	2.39728	0.0165171	0.380724	FALSE
LOC101054525	17.4594	-0.779298	0.325182	-2.3965	0.0165527	0.380724	FALSE
LRRN1	170.322	-0.942152	0.393139	-2.39649	0.0165531	0.380724	FALSE
PERM1	5.72081	-0.901645	0.376254	-2.39637	0.0165584	0.380724	FALSE
CLMN	723.805	-0.633126	0.264205	-2.39634	0.0165596	0.380724	FALSE
LINC01354	7.32997	-0.925583	0.38669	-2.3936	0.0166839	0.381877	FALSE
SLC35C1	125.099	0.426342	0.17812	2.39356	0.0166856	0.381877	FALSE
CLEC10A	82.8747	0.876027	0.366085	2.39296	0.0167129	0.381877	FALSE
CPVL	356.629	0.666653	0.2786	2.39287	0.0167171	0.381877	FALSE
LINC01023	12.1958	-0.792625	0.331256	-2.39279	0.0167208	0.381877	FALSE
CELF2	487.373	0.68466	0.286252	2.39181	0.0167657	0.381877	FALSE
SPAG9	1288.73	0.359882	0.150479	2.39157	0.0167763	0.381877	FALSE
USP13	323.767	-0.677256	0.283184	-2.39157	0.0167764	0.381877	FALSE
GPR31	1.60979	0.934751	0.391133	2.38986	0.016855	0.38319	FALSE
LZTS3	56.2887	-0.742753	0.310963	-2.38856	0.0169145	0.384067	FALSE
BNIPL	164.032	-0.864377	0.362098	-2.38713	0.0169803	0.385082	FALSE
IL17RC	297.426	-0.639465	0.268222	-2.38409	0.0171215	0.387806	FALSE
P2RY12	21.743	0.883419	0.370712	2.38303	0.0171706	0.388075	FALSE
RTN1	139.584	0.687588	0.288548	2.38292	0.0171758	0.388075	FALSE
TNFRSF8	12.5846	0.832866	0.349661	2.38193	0.0172224	0.388649	FALSE
SOX6	73.9886	-0.92277	0.387541	-2.38109	0.0172616	0.389054	FALSE
C16orf86	17.6457	0.600088	0.252242	2.37902	0.0173589	0.390467	FALSE
CD200	85.1326	0.53496	0.224882	2.37885	0.0173669	0.390467	FALSE
PRKCQ	37.1602	0.847636	0.356465	2.37789	0.017412	0.391002	FALSE
PIM2	226.497	0.734629	0.309461	2.3739	0.0176015	0.394482	FALSE
TNIK	150.062	0.643996	0.271303	2.37372	0.01761	0.394482	FALSE
IL1RAPL1	5.52906	0.943225	0.397448	2.3732	0.0176345	0.394549	FALSE
SPAG6	24.9296	-0.942839	0.397375	-2.37267	0.01766	0.394637	FALSE
PLCB4	187.971	-0.829265	0.349623	-2.37188	0.0176976	0.394996	FALSE
WNK3	41.3664	-0.857187	0.36156	-2.3708	0.0177495	0.395672	FALSE
GJB1	22.8906	-0.912754	0.385132	-2.36997	0.0177893	0.396077	FALSE
URAHP	6.24201	-0.769384	0.324781	-2.36893	0.0178395	0.396712	FALSE
LOC100129046	3.18794	-0.915896	0.38677	-2.36806	0.0178816	0.397166	FALSE
PEX5L	26.0776	-0.930978	0.393246	-2.36742	0.0179126	0.397374	FALSE
TNFAIP3	343.26	0.652817	0.2761	2.36442	0.0180583	0.40012	FALSE
ASL	261.967	-0.432808	0.183166	-2.36293	0.0181311	0.400882	FALSE
MED13	2204.2	0.372969	0.157849	2.36282	0.0181364	0.400882	FALSE
GPR157	38.7466	-0.462311	0.195865	-2.36035	0.0182577	0.403076	FALSE
NLRP3	64.862	0.71813	0.304366	2.35943	0.0183029	0.403076	FALSE
TBRG1	347.625	0.354378	0.150211	2.3592	0.0183143	0.403076	FALSE
KIAA1522	901.984	-0.516142	0.218796	-2.35901	0.0183237	0.403076	FALSE
DKFZP434L187	3.05408	-0.93831	0.397867	-2.35835	0.0183564	0.403312	FALSE
RGS10	847.399	0.806285	0.34205	2.35722	0.0184126	0.404062	FALSE
GPM6B	101.194	-0.805774	0.341972	-2.35626	0.0184602	0.404622	FALSE
ALAS1	242.375	0.340664	0.144686	2.3545	0.0185477	0.405758	FALSE
DHRS4-AS1	382.79	-0.57696	0.245091	-2.35406	0.0185697	0.405758	FALSE
RAD52	165.883	-0.460906	0.195807	-2.35388	0.0185784	0.405758	FALSE
ZNF80	5.69697	0.930208	0.395339	2.35294	0.0186257	0.405997	FALSE
KDELC2	348.926	0.445765	0.189463	2.35278	0.0186337	0.405997	FALSE
ST3GAL2	240.229	0.515637	0.219214	2.35221	0.0186622	0.406137	FALSE
TRAF3	405.867	0.392325	0.166905	2.3506	0.0187434	0.407419	FALSE
PCDH1	511.325	-0.625467	0.26614	-2.35014	0.0187662	0.40743	FALSE
ZNF772	337.507	-0.6439	0.274267	-2.34771	0.0188892	0.409132	FALSE
LPCAT1	500.07	0.701546	0.298894	2.34714	0.0189182	0.409132	FALSE
LOC100507156	6.83305	0.831694	0.354352	2.34708	0.018921	0.409132	FALSE
MED1	571.593	0.391845	0.166968	2.34683	0.0189339	0.409132	FALSE
SERPINF1	1261.3	0.677056	0.288603	2.34598	0.0189772	0.409586	FALSE
TRIM21	181.955	0.58331	0.248798	2.34451	0.019052	0.41036	FALSE
DPY19L2P1	11.0332	-0.906521	0.386682	-2.34436	0.0190598	0.41036	FALSE
C8orf46	26.8612	-0.907411	0.387203	-2.3435	0.0191038	0.41036	FALSE
RHOG	168.339	0.524814	0.22397	2.34323	0.0191175	0.41036	FALSE
SLC22A31	3.14277	0.859315	0.366745	2.34308	0.019125	0.41036	FALSE
L2HGDH	199.642	-0.520803	0.222387	-2.34187	0.0191872	0.411211	FALSE
BUD13	122.771	0.401509	0.17154	2.34062	0.0192518	0.412115	FALSE
PLXNB1	867.27	-0.398064	0.170238	-2.33827	0.019373	0.414026	FALSE
CYBA	705.717	0.582241	0.249032	2.33802	0.0193863	0.414026	FALSE
FAM118B	197.785	0.469559	0.201064	2.33537	0.019524	0.41595	FALSE
KEL	12.1265	-0.889737	0.381031	-2.33508	0.0195394	0.41595	FALSE
2019-03-02	82.808	-0.593912	0.254354	-2.33498	0.0195445	0.41595	FALSE
IRAK3	512.138	0.866537	0.371201	2.33441	0.019574	0.416095	FALSE
GUCY1A2	529.174	-0.832533	0.356881	-2.3328	0.0196586	0.417409	FALSE
GABRP	268.153	-0.926701	0.397372	-2.33207	0.0196968	0.41752	FALSE
TMEM254	380.206	-0.67531	0.289604	-2.33184	0.0197094	0.41752	FALSE
PVALB	55.9717	-0.912773	0.391543	-2.33122	0.0197417	0.417721	FALSE
RGL4	6.853	0.915117	0.392622	2.33078	0.0197647	0.417727	FALSE
NTNG2	13.335	0.781589	0.335409	2.33026	0.0197925	0.417831	FALSE
DLK1	1.6931	0.926289	0.397857	2.32819	0.0199018	0.419656	FALSE
PROSER2-AS1	4.60156	-0.921406	0.395915	-2.32728	0.0199502	0.420192	FALSE
KCNJ10	5.04291	0.916578	0.394166	2.32536	0.0200528	0.421042	FALSE
S1PR1	135.651	0.617976	0.265779	2.32515	0.0200638	0.421042	FALSE
MDS2	1.21736	0.913321	0.392836	2.32494	0.0200751	0.421042	FALSE
ADGRE5	236.948	0.717195	0.308497	2.3248	0.0200825	0.421042	FALSE
ARHGAP36	16.1044	0.791176	0.340481	2.3237	0.0201414	0.421795	FALSE
C6orf132	181.357	-0.642614	0.276656	-2.32279	0.0201904	0.422338	FALSE
STK17A	453.223	0.579115	0.249372	2.3223	0.020217	0.422413	FALSE
NRG3	3.86125	-0.88897	0.383015	-2.32098	0.020288	0.423414	FALSE
ZBP1	57.0568	0.872721	0.376111	2.32038	0.0203202	0.423603	FALSE
ILDR1	72.8777	-0.516359	0.222583	-2.31986	0.0203487	0.423716	FALSE
CD27-AS1	175.563	-0.528002	0.22774	-2.31844	0.0204252	0.424825	FALSE
DEFB132	5.56339	-0.906559	0.391125	-2.31782	0.0204589	0.425045	FALSE
NKAIN2	3.20748	-0.920279	0.397562	-2.31481	0.0206236	0.427632	FALSE
MAPK1	1238.73	0.358295	0.154823	2.31422	0.0206557	0.427632	FALSE
MSANTD3	171.227	0.643411	0.27803	2.31418	0.0206581	0.427632	FALSE
GNAI2	1164.37	0.423511	0.183034	2.31383	0.0206768	0.427632	FALSE
CD72	52.0351	0.70186	0.303481	2.3127	0.0207391	0.428177	FALSE
MAN2B1	738.931	0.475409	0.205582	2.3125	0.02075	0.428177	FALSE
CBLB	344.245	0.40017	0.173078	2.31208	0.0207733	0.428177	FALSE
TFIP11	222.267	0.352453	0.152527	2.31076	0.0208459	0.429191	FALSE
SMARCB1	296.397	0.406336	0.17591	2.30991	0.020893	0.429679	FALSE
UBE2M	339.422	-0.455015	0.197122	-2.30829	0.0209831	0.431048	FALSE
RRN3P2	77.0734	0.428704	0.185831	2.30695	0.0210577	0.431691	FALSE
CMKLR1	196.227	0.676615	0.293306	2.30686	0.0210627	0.431691	FALSE
IL6R	240.943	0.58433	0.253364	2.30628	0.0210949	0.431691	FALSE
DPEP2	43.9516	0.70836	0.307177	2.30604	0.0211087	0.431691	FALSE
TMEM30B	395.323	-0.569917	0.247257	-2.30495	0.0211692	0.432111	FALSE
TWF2	163.371	0.344043	0.149289	2.30455	0.0211917	0.432111	FALSE
TMBIM1	756.788	0.350427	0.152068	2.3044	0.0212	0.432111	FALSE
CHST7	24.1835	0.609556	0.264586	2.30381	0.0212334	0.432311	FALSE
DUSP2	71.7916	0.622331	0.270184	2.30336	0.0212588	0.432348	FALSE
CRLF3	333.501	0.506686	0.220018	2.30293	0.0212825	0.432352	FALSE
PRF1	57.343	0.838137	0.364219	2.30119	0.0213807	0.433753	FALSE
GIMAP2	240.391	0.670455	0.291455	2.30038	0.0214269	0.433753	FALSE
CASS4	31.3106	0.660414	0.287143	2.29995	0.0214509	0.433753	FALSE
WDR97	41.9579	-0.713894	0.310478	-2.29934	0.0214859	0.433753	FALSE
RPS6KL1	74.133	-0.808099	0.351486	-2.29909	0.0214999	0.433753	FALSE
PLA2G10	6.74177	0.901641	0.392195	2.29896	0.0215072	0.433753	FALSE
SAMD9	851.291	0.745187	0.324166	2.29878	0.0215172	0.433753	FALSE
CD300LF	56.0087	0.657828	0.286255	2.29805	0.021559	0.433812	FALSE
MAGEB17	3.7516	-0.908254	0.395268	-2.29782	0.021572	0.433812	FALSE
ZBTB2	191.057	0.454851	0.197978	2.29748	0.0215912	0.433812	FALSE
NLRP1	214.148	0.718572	0.312833	2.29698	0.0216199	0.433913	FALSE
PKHD1	10.6135	-0.897156	0.391157	-2.2936	0.0218135	0.437321	FALSE
GP1BA	1.72381	0.865629	0.377899	2.29063	0.0219846	0.439965	FALSE
GRAP2	42.7822	0.779595	0.340363	2.29048	0.0219935	0.439965	FALSE
AACS	337.13	-0.577175	0.252167	-2.28886	0.0220875	0.440681	FALSE
HACD2	191.891	-0.398144	0.173965	-2.28865	0.0220995	0.440681	FALSE
GTF2H2	567.926	-0.729154	0.318665	-2.28816	0.0221285	0.440681	FALSE
APOL6	1331.57	0.631863	0.276218	2.28755	0.0221636	0.440681	FALSE
ETV7	54.1516	0.802849	0.350986	2.28741	0.0221718	0.440681	FALSE
THRA	273.062	0.781702	0.341745	2.28738	0.0221735	0.440681	FALSE
TUBB2B	57.4161	-0.685344	0.29987	-2.28547	0.0222854	0.442425	FALSE
KLRB1	50.9494	0.83317	0.364646	2.28487	0.0223203	0.442638	FALSE
NR4A3	35.4476	0.767548	0.336389	2.28173	0.0225054	0.445826	FALSE
SNAP25	14.4067	-0.860838	0.37743	-2.28079	0.022561	0.446445	FALSE
KLF15	17.37	-0.857345	0.376057	-2.27983	0.0226179	0.446939	FALSE
GRN	1719.81	0.538818	0.236383	2.27943	0.0226418	0.446939	FALSE
CYP2U1	165.048	0.579592	0.254344	2.27877	0.0226805	0.446939	FALSE
IGSF6	191.471	0.592212	0.259949	2.27819	0.0227154	0.446939	FALSE
ARL4C	335.774	0.643226	0.282371	2.27795	0.0227298	0.446939	FALSE
ITIH6	41.6407	-0.841677	0.369516	-2.27778	0.0227395	0.446939	FALSE
P2RY1	35.6383	0.740188	0.325024	2.27734	0.0227662	0.446939	FALSE
HAVCR2	331.391	0.588678	0.258523	2.27709	0.0227811	0.446939	FALSE
TSPAN1	582.057	-0.832575	0.365791	-2.2761	0.0228403	0.447621	FALSE
PTGES3L	5.13328	-0.8952	0.393493	-2.27501	0.0229054	0.448076	FALSE
FCHSD2	500.822	0.401789	0.176619	2.27489	0.0229124	0.448076	FALSE
SIM1	18.3624	-0.868347	0.381862	-2.27398	0.0229672	0.448668	FALSE
FAM189A2	62.0168	-0.813892	0.358038	-2.2732	0.0230141	0.449106	FALSE
ARHGAP8	79.6103	-0.652999	0.287441	-2.27177	0.0231006	0.450314	FALSE
SAMD12	378.289	-0.601302	0.264788	-2.27088	0.0231542	0.450879	FALSE
FAM160A2	294.182	-0.631111	0.278083	-2.26951	0.0232374	0.452019	FALSE
AREG	486.967	0.892986	0.393634	2.26857	0.0232946	0.452308	FALSE
LILRB4	162.585	0.634918	0.279919	2.26822	0.023316	0.452308	FALSE
TCEA3	455.343	-0.591552	0.26082	-2.26805	0.0233263	0.452308	FALSE
SEL1L3	349.045	0.743916	0.328134	2.26711	0.0233834	0.452771	FALSE
VSIG4	209.792	0.742512	0.327553	2.26685	0.0233996	0.452771	FALSE
KIAA0513	226.289	0.525798	0.232259	2.26384	0.023584	0.455857	FALSE
TAB1	170.439	0.306326	0.135362	2.26301	0.0236351	0.456365	FALSE
BICDL2	191.713	-0.619121	0.273687	-2.26215	0.0236881	0.456905	FALSE
MSN	1448.96	0.574718	0.254376	2.25932	0.0238632	0.459216	FALSE
ARHGAP15	232.886	0.659207	0.291785	2.25922	0.0238696	0.459216	FALSE
ELAVL2	21.7233	-0.89382	0.395728	-2.25867	0.0239038	0.459216	FALSE
RICTOR	1133.18	0.328497	0.145442	2.2586	0.0239081	0.459216	FALSE
MUC15	13.4352	-0.898296	0.397831	-2.25799	0.0239465	0.459456	FALSE
TVP23B	354.814	-0.424014	0.187817	-2.2576	0.0239708	0.459456	FALSE
RDH10	415.882	-0.797778	0.353483	-2.2569	0.0240141	0.459806	FALSE
PAG1	384.013	0.617623	0.273729	2.25633	0.0240499	0.46001	FALSE
TUBA8	21.5777	0.694773	0.308006	2.25571	0.0240888	0.46023	FALSE
CDC27	925.106	0.30326	0.134463	2.25535	0.0241116	0.46023	FALSE
JAK1	1958.91	0.500864	0.222158	2.25454	0.0241623	0.46052	FALSE
ESM1	39.5245	-0.816399	0.362151	-2.2543	0.0241771	0.46052	FALSE
NANOG	2.01206	-0.891335	0.395965	-2.25105	0.0243825	0.462839	FALSE
ANOS1	428.467	-0.712787	0.316683	-2.25079	0.0243986	0.462839	FALSE
MICAL1	304.235	0.516568	0.229541	2.25044	0.024421	0.462839	FALSE
ALDH3B1	81.8007	0.551302	0.244986	2.25034	0.0244272	0.462839	FALSE
ZNF562	813.148	-0.373867	0.166139	-2.25033	0.0244283	0.462839	FALSE
LILRB2	81.6015	0.7378	0.327914	2.24998	0.0244503	0.462839	FALSE
PUS3	102.443	0.423276	0.18821	2.24896	0.0245151	0.463585	FALSE
TRANK1	569.654	0.533264	0.23717	2.24845	0.0245477	0.463723	FALSE
INVS	217.182	0.274176	0.121972	2.24786	0.0245852	0.463953	FALSE
MEF2C	391.239	0.536971	0.239095	2.24585	0.0247137	0.465655	FALSE
NUGGC	25.7439	0.813487	0.362249	2.24565	0.0247262	0.465655	FALSE
ALOX5	215.668	0.614619	0.273822	2.24459	0.0247942	0.466442	FALSE
SLC27A2	134.839	-0.837722	0.373352	-2.24379	0.0248459	0.466442	FALSE
SLC26A5	11.4607	-0.858314	0.382546	-2.24369	0.0248522	0.466442	FALSE
LHFPL5	7.74939	0.892418	0.397867	2.24301	0.0248965	0.466442	FALSE
TUBA3E	46.2981	-0.87584	0.390507	-2.24283	0.0249079	0.466442	FALSE
ITPKC	222.907	-0.382515	0.170624	-2.24186	0.0249704	0.466442	FALSE
LOC645166	65.6778	0.531599	0.237128	2.24183	0.0249726	0.466442	FALSE
KCNJ6	2.62027	0.887865	0.396101	2.24151	0.0249929	0.466442	FALSE
CEACAM4	5.07727	0.882879	0.393888	2.24145	0.0249971	0.466442	FALSE
RELT	115.389	0.47104	0.210197	2.24095	0.0250295	0.466573	FALSE
TBC1D22A	240.408	0.370079	0.165228	2.2398	0.0251037	0.46748	FALSE
ITPR1	1210.98	-0.578978	0.258551	-2.23932	0.0251353	0.467593	FALSE
CASD1	634.722	-0.548807	0.245189	-2.2383	0.0252015	0.467699	FALSE
CNKSR3	39.1141	0.822054	0.367326	2.23794	0.0252248	0.467699	FALSE
PTGIR	14.4698	0.814726	0.364095	2.23767	0.0252424	0.467699	FALSE
TNFRSF13B	6.98104	0.886514	0.396179	2.23766	0.0252431	0.467699	FALSE
PITX2	14.8492	-0.884626	0.395631	-2.23599	0.0253525	0.469251	FALSE
BMP7	57.6116	-0.888815	0.397657	-2.23513	0.025409	0.469716	FALSE
IFI16	649.285	0.581225	0.260076	2.23482	0.0254289	0.469716	FALSE
LRRC8C	269.665	0.574992	0.257345	2.23432	0.0254619	0.469852	FALSE
ISG20	189.424	0.705423	0.315911	2.23298	0.0255501	0.470505	FALSE
CCL5	252.839	0.8227	0.368492	2.23261	0.0255744	0.470505	FALSE
NKG7	63.2113	0.828964	0.371299	2.23261	0.0255749	0.470505	FALSE
ATP11A	248.981	0.563263	0.252333	2.23223	0.0256	0.470505	FALSE
SERPINE1	147.032	0.663766	0.297442	2.23158	0.0256426	0.470539	FALSE
RNF216P1	106.436	0.352751	0.158097	2.23124	0.0256653	0.470539	FALSE
MAP7D2	4.17021	-0.859091	0.385093	-2.23087	0.0256901	0.470539	FALSE
GPR180	419.537	0.365045	0.16365	2.23065	0.0257045	0.470539	FALSE
ZMYND11	1124.24	-0.282825	0.126822	-2.23009	0.0257412	0.470693	FALSE
ANKS1B	469.533	-0.695193	0.311812	-2.22953	0.0257789	0.470693	FALSE
TRIM16L	67.5514	-0.578816	0.259633	-2.22936	0.02579	0.470693	FALSE
TRIM28	1300.6	-0.351822	0.157893	-2.22824	0.0258648	0.471589	FALSE
BCL2A1	81.8879	0.782384	0.351239	2.2275	0.025914	0.471882	FALSE
AFP	6.48246	-0.87802	0.394222	-2.22722	0.0259324	0.471882	FALSE
IRX2	244.8	-0.8114	0.36461	-2.22539	0.0260551	0.473286	FALSE
INPP5J	134.79	-0.692341	0.311123	-2.2253	0.0260612	0.473286	FALSE
ZNF580	67.7285	-0.609056	0.273767	-2.22472	0.0260999	0.47352	FALSE
SYBU	336.373	-0.752013	0.338194	-2.22362	0.0261743	0.473903	FALSE
SMAD6	48.2865	-0.655309	0.294742	-2.22333	0.0261937	0.473903	FALSE
MKL1	287.985	0.360825	0.162296	2.22325	0.0261986	0.473903	FALSE
CEP170B	358.621	-0.531707	0.239255	-2.22234	0.0262604	0.474492	FALSE
MAP3K14	177.778	0.427314	0.19231	2.22201	0.026283	0.474492	FALSE
MCCC1	375.827	-0.555375	0.250105	-2.22057	0.0263803	0.475683	FALSE
BRF1	302.632	-0.423556	0.190768	-2.22026	0.0264009	0.475683	FALSE
FCN2	10.7418	-0.883094	0.397862	-2.2196	0.0264459	0.475702	FALSE
ZNF233	34.4645	-0.722259	0.325417	-2.21948	0.0264539	0.475702	FALSE
FAM120C	206.763	-0.480795	0.216666	-2.21906	0.0264824	0.475749	FALSE
ANO2	54.7521	-0.634646	0.286076	-2.21845	0.026524	0.47603	FALSE
C1orf115	188.671	-0.724257	0.326545	-2.21794	0.026559	0.476162	FALSE
SMYD4	198.319	0.305061	0.137565	2.21758	0.0265834	0.476162	FALSE
CLDN34	0.647122	0.813759	0.367021	2.2172	0.0266095	NA	FALSE
ITGB6	440.417	-0.796303	0.359345	-2.21598	0.0266926	0.477652	FALSE
CLCA2	79.0279	-0.877827	0.39622	-2.21551	0.0267253	0.477771	FALSE
HRAT92	14.4458	-0.792538	0.357914	-2.21433	0.0268062	0.47875	FALSE
TGFA	75.6629	-0.762997	0.344838	-2.21263	0.0269233	0.480067	FALSE
GPR179	3.41637	0.879281	0.397416	2.2125	0.0269324	0.480067	FALSE
DUSP6	428.218	0.548789	0.248118	2.2118	0.0269804	0.480455	FALSE
PRPS2	679.104	-0.589432	0.26658	-2.21109	0.0270294	0.480748	FALSE
HYDIN	95.2024	0.710207	0.321243	2.21081	0.0270493	0.480748	FALSE
FCRL5	72.853	0.871411	0.394244	2.21033	0.0270821	0.480865	FALSE
RLN1	10.9634	0.819005	0.370911	2.20809	0.0272379	0.482476	FALSE
LRRC25	65.0827	0.686883	0.311085	2.20803	0.0272425	0.482476	FALSE
AMIGO3	28.9277	0.537862	0.243609	2.20789	0.0272518	0.482476	FALSE
SIGLEC7	29.982	0.667594	0.302603	2.20617	0.027372	0.484136	FALSE
MIR4761	1.5716	-0.877469	0.397864	-2.20545	0.0274226	0.484319	FALSE
TMEM176B	533.679	0.595976	0.270251	2.20527	0.0274352	0.484319	FALSE
PLEKHA2	605.127	0.429077	0.194633	2.20454	0.027486	0.484749	FALSE
A2ML1	4.66181	-0.828995	0.376202	-2.20359	0.0275531	0.485175	FALSE
SLC39A14	550.048	0.452696	0.205485	2.20306	0.0275904	0.485175	FALSE
COL9A2	78.902	-0.781143	0.354598	-2.2029	0.027602	0.485175	FALSE
SLC37A2	189.239	0.555119	0.252095	2.20202	0.0276636	0.485175	FALSE
KLK5	22.635	-0.869456	0.394899	-2.20172	0.0276853	0.485175	FALSE
RBPMS-AS1	9.22766	-0.766896	0.348319	-2.20171	0.027686	0.485175	FALSE
CTSW	35.981	0.799391	0.363123	2.20144	0.0277052	0.485175	FALSE
ABI3	82.7875	0.588405	0.267311	2.2012	0.027722	0.485175	FALSE
PXMP4	382.573	-0.684939	0.311266	-2.20049	0.0277719	0.485584	FALSE
SSH3	328.6	-0.523407	0.238027	-2.19894	0.0278823	0.48705	FALSE
IL21	0.713359	0.795475	0.361791	2.19871	0.0278983	NA	FALSE
KCNH4	2.93905	0.864952	0.393569	2.19772	0.0279694	0.488106	FALSE
XPNPEP1	399.402	0.284612	0.129548	2.19695	0.0280238	0.488165	FALSE
P2RY13	82.3761	0.623314	0.283737	2.1968	0.0280346	0.488165	FALSE
SMIM24	1.0555	-0.815915	0.371534	-2.19607	0.0280871	0.488165	FALSE
ZNF438	114.645	0.386027	0.175813	2.19568	0.0281151	0.488165	FALSE
SAMD13	29.9672	-0.737501	0.335897	-2.19562	0.0281193	0.488165	FALSE
POTEM	1.45193	0.855849	0.389958	2.19472	0.0281837	0.488165	FALSE
FGL1	1.58448	-0.807692	0.368065	-2.19443	0.0282046	0.488165	FALSE
BARX2	85.9125	-0.848378	0.386651	-2.19417	0.0282235	0.488165	FALSE
WNT11	60.3684	-0.871351	0.397146	-2.19403	0.0282331	0.488165	FALSE
ACVR1B	320.212	-0.41787	0.190465	-2.19395	0.0282392	0.488165	FALSE
MYBL2	176.68	0.835833	0.381041	2.19355	0.0282677	0.488197	FALSE
RARB	83.1381	-0.729344	0.33261	-2.19279	0.0283225	0.488683	FALSE
TYMP	644.396	0.548263	0.250082	2.19233	0.0283558	0.488797	FALSE
HEATR4	22.5153	-0.820899	0.374775	-2.19038	0.0284969	0.490768	FALSE
ZEB2	912.744	0.58657	0.267994	2.18875	0.0286154	0.492345	FALSE
FCRL4	1.81022	0.841905	0.384781	2.18801	0.0286688	0.492797	FALSE
MIR765	1.5851	-0.868001	0.396795	-2.18753	0.0287039	0.492797	FALSE
ABHD11	319.886	-0.471111	0.215387	-2.18728	0.0287223	0.492797	FALSE
PTPRE	313.439	0.520066	0.237948	2.18563	0.0288428	0.4943	FALSE
PCP4L1	5.65001	-0.853252	0.390494	-2.18506	0.0288845	0.4943	FALSE
OVCH2	12.4581	-0.862566	0.394772	-2.18497	0.0288908	0.4943	FALSE
CFTR	7.35314	-0.866514	0.396709	-2.18426	0.0289435	0.494739	FALSE
TGM5	3.75924	-0.861626	0.39483	-2.18227	0.0290894	0.496582	FALSE
BASP1	204.073	0.592476	0.271555	2.18179	0.0291254	0.496582	FALSE
CYTH1	447.109	0.485876	0.222743	2.18133	0.0291588	0.496582	FALSE
CNTNAP3B	35.2653	-0.835353	0.383	-2.18108	0.0291776	0.496582	FALSE
CTSC	1002.74	0.626474	0.28725	2.18094	0.029188	0.496582	FALSE
SLC9B2	80.4508	0.501844	0.230175	2.18027	0.0292372	0.496582	FALSE
IRF8	292.048	0.645811	0.296213	2.18022	0.029241	0.496582	FALSE
GNA15	99.4485	0.557995	0.256054	2.17921	0.0293162	0.497199	FALSE
MAST3	172.335	0.39034	0.179182	2.17845	0.0293722	0.497199	FALSE
TMCC1	550.454	-0.395478	0.181559	-2.17824	0.0293883	0.497199	FALSE
TNIP1	639.405	0.400443	0.183924	2.17722	0.0294639	0.497199	FALSE
SDCBP2-AS1	37.1967	0.519327	0.238547	2.17704	0.0294774	0.497199	FALSE
SPNS3	9.50753	0.728237	0.334522	2.17695	0.0294846	0.497199	FALSE
STIM2	283.412	0.527609	0.242371	2.17687	0.0294904	0.497199	FALSE
PLEKHG3	334.918	-0.63966	0.293852	-2.17681	0.0294944	0.497199	FALSE
FAM166B	7.24568	-0.67382	0.309736	-2.17546	0.0295954	0.498443	FALSE
TMEM100	36.4334	-0.748507	0.344131	-2.17506	0.0296254	0.49849	FALSE
ASIC2	3.57801	-0.851265	0.391664	-2.17346	0.0297458	0.500057	FALSE
HEBP1	272.702	-0.666283	0.306973	-2.1705	0.0299692	0.503351	FALSE
KCTD5	200.188	0.492874	0.227285	2.16853	0.0301181	0.504838	FALSE
FUT6	5.07765	-0.85667	0.395066	-2.16842	0.0301267	0.504838	FALSE
WDR82	876.583	0.261856	0.120769	2.16824	0.0301404	0.504838	FALSE
KLHDC7B	36.3203	0.845571	0.390076	2.16771	0.0301806	0.50497	FALSE
ABHD3	317.697	-0.51815	0.23909	-2.16717	0.0302216	0.50497	FALSE
SAP30	100.268	-0.56783	0.262029	-2.16705	0.0302309	0.50497	FALSE
FCHSD1	143.921	0.526965	0.24335	2.16546	0.0303524	0.506242	FALSE
CYBRD1	5380.09	0.776792	0.358741	2.16533	0.0303624	0.506242	FALSE
TXNRD3	105.24	-0.551546	0.254767	-2.16491	0.0303946	0.50632	FALSE
GPR34	336.192	0.537286	0.248235	2.16442	0.0304319	0.50648	FALSE
ACOT1	254.059	-0.693884	0.320672	-2.16384	0.0304763	0.506759	FALSE
CLLU1	7.63161	0.858979	0.397058	2.16336	0.0305136	0.506918	FALSE
LINC01592	1.95256	-0.8295	0.383602	-2.16239	0.0305878	0.507691	FALSE
TRG-AS1	42.3523	0.749172	0.34655	2.1618	0.0306334	0.507988	FALSE
HOXD8	158.61	-0.757985	0.350694	-2.16139	0.0306656	0.508061	FALSE
WNT2B	23.8532	0.779953	0.36103	2.16035	0.0307455	0.508925	FALSE
RFPL1	2.56671	-0.789944	0.365716	-2.15999	0.0307732	0.508925	FALSE
PROM2	482.112	-0.602658	0.279075	-2.15949	0.0308125	0.508967	FALSE
HES4	116.799	-0.545577	0.252684	-2.15913	0.0308403	0.508967	FALSE
FAM210B	944.292	-0.537698	0.249063	-2.15888	0.0308591	0.508967	FALSE
TBX21	15.5092	0.824419	0.382118	2.1575	0.0309671	0.510178	FALSE
CSAD	367.393	-0.429314	0.199052	-2.15679	0.0310217	0.510178	FALSE
NUP50	637.112	0.318762	0.147804	2.15665	0.031033	0.510178	FALSE
HR	104.976	0.722504	0.335034	2.15651	0.0310439	0.510178	FALSE
ACADM	648.629	-0.481921	0.223557	-2.1557	0.0311072	0.510701	FALSE
CD14	547.263	0.657806	0.305191	2.15539	0.0311314	0.510701	FALSE
RBM14-RBM4	31.9473	-0.570877	0.264958	-2.1546	0.0311935	0.511209	FALSE
LY86	126.517	0.5976	0.277463	2.1538	0.0312557	0.511209	FALSE
LAMA5	1402.19	-0.651203	0.302354	-2.15378	0.0312576	0.511209	FALSE
ZFHX2	42.0573	-0.597434	0.27763	-2.15191	0.0314046	0.511209	FALSE
VOPP1	719.632	0.463933	0.215596	2.15187	0.0314079	0.511209	FALSE
SLC38A1	3778.63	-0.450857	0.209522	-2.15183	0.0314104	0.511209	FALSE
BTRC	356.724	-0.484054	0.224954	-2.15179	0.0314139	0.511209	FALSE
RUNDC3A	8.87678	-0.855254	0.397464	-2.15178	0.0314148	0.511209	FALSE
LDHD	57.2356	-0.786302	0.365436	-2.15168	0.0314226	0.511209	FALSE
PKM	3738.13	0.483767	0.224886	2.15116	0.0314632	0.511209	FALSE
DHRS9	30.0611	0.731179	0.339911	2.15109	0.0314693	0.511209	FALSE
MIR3648-1	2985.42	-0.734634	0.341624	-2.15042	0.0315223	0.511616	FALSE
PALD1	167.444	0.594624	0.276569	2.15	0.0315552	0.511697	FALSE
P2RX1	24.6884	0.786981	0.366156	2.1493	0.0316103	0.511813	FALSE
ZMIZ1-AS1	23.3831	-0.779324	0.362645	-2.149	0.0316343	0.511813	FALSE
LOXHD1	7.89881	0.753383	0.350598	2.14885	0.0316462	0.511813	FALSE
RAPGEF5	509.316	-0.619131	0.288262	-2.14781	0.0317289	0.512579	FALSE
CCR1	224.556	0.71	0.330609	2.14755	0.0317495	0.512579	FALSE
STEAP4	517.099	-0.804997	0.374942	-2.14699	0.0317938	0.512584	FALSE
MIR650	70.5289	0.844629	0.393482	2.14655	0.0318291	0.512584	FALSE
MAN1A1	1233.94	0.570744	0.265909	2.14639	0.0318421	0.512584	FALSE
ARID3B	72.3562	0.45353	0.211329	2.14609	0.0318662	0.512584	FALSE
HPCAL1	212.043	0.489922	0.22833	2.14568	0.0318987	0.512584	FALSE
CNTRL	382.448	0.342406	0.159597	2.14544	0.0319176	0.512584	FALSE
SLAMF7	252.208	0.765217	0.35676	2.14491	0.0319602	0.512642	FALSE
HLX	30.8449	0.617004	0.287688	2.1447	0.0319772	0.512642	FALSE
CHPT1	1584.54	-0.726714	0.338959	-2.14396	0.0320363	0.513142	FALSE
TBKBP1	63.9597	0.555651	0.259283	2.14303	0.0321109	0.513887	FALSE
NCF2	220.226	0.676474	0.315872	2.14161	0.0322249	0.515147	FALSE
ADAT2	90.0401	0.412486	0.192686	2.14071	0.0322973	0.515147	FALSE
HSD3B2	3.60946	-0.834526	0.389905	-2.14033	0.032328	0.515147	FALSE
ADA	69.853	0.604004	0.282283	2.13971	0.032378	0.515147	FALSE
ALOX15P1	2.91908	0.836138	0.39082	2.13945	0.0323996	0.515147	FALSE
ITGB2	844.914	0.652436	0.304956	2.13944	0.0323997	0.515147	FALSE
GCNT4	49.3294	0.749426	0.350311	2.13932	0.03241	0.515147	FALSE
SLC22A17	137.949	-0.675402	0.315717	-2.13926	0.0324146	0.515147	FALSE
GBP5	349.357	0.807451	0.377552	2.13865	0.032464	0.515418	FALSE
DMXL2	825.165	0.394589	0.184529	2.13836	0.0324879	0.515418	FALSE
PMCH	2.58405	0.825328	0.38608	2.13771	0.0325402	0.515668	FALSE
PRKG2	38.1919	0.804486	0.376373	2.13747	0.0325599	0.515668	FALSE
MX1	1707.67	0.824255	0.38569	2.13709	0.0325905	0.515707	FALSE
SAMSN1	200.207	0.62668	0.293368	2.13616	0.0326667	0.516068	FALSE
TMED3	781.305	-0.383641	0.179597	-2.13612	0.0326697	0.516068	FALSE
SP100	1265.62	0.405815	0.19007	2.13508	0.0327546	0.516275	FALSE
LPAR5	42.115	0.503954	0.236043	2.13501	0.0327603	0.516275	FALSE
FCN3	8.59207	0.805104	0.377123	2.13486	0.0327726	0.516275	FALSE
CASP4	550.513	0.511986	0.239864	2.13448	0.0328032	0.516275	FALSE
CYP2B6	4.00111	-0.825206	0.386703	-2.13395	0.0328469	0.516275	FALSE
KRTAP5-10	2.44003	0.848957	0.397845	2.13389	0.0328518	0.516275	FALSE
WDR83	66.6361	-0.362924	0.170199	-2.13235	0.0329777	0.517619	FALSE
MYO7B	2.84691	0.845252	0.39643	2.13216	0.0329938	0.517619	FALSE
KCNQ1	63.333	0.564735	0.265097	2.13029	0.0331473	0.519474	FALSE
ZRANB1	669.549	-0.279694	0.13131	-2.13003	0.0331688	0.519474	FALSE
CUX2	14.7097	-0.835343	0.39227	-2.12951	0.0332122	0.51971	FALSE
ALCAM	3762.49	-0.728386	0.342147	-2.12887	0.0332649	0.520059	FALSE
PIGB	129.51	0.293973	0.138109	2.12855	0.0332913	0.520059	FALSE
GRID2	1.6558	-0.738927	0.347242	-2.12798	0.0333384	0.520351	FALSE
PCDHB17P	5.00912	-0.837094	0.393521	-2.12719	0.0334046	0.52088	FALSE
KDELC1	94.6269	0.418692	0.196875	2.12668	0.0334464	0.52088	FALSE
FAM49A	163.576	0.518915	0.244017	2.12655	0.0334576	0.52088	FALSE
ISL2	1.38698	0.842201	0.396105	2.12621	0.033486	0.52088	FALSE
IL12B	5.94054	0.834512	0.392653	2.12532	0.0335601	0.521591	FALSE
CEACAM21	21.2138	0.635951	0.299381	2.12422	0.033652	0.522576	FALSE
FOXN2	472.355	0.410271	0.193381	2.12157	0.0338742	0.525581	FALSE
APLNR	116.573	0.699337	0.329761	2.12074	0.0339439	0.526217	FALSE
HVCN1	59.7043	0.604116	0.285027	2.11951	0.0340474	0.527309	FALSE
ALG3	181.068	-0.429666	0.202747	-2.11922	0.0340719	0.527309	FALSE
CCNYL1	239.704	0.513697	0.242484	2.11848	0.0341347	0.527523	FALSE
CD8B	60.0122	0.781802	0.369057	2.11837	0.0341434	0.527523	FALSE
SEC23A	1014.09	0.35441	0.167361	2.11764	0.0342056	0.52769	FALSE
ASCL2	35.9413	-0.820187	0.387325	-2.11757	0.0342117	0.52769	FALSE
CAPZB	900.616	0.323456	0.152905	2.11541	0.034395	0.530071	FALSE
LOC100287042	18.7102	0.618962	0.292747	2.11432	0.0344876	0.530579	FALSE
EMBP1	43.5562	0.71825	0.339718	2.11425	0.0344935	0.530579	FALSE
C1QC	771.135	0.623664	0.295015	2.114	0.0345148	0.530579	FALSE
RDH16	37.1248	-0.83289	0.394184	-2.11295	0.0346053	0.531523	FALSE
ANK3	681.566	-0.568003	0.268874	-2.11253	0.0346412	0.531629	FALSE
TLK2	515.94	0.446387	0.211367	2.1119	0.034695	0.532009	FALSE
GOLGA2P5	143.473	-0.502031	0.237777	-2.11135	0.0347421	0.532286	FALSE
QSOX2	126.058	0.459595	0.217758	2.11058	0.0348084	0.532856	FALSE
CRCP	559.565	-0.298283	0.141352	-2.11022	0.0348393	0.532885	FALSE
BAIAP3	117.109	-0.779663	0.369731	-2.10873	0.034968	0.534407	FALSE
STAB1	1367.22	0.648502	0.307652	2.10791	0.0350391	0.535046	FALSE
MAP3K14-AS1	21.8587	0.642939	0.305101	2.1073	0.0350919	0.535407	FALSE
TANGO2	261.45	0.398816	0.189315	2.10662	0.0351506	0.535856	FALSE
SLC8A1	387.777	0.556882	0.264401	2.1062	0.035187	0.535966	FALSE
TBC1D9	3604.53	-0.684627	0.325126	-2.10573	0.0352282	0.536147	FALSE
TTLL5	338.71	-0.355902	0.169056	-2.10523	0.0352716	0.536363	FALSE
NAPSB	74.9133	0.755406	0.359006	2.10416	0.0353644	0.537327	FALSE
PLA2G2D	23.3419	0.83575	0.397314	2.1035	0.0354222	0.53776	FALSE
GNG3	1.82836	-0.819757	0.389864	-2.10267	0.0354942	0.538407	FALSE
CD300C	23.8382	0.574902	0.273519	2.10187	0.0355646	0.538708	FALSE
RGS18	118.786	0.712414	0.338958	2.10178	0.0355728	0.538708	FALSE
TCAP	4.00065	-0.754861	0.359463	-2.09997	0.0357314	0.540663	FALSE
LALBA	1.37639	-0.707	0.336839	-2.09892	0.0358238	0.541336	FALSE
KRT33A	3.00836	-0.830913	0.395918	-2.0987	0.0358435	0.541336	FALSE
MAP3K3	382.414	0.435198	0.207402	2.09833	0.0358758	0.541336	FALSE
PKIA	95.2686	0.7695	0.366756	2.09812	0.0358941	0.541336	FALSE
VAC14	267.394	0.40701	0.194033	2.09764	0.0359373	0.541542	FALSE
LOC646999	8.15881	0.754005	0.359715	2.09612	0.0360716	0.543119	FALSE
CHRM4	2.06087	0.833576	0.397783	2.09556	0.0361216	0.543426	FALSE
ARHGAP42	202.864	0.723742	0.345434	2.09517	0.0361563	0.543501	FALSE
PDE3B	140.325	0.700271	0.334323	2.09459	0.0362071	0.543818	FALSE
BDH1	139.233	-0.520255	0.248484	-2.09372	0.0362851	0.543914	FALSE
TSHZ3	133.06	0.592598	0.283042	2.09367	0.036289	0.543914	FALSE
MGAT5	735.2	0.348475	0.166454	2.09352	0.0363025	0.543914	FALSE
ZNF839	155.998	-0.366474	0.175089	-2.09307	0.0363429	0.544075	FALSE
OASL	219.722	0.816536	0.390431	2.09137	0.0364948	0.545902	FALSE
C17orf67	37.8537	0.578536	0.276944	2.089	0.0367079	0.548642	FALSE
PES1	284.479	0.379858	0.181939	2.08782	0.0368137	0.549659	FALSE
TTLL10	6.45018	-0.810327	0.388166	-2.08758	0.0368359	0.549659	FALSE
TSPEAR	8.20705	0.782582	0.375165	2.08597	0.0369817	0.551385	FALSE
DHRS4L2	79.2198	-0.422267	0.202553	-2.08472	0.0370947	0.552621	FALSE
DPY19L4	1168.66	-0.378431	0.181765	-2.08198	0.0373442	0.555885	FALSE
CDC42SE2	874.101	0.385351	0.185168	2.08108	0.0374263	0.556656	FALSE
LOC389906	148.863	-0.534191	0.25684	-2.07986	0.0375383	0.557412	FALSE
CDC42EP3	358.305	0.596257	0.286715	2.07962	0.0375609	0.557412	FALSE
ZNF132	91.0622	-0.612916	0.294751	-2.07944	0.0375772	0.557412	FALSE
LOC100506393	1.99897	-0.799571	0.38461	-2.07891	0.0376252	0.557412	FALSE
SETX	1967.05	0.277476	0.133474	2.07887	0.0376293	0.557412	FALSE
FBP1	291.721	-0.651828	0.313692	-2.07792	0.0377165	0.558217	FALSE
PEX6	301.419	-0.393504	0.189401	-2.07762	0.0377446	0.558217	FALSE
TEX9	370.622	0.72082	0.347005	2.07726	0.0377773	0.558252	FALSE
B3GALT2	7.83078	0.794128	0.382528	2.076	0.0378937	0.558472	FALSE
GAPT	75.3225	0.566676	0.272992	2.0758	0.0379124	0.558472	FALSE
MS4A8	14.9362	-0.825599	0.397774	-2.07554	0.0379361	0.558472	FALSE
RAPGEFL1	133.284	0.791669	0.381492	2.07519	0.0379688	0.558472	FALSE
ACY1	15.925	-0.607417	0.292713	-2.07513	0.0379742	0.558472	FALSE
CIRBP-AS1	2.94354	0.782217	0.377047	2.07459	0.0380247	0.558472	FALSE
CYB5R3	443.036	0.417924	0.201478	2.0743	0.0380517	0.558472	FALSE
TFPT	149.813	-0.637548	0.307368	-2.07422	0.0380589	0.558472	FALSE
RNF165	22.1396	-0.724161	0.349138	-2.07414	0.0380665	0.558472	FALSE
HSP90AA1	5631.92	-0.436973	0.210844	-2.07249	0.0382196	0.560268	FALSE
CNGA3	6.92907	-0.820732	0.396175	-2.07164	0.0382988	0.560849	FALSE
NT5E	207.542	0.525582	0.253788	2.07095	0.0383637	0.560849	FALSE
FGL2	1050.11	0.636695	0.307463	2.0708	0.0383774	0.560849	FALSE
FAM225B	111.79	0.582823	0.281511	2.07034	0.0384207	0.560849	FALSE
CXCR2P1	39.8184	0.810836	0.391682	2.07014	0.0384396	0.560849	FALSE
DAB2	826.919	0.548827	0.265121	2.0701	0.0384429	0.560849	FALSE
C1QTNF6	273.221	0.611933	0.295697	2.06946	0.0385029	0.561278	FALSE
POU5F1B	5.84211	-0.791316	0.382463	-2.069	0.0385459	0.561459	FALSE
MS4A4A	222.202	0.641985	0.310393	2.0683	0.0386122	0.561784	FALSE
SCD	3555.97	-0.738695	0.357204	-2.06799	0.0386409	0.561784	FALSE
ATG13	457.771	0.272598	0.131831	2.06779	0.0386602	0.561784	FALSE
HSD17B2	13.4881	-0.818075	0.395775	-2.06702	0.0387321	0.562383	FALSE
FAM46C	612.525	0.680775	0.329889	2.06365	0.0390513	0.566568	FALSE
BRI3	407.515	0.341978	0.165795	2.06265	0.0391457	0.567043	FALSE
S100Z	5.45433	0.740957	0.359226	2.06265	0.0391459	0.567043	FALSE
ACER3	264.384	0.362713	0.175913	2.06189	0.0392186	0.567648	FALSE
PVRIG	53.8058	0.597027	0.289685	2.06096	0.0393073	0.568215	FALSE
PDE6G	4.73909	0.791383	0.384013	2.06082	0.0393198	0.568215	FALSE
SLC12A5	3.94945	0.817059	0.396596	2.06018	0.0393815	0.568657	FALSE
FLT3LG	43.1417	0.596694	0.289728	2.0595	0.0394468	0.569152	FALSE
PSAP	14328.1	0.366636	0.178157	2.05794	0.039596	0.570855	FALSE
BEX2	87.3245	-0.767666	0.373138	-2.05732	0.039655	0.571256	FALSE
CYP26A1	14.5131	0.769539	0.374176	2.05663	0.0397223	0.571776	FALSE
BTAF1	923.613	0.200795	0.0976975	2.05527	0.0398527	0.573203	FALSE
CTAGE15	13.3536	-0.645358	0.3143	-2.05332	0.0400416	0.575468	FALSE
C5AR1	91.5226	0.584883	0.284893	2.05299	0.0400734	0.575474	FALSE
LINC01010	2.94263	0.81641	0.397847	2.05207	0.0401631	0.57631	FALSE
CLIC2	220.626	0.534328	0.260427	2.05174	0.0401951	0.576318	FALSE
COLCA1	30.0135	-0.703327	0.343174	-2.04947	0.0404157	0.578642	FALSE
ACTN2	7.63272	0.807889	0.394213	2.04938	0.0404254	0.578642	FALSE
KMT5C	104.764	-0.57819	0.282239	-2.04858	0.0405031	0.578642	FALSE
TMEM101	483.901	-0.706029	0.344686	-2.04832	0.0405283	0.578642	FALSE
FUT9	19.0421	-0.81488	0.397851	-2.0482	0.0405403	0.578642	FALSE
C5orf56	67.493	0.545893	0.266532	2.04814	0.0405466	0.578642	FALSE
ASPG	3.15585	-0.803413	0.392361	-2.04764	0.0405957	0.578682	FALSE
CLEC6A	4.56497	0.803969	0.392666	2.04746	0.0406126	0.578682	FALSE
PSTPIP2	228.311	0.603803	0.294966	2.04703	0.0406555	0.578791	FALSE
LINC00900	26.0429	0.593575	0.290043	2.04651	0.0407061	0.578791	FALSE
PRDM8	24.4146	0.668673	0.326752	2.04642	0.040715	0.578791	FALSE
GTF2H2C	301.973	-0.613366	0.299906	-2.0452	0.0408355	0.579457	FALSE
CWC25	139.018	0.338822	0.165676	2.04509	0.0408458	0.579457	FALSE
ACVR2B	292.349	-0.397193	0.194238	-2.04488	0.0408671	0.579457	FALSE
APTR	96.4457	-0.511854	0.25035	-2.04455	0.0408989	0.579457	FALSE
SNORD28	36.1875	-0.707616	0.346185	-2.04404	0.0409494	0.579457	FALSE
DEPDC5	218.924	0.262026	0.128191	2.04402	0.0409516	0.579457	FALSE
TACC2	432.794	-0.664755	0.325281	-2.04363	0.0409899	0.579551	FALSE
SLC6A6	520.116	0.450547	0.220547	2.04286	0.0410663	0.579918	FALSE
SLC27A6	13.0977	-0.80892	0.395999	-2.04273	0.0410791	0.579918	FALSE
NCF1C	32.9891	0.671321	0.328764	2.04195	0.0411562	0.580271	FALSE
GLIPR1	535.125	0.517561	0.25351	2.04158	0.041193	0.580271	FALSE
SLFNL1	6.07832	-0.686165	0.336105	-2.04152	0.0411991	0.580271	FALSE
DNAJB5	47.053	0.475327	0.232949	2.04048	0.0413028	0.580872	FALSE
SUN2	632.156	0.477419	0.233977	2.04045	0.0413052	0.580872	FALSE
NR1D1	51.6108	0.595337	0.291846	2.0399	0.0413603	0.5812	FALSE
PLCE1	225.768	0.692453	0.339589	2.03909	0.0414406	0.581539	FALSE
IL2	3.69684	0.810148	0.397329	2.03898	0.0414516	0.581539	FALSE
ZNF774	26.3437	-0.533134	0.261506	-2.0387	0.0414795	0.581539	FALSE
LDOC1L	401.306	0.379527	0.186222	2.03803	0.0415465	0.582032	FALSE
CYP4Z2P	360.28	-0.802211	0.393692	-2.03766	0.0415837	0.582108	FALSE
LOC344967	11.3267	-0.656124	0.322144	-2.03674	0.0416757	0.582643	FALSE
TRIM22	899.658	0.571338	0.280529	2.03665	0.0416855	0.582643	FALSE
SLC31A2	183.655	0.400137	0.196567	2.03563	0.0417878	0.583248	FALSE
MPV17L	209.299	-0.757767	0.372285	-2.03545	0.0418058	0.583248	FALSE
TNNT2	4.58188	0.808857	0.397421	2.03526	0.0418243	0.583248	FALSE
PTPN6	325.464	0.435573	0.214076	2.03467	0.0418843	0.583641	FALSE
SNORD15B	1732.41	-0.769553	0.378341	-2.03402	0.0419495	0.583922	FALSE
DPYD	664.7	0.466856	0.229545	2.03384	0.0419682	0.583922	FALSE
PLK3	157.87	0.462594	0.227497	2.03341	0.0420112	0.584077	FALSE
FLJ36777	5.21136	-0.76588	0.37671	-2.03308	0.0420448	0.584101	FALSE
PTPN22	348.429	0.740391	0.364317	2.03227	0.0421264	0.584791	FALSE
GBA3	11.4422	-0.762934	0.375501	-2.03178	0.0421762	0.585039	FALSE
TMEM133	41.7702	0.742783	0.365733	2.03094	0.042261	0.585772	FALSE
BST1	52.3238	0.492584	0.242616	2.0303	0.0423257	0.586225	FALSE
ZNRF3	222.71	0.651461	0.321186	2.0283	0.0425295	0.588229	FALSE
WTAP	1055.49	0.354115	0.174594	2.02822	0.0425376	0.588229	FALSE
PTPRZ1	10.2116	-0.797516	0.393265	-2.02794	0.0425666	0.588229	FALSE
TMEM260	300.133	-0.32649	0.161051	-2.02725	0.0426367	0.588753	FALSE
AP1S2	543.3	0.337101	0.166397	2.02589	0.0427762	0.590235	FALSE
ADNP	1567.27	-0.470359	0.232229	-2.02541	0.042825	0.590463	FALSE
OSMR	506.345	0.465948	0.230102	2.02496	0.0428714	0.590659	FALSE
CA2	516.215	0.791995	0.391285	2.02409	0.0429613	0.590679	FALSE
PMS2P4	58.6352	-0.327966	0.162036	-2.02403	0.0429669	0.590679	FALSE
POPDC3	1.97333	0.715939	0.353724	2.02401	0.0429696	0.590679	FALSE
HSD17B11	417.86	0.468442	0.231644	2.02225	0.0431507	0.5926	FALSE
ATP13A5	43.3886	-0.791547	0.391541	-2.02162	0.0432155	0.5926	FALSE
DHRS4	88.7854	-0.495175	0.244952	-2.02152	0.043226	0.5926	FALSE
MRAP2	13.4736	-0.793471	0.392565	-2.02125	0.043254	0.5926	FALSE
SOCS3	318.042	0.553483	0.274009	2.01994	0.0433893	0.5926	FALSE
SCML2	48.9375	-0.639621	0.316661	-2.01989	0.0433947	0.5926	FALSE
TAS2R41	1.13852	0.774833	0.383617	2.01981	0.0434033	0.5926	FALSE
NFATC3	570.693	0.386737	0.191478	2.01974	0.0434101	0.5926	FALSE
TMEM79	108.448	-0.573126	0.28377	-2.01968	0.0434161	0.5926	FALSE
GRPR	223.368	-0.794858	0.393668	-2.01911	0.0434762	0.5926	FALSE
PON3	83.3147	-0.798115	0.395295	-2.01904	0.0434835	0.5926	FALSE
PADI2	254.596	-0.718537	0.355945	-2.01867	0.0435215	0.5926	FALSE
LOC284023	52.1575	-0.466379	0.231042	-2.01859	0.0435298	0.5926	FALSE
GNG8	0.638089	0.76693	0.380153	2.01742	0.0436515	NA	FALSE
MYL7	7.63745	-0.777717	0.385524	-2.0173	0.0436644	0.593718	FALSE
PPP1R14C	15.6572	-0.802429	0.397808	-2.01713	0.0436822	0.593718	FALSE
RRP8	195.48	-0.296579	0.147049	-2.01687	0.0437091	0.593718	FALSE
ARL4D	44.9559	-0.518351	0.257179	-2.01553	0.0438496	0.594798	FALSE
RAB8B	630.973	0.377934	0.187518	2.01546	0.0438565	0.594798	FALSE
ZNF749	110.778	-0.469809	0.233202	-2.0146	0.0439462	0.594798	FALSE
PLCD3	207.17	0.707263	0.351198	2.01386	0.0440242	0.594798	FALSE
MET	214.781	-0.6988	0.347065	-2.01346	0.0440665	0.594798	FALSE
GDAP1	235.363	-0.617768	0.306884	-2.01304	0.0441108	0.594798	FALSE
SNORA11B	8.27814	-0.742858	0.369038	-2.01296	0.0441192	0.594798	FALSE
STX17	634.584	0.367831	0.182741	2.01286	0.0441297	0.594798	FALSE
ACKR3	190.399	0.638324	0.31714	2.01275	0.044141	0.594798	FALSE
PRORSD1P	29.1687	-0.510072	0.253439	-2.01261	0.0441562	0.594798	FALSE
RASA4	129.657	0.528003	0.262384	2.01233	0.0441849	0.594798	FALSE
DEGS2	332.129	-0.660005	0.328033	-2.01201	0.0442188	0.594798	FALSE
TARDBP	780.278	-0.207232	0.103015	-2.01166	0.0442553	0.594798	FALSE
DIAPH3	135.205	0.725146	0.360511	2.01144	0.0442793	0.594798	FALSE
TRIM72	2.30879	0.680626	0.338409	2.01125	0.0442991	0.594798	FALSE
FAM222A	30.2579	-0.677167	0.336773	-2.01075	0.0443516	0.594798	FALSE
GLIPR1L2	24.4199	-0.65321	0.324876	-2.01064	0.044363	0.594798	FALSE
BMP8B	34.0817	0.744358	0.370226	2.01055	0.0443729	0.594798	FALSE
LOC388813	1.87508	0.739082	0.367659	2.01024	0.0444062	0.594809	FALSE
SRRD	102.703	0.328683	0.163539	2.00981	0.0444514	0.59498	FALSE
OSTM1	547.662	0.370056	0.184284	2.00807	0.0446355	0.597008	FALSE
RHBDL2	18.5472	-0.658849	0.328294	-2.00688	0.0447619	0.597835	FALSE
JPH1	62.9483	-0.747389	0.372414	-2.00688	0.0447626	0.597835	FALSE
ELF3	694.396	-0.56016	0.279332	-2.00535	0.0449254	0.599573	FALSE
NMBR	1.09645	0.724347	0.36128	2.00495	0.0449686	0.599574	FALSE
APOBEC3F	100.101	0.521895	0.260331	2.00474	0.044991	0.599574	FALSE
UNC13D	166.174	0.622027	0.310417	2.00385	0.0450866	0.599723	FALSE
MIR429	4.49661	-0.743545	0.371117	-2.00353	0.0451204	0.599723	FALSE
PARM1	303.694	0.740328	0.369555	2.00329	0.0451456	0.599723	FALSE
IGSF11	5.31993	0.762963	0.380865	2.00324	0.0451521	0.599723	FALSE
PIK3CD-AS1	1.28607	0.772228	0.385515	2.00311	0.0451658	0.599723	FALSE
ANO5	58.2196	0.782807	0.390938	2.00238	0.0452436	0.600322	FALSE
TMEM241	295.63	-0.457982	0.228862	-2.00113	0.0453787	0.600808	FALSE
DCAF7	765.267	0.368078	0.183942	2.00105	0.0453867	0.600808	FALSE
ACACA	1204.04	-0.541768	0.270769	-2.00085	0.0454091	0.600808	FALSE
DDX19B	131.909	0.335953	0.167907	2.00082	0.0454114	0.600808	FALSE
VN1R1	43.0571	-0.713378	0.356726	-1.99979	0.0455225	0.600989	FALSE
PCNX1	1172.56	0.316176	0.158129	1.99948	0.0455566	0.600989	FALSE
LNX1	101.637	-0.513527	0.256867	-1.9992	0.045587	0.600989	FALSE
LSP1	455.899	0.611039	0.305656	1.9991	0.0455972	0.600989	FALSE
AMBRA1	431.648	0.251571	0.125855	1.9989	0.0456197	0.600989	FALSE
APOL4	129.596	0.54549	0.272912	1.99878	0.0456325	0.600989	FALSE
DSG2	1414.05	-0.514906	0.257684	-1.99821	0.0456944	0.600989	FALSE
NSUN7	96.168	-0.599035	0.299828	-1.99793	0.0457247	0.600989	FALSE
STT3A	931.636	0.406498	0.203508	1.99746	0.0457757	0.600989	FALSE
RUBCNL	121.915	0.559479	0.280138	1.99716	0.045808	0.600989	FALSE
SEMA3A	43.1926	0.602316	0.301598	1.99708	0.0458164	0.600989	FALSE
NOXA1	132.98	-0.484622	0.242694	-1.99685	0.0458416	0.600989	FALSE
SEMA3C	3032.25	-0.549144	0.275029	-1.99668	0.0458602	0.600989	FALSE
ABCC2	30.251	-0.739804	0.370559	-1.99646	0.0458842	0.600989	FALSE
GGT5	171.55	0.550238	0.275784	1.99518	0.0460232	0.602378	FALSE
FKBP15	484.898	0.295531	0.148187	1.99431	0.0461176	0.602642	FALSE
IPO4	383.506	-0.327372	0.164159	-1.99423	0.0461268	0.602642	FALSE
UBP1	656.563	-0.298123	0.149518	-1.99389	0.0461637	0.602642	FALSE
VASP	501.403	0.256721	0.128779	1.99351	0.0462057	0.602642	FALSE
ARAP2	483.284	0.525072	0.26341	1.99336	0.0462216	0.602642	FALSE
SNN	292.942	0.444283	0.2229	1.99319	0.0462407	0.602642	FALSE
CCDC17	31.4965	-0.522892	0.262512	-1.99188	0.0463839	0.603986	FALSE
IMPACT	648.095	-0.318086	0.159711	-1.99163	0.0464118	0.603986	FALSE
CLEC9A	7.9166	0.775167	0.389298	1.99119	0.0464595	0.603986	FALSE
FASLG	18.6416	0.745901	0.374667	1.99084	0.0464988	0.603986	FALSE
TCIRG1	532.138	0.463809	0.232982	1.99075	0.0465087	0.603986	FALSE
LINC00494	5.09225	0.791186	0.397676	1.98953	0.0466433	0.604479	FALSE
POLDIP3	447.599	0.271799	0.136657	1.98892	0.0467101	0.604479	FALSE
TM9SF3	2475.32	-0.300748	0.15122	-1.98881	0.0467223	0.604479	FALSE
HAR1B	1.64407	0.731808	0.367988	1.98867	0.0467371	0.604479	FALSE
SIRT6	73.9797	0.288966	0.14531	1.98863	0.0467425	0.604479	FALSE
SPIC	3.79517	0.777937	0.391252	1.98833	0.0467755	0.604479	FALSE
PCDHB2	46.9755	-0.706992	0.355574	-1.98831	0.0467775	0.604479	FALSE
MAPK11	74.3725	0.56325	0.283379	1.98762	0.0468536	0.605036	FALSE
MIR491	2.9268	-0.746502	0.376069	-1.98502	0.0471428	0.608341	FALSE
CD8A	151.401	0.736626	0.371268	1.98408	0.0472471	0.609259	FALSE
FOXL1	8.68042	0.717468	0.361806	1.98302	0.0473653	0.610353	FALSE
FGF18	7.80873	0.748581	0.377611	1.98242	0.0474327	0.610792	FALSE
CD163	632.136	0.673185	0.339742	1.98146	0.0475397	0.610973	FALSE
LGALS7B	4.41515	-0.770671	0.388942	-1.98146	0.0475402	0.610973	FALSE
C14orf79	118.09	-0.4198	0.21188	-1.98131	0.0475566	0.610973	FALSE
CD109	973.746	0.706177	0.356457	1.9811	0.0475801	0.610973	FALSE
ANKRD16	93.3527	-0.381109	0.192418	-1.98063	0.0476332	0.611155	FALSE
TMEM63C	155.98	-0.724435	0.365806	-1.98038	0.047661	0.611155	FALSE
GIPC2	25.4599	-0.753904	0.380877	-1.97939	0.0477723	0.611686	FALSE
PTCHD3	2.27148	-0.68334	0.345243	-1.9793	0.0477821	0.611686	FALSE
ICOS	68.1871	0.766643	0.387366	1.97912	0.0478025	0.611686	FALSE
STAT2	1480.55	0.375844	0.18999	1.97823	0.0479026	0.612538	FALSE
SEPHS1	524.563	-0.309886	0.156697	-1.97761	0.0479727	0.613007	FALSE
HOXB5	10.5488	-0.786529	0.397829	-1.97705	0.0480358	0.613385	FALSE
CELF4	1.90531	-0.777832	0.393704	-1.97568	0.0481911	0.61494	FALSE
SYCP3	2.66862	-0.728024	0.368686	-1.97465	0.0483082	0.616005	FALSE
UMODL1-AS1	0.987615	-0.753784	0.381779	-1.9744	0.0483363	NA	FALSE
CD180	82.0622	0.587769	0.297708	1.97431	0.0483465	0.616065	FALSE
SECTM1	165.026	0.679596	0.34429	1.97391	0.0483925	0.616223	FALSE
FLJ20021	43.6044	0.665802	0.337409	1.97328	0.0484634	0.616572	FALSE
OBP2B	51.3286	-0.777446	0.394028	-1.97307	0.0484873	0.616572	FALSE
NAA60	210.084	0.287834	0.145933	1.97237	0.0485671	0.616794	FALSE
SNX29	522.866	0.391183	0.198372	1.97197	0.0486134	0.616794	FALSE
MIR146A	2.1954	0.778608	0.394904	1.97164	0.0486507	0.616794	FALSE
PLAUR	211.793	0.552463	0.280216	1.97156	0.04866	0.616794	FALSE
SHB	178.238	-0.36307	0.184164	-1.97145	0.048673	0.616794	FALSE
ZNF582-AS1	20.8978	-0.680561	0.345308	-1.97088	0.0487372	0.61718	FALSE
WDFY1	840.008	0.268887	0.1366	1.96843	0.0490186	0.620127	FALSE
CNTLN	208.172	0.448937	0.228088	1.96827	0.0490375	0.620127	FALSE
ZNF844	333.759	-0.413815	0.210302	-1.96772	0.0491008	0.620499	FALSE
BCL11B	169.352	0.71528	0.363665	1.96686	0.0491989	0.62131	FALSE
METTL10	100.649	-0.422694	0.214953	-1.96645	0.0492466	0.621484	FALSE
ALDH6A1	277.304	-0.543451	0.276557	-1.96506	0.0494075	0.622487	FALSE
RGS16	115.422	0.598397	0.304576	1.96469	0.0494503	0.622487	FALSE
DNAJC12	700.888	-0.74866	0.381072	-1.96462	0.0494587	0.622487	FALSE
SERPING1	766.316	0.572641	0.291482	1.96459	0.049462	0.622487	FALSE
SLC7A6	348.871	0.432756	0.220406	1.96345	0.0495944	0.623725	FALSE
AZGP1	8685.44	-0.750536	0.382344	-1.96299	0.0496476	0.623966	FALSE
CRYM	11.3612	0.768574	0.391626	1.96252	0.0497021	0.624222	FALSE
SCNM1	14.7109	0.619173	0.315623	1.96174	0.0497922	0.624346	FALSE
SCX	7.83055	-0.714415	0.364196	-1.96162	0.0498062	0.624346	FALSE
HBEGF	22.9929	0.484375	0.246934	1.96156	0.0498141	0.624346	FALSE
UGT2B11	26.5356	-0.755889	0.385413	-1.96125	0.0498503	0.624356	FALSE
DPY19L2P3	16.2032	-0.577244	0.294367	-1.96097	0.049883	0.624356	FALSE
CCL11	11.9679	0.740211	0.377654	1.96002	0.0499932	0.625259	FALSE
WDR81	369.675	0.469264	0.239464	1.95964	0.0500375	0.625259	FALSE
RBPMS	282.949	-0.588662	0.300458	-1.95921	0.0500877	0.625259	FALSE
AIM2	42.2473	0.771075	0.39357	1.95918	0.0500917	0.625259	FALSE
CGA	4.31036	-0.737648	0.376697	-1.9582	0.0502066	0.62623	FALSE
PTGER4P2-CDK2AP2P2	11.2413	-0.727662	0.371648	-1.95793	0.0502378	0.62623	FALSE
GGT1	117.061	-0.71545	0.365677	-1.95651	0.0504055	0.627562	FALSE
CASZ1	468.724	-0.440412	0.225109	-1.95644	0.0504132	0.627562	FALSE
SOD2	1349.53	0.503955	0.257731	1.95535	0.0505416	0.628602	FALSE
ATP6V1B1	239.759	-0.774606	0.396248	-1.95485	0.0506007	0.628602	FALSE
ZMYND15	23.0481	0.620852	0.317602	1.95481	0.0506052	0.628602	FALSE
CLEC12A	48.38	0.742136	0.379736	1.95435	0.05066	0.628602	FALSE
TUBB1	8.07323	0.725214	0.371111	1.95417	0.0506812	0.628602	FALSE
EOGT	378.594	0.546548	0.279709	1.95399	0.0507026	0.628602	FALSE
SP5	16.2473	-0.775769	0.397184	-1.95317	0.0507993	0.629008	FALSE
RFX7	348.059	0.403031	0.206351	1.95313	0.0508039	0.629008	FALSE
TBC1D3B	31.1577	0.559769	0.286764	1.95202	0.0509362	0.629975	FALSE
PSMB10	418.601	0.459569	0.235448	1.95189	0.0509508	0.629975	FALSE
TRPM5	2.43497	0.723071	0.370549	1.95135	0.0510154	0.630314	FALSE
C20orf197	9.02121	0.692721	0.355044	1.95108	0.051047	0.630314	FALSE
LRRC69	26.307	0.639046	0.327662	1.95032	0.0511377	0.631008	FALSE
ZNF876P	89.1062	-0.593091	0.304181	-1.9498	0.0512005	0.631358	FALSE
ZFP36L2	1371.32	0.460516	0.236275	1.94907	0.0512873	0.631814	FALSE
GMEB1	91.5428	0.285755	0.146641	1.94867	0.0513344	0.631814	FALSE
NFATC1	133.371	0.494775	0.253911	1.94862	0.051341	0.631814	FALSE
USP3	701.113	0.275286	0.14136	1.94742	0.0514845	0.633156	FALSE
WDR6	826.494	-0.348394	0.179001	-1.94633	0.0516155	0.634341	FALSE
CHMP7	368.238	0.377231	0.19392	1.94529	0.0517401	0.635446	FALSE
ATP1A2	46.4597	-0.773503	0.397712	-1.94488	0.0517893	0.635624	FALSE
FAAH	203.911	-0.47752	0.245672	-1.94373	0.0519283	0.636523	FALSE
CSNK1G1	445.386	0.266546	0.137134	1.9437	0.051932	0.636523	FALSE
ELK3	218.737	0.460782	0.237143	1.94305	0.0520096	0.637048	FALSE
RPS6KA1	417.624	0.308395	0.158763	1.94248	0.0520792	0.637416	FALSE
TRDN	3.27575	-0.772645	0.397813	-1.94223	0.0521092	0.637416	FALSE
OAS3	1280.89	0.708548	0.36511	1.94065	0.0523013	0.638091	FALSE
SERHL2	200.903	-0.772005	0.397867	-1.94036	0.0523358	0.638091	FALSE
ATP6V0A4	29.7798	-0.77081	0.397266	-1.94029	0.0523448	0.638091	FALSE
WDR31	59.975	-0.405314	0.208905	-1.94018	0.0523576	0.638091	FALSE
LEF1	281.295	0.60676	0.312781	1.93989	0.0523929	0.638091	FALSE
MIR221	1.97769	-0.770902	0.39741	-1.93981	0.0524023	0.638091	FALSE
ENPP5	452.59	-0.714712	0.368453	-1.93977	0.0524082	0.638091	FALSE
TFEB	108.119	0.463853	0.239175	1.93939	0.0524541	0.638227	FALSE
ENTPD1	615.659	0.451708	0.233067	1.9381	0.0526108	0.639419	FALSE
CTLA4	40.6562	0.750985	0.38761	1.93748	0.0526872	0.639419	FALSE
KRT16	22.9286	-0.729573	0.376596	-1.93728	0.0527106	0.639419	FALSE
MRPS30	953.043	-0.7244	0.37395	-1.93716	0.0527259	0.639419	FALSE
FBXO42	260.116	-0.224601	0.115968	-1.93675	0.0527764	0.639419	FALSE
ST20	60.7667	-0.595074	0.307279	-1.93659	0.0527953	0.639419	FALSE
AXL	637.879	0.438261	0.226311	1.93654	0.0528018	0.639419	FALSE
NSUN6	172.325	-0.31171	0.160983	-1.9363	0.0528313	0.639419	FALSE
FTCD	5.48931	-0.770225	0.397866	-1.93589	0.052881	0.639598	FALSE
SPATA17	66.4311	0.59875	0.309401	1.93519	0.0529665	0.639802	FALSE
FHIT	57.0451	-0.450692	0.233055	-1.93384	0.0531325	0.639802	FALSE
LOC283335	82.8514	-0.57947	0.29971	-1.93343	0.0531828	0.639802	FALSE
NUFIP2	2347.63	0.403193	0.20854	1.93341	0.0531863	0.639802	FALSE
TNK1	105.869	-0.502645	0.260003	-1.93323	0.0532077	0.639802	FALSE
IKBKE	173.93	0.377472	0.195258	1.9332	0.0532119	0.639802	FALSE
RAP2B	643.283	0.368842	0.190801	1.93312	0.0532209	0.639802	FALSE
PNPLA2	319.06	-0.478445	0.2475	-1.93311	0.0532223	0.639802	FALSE
GALNT13	11.0188	0.708156	0.366395	1.93277	0.0532649	0.639802	FALSE
ZNF773	108.244	-0.365741	0.189259	-1.93249	0.0532993	0.639802	FALSE
F3	132.523	-0.640428	0.331413	-1.93242	0.0533082	0.639802	FALSE
COCH	19.9832	0.734392	0.380052	1.93235	0.0533169	0.639802	FALSE
LINC00160	6.67216	-0.752811	0.389732	-1.93161	0.0534073	0.640285	FALSE
MAPRE2	235.075	0.458133	0.237209	1.93135	0.0534403	0.640285	FALSE
OBP2A	14.8951	-0.76717	0.397347	-1.93073	0.0535164	0.640285	FALSE
MSC-AS1	94.8245	0.532795	0.27599	1.93049	0.0535465	0.640285	FALSE
FKBP5	988.553	-0.673366	0.348903	-1.92995	0.0536126	0.640285	FALSE
GABRB3	14.5534	-0.743626	0.385337	-1.9298	0.0536311	0.640285	FALSE
SFTPD	5.79706	-0.746603	0.386892	-1.92975	0.0536383	0.640285	FALSE
LOC441666	63.9985	-0.655774	0.339932	-1.92913	0.0537142	0.640285	FALSE
ADAMTS18	38.7897	-0.655093	0.339657	-1.92869	0.0537697	0.640285	FALSE
TNNI3	5.60474	-0.755038	0.391555	-1.92831	0.0538169	0.640285	FALSE
LAT2	137.473	0.495461	0.256957	1.92818	0.0538325	0.640285	FALSE
TIPARP	612.34	0.443703	0.230123	1.92811	0.0538414	0.640285	FALSE
CYP1B1	1142.31	0.535956	0.277977	1.92806	0.0538478	0.640285	FALSE
UBE2L3	634.278	0.360712	0.187093	1.92798	0.0538577	0.640285	FALSE
SYT11	171.374	0.447282	0.232043	1.92758	0.0539075	0.640285	FALSE
GET4	229.21	-0.309963	0.16081	-1.92751	0.0539162	0.640285	FALSE
SEZ6L	28.2991	-0.762089	0.395451	-1.92714	0.0539624	0.640419	FALSE
ARSH	15.6733	-0.765807	0.397533	-1.9264	0.0540546	0.640596	FALSE
PRR5	60.0793	0.413936	0.21488	1.92636	0.0540597	0.640596	FALSE
ARSD	788.512	-0.42457	0.220421	-1.92618	0.0540822	0.640596	FALSE
RAB2B	245.751	-0.26158	0.135859	-1.92537	0.0541827	0.641372	FALSE
DEFB1	19.1625	-0.734466	0.381574	-1.92483	0.0542502	0.641757	FALSE
BTN2A1	212.403	0.354202	0.184111	1.92385	0.0543728	0.642736	FALSE
METTL6	312.698	-0.443294	0.230459	-1.92353	0.0544137	0.642736	FALSE
RORA	400.962	0.412695	0.214573	1.92333	0.0544382	0.642736	FALSE
EMID1	70.1137	0.690092	0.358921	1.92269	0.0545195	0.64328	FALSE
RAI14	601.028	0.49397	0.256997	1.92208	0.0545951	0.643425	FALSE
FAM105A	395.579	0.522618	0.271935	1.92185	0.0546251	0.643425	FALSE
RINL	102.876	0.402839	0.209654	1.92145	0.0546753	0.643425	FALSE
ZNF440	373.107	-0.373113	0.194201	-1.92127	0.0546972	0.643425	FALSE
ZNF319	73.5857	0.350212	0.182311	1.92096	0.054737	0.643425	FALSE
GOLGA2P10	96.7926	-0.655161	0.341071	-1.92089	0.0547454	0.643425	FALSE
F13A1	1057.44	0.603398	0.314201	1.92042	0.054805	0.643425	FALSE
ANXA3	148.325	-0.613149	0.31933	-1.92011	0.0548438	0.643425	FALSE
SLC12A6	313.597	0.398759	0.207678	1.92008	0.0548477	0.643425	FALSE
WISP3	2.05523	-0.760054	0.396084	-1.91892	0.0549942	0.644323	FALSE
RBP5	36.5472	0.652624	0.3401	1.91892	0.0549946	0.644323	FALSE
RAE1	483.967	-0.623648	0.325171	-1.91791	0.0551227	0.644459	FALSE
ZSCAN2	122.913	0.377492	0.196832	1.91784	0.0551316	0.644459	FALSE
NF2	459.042	0.296874	0.154804	1.91774	0.0551437	0.644459	FALSE
DDC	1.7588	-0.731783	0.38166	-1.91737	0.0551912	0.644459	FALSE
HRASLS2	40.2968	-0.729394	0.380505	-1.91691	0.0552492	0.644459	FALSE
SNORD55	39.7285	-0.682406	0.356	-1.91687	0.0552543	0.644459	FALSE
TSPAN18	59.4787	0.666534	0.347723	1.91686	0.0552561	0.644459	FALSE
TINAGL1	209.612	-0.598932	0.312496	-1.91661	0.0552876	0.644459	FALSE
CXorf21	79.9925	0.590184	0.308038	1.91594	0.0553725	0.644766	FALSE
DGKZ	532.389	0.43311	0.226153	1.91512	0.0554778	0.644766	FALSE
SIRPB2	49.4377	0.605472	0.316164	1.91506	0.0554851	0.644766	FALSE
SLC25A29	311.174	-0.475024	0.24805	-1.91503	0.0554884	0.644766	FALSE
MAP4K2	133.183	0.400164	0.20898	1.91485	0.0555121	0.644766	FALSE
LGR6	26.0559	-0.731637	0.382107	-1.91475	0.055525	0.644766	FALSE
PITPNC1	176.666	0.350011	0.182826	1.91445	0.0555627	0.644794	FALSE
GSN	2510.94	0.510227	0.266607	1.91378	0.0556482	0.645029	FALSE
DDX5	4493.34	0.355949	0.185997	1.91374	0.0556533	0.645029	FALSE
SPATA32	1.0377	0.731181	0.382131	1.91343	0.0556933	0.645085	FALSE
CSK	323.766	0.382394	0.199887	1.91305	0.0557414	0.645234	FALSE
ARSF	1.40282	-0.709397	0.371109	-1.91156	0.0559326	0.64599	FALSE
TTC24	3.18525	0.745835	0.390214	1.91135	0.0559596	0.64599	FALSE
DGKE	302.762	0.550961	0.288272	1.91125	0.055972	0.64599	FALSE
CXCL9	516.643	0.752859	0.393946	1.91107	0.0559951	0.64599	FALSE
USP53	645.481	-0.424539	0.222191	-1.91069	0.0560441	0.64599	FALSE
RNF213	5898.31	0.535932	0.280513	1.91054	0.0560633	0.64599	FALSE
PLTP	373.39	0.529734	0.27727	1.91053	0.0560646	0.64599	FALSE
PITHD1	370.06	-0.289918	0.151762	-1.91035	0.0560887	0.64599	FALSE
PAK6	44.0032	-0.610618	0.319711	-1.90991	0.0561454	0.64602	FALSE
IBTK	1323.74	0.364671	0.190969	1.90959	0.0561866	0.64602	FALSE
ZNF551	187.318	-0.41794	0.218881	-1.90944	0.0562056	0.64602	FALSE
AMFR	1882.15	-0.50382	0.263887	-1.90923	0.0562324	0.64602	FALSE
TEC	43.6632	0.459467	0.240802	1.90807	0.0563822	0.647077	FALSE
MIR141	8.64779	-0.689697	0.361504	-1.90785	0.0564103	0.647077	FALSE
ARRDC2	201.025	0.458214	0.240192	1.9077	0.0564303	0.647077	FALSE
KLK13	3.03944	-0.722635	0.378957	-1.9069	0.056533	0.647506	FALSE
HAMP	9.8045	0.640242	0.335757	1.90686	0.0565384	0.647506	FALSE
FAM86JP	27.2976	-0.508335	0.266668	-1.90625	0.0566182	0.647613	FALSE
SRGN	1120.85	0.615447	0.322903	1.90598	0.0566529	0.647613	FALSE
SIGLEC10	66.6682	0.531419	0.278818	1.90597	0.0566538	0.647613	FALSE
ARFIP2	738.525	-0.366194	0.192219	-1.90509	0.0567681	0.648404	FALSE
GLIDR	47.2602	-0.435886	0.228877	-1.90445	0.0568511	0.648404	FALSE
HIST1H2BB	575.111	-0.744408	0.390937	-1.90417	0.0568886	0.648404	FALSE
PBX4	20.6766	0.574557	0.301744	1.90412	0.0568941	0.648404	FALSE
RASGRP3	191.405	0.409682	0.215205	1.90368	0.0569523	0.648404	FALSE
SLC29A2	115.002	-0.597612	0.31393	-1.90365	0.0569558	0.648404	FALSE
DSC2	610.002	-0.562485	0.295495	-1.90354	0.0569706	0.648404	FALSE
C3orf80	65.2943	0.587553	0.308746	1.90303	0.0570366	0.648703	FALSE
CD93	502.705	0.549593	0.288911	1.90229	0.057133	0.648703	FALSE
CXCL13	627.347	-0.731035	0.384294	-1.90228	0.0571345	0.648703	FALSE
ST7-OT4	30.3877	-0.620668	0.326281	-1.90225	0.0571386	0.648703	FALSE
KLK10	14.4389	-0.751512	0.395133	-1.90192	0.0571813	0.648786	FALSE
STK17B	1508.8	0.499157	0.262569	1.90105	0.057295	0.649674	FALSE
HOXB9	2.7048	0.743667	0.391256	1.90072	0.0573392	0.649773	FALSE
ACHE	6.66799	0.732645	0.385748	1.89929	0.0575268	0.651014	FALSE
PACSIN1	14.9349	0.700602	0.368881	1.89926	0.0575298	0.651014	FALSE
NEURL3	21.162	0.633255	0.333455	1.89907	0.0575552	0.651014	FALSE
GPBAR1	4.13378	0.72211	0.380415	1.89822	0.0576677	0.65117	FALSE
PARP14	2461.96	0.497378	0.262077	1.89783	0.0577181	0.65117	FALSE
PLA2G15	200.247	0.351594	0.185283	1.8976	0.0577484	0.65117	FALSE
TSHR	4.21725	0.725912	0.382571	1.89746	0.0577678	0.65117	FALSE
CLEC3A	28.3698	-0.65471	0.345059	-1.89738	0.0577771	0.65117	FALSE
SCAMP2	401.044	0.323606	0.170562	1.89729	0.0577893	0.65117	FALSE
FLVCR2	79.4824	0.520622	0.274454	1.89694	0.0578361	0.65117	FALSE
MGC12916	12.4755	0.614362	0.323893	1.89681	0.0578533	0.65117	FALSE
PHGR1	32.9552	-0.747808	0.394581	-1.89519	0.0580668	0.653171	FALSE
SCML1	122.264	-0.552839	0.291872	-1.89411	0.0582101	0.653981	FALSE
PDCD1LG2	86.0362	0.599456	0.316484	1.89411	0.0582102	0.653981	FALSE
SCGB1B2P	3.12887	-0.739353	0.39046	-1.89354	0.0582857	0.654342	FALSE
SCN11A	10.8913	0.736485	0.388989	1.89333	0.0583137	0.654342	FALSE
FRMPD2	17.8188	-0.749903	0.396157	-1.89295	0.058365	0.654517	FALSE
SMAD1	363.125	-0.473046	0.249944	-1.89261	0.0584104	0.654625	FALSE
EML5	41.467	-0.710107	0.37529	-1.89216	0.0584702	0.65463	FALSE
SH2B2	14.9823	0.515865	0.272648	1.89206	0.0584834	0.65463	FALSE
BCAR3	277.191	0.441782	0.233554	1.89156	0.0585494	0.65463	FALSE
SYNE1	1116.72	0.493767	0.261041	1.89153	0.0585537	0.65463	FALSE
MGST1	1256.83	-0.712756	0.376959	-1.89081	0.0586502	0.655081	FALSE
TNFRSF25	87.9273	0.570544	0.301765	1.89069	0.0586656	0.655081	FALSE
GTF2IP4	1457.31	-0.250315	0.13244	-1.89003	0.058754	0.655442	FALSE
RHBDF2	185.488	0.50495	0.267227	1.88959	0.0588125	0.655442	FALSE
CNP	499.538	0.347631	0.184004	1.88926	0.0588568	0.655442	FALSE
CXCL6	6.59798	-0.747393	0.395609	-1.88922	0.0588624	0.655442	FALSE
MYLK3	8.91986	-0.724917	0.383734	-1.88911	0.0588767	0.655442	FALSE
RAB35	239.242	0.356504	0.188749	1.88877	0.0589222	0.65555	FALSE
GPRIN2	18.15	-0.74967	0.39705	-1.8881	0.059013	0.655838	FALSE
YIPF2	343.399	-0.31572	0.16722	-1.88805	0.0590197	0.655838	FALSE
CDKN2D	48.9704	0.501528	0.265715	1.88746	0.0590979	0.655953	FALSE
ACOT6	2.38763	-0.64683	0.342703	-1.88744	0.0591017	0.655953	FALSE
ZNF544	533.508	-0.430063	0.22795	-1.88666	0.0592067	0.656711	FALSE
VHL	767.84	-0.245913	0.130365	-1.88635	0.059248	0.656711	FALSE
CBR3	144.167	-0.571276	0.302883	-1.88613	0.0592775	0.656711	FALSE
ARPC1B	596.152	0.349293	0.185299	1.88502	0.0594266	0.657639	FALSE
HOXB4	47.5812	-0.735099	0.389978	-1.88498	0.059433	0.657639	FALSE
ZNF436-AS1	42.9946	-0.439383	0.233178	-1.88433	0.059521	0.657888	FALSE
SH3BP1	148.997	0.513566	0.272553	1.88428	0.0595273	0.657888	FALSE
WWC1	277.183	-0.490507	0.260368	-1.8839	0.0595787	0.658045	FALSE
EPO	5.75752	-0.720344	0.382455	-1.88347	0.0596364	0.658045	FALSE
UMPS	389.648	-0.244474	0.129806	-1.88338	0.0596493	0.658045	FALSE
CYP26B1	18.1245	0.573277	0.304582	1.88218	0.0598119	0.659103	FALSE
ERBB3	2357.71	-0.578734	0.307487	-1.88214	0.0598171	0.659103	FALSE
KLF12	406.553	0.428964	0.228175	1.87998	0.0601109	0.661942	FALSE
RBM44	16.4924	0.539097	0.286865	1.87927	0.0602074	0.662607	FALSE
MMP13	277.903	0.743329	0.395662	1.8787	0.0602858	0.663071	FALSE
ENOSF1	400.018	-0.367206	0.19549	-1.87839	0.0603285	0.663141	FALSE
EPHA7	8.21956	-0.735288	0.391533	-1.87797	0.0603847	0.663141	FALSE
XK	34.7311	-0.725966	0.386593	-1.87786	0.0604007	0.663141	FALSE
RNPEPL1	318.695	0.357417	0.190464	1.87656	0.0605779	0.664586	FALSE
ZNF776	300.429	-0.364462	0.19424	-1.87635	0.0606071	0.664586	FALSE
KLRG1	45.3183	0.632456	0.337184	1.8757	0.0606963	0.664586	FALSE
COPS8	532.4	0.205067	0.109332	1.87563	0.0607056	0.664586	FALSE
CACNG8	5.12641	0.733216	0.390928	1.87558	0.0607136	0.664586	FALSE
TAOK1	2025.23	0.328336	0.175114	1.87498	0.0607949	0.665078	FALSE
ATP10A	189.326	0.574763	0.306733	1.87382	0.0609548	0.666429	FALSE
ZNF117	603.71	-0.418971	0.223691	-1.87299	0.0610703	0.667009	FALSE
SPATS2L	752.772	0.460111	0.245706	1.87261	0.0611221	0.667009	FALSE
MIR1262	1.14041	-0.741411	0.396045	-1.87204	0.0612012	0.667009	FALSE
URB1	660.732	-0.319175	0.170504	-1.87195	0.0612134	0.667009	FALSE
MVB12B	189.386	0.411825	0.219998	1.87195	0.0612135	0.667009	FALSE
SIX1	173.256	-0.71265	0.380718	-1.87186	0.0612262	0.667009	FALSE
MIR3609	969.926	-0.591498	0.316045	-1.87156	0.0612673	0.66706	FALSE
FBXO46	167.495	-0.349113	0.18658	-1.87111	0.0613295	0.667341	FALSE
LFNG	389.095	0.505061	0.270137	1.86965	0.0615328	0.66877	FALSE
IFT27	222.122	0.352242	0.188401	1.86964	0.0615345	0.66877	FALSE
TP53I13	229.94	0.475042	0.254118	1.86938	0.0615704	0.66877	FALSE
SYN1	4.85498	-0.743598	0.397866	-1.86897	0.0616277	0.668996	FALSE
BTBD6	351.075	-0.321332	0.171971	-1.86853	0.0616886	0.669261	FALSE
PLEKHG6	73.7332	-0.631536	0.338096	-1.86792	0.0617731	0.669271	FALSE
NCMAP	20.304	0.721767	0.386492	1.86748	0.0618344	0.669271	FALSE
KIF1A	10.4195	-0.722222	0.386738	-1.86747	0.0618358	0.669271	FALSE
RPS3A	39402.7	-0.614953	0.329309	-1.8674	0.0618451	0.669271	FALSE
DHX38	253.344	0.397194	0.212749	1.86696	0.0619069	0.669271	FALSE
EFL1	268.737	-0.238954	0.127999	-1.86684	0.061924	0.669271	FALSE
PRR5-ARHGAP8	16.1643	-0.676162	0.362226	-1.86669	0.0619452	0.669271	FALSE
LOC100505666	37.4524	-0.450232	0.241239	-1.86633	0.0619947	0.669406	FALSE
RBM15B	564.298	0.233245	0.125002	1.86593	0.0620511	0.669406	FALSE
ANKDD1A	32.0367	0.528308	0.283186	1.86558	0.0620997	0.669406	FALSE
CECR1	458.997	0.554242	0.297122	1.86537	0.06213	0.669406	FALSE
COL4A3	15.2339	0.672062	0.360298	1.86529	0.0621404	0.669406	FALSE
ZNF543	228.441	-0.357069	0.191497	-1.86462	0.0622353	0.670035	FALSE
RASA3	273.853	0.526338	0.282408	1.86375	0.0623564	0.670944	FALSE
IFFO1	130.994	0.555969	0.298434	1.86296	0.0624685	0.671757	FALSE
DCST1	3.61493	0.740807	0.397792	1.8623	0.062561	0.671989	FALSE
HOXB3	126.28	-0.702175	0.377051	-1.86228	0.0625634	0.671989	FALSE
GPHN	196.393	-0.517765	0.278099	-1.8618	0.062631	0.67232	FALSE
FOXRED1	144.066	0.44455	0.238823	1.86142	0.0626846	0.672467	FALSE
RNF185	336.295	0.275625	0.148091	1.86119	0.0627181	0.672467	FALSE
TTC39B	307.223	0.533665	0.286825	1.8606	0.0628011	0.672708	FALSE
ANKRD6	179.353	0.450609	0.242197	1.86051	0.062814	0.672708	FALSE
XKR9	34.4905	-0.685657	0.368595	-1.86019	0.0628588	0.672795	FALSE
USP18	226.956	0.649685	0.349474	1.85904	0.0630222	0.673578	FALSE
CHKA	194.635	-0.410592	0.220882	-1.85888	0.0630447	0.673578	FALSE
PRKD1	120.813	0.546956	0.294394	1.8579	0.0631831	0.673578	FALSE
LBR	397.75	0.444717	0.239384	1.85776	0.0632033	0.673578	FALSE
OSBPL7	91.1015	0.383125	0.20628	1.85731	0.0632675	0.673578	FALSE
SMIM10L2B	11.3043	-0.66762	0.359481	-1.85718	0.063286	0.673578	FALSE
SAMD14	14.333	0.615658	0.331505	1.85716	0.0632883	0.673578	FALSE
SLC5A6	487.143	-0.449314	0.241958	-1.85699	0.0633129	0.673578	FALSE
CD86	226.305	0.589089	0.317235	1.85695	0.0633187	0.673578	FALSE
KREMEN2	10.204	-0.737766	0.397382	-1.85657	0.0633729	0.673578	FALSE
PPIF	405.686	-0.434316	0.23395	-1.85645	0.0633896	0.673578	FALSE
SLC25A4	225.306	-0.491709	0.264865	-1.85645	0.0633897	0.673578	FALSE
VIPR1	78.4891	-0.515048	0.277465	-1.85627	0.0634155	0.673578	FALSE
C2orf50	22.1584	0.738453	0.397863	1.85605	0.0634466	0.673578	FALSE
AKTIP	383.712	0.428226	0.230841	1.85507	0.0635863	0.674066	FALSE
GPR20	2.61272	-0.737195	0.397419	-1.85496	0.0636026	0.674066	FALSE
USP49	30.8527	-0.433856	0.23389	-1.85495	0.0636029	0.674066	FALSE
CEMIP	174.663	0.686265	0.370056	1.85449	0.0636688	0.674165	FALSE
LGMN	1061.22	0.445982	0.240521	1.85423	0.063706	0.674165	FALSE
ZNF91	1711.19	-0.409181	0.220688	-1.85412	0.0637226	0.674165	FALSE
C16orf95	17.3025	-0.523594	0.282496	-1.85346	0.063817	0.674774	FALSE
CDH19	4.07721	-0.730638	0.394389	-1.85259	0.0639419	0.675704	FALSE
FCER2	4.80696	0.73511	0.397062	1.85137	0.0641162	0.677156	FALSE
ITSN2	650.304	0.27793	0.150168	1.8508	0.0641987	0.677636	FALSE
SOCS7	366.379	0.521315	0.281737	1.85036	0.0642622	0.677917	FALSE
FAM198B	2890.21	0.578612	0.312887	1.84927	0.0644191	0.678869	FALSE
FBXO5	126.408	0.535382	0.289523	1.84919	0.0644309	0.678869	FALSE
DHX35	170.563	0.338313	0.182997	1.84874	0.0644961	0.678869	FALSE
SULT1E1	3.00488	-0.575131	0.3111	-1.8487	0.0645007	0.678869	FALSE
TMEM204	119.669	0.600382	0.324887	1.84797	0.0646066	0.679593	FALSE
PAWR	426.444	-0.355828	0.192593	-1.84757	0.0646649	0.679816	FALSE
RETSAT	439.354	-0.434046	0.23505	-1.84661	0.0648037	0.680885	FALSE
TIMP3	3043.5	0.616382	0.333841	1.84634	0.0648434	0.680912	FALSE
MEIG1	3.25303	-0.709099	0.384159	-1.84585	0.0649146	0.681269	FALSE
PROCR	121.521	0.433705	0.235005	1.84551	0.0649633	0.68139	FALSE
GAD1	15.0024	-0.731431	0.39639	-1.84523	0.0650036	0.681422	FALSE
SDK1	99.4474	-0.617761	0.335029	-1.8439	0.0651977	0.683066	FALSE
CNN2	944.704	0.549672	0.298335	1.84247	0.0654064	0.68386	FALSE
UNC45B	2.01908	0.730393	0.396425	1.84245	0.0654094	0.68386	FALSE
HTR7	17.4915	0.646905	0.351119	1.84241	0.0654157	0.68386	FALSE
RASA4B	138.784	0.496841	0.269676	1.84236	0.0654228	0.68386	FALSE
AP1B1	737.607	0.315961	0.17164	1.84083	0.0656465	0.685213	FALSE
MLLT3	222.58	0.4932	0.267924	1.84082	0.0656474	0.685213	FALSE
GIT1	342.857	0.442932	0.240649	1.84057	0.0656842	0.685213	FALSE
IRGM	1.11626	0.710865	0.386244	1.84045	0.0657018	0.685213	FALSE
PLXNC1	1087.52	0.399901	0.21742	1.8393	0.0658704	0.686351	FALSE
PIK3AP1	419.505	0.531145	0.288791	1.8392	0.0658858	0.686351	FALSE
MPO	2.37247	0.729171	0.39665	1.83833	0.0660145	0.68642	FALSE
NUDT6	73.0782	-0.463364	0.252106	-1.83797	0.0660665	0.68642	FALSE
SLC16A3	251.365	0.620188	0.337449	1.83787	0.0660812	0.68642	FALSE
AP1M1	233.536	0.34554	0.188012	1.83786	0.066083	0.68642	FALSE
TNFSF12	71.1996	0.470377	0.255959	1.83771	0.0661059	0.68642	FALSE
NRP2	478.135	0.527545	0.287091	1.83756	0.066128	0.68642	FALSE
TMEM130	16.0089	-0.661985	0.360289	-1.83737	0.0661546	0.68642	FALSE
HOMEZ	192.361	-0.363048	0.197656	-1.83677	0.0662444	0.686804	FALSE
DIRAS2	7.4332	-0.729117	0.397024	-1.83646	0.0662901	0.686804	FALSE
RHOV	42.6942	-0.644855	0.351175	-1.83628	0.0663167	0.686804	FALSE
SMYD3	347.089	0.554866	0.302197	1.83611	0.0663416	0.686804	FALSE
PAIP2B	84.0996	-0.589643	0.321219	-1.83564	0.0664108	0.687133	FALSE
EFS	231.268	-0.502917	0.274103	-1.83477	0.0665392	0.688072	FALSE
SNORD65	3.54056	-0.703748	0.38365	-1.83435	0.0666021	0.688335	FALSE
BTG3	202.691	0.647806	0.353204	1.83408	0.0666416	0.688355	FALSE
CBFA2T3	56.8757	0.646989	0.352894	1.83338	0.0667459	0.688822	FALSE
MIR1256	1.00684	-0.72471	0.39534	-1.83313	0.0667835	0.688822	FALSE
GSDMB	117.458	0.632276	0.344937	1.83302	0.0667996	0.688822	FALSE
ANKRD7	4.85233	-0.708848	0.38679	-1.83264	0.0668555	0.68885	FALSE
PPM1K	500.607	0.629105	0.343305	1.8325	0.0668776	0.68885	FALSE
EPPK1	1022.32	-0.680766	0.37161	-1.83194	0.0669606	0.689318	FALSE
PHF19	172.585	0.310754	0.169671	1.83152	0.0670237	0.68948	FALSE
PPFIBP2	298.214	-0.467283	0.255161	-1.83133	0.0670516	0.68948	FALSE
NRG2	7.89816	-0.608763	0.332566	-1.8305	0.0671749	0.690001	FALSE
RAP2C	958.927	0.555898	0.303689	1.83048	0.0671775	0.690001	FALSE
FAM110C	123.706	-0.559222	0.305654	-1.82959	0.0673106	0.690981	FALSE
SPAG17	97.7631	0.712125	0.389306	1.82922	0.0673669	0.691089	FALSE
TRIM2	393.74	-0.547584	0.299387	-1.82902	0.0673966	0.691089	FALSE
CARD19	229.862	-0.416777	0.227919	-1.82862	0.0674569	0.691239	FALSE
INSL3	0.674303	0.697849	0.38163	1.8286	0.0674592	NA	FALSE
DRAM1	351.007	0.395174	0.216129	1.82842	0.0674867	0.691239	FALSE
MIRLET7D	6.26809	-0.605113	0.331127	-1.82743	0.067635	0.691554	FALSE
ADAP2	265.651	0.450675	0.246641	1.82725	0.0676621	0.691554	FALSE
NME4	617.577	-0.484636	0.26526	-1.82702	0.0676965	0.691554	FALSE
XIRP1	3.82872	0.722229	0.395325	1.82693	0.0677107	0.691554	FALSE
EPB41	612.924	0.414955	0.227138	1.82688	0.0677175	0.691554	FALSE
RGCC	177.263	0.430935	0.235908	1.82671	0.0677439	0.691554	FALSE
IPCEF1	82.5453	0.609618	0.333863	1.82595	0.0678577	0.692329	FALSE
DUSP3	701.391	0.327425	0.17939	1.82521	0.0679691	0.693081	FALSE
LINC00612	11.0753	-0.714914	0.391796	-1.82471	0.0680445	0.693464	FALSE
DIO1	219.503	-0.704018	0.385894	-1.82438	0.0680941	0.693583	FALSE
VWA1	421.814	-0.549023	0.301054	-1.82367	0.0682024	0.6943	FALSE
CRELD2	156.661	0.406081	0.222955	1.82136	0.0685528	0.696973	FALSE
ABCA7	191.799	0.457773	0.25134	1.82133	0.0685572	0.696973	FALSE
SLFN11	445.602	0.461949	0.253653	1.82118	0.068579	0.696973	FALSE
WIPF3	19.8943	-0.603917	0.331737	-1.82047	0.0686877	0.69769	FALSE
FAM46D	0.863389	-0.601473	0.330445	-1.82019	0.0687298	NA	FALSE
MOCS3	224.314	-0.466387	0.256283	-1.81981	0.0687875	0.698191	FALSE
RHPN2	299.502	-0.569585	0.31302	-1.81964	0.0688131	0.698191	FALSE
NPHS1	3.51358	0.719146	0.395276	1.81935	0.0688574	0.698253	FALSE
TMEM151B	0.664412	-0.647721	0.356077	-1.81905	0.0689043	NA	FALSE
SLC35A3	1178.1	-0.430525	0.236698	-1.81888	0.0689299	0.698602	FALSE
TMEM27	9.80031	-0.61297	0.337265	-1.81747	0.0691451	0.700113	FALSE
SNRK	605.296	0.26666	0.146752	1.81708	0.0692046	0.700113	FALSE
TSEN2	192.823	-0.284321	0.156471	-1.81708	0.0692046	0.700113	FALSE
ANGPTL2	319.801	0.579714	0.319067	1.8169	0.0692318	0.700113	FALSE
PCP2	33.773	-0.654466	0.360485	-1.81551	0.069445	0.701345	FALSE
DUSP4	735.644	-0.654889	0.360766	-1.81527	0.0694823	0.701345	FALSE
SYK	434.15	0.446969	0.246227	1.81527	0.0694824	0.701345	FALSE
CELA1	1.2024	0.719543	0.396513	1.81468	0.0695733	0.701345	FALSE
C1orf106	114.168	0.721982	0.397865	1.81464	0.0695788	0.701345	FALSE
PRND	31.762	0.721535	0.397624	1.81461	0.0695833	0.701345	FALSE
SARDH	43.8442	0.556284	0.306606	1.81433	0.0696271	0.7014	FALSE
NGRN	164.087	-0.386661	0.213198	-1.81362	0.069736	0.702111	FALSE
MPP1	175.046	0.509518	0.281027	1.81306	0.0698232	0.702346	FALSE
GALNT5	97.5875	0.635124	0.350322	1.81297	0.069836	0.702346	FALSE
CORO7	38.8622	0.566788	0.312744	1.81231	0.0699389	0.702444	FALSE
FBN2	112.516	-0.631254	0.34833	-1.81223	0.069951	0.702444	FALSE
WIPI1	380.506	0.470261	0.259519	1.81205	0.0699784	0.702444	FALSE
MS4A6A	1110.82	0.552987	0.305247	1.8116	0.0700473	0.702444	FALSE
CBFB	640.254	0.283102	0.156281	1.81149	0.0700645	0.702444	FALSE
CORO1C	996.568	0.25417	0.140349	1.81099	0.070143	0.702444	FALSE
GPM6A	30.0553	-0.719363	0.397238	-1.81091	0.0701544	0.702444	FALSE
UG0898H09	2.97895	0.717531	0.396414	1.81005	0.0702873	0.702444	FALSE
RASSF10	21.6189	-0.701234	0.387437	-1.80993	0.0703068	0.702444	FALSE
MIR126	0.918919	-0.677112	0.374125	-1.80986	0.070318	NA	FALSE
CD70	5.20322	0.704381	0.389268	1.8095	0.0703732	0.702444	FALSE
SLC35F2	118.539	0.552666	0.305427	1.80949	0.0703752	0.702444	FALSE
NPFFR1	0.650245	0.625464	0.345769	1.8089	0.070466	NA	FALSE
RBL2	1293.34	0.433049	0.239408	1.80883	0.0704773	0.702444	FALSE
PNMA2	64.3433	-0.572211	0.316347	-1.80881	0.0704807	0.702444	FALSE
EHD4	387.089	0.35256	0.194938	1.80858	0.0705168	0.702444	FALSE
CNGA1	7.83332	-0.703218	0.388835	-1.80852	0.0705251	0.702444	FALSE
FBL	353.288	-0.354949	0.196348	-1.80776	0.0706445	0.702444	FALSE
NHEJ1	101.822	0.342012	0.189195	1.80772	0.0706498	0.702444	FALSE
TLR8	96.394	0.617452	0.34161	1.80747	0.0706883	0.702444	FALSE
MCF2L2	18.0778	0.621893	0.344142	1.80708	0.0707493	0.702444	FALSE
TAX1BP1	1504.75	-0.260119	0.143959	-1.80689	0.0707794	0.702444	FALSE
DOK1	126.953	0.429998	0.237982	1.80685	0.0707852	0.702444	FALSE
TAGAP	167.799	0.579198	0.32057	1.80678	0.070797	0.702444	FALSE
DBH-AS1	6.06481	0.578815	0.3204	1.80654	0.0708345	0.702444	FALSE
PAPLN	191.092	0.550315	0.304637	1.80646	0.0708464	0.702444	FALSE
C5orf34	46.5643	0.45822	0.253717	1.80603	0.0709138	0.702444	FALSE
EPHA4	117.452	0.517864	0.286746	1.806	0.070918	0.702444	FALSE
FER1L6	5.34161	0.703442	0.389599	1.80556	0.0709877	0.702444	FALSE
LINC01158	1.00693	-0.611433	0.338665	-1.80542	0.071009	0.702444	FALSE
PARVB	142.601	0.379326	0.210134	1.80516	0.0710495	0.702444	FALSE
GFRA2	8.77461	0.638944	0.354029	1.80478	0.0711097	0.702444	FALSE
SLC22A16	1.86419	-0.714361	0.395899	-1.8044	0.0711681	0.702444	FALSE
WDFY3-AS2	14.7562	-0.562801	0.311989	-1.80391	0.0712449	0.702444	FALSE
NOCT	157.609	-0.600207	0.332727	-1.80391	0.0712462	0.702444	FALSE
LGI2	44.5324	0.625355	0.346716	1.80365	0.0712856	0.702444	FALSE
LRRC15	795.14	0.687233	0.381025	1.80365	0.071287	0.702444	FALSE
RIN2	1136.6	0.459557	0.254831	1.80338	0.0713283	0.702444	FALSE
TNC	1708.38	0.604354	0.335139	1.80329	0.0713421	0.702444	FALSE
TAPT1	300.164	-0.344249	0.190915	-1.80316	0.0713636	0.702444	FALSE
GATM	522.933	-0.609333	0.337938	-1.80309	0.0713742	0.702444	FALSE
ZNF354A	176.711	-0.28132	0.156024	-1.80306	0.0713791	0.702444	FALSE
ENKD1	82.0073	0.309987	0.172026	1.80198	0.0715487	0.70371	FALSE
LOC100130476	13.8017	0.564923	0.313541	1.80175	0.0715846	0.70371	FALSE
LMAN1L	1.961	-0.703243	0.390534	-1.80072	0.0717469	0.704928	FALSE
TYMS	188.395	-0.649468	0.360816	-1.8	0.0718611	0.705354	FALSE
CD48	617.869	0.65365	0.363147	1.79996	0.0718673	0.705354	FALSE
METTL21A	123.874	0.266208	0.147981	1.79894	0.0720284	0.706173	FALSE
GTF2I	1642.24	-0.230497	0.128137	-1.79884	0.0720443	0.706173	FALSE
LINC01124	11.6519	-0.715589	0.397849	-1.79864	0.072075	0.706173	FALSE
CAPN7	845.441	-0.384837	0.213982	-1.79846	0.0721049	0.706173	FALSE
ITGAM	245.95	0.51242	0.285091	1.79739	0.0722737	0.707335	FALSE
MLIP	1.85029	-0.710415	0.395337	-1.79698	0.072338	0.707335	FALSE
ZNF169	79.3918	0.249977	0.13911	1.79698	0.0723393	0.707335	FALSE
CCDC73	6.805	0.686768	0.382236	1.79671	0.072381	0.707365	FALSE
PRR36	53.0649	-0.561635	0.31277	-1.79568	0.0725459	0.708421	FALSE
GRIA1	6.84787	-0.711918	0.396491	-1.79555	0.0725663	0.708421	FALSE
NLRC5	582.971	0.561299	0.31269	1.79506	0.0726437	0.708784	FALSE
XCR1	1.77027	0.711756	0.396624	1.79454	0.0727274	0.708784	FALSE
ZNF252P	609.158	-0.304878	0.169893	-1.79453	0.0727293	0.708784	FALSE
DCDC5	51.0917	0.688574	0.38379	1.79414	0.0727905	0.708784	FALSE
REEP1	174.519	-0.690549	0.384899	-1.7941	0.0727969	0.708784	FALSE
CLEC12B	1.77696	0.692507	0.386084	1.79367	0.0728657	0.709076	FALSE
RPL28	3184.87	-0.4974	0.27746	-1.79269	0.0730227	0.709893	FALSE
PABPN1L	1.74084	0.528712	0.294985	1.79234	0.073079	0.709893	FALSE
C17orf62	596.732	0.346616	0.193402	1.79221	0.0730994	0.709893	FALSE
LOC283194	30.2453	-0.648561	0.361951	-1.79185	0.0731576	0.709893	FALSE
SLC7A5	313.924	0.639474	0.35692	1.79164	0.07319	0.709893	FALSE
RPUSD3	169.54	-0.314789	0.175757	-1.79105	0.0732846	0.709893	FALSE
PTGES3	3216.25	-0.442646	0.247154	-1.79097	0.073298	0.709893	FALSE
LINC00592	2.0921	-0.663967	0.370759	-1.79083	0.0733202	0.709893	FALSE
CARD8	493.923	0.312858	0.174707	1.79077	0.073331	0.709893	FALSE
RIMS2	17.6744	-0.711238	0.397201	-1.79063	0.0733533	0.709893	FALSE
SLC16A4	189.38	0.543899	0.303772	1.79049	0.0733757	0.709893	FALSE
PPP1R9A	348.414	-0.612711	0.342267	-1.79016	0.0734285	0.710029	FALSE
ITGAX	374.829	0.486189	0.271796	1.7888	0.0736465	0.71176	FALSE
HSPA12A	135.958	0.477105	0.266923	1.78743	0.0738687	0.712029	FALSE
FGR	70.824	0.553941	0.309956	1.78716	0.0739116	0.712029	FALSE
ELF5	172.928	-0.710389	0.397504	-1.78712	0.0739176	0.712029	FALSE
BRSK1	42.3637	-0.617683	0.345647	-1.78703	0.0739324	0.712029	FALSE
ADGRD2	5.87153	-0.667469	0.373586	-1.78665	0.0739935	0.712029	FALSE
RHOQ	875.75	0.416097	0.23294	1.78628	0.0740532	0.712029	FALSE
RAPGEF1	541.72	0.397464	0.222518	1.78621	0.0740651	0.712029	FALSE
ZNF90	96.5471	-0.551831	0.308995	-1.78589	0.0741177	0.712029	FALSE
VWA5B1	2.27424	-0.657037	0.367912	-1.78585	0.074123	0.712029	FALSE
CLIP2	190.943	0.450493	0.252275	1.78572	0.0741443	0.712029	FALSE
ETS2	216.748	0.501817	0.281041	1.78556	0.0741698	0.712029	FALSE
ORMDL3	605.953	0.546453	0.306117	1.78511	0.0742436	0.712029	FALSE
KCTD6	279.943	0.649682	0.363952	1.78508	0.0742491	0.712029	FALSE
MYO5A	743.617	0.354673	0.198692	1.78504	0.0742551	0.712029	FALSE
CLIC5	38.7044	0.603423	0.338047	1.78503	0.0742571	0.712029	FALSE
CKM	0.983625	0.676143	0.378854	1.78471	0.0743089	NA	FALSE
MS4A6E	0.818833	0.656104	0.367717	1.78426	0.0743808	NA	FALSE
HK3	57.4338	0.614211	0.344257	1.78416	0.0743972	0.712978	FALSE
LOC100288748	31.1408	-0.53327	0.298986	-1.78359	0.0744899	0.712978	FALSE
ASXL2	462.848	0.252889	0.141801	1.78341	0.0745203	0.712978	FALSE
RAB34	362.182	0.366164	0.205367	1.78297	0.0745909	0.712978	FALSE
EGR3	141.187	0.630557	0.353726	1.78261	0.0746496	0.712978	FALSE
C19orf66	217.716	0.491215	0.275621	1.78221	0.0747147	0.712978	FALSE
ARMC2	75.2355	0.409399	0.229736	1.78204	0.074742	0.712978	FALSE
C10orf111	3.35064	-0.670914	0.376489	-1.78203	0.0747442	0.712978	FALSE
AP4E1	299.835	0.294568	0.165307	1.78195	0.074758	0.712978	FALSE
C8G	4.59388	0.652882	0.366421	1.78178	0.0747847	0.712978	FALSE
WHAMMP3	77.1339	0.488256	0.27406	1.78157	0.0748198	0.712978	FALSE
TNFSF15	107.656	0.616156	0.345854	1.78155	0.074823	0.712978	FALSE
UNC5B	498.037	0.573864	0.322186	1.78116	0.0748865	0.713212	FALSE
MAP3K15	1.22956	-0.672222	0.377529	-1.78058	0.0749807	0.713673	FALSE
MDH1B	66.583	0.609129	0.342156	1.78027	0.075032	0.713673	FALSE
GM2A	815.155	0.361933	0.203341	1.77993	0.0750871	0.713673	FALSE
ABI1	907.859	0.226835	0.12745	1.77979	0.0751097	0.713673	FALSE
APLP1	18.6279	-0.697791	0.392096	-1.77964	0.0751342	0.713673	FALSE
UGT2B4	2.04993	-0.635359	0.357061	-1.77941	0.0751722	0.713673	FALSE
ZBED2	4.62164	0.696993	0.391794	1.77898	0.0752431	0.713673	FALSE
TPSD1	19.7999	-0.699081	0.393006	-1.77881	0.0752716	0.713673	FALSE
KDM4D	12.3863	0.519086	0.291831	1.77872	0.0752854	0.713673	FALSE
CHID1	355.502	-0.284524	0.159987	-1.77842	0.0753353	0.713776	FALSE
HAPLN4	2.58771	-0.686193	0.385937	-1.77799	0.0754052	0.71407	FALSE
SEPT7P2	194.331	-0.296643	0.166911	-1.77726	0.0755258	0.714629	FALSE
LINC01119	4.65517	0.685	0.385466	1.77707	0.0755566	0.714629	FALSE
SLC9A2	78.7018	-0.688666	0.387561	-1.77692	0.0755812	0.714629	FALSE
IFI35	339.081	0.564758	0.317885	1.77661	0.075632	0.71474	FALSE
ZNF473	163.087	-0.252364	0.142132	-1.77556	0.0758047	0.715446	FALSE
GBP1P1	49.8921	0.677656	0.381779	1.775	0.0758985	0.715446	FALSE
CEP70	715.814	-0.543413	0.30616	-1.77493	0.0759089	0.715446	FALSE
NANOS3	7.45818	-0.53917	0.303787	-1.77483	0.075926	0.715446	FALSE
KIAA1644	59.2889	0.694256	0.391174	1.7748	0.0759309	0.715446	FALSE
TMEM116	240.488	-0.446089	0.251355	-1.77474	0.075941	0.715446	FALSE
PGAM2	7.16218	-0.689576	0.388634	-1.77436	0.0760039	0.715671	FALSE
P2RY14	55.5835	0.559624	0.315563	1.77342	0.0761597	0.71677	FALSE
IRX1	47.8239	-0.670823	0.378318	-1.77317	0.0762002	0.716782	FALSE
SCAI	318.73	-0.294627	0.166226	-1.77245	0.0763203	0.716983	FALSE
ANKRD30A	6531.97	-0.7012	0.395612	-1.77244	0.0763212	0.716983	FALSE
FAM185A	147.107	-0.319313	0.180182	-1.77217	0.076366	0.716983	FALSE
SEMA4B	513.772	-0.497159	0.280548	-1.7721	0.076378	0.716983	FALSE
GAP43	4.473	0.700534	0.395597	1.77083	0.0765893	0.718341	FALSE
CAMK2D	677.233	0.561499	0.317124	1.7706	0.0766276	0.718341	FALSE
KCNS2	3.93061	0.704373	0.397865	1.77038	0.0766632	0.718341	FALSE
FOXO1	377.032	0.454888	0.256997	1.77002	0.0767243	0.718341	FALSE
ARCN1	1215.62	0.26092	0.147411	1.77001	0.0767253	0.718341	FALSE
PTPRO	120.276	0.48141	0.272045	1.76959	0.0767948	0.718341	FALSE
CXorf40B	236.15	-0.37634	0.212691	-1.76942	0.0768239	0.718341	FALSE
RASGRP4	25.5479	0.589421	0.33313	1.76934	0.0768363	0.718341	FALSE
TBL1X	373.348	-0.431403	0.243908	-1.76871	0.0769422	0.718823	FALSE
HIST1H4C	2641.13	-0.6134	0.346834	-1.76857	0.0769663	0.718823	FALSE
SAMD8	525.664	0.297142	0.168053	1.76815	0.0770363	0.718998	FALSE
TMEM110	200.443	0.299956	0.169674	1.76784	0.0770885	0.718998	FALSE
DIAPH1	621.481	0.311832	0.176401	1.76775	0.0771028	0.718998	FALSE
PCP4	1.10684	-0.666623	0.377285	-1.7669	0.0772456	0.719963	FALSE
ALDH4A1	197.513	-0.530477	0.300411	-1.76584	0.0774234	0.720591	FALSE
NLRP7	2.39373	0.702272	0.397731	1.76569	0.0774472	0.720591	FALSE
SLC2A1-AS1	9.33445	0.597496	0.338412	1.76559	0.0774648	0.720591	FALSE
LARGE1	337.991	0.449112	0.254401	1.76537	0.0775018	0.720591	FALSE
CPLX2	1.8862	-0.539123	0.305396	-1.76532	0.0775095	0.720591	FALSE
EDN3	5.23013	-0.694551	0.393531	-1.76492	0.0775766	0.720849	FALSE
ZNF219	155.279	-0.437406	0.247925	-1.76427	0.0776868	0.721506	FALSE
TRIL	267.952	-0.507682	0.287824	-1.76386	0.0777555	0.721779	FALSE
RMST	163.255	-0.701547	0.39784	-1.76339	0.0778348	0.722149	FALSE
THRB	340.826	-0.479276	0.271864	-1.76292	0.0779132	0.722488	FALSE
PAX8	14.3254	0.65775	0.373148	1.76271	0.0779502	0.722488	FALSE
MIR365A	1.84833	-0.699344	0.396876	-1.76212	0.0780487	0.723036	FALSE
CDK12	702.722	0.352765	0.200269	1.76145	0.0781618	0.723717	FALSE
NFKB2	332.559	0.396559	0.225232	1.76067	0.0782936	0.724475	FALSE
ATP6V1E1	767.264	0.402313	0.228601	1.75989	0.0784269	0.724475	FALSE
DYNC1I1	20.9144	-0.518292	0.294571	-1.75948	0.078496	0.724475	FALSE
CDKN2A	122.721	-0.562907	0.319935	-1.75944	0.0785025	0.724475	FALSE
TACR1	9.27183	-0.671176	0.381672	-1.75851	0.0786601	0.724475	FALSE
CCDC93	427.757	0.271483	0.154389	1.75843	0.0786736	0.724475	FALSE
BHLHA15	8.55773	0.689886	0.392443	1.75793	0.0787602	0.724475	FALSE
[truncated: 19,933 more rows]
