# Supplementary material for: Inhibition of RANK signaling in breast cancer induces an anti-tumor immune response orchestrated by CD8+ T cells
Source: Nat Commun. 2020 Dec 10;11:6335. doi: 10.1038/s41467-020-20138-8 (PMC7728758; doi:10.1038/s41467-020-20138-8)
Supplement: Supplementary file 16 — Supplementary Data 14 [file 41467_2020_20138_MOESM16_ESM.xlsx]

## Sheet: Sheet1
Supplementary Data 14: Gene ontology enrichment analysis of differentially expressed genes between non-reponders and responders at baseline
GO.ID	Term	Annotated	Significant	Expected	classicFisher	Annotated.GeneSymbol
GO:0051249	regulation of lymphocyte activation	357	6	0.77	0.0001	IFNG, IL7R, FOXP3, BANK1, RAC2, CD28
GO:0016447	somatic recombination of immunoglobulin ...	43	3	0.09	0.00011	IFNG, FOXP3, CD28
GO:0002381	immunoglobulin production involved in im...	44	3	0.09	0.00011	IFNG, FOXP3, CD28
GO:0002819	regulation of adaptive immune response	118	4	0.25	0.00012	IFNG, IL7R, FOXP3, CD28
GO:0002637	regulation of immunoglobulin production	46	3	0.1	0.00013	IFNG, FOXP3, CD28
GO:0016445	somatic diversification of immunoglobuli...	50	3	0.11	0.00017	IFNG, FOXP3, CD28
GO:0046635	positive regulation of alpha-beta T cell...	50	3	0.11	0.00017	IFNG, FOXP3, CD28
GO:0042129	regulation of T cell proliferation	133	4	0.29	0.00018	IFNG, FOXP3, RAC2, CD28
GO:0045619	regulation of lymphocyte differentiation	134	4	0.29	0.00019	IFNG, IL7R, FOXP3, CD28
GO:0002562	somatic diversification of immune recept...	53	3	0.11	0.0002	IFNG, FOXP3, CD28
GO:0016444	somatic cell DNA recombination	53	3	0.11	0.0002	IFNG, FOXP3, CD28
GO:0002694	regulation of leukocyte activation	409	6	0.88	0.00021	IFNG, IL7R, FOXP3, BANK1, RAC2, CD28
GO:0002443	leukocyte mediated immunity	261	5	0.56	0.00023	IFNG, IL7R, FOXP3, RAC2, CD28
GO:0032700	negative regulation of interleukin-17 pr...	11	2	0.02	0.00025	IFNG, FOXP3
GO:0033089	positive regulation of T cell differenti...	11	2	0.02	0.00025	IL7R, FOXP3
GO:2000400	positive regulation of thymocyte aggrega...	11	2	0.02	0.00025	IL7R, FOXP3
GO:0002699	positive regulation of immune effector p...	145	4	0.31	0.00026	IFNG, FOXP3, RAC2, CD28
GO:0050863	regulation of T cell activation	271	5	0.58	0.00027	IFNG, IL7R, FOXP3, RAC2, CD28
GO:0002440	production of molecular mediator of immu...	149	4	0.32	0.00029	IFNG, IL7R, FOXP3, CD28
GO:0002200	somatic diversification of immune recept...	61	3	0.13	0.0003	IFNG, FOXP3, CD28
GO:0002312	B cell activation involved in immune res...	61	3	0.13	0.0003	IFNG, FOXP3, CD28
GO:0050865	regulation of cell activation	442	6	0.95	0.00033	IFNG, IL7R, FOXP3, BANK1, RAC2, CD28
GO:0002429	immune response-activating cell surface ...	284	5	0.61	0.00033	IFNG, FOXP3, BLK, CD28, CD79A
GO:1903037	regulation of leukocyte cell-cell adhesi...	284	5	0.61	0.00033	IFNG, IL7R, FOXP3, RAC2, CD28
GO:0042098	T cell proliferation	158	4	0.34	0.00036	IFNG, FOXP3, RAC2, CD28
GO:0045582	positive regulation of T cell differenti...	66	3	0.14	0.00038	IFNG, IL7R, FOXP3
GO:0002697	regulation of immune effector process	294	5	0.63	0.00039	IFNG, IL7R, FOXP3, RAC2, CD28
GO:0002708	positive regulation of lymphocyte mediat...	67	3	0.14	0.0004	IFNG, FOXP3, CD28
GO:0046634	regulation of alpha-beta T cell activati...	67	3	0.14	0.0004	IFNG, FOXP3, CD28
GO:0048535	lymph node development	14	2	0.03	0.0004	IL7R, CXCR5
GO:0030098	lymphocyte differentiation	297	5	0.64	0.00041	IFNG, IL7R, FOXP3, CD28, CD79A
GO:0002824	positive regulation of adaptive immune r...	68	3	0.15	0.00042	IFNG, FOXP3, CD28
GO:0033077	T cell differentiation in thymus	68	3	0.15	0.00042	IL7R, FOXP3, CD28
GO:0071594	thymocyte aggregation	68	3	0.15	0.00042	IL7R, FOXP3, CD28
GO:0002710	negative regulation of T cell mediated i...	15	2	0.03	0.00047	IL7R, FOXP3
GO:0002821	positive regulation of adaptive immune r...	72	3	0.16	0.00049	IFNG, FOXP3, CD28
GO:0002250	adaptive immune response	315	5	0.68	0.00053	IFNG, IL7R, FOXP3, CD28, CD79A
GO:0002768	immune response-regulating cell surface ...	315	5	0.68	0.00053	IFNG, FOXP3, BLK, CD28, CD79A
GO:0050670	regulation of lymphocyte proliferation	177	4	0.38	0.00055	IFNG, FOXP3, RAC2, CD28
GO:0032944	regulation of mononuclear cell prolifera...	178	4	0.38	0.00056	IFNG, FOXP3, RAC2, CD28
GO:0045621	positive regulation of lymphocyte differ...	78	3	0.17	0.00063	IFNG, IL7R, FOXP3
GO:0070663	regulation of leukocyte proliferation	185	4	0.4	0.00065	IFNG, FOXP3, RAC2, CD28
GO:0042100	B cell proliferation	79	3	0.17	0.00065	IL7R, MS4A1, CD79A
GO:0050870	positive regulation of T cell activation	186	4	0.4	0.00066	IFNG, IL7R, FOXP3, CD28
GO:0045830	positive regulation of isotype switching	18	2	0.04	0.00068	IFNG, CD28
GO:0002705	positive regulation of leukocyte mediate...	81	3	0.17	0.0007	IFNG, FOXP3, CD28
GO:0045076	regulation of interleukin-2 biosynthetic...	19	2	0.04	0.00076	FOXP3, CD28
GO:0045911	positive regulation of DNA recombination	19	2	0.04	0.00076	IFNG, CD28
GO:1903039	positive regulation of leukocyte cell-ce...	193	4	0.42	0.00076	IFNG, IL7R, FOXP3, CD28
GO:0002449	lymphocyte mediated immunity	194	4	0.42	0.00077	IFNG, IL7R, FOXP3, CD28
GO:0002460	adaptive immune response based on somati...	196	4	0.42	0.0008	IFNG, IL7R, FOXP3, CD28
GO:0042102	positive regulation of T cell proliferat...	87	3	0.19	0.00086	IFNG, FOXP3, CD28
GO:0045785	positive regulation of cell adhesion	351	5	0.76	0.00087	IFNG, IL7R, FOXP3, CD28, SPOCK2
GO:0022407	regulation of cell-cell adhesion	354	5	0.76	0.00091	IFNG, IL7R, FOXP3, RAC2, CD28
GO:0032753	positive regulation of interleukin-4 pro...	21	2	0.05	0.00092	FOXP3, CD28
GO:0002366	leukocyte activation involved in immune ...	205	4	0.44	0.00095	IFNG, FOXP3, RAC2, CD28
GO:0030217	T cell differentiation	205	4	0.44	0.00095	IFNG, IL7R, FOXP3, CD28
GO:0002263	cell activation involved in immune respo...	207	4	0.45	0.00099	IFNG, FOXP3, RAC2, CD28
GO:0002507	tolerance induction	22	2	0.05	0.00102	CCR4, FOXP3
GO:0032660	regulation of interleukin-17 production	22	2	0.05	0.00102	IFNG, FOXP3
GO:0042094	interleukin-2 biosynthetic process	22	2	0.05	0.00102	FOXP3, CD28
GO:0016064	immunoglobulin mediated immune response	93	3	0.2	0.00104	IFNG, FOXP3, CD28
GO:0042035	regulation of cytokine biosynthetic proc...	94	3	0.2	0.00108	IFNG, FOXP3, CD28
GO:0019724	B cell mediated immunity	95	3	0.2	0.00111	IFNG, FOXP3, CD28
GO:0048872	homeostasis of number of cells	215	4	0.46	0.00113	CCR4, IFNG, IL7R, FOXP3
GO:0033081	regulation of T cell differentiation in ...	24	2	0.05	0.00121	IL7R, FOXP3
GO:2000398	regulation of thymocyte aggregation	24	2	0.05	0.00121	IL7R, FOXP3
GO:0022409	positive regulation of cell-cell adhesio...	220	4	0.47	0.00123	IFNG, IL7R, FOXP3, CD28
GO:0002700	regulation of production of molecular me...	99	3	0.21	0.00125	IFNG, FOXP3, CD28
GO:0032675	regulation of interleukin-6 production	100	3	0.22	0.00129	IFNG, FOXP3, BANK1
GO:0032620	interleukin-17 production	25	2	0.05	0.00131	IFNG, FOXP3
GO:1902105	regulation of leukocyte differentiation	225	4	0.49	0.00134	IFNG, IL7R, FOXP3, CD28
GO:0032673	regulation of interleukin-4 production	26	2	0.06	0.00142	FOXP3, CD28
GO:0043372	positive regulation of CD4-positive, alp...	26	2	0.06	0.00142	IFNG, FOXP3
GO:0042089	cytokine biosynthetic process	105	3	0.23	0.00148	IFNG, FOXP3, CD28
GO:0032635	interleukin-6 production	106	3	0.23	0.00152	IFNG, FOXP3, BANK1
GO:0002714	positive regulation of B cell mediated i...	27	2	0.06	0.00153	IFNG, CD28
GO:0002891	positive regulation of immunoglobulin me...	27	2	0.06	0.00153	IFNG, CD28
GO:0042107	cytokine metabolic process	107	3	0.23	0.00156	IFNG, FOXP3, CD28
GO:0002757	immune response-activating signal transd...	404	5	0.87	0.00163	IFNG, FOXP3, BLK, CD28, CD79A
GO:0046631	alpha-beta T cell activation	109	3	0.24	0.00165	IFNG, FOXP3, CD28
GO:0050869	negative regulation of B cell activation	28	2	0.06	0.00165	FOXP3, BANK1
GO:0051251	positive regulation of lymphocyte activa...	240	4	0.52	0.0017	IFNG, IL7R, FOXP3, CD28
GO:0042110	T cell activation	409	5	0.88	0.00172	IFNG, IL7R, FOXP3, RAC2, CD28
GO:0070489	T cell aggregation	409	5	0.88	0.00172	IFNG, IL7R, FOXP3, RAC2, CD28
GO:0071593	lymphocyte aggregation	410	5	0.88	0.00174	IFNG, IL7R, FOXP3, RAC2, CD28
GO:0002707	negative regulation of lymphocyte mediat...	29	2	0.06	0.00177	IL7R, FOXP3
GO:2000516	positive regulation of CD4-positive, alp...	29	2	0.06	0.00177	IFNG, FOXP3
GO:0070486	leukocyte aggregation	417	5	0.9	0.00187	IFNG, IL7R, FOXP3, RAC2, CD28
GO:0006310	DNA recombination	247	4	0.53	0.00189	IFNG, IL7R, FOXP3, CD28
GO:0002639	positive regulation of immunoglobulin pr...	31	2	0.07	0.00202	IFNG, CD28
GO:0032633	interleukin-4 production	31	2	0.07	0.00202	FOXP3, CD28
GO:0050671	positive regulation of lymphocyte prolif...	118	3	0.25	0.00207	IFNG, FOXP3, CD28
GO:0032946	positive regulation of mononuclear cell ...	119	3	0.26	0.00212	IFNG, FOXP3, CD28
GO:0002823	negative regulation of adaptive immune r...	32	2	0.07	0.00215	IL7R, FOXP3
GO:1902107	positive regulation of leukocyte differe...	122	3	0.26	0.00227	IFNG, IL7R, FOXP3
GO:0002764	immune response-regulating signaling pat...	436	5	0.94	0.00227	IFNG, FOXP3, BLK, CD28, CD79A
GO:0070665	positive regulation of leukocyte prolife...	123	3	0.27	0.00233	IFNG, FOXP3, CD28
GO:0002521	leukocyte differentiation	440	5	0.95	0.00237	IFNG, IL7R, FOXP3, CD28, CD79A
GO:0002696	positive regulation of leukocyte activat...	263	4	0.57	0.00237	IFNG, IL7R, FOXP3, CD28
GO:0002820	negative regulation of adaptive immune r...	34	2	0.07	0.00243	IL7R, FOXP3
GO:0007159	leukocyte cell-cell adhesion	447	5	0.96	0.00253	IFNG, IL7R, FOXP3, RAC2, CD28
GO:0050867	positive regulation of cell activation	272	4	0.59	0.00268	IFNG, IL7R, FOXP3, CD28
GO:0002253	activation of immune response	453	5	0.98	0.00269	IFNG, FOXP3, BLK, CD28, CD79A
GO:0043370	regulation of CD4-positive, alpha-beta T...	36	2	0.08	0.00272	IFNG, FOXP3
GO:0032715	negative regulation of interleukin-6 pro...	37	2	0.08	0.00287	FOXP3, BANK1
GO:0046638	positive regulation of alpha-beta T cell...	39	2	0.08	0.00319	IFNG, FOXP3
GO:2000514	regulation of CD4-positive, alpha-beta T...	39	2	0.08	0.00319	IFNG, FOXP3
GO:0002704	negative regulation of leukocyte mediate...	40	2	0.09	0.00335	IL7R, FOXP3
GO:0050707	regulation of cytokine secretion	140	3	0.3	0.00336	IFNG, FOXP3, BANK1
GO:0002285	lymphocyte activation involved in immune...	142	3	0.31	0.00349	IFNG, FOXP3, CD28
GO:0032653	regulation of interleukin-10 production	41	2	0.09	0.00352	FOXP3, CD28
GO:0045058	T cell selection	42	2	0.09	0.00369	FOXP3, CD28
GO:0032613	interleukin-10 production	43	2	0.09	0.00386	FOXP3, CD28
GO:0050710	negative regulation of cytokine secretio...	43	2	0.09	0.00386	FOXP3, BANK1
GO:1903706	regulation of hemopoiesis	305	4	0.66	0.00404	IFNG, IL7R, FOXP3, CD28
GO:0019221	cytokine-mediated signaling pathway	499	5	1.08	0.00407	CCR4, IFNG, IL7R, IL10RA, CXCR5
GO:0006959	humoral immune response	151	3	0.33	0.00415	IFNG, MS4A1, CD28
GO:0050853	B cell receptor signaling pathway	45	2	0.1	0.00422	BLK, CD79A
GO:1903708	positive regulation of hemopoiesis	152	3	0.33	0.00423	IFNG, IL7R, FOXP3
GO:0050852	T cell receptor signaling pathway	153	3	0.33	0.00431	IFNG, FOXP3, CD28
GO:0002709	regulation of T cell mediated immunity	47	2	0.1	0.0046	IL7R, FOXP3
GO:0050663	cytokine secretion	160	3	0.35	0.00488	IFNG, FOXP3, BANK1
GO:0002294	CD4-positive, alpha-beta T cell differen...	49	2	0.11	0.00499	IFNG, FOXP3
GO:0032663	regulation of interleukin-2 production	49	2	0.11	0.00499	FOXP3, CD28
GO:0002287	alpha-beta T cell activation involved in...	50	2	0.11	0.00519	IFNG, FOXP3
GO:0002293	alpha-beta T cell differentiation involv...	50	2	0.11	0.00519	IFNG, FOXP3
GO:0046637	regulation of alpha-beta T cell differen...	51	2	0.11	0.00539	IFNG, FOXP3
GO:0031341	regulation of cell killing	52	2	0.11	0.0056	IFNG, IL7R
GO:0051052	regulation of DNA metabolic process	348	4	0.75	0.00643	IFNG, IL7R, FOXP3, CD28
GO:0002292	T cell differentiation involved in immun...	56	2	0.12	0.00647	IFNG, FOXP3
GO:0032623	interleukin-2 production	56	2	0.12	0.00647	FOXP3, CD28
GO:0030595	leukocyte chemotaxis	179	3	0.39	0.00666	IFNG, RAC2, CXCR5
GO:0042108	positive regulation of cytokine biosynth...	58	2	0.13	0.00693	IFNG, CD28
GO:0050900	leukocyte migration	357	4	0.77	0.00703	IFNG, CD177, RAC2, CXCR5
GO:0043367	CD4-positive, alpha-beta T cell differen...	60	2	0.13	0.0074	IFNG, FOXP3
GO:0050708	regulation of protein secretion	373	4	0.8	0.00818	IFNG, FOXP3, BANK1, BLK
GO:0002702	positive regulation of production of mol...	64	2	0.14	0.00838	IFNG, CD28
GO:0035710	CD4-positive, alpha-beta T cell activati...	65	2	0.14	0.00863	IFNG, FOXP3
GO:0002456	T cell mediated immunity	67	2	0.14	0.00915	IL7R, FOXP3
GO:0050871	positive regulation of B cell activation	68	2	0.15	0.00942	IFNG, CD28
