# Supplementary material for: Inhibition of RANK signaling in breast cancer induces an anti-tumor immune response orchestrated by CD8+ T cells
Source: Nat Commun. 2020 Dec 10;11:6335. doi: 10.1038/s41467-020-20138-8 (PMC7728758; doi:10.1038/s41467-020-20138-8)
Supplement: Supplementary file 17 — Supplementary Data 15 [file 41467_2020_20138_MOESM17_ESM.xlsx]

## Sheet: Sheet1
Supplementary Data 15: Gene name and weight of the RANK and RANKL metagene signature
RANK metagene			RANKL metagene
Gene	Weight		Gene	Weight
TNFRSF11A	1		TNFSF11	1
HKDC1	0.825719		PPP1R36	0.773563
CSF1	0.793311		ZNF596	0.768021
EIF4E2	0.791089		SNX25	0.753686
MCTP2	0.78628		FHOD1	0.749759
CCNYL1	0.778899		MTHFR	0.742353
WDR49	0.766791		CXCL13	0.735417
LOC100130476	0.765005		PCBP3	0.734597
AMPD3	0.763237		TPH1	0.731475
CD58	0.758473		JDP2	0.7173
CD84	0.753987		LINC00959	0.717223
LOC100507156	0.74847		ZBTB8A	0.707939
TRPV2	0.744651		EXTL1	0.7032
ST3GAL6	0.740495		SUPT3H	0.701509
CXCL5	0.739419		ANKFN1	0.696222
RIN3	0.738502		FOCAD	0.694643
KLRC1	0.738244		ACYP2	0.693906
KLRD1	0.73792		ZNF280D	0.691644
IRAK3	0.737716		RABGEF1	0.68679
TMIGD2	0.735832		DENND1A	0.68602
NFE2L3	0.735505		FSTL5	0.685434
RELB	0.733426		MRRF	0.684772
IL7	0.73326		ARPC1A	0.672776
IKBKE	0.732489		SEL1L2	0.672668
ST18	0.731512		NLRP8	0.672029
SCARF1	0.729055		ZNF865	0.67103
SUCNR1	0.727076		ATP5O	0.670475
IL15	0.725743		DAGLB	0.667974
IL31RA	0.7221		FAM109A	0.666864
PTPN22	0.721704		DENND2A	0.6668
LIMS3-LOC440895	0.720141		TAS1R1	0.665931
TANK	0.71492		MRPS33	0.664219
TMC1	0.712258		CCDC107	0.663628
TNFRSF9	0.708375		NMNAT1	0.663511
ARSB	0.708072		NDRG4	0.663297
UBASH3B	0.704256		GRHPR	0.661508
SLC45A4	0.704015		TG	0.660265
CXCL3	0.702975		MMP9	0.654549
TRG-AS1	0.701223		ATP5J2	0.654392
ARNTL2	0.700141		SMIM12	0.647001
RGS10	0.698209		SULT1B1	0.645872
FUOM	0.697459		GABRB3	0.644851
CD4	0.696247		L1CAM	0.644578
SULT1B1	0.694073		GNPTAB	0.642987
TRAF3	0.690928		CREG2	0.642158
ACTN2	0.685882		CLCN1	0.641985
SPATS1	0.685068		ZNF784	0.641838
RNF19B	0.684507		HSPBP1	0.639725
ICAM1	0.683552		OLFM3	0.638019
HK3	0.682664		HYAL1	0.636622
MRPS15	0.682048		EIF2B3	0.636474
SEMA7A	0.682012		TRAPPC3	0.63626
UPP1	0.680751		RGS1	0.634914
TM4SF19	0.680267		RGS2	0.63383
VNN1	0.679967		ZNF582-AS1	0.631719
MYLK3	0.679417		NLRP13	0.63063
CEACAM21	0.677898		PLA2G4D	0.63034
HMSD	0.675625		RARS	0.628864
MATK	0.674469		SLC35B3	0.628536
STK11IP	0.673903		BNIP1	0.626482
SH3BP2	0.673828		ERRFI1	0.62641
APOL1	0.671451		PTRHD1	0.626032
SLC16A10	0.67111		RAG1	0.623935
ESYT3	0.669741		GPATCH3	0.623591
ISL1	0.669503		ST7L	0.620488
CHST2	0.669272		SLC9B2	0.619856
NFKB2	0.668233		SENP8	0.618779
FCHO1	0.667445		SPATA7	0.617569
F5	0.667047		TFPT	0.617525
LILRB4	0.666911		PCAT19	0.615197
NXPE2	0.666511		MRPS15	0.614971
LINC01539	0.663772		GMDS-AS1	0.61409
NFAM1	0.658447		SUCLG1	0.613715
RUNX3	0.658445		ZNF8	0.613492
TTC24	0.65775		NEFH	0.612988
BCL2A1	0.656832		NYAP2	0.612678
NIPAL4	0.656271		ASL	0.612217
TMEM38B	0.655754		FNDC5	0.610606
ABI3	0.655258		MRPL35	0.610515
SERTM1	0.654681		SWT1	0.607525
GRIK1-AS2	0.654186		NFATC1	0.60561
MYD88	0.653757		DHDDS	0.605468
LINC00636	0.653498		ANKAR	0.605328
PTPN7	0.652499		SETD3	0.60304
RGPD1	0.65154		WDR78	0.601847
GMIP	0.650618		SLC13A3	0.601778
SLC39A12	0.650316		ATP5J	0.601168
UNC13D	0.649187		LAMTOR4	0.60109
SLC43A3	0.64906		FAM229B	0.600187
XPNPEP2	0.648527		ZP1	0.599949
POPDC3	0.647593		BANP	0.598329
CHODL	0.647419		KRIT1	0.598126
TNFRSF11B	0.647174		FAM20C	0.597441
RRAS2	0.647115		NECTIN3	0.597402
TMC6	0.646523		PRPF31	0.59706
AMBRA1	0.645899		GYPA	0.595126
YWHAEP1	0.645505		GHRHR	0.5951
HAVCR1	0.644607		IAH1	0.594858
LINC00598	0.644122		CARTPT	0.594854
DAZL	0.643852		SNX5	0.594675
