# Supplementary material for: Inhibition of RANK signaling in breast cancer induces an anti-tumor immune response orchestrated by CD8+ T cells
Source: Nat Commun. 2020 Dec 10;11:6335. doi: 10.1038/s41467-020-20138-8 (PMC7728758; doi:10.1038/s41467-020-20138-8)
Supplement: Supplementary file 18 — Supplementary Data 16 [file 41467_2020_20138_MOESM18_ESM.xlsx]

## Sheet: Sheet1
Supplementary Data 16: Top 100 human converted genes up-regulated after RANKL exposure in mouse mammary gland and tumor in vitro cultures
MMTV_PyMT tumors + 24h RL	Mammary gland + 8h RL	Mammary gland with RANK overexpression + 8h RL
UP_24h_Acini	UP_8h_WT	UP_8h_Tg
C3	NFKBIE	CCL20
UBD	NFKBIA	VCAM1
PLXND1	ICAM1	CCL2
NFKBIE	CCL20	ICAM1
NFKBIA	NCOA7	BCL2A1
C1QTNF1	BIRC3	CALCB
SPNS3	RELB	TRAF1
TRAF1	UBD	NFKBIA
ADAMTS8	SAA2	UBD
BACE2	SOAT1	NFKBIE
RELB	HP	CXCL10
CHADL	C3	EXTL1
NFKB2	TNFAIP3	FOXA2
ARMCX4	TLR2	TNFAIP2
FOXA2	ADM	RELB
EPN2	CDKN1A	PDGFB
BCL2L15	NOXO1	PPP1R12B
ZMYND15	TNFAIP2	ZBTB7C
TRIM47	IRF1	C3
PLEKHS1	BCL3	CD47
PDE2A	RSPO1	GAD1
LBH	PDGFB	CX3CL1
C3orf80	VCAM1	PGLYRP2
TNFAIP2	TNF	PTHLH
CXCL10	EGR2	TNFAIP3
GALNT18	NFKB2	NFKB2
TRAF2	WNT4	IL18R1
MT1M	CX3CL1	BIRC3
ICAM1	BIRC2	EDN1
IL23A	PLSCR1	RSPO1
BIRC3	RAB20	SYT13
CFB	FAS	PLSCR1
MUC15	BCL6	ADAMTS9
MX1	CXCL16	TNF
CD47	CD47	RND1
CXCL16	EPN2	CFB
UPP1	ARHGEF3	CBX7
EXOC3L4	IFNGR1	CXCL16
SLC39A4	RGS11	IFNGR1
FAS	CFB	TNIP1
PTPRG	ZFP36L1	NCOA7
TNF	ZMYND15	RAB20
DRAM1	IFNGR2	LTB
LMNB1	IGFBP3	SOAT1
NRP2	ARRDC4	JAG1
SCIN	ZC3H12A	BIRC2
IFNGR1	SEMA4C	ADAMTS8
PSMB9	FUS	GLIPR2
TAP2	SF3B3	CSF1
TRIM5	RGS16	PFKFB3
IL1B	ARC	MYO1B
PARP14	MAFG	PARP8
TRAF3	PDE4B	NUDT7
IL18R1	SLC31A2	SCIN
MAPK11	SLC15A2	PARP14
PLXNB1	RNF125	INHBA
LTBP2	SLC2A4	BCL3
ECSCR	NUDT7	IL1RN
HLA-C		TRIM47
LTB		NUAK1
HDAC9		FUT4
TJP3		ARHGEF3
BCL9		ARRDC4
CTNNAL1		SLPI
HNRNPA3		ITGAV
RND1		CCND1
RAB20		IRF1
HAS2		GDPD5
ADAMTS9		KRT16
SLC5A8		ST3GAL3
TNIP1		SLCO3A1
KIFC1		STX11
CC2D2A		WNT11
FLRT3		PGLYRP1
DCLK1		HS6ST1
EFEMP1		PIK3R5
ST8SIA4		IFNGR2
RNF19B		ITGB6
CXCR4		PAPPA
CCDC141		SPIB
TNFAIP3		TLR2
PAPSS2		IKBKE
SLCO3A1		DTX4
TRAM2		HP
CSMD1		ZFP36L1
KIAA1328		HMGA1
BEND4		SERPINA3
TUBB2B		SLC25A25
SLC5A9		IL23A
BEND5		MFHAS1
C1orf115		GADD45A
BPIFB1		RGS16
IGFALS		PMAIP1
MAPK1		NOXO1
HP		CSF2
EPGN		FNBP1
ANO6		SEMA4C
GSDMD		PARD6B
IFNGR2		ABTB2
ZMYND19		GRPEL2
