# Supplementary material for: Inhibition of RANK signaling in breast cancer induces an anti-tumor immune response orchestrated by CD8+ T cells
Source: Nat Commun. 2020 Dec 10;11:6335. doi: 10.1038/s41467-020-20138-8 (PMC7728758; doi:10.1038/s41467-020-20138-8)
Supplement: Supplementary file 19 — Supplementary Data 17 [file 41467_2020_20138_MOESM19_ESM.xlsx]

## Sheet: Sheet1
Supplementary Data 17. Clinical outcomes and their location within the manuscript
Primary endpoint
	Description	Location within manuscript	Observations
0	Assess whether denosumab induces geometric mean change in tumor Ki67 expression as assessed by immunohistochemistry (IHC)	Figure 5a	Endpoint not met. No significant changes in Ki67 geometric mean change were observed.
Secondary endpoints
	Description	Location within manuscript	Observations
1	Identify absolute Ki67 responders (defined as below 2.7% Ki67 IHC staining in the post treatment tumor biopsy)	Figure 5a, Supplementary Figure S5a	No absolute Ki67 responder patients were identified.
2	Observe a decrease in serum C-terminal telepeptide (CTX) levels as marker of RANKL inhibition	Figure 5a	Significant decrease was observed.
3	Determine whether Denosumab alters RANK/RANKL expression as assessed by IHC and RNAseq	Supplementary Figure S5e, Supplementary Table S7	No changes were observed in RANK/RANKL expression.
4	Determine whether there are changes in tumor proliferation rates using gene expression (single genes and gene modules, i.e. AURKA, Ki-67) and proliferation-related gene modules, i.e.GGI) in the tumor from baseline to prior to surgery	Figure 5d, Supplementary Figure S5ab, Supplementary Tables S7, S9 and S10	No significant changes were observed.
5	Determine changes in tumor apoptosis rates as measured using TUNEL and caspase-3 IHC from baseline to prior to surgery	Caspase-3 IHC data at: Figure 5a and Supplementary Figure S5a-b	No changes in caspase-3 IHC were observed. TUNEL assay was not performed.
6	Determine changes in expression levels from genes corresponding to immature mammary epithelial cell populations (MaSCs and luminal progenitors developed by Lim et al; Nature 2009), and in IHC expression of ALDH1, a stem cell marker in the tumor.	Gene expression data at: Figure 5d, Supplementary Tables S7, S9 and S10	No significant changes in gene expression were observed. ALDH1 IHC was not performed.
7	Determine changes in expression levels from single genes related to the estrogen pathways (i.e. ESR1, PgR, BCL2 using both gene expression and IHC) and estrogen-related gene expression modules (i.e. ESR module) in the tumor	Gene expression data at: Supplementary Tables S7, S9 and S10	No significant changes in gene expression were observed. IHC analyses for BCL2 were not performed.
8	Change in expression levels from single genes related to immune pathways using both gene expression and IHC, and in immune-related gene expression modules, to explore the hypothesis that RANKL can modulate T regulatory cells in the tumor	Figure 5bd, Supplementary Figures S5a-c,S5f and Supplementary Tables S7-11	The abundance of certain immune populations was altered by denosumab treatment. Treg abundance was significantly decreased.
9	Change in the quantity of tumor infiltrating lymphocytes as measured by percentage infiltration of surrounding tumor stroma and intra-tumoral on the H&E slide pre and post treatment	Figure 5bc, Supplementary Figures S5a-c and S5f	Denosumab significantly increased TILs.
10	Determine the safety and tolerability of a short course of denosumab	Supplementary Table S6	Denosumab was well tolerated
11	Determine changes in parameters from points 1-10 in in surrounding serial normal tissue biopsies	Supplementary Table S8	RNAseq data from pre- and post- denosumab treatment in available normal tissue samples was performed. Epithelial content in these biopsies was too low for most patients making data inconclusive.
Exploratory endpoints
	Description	Location within manuscript	Observations
12	Determine changes according to subgroups defined on PgR status (positive vs. negative)	n/a	Only one patient negative for PgR was included. The statistical power was too low to conclude any effect.
13	Determine these changes according to subgroups defined as RANKL high and low in tumor and normal tissue.	n/a	RANKL was not detected on most of the biopsy samples, impeding a proper analysis.
14	Determine RANK status in normal and tumor tissue by IHC	Supplementary Figure S5d-e	Expression was often undectectable, probably due to lack of sensitivity of RANK IHC.
15	Determine these relative changes described above according to the phase of the menstrual cycle.	n/a	Among the 24 patients, 16 were in follicular phase, 5 were in luteal phas, one was in ovulatory phase and for two patients the menstrual phase was not available at baseline. No significant changes regarding the primary and secondary endpoints were observed acording the menstrual cycle.
