# Supplementary material for: Inhibition of RANK signaling in breast cancer induces an anti-tumor immune response orchestrated by CD8+ T cells
Source: Nat Commun. 2020 Dec 10;11:6335. doi: 10.1038/s41467-020-20138-8 (PMC7728758; doi:10.1038/s41467-020-20138-8)
Supplement: Supplementary file 20 — Supplementary Data 18 [file 41467_2020_20138_MOESM20_ESM.xlsx]

## Sheet: Sheet 1
Supplementary Data 18. D-BEYOND clinical data
Samples.ID	Patients.ID	Time.point	Tumor.size.patho.MD	Tumor.size.patho.LPD	Lymphovascular.invasion	Histologic.grade	Histologic.type	Tumor.size.clin.MD	Tumor.size.clin.LPD	N.stage	ER.status	ER.labo.results	ER.labo.method	PR.status	PR.labo.results	PR.labo.method	HER2.IHC.performed	HER2.IHC.results	HER2.FISH.performed	HER2.FISH.results	Ki67	Surgery.type		Menopause.status	Mestrual.phase	Imaging.type	Imaging.Tumor.size.MD	Imaging.Tumor.size.LPD	Tumor.cellularity	TILs.stromal	TILs.intratumor	RANK.tumor.tot.H.score	RANKL.tumor.cyto.H.score	RANK.normal	RANKL.normal	HER2.bin	subtype.by.patho	ELISA.OPG	ELISA.sRANKL	AE.arthralgia	RANK.tumor.tot.H.score	RANKL.tumor.cyto.H.score	RANK.normal	RANKL.normal	TILs.stroma.mean	TILs.tumor.mean	CD3.stroma	CD3.tumor	CD20.stroma
DBY-001-Biopsy	DBY001	Biopsy			N	G2	DUCTAL	30	25	N0	POSITIVE	6	ALLRED SCORE (0-8)	POSITIVE	8	ALLRED SCORE (0-8)	Y	2+	Y	NOT AMPLIFIED	15			Pre-menopausal	Luteal	Mammography			60	10	1	0	20	0	0	Negative	LumA	1.839	0.304	No	0	20	0	0	7.5	0.5	10	1	0
DBY-001-Surgery	DBY001	Surgery	18		N	G2	DUCTAL	30	30	N0	POSITIVE			POSITIVE			N		N		15	Partial mastectomy							70	5	0	0	0	10	0	Negative	LumA	2.013	0	No	0	0	10	0	5	0	5	1	0
DBY-002-Biopsy	DBY002	Biopsy			N	G2	DUCTAL	49	35	N0	POSITIVE	6	ALLRED SCORE (0-8)	POSITIVE			Y		N		30			Pre-menopausal	Follicular	Mammography	46	36				0	0			Negative	LumB	3.571	0.111	No	0	0
DBY-002-Surgery	DBY002	Surgery	2.5	2.5	N	G2	DUCTAL			N0	POSITIVE	6	ALLRED SCORE (0-8)	POSITIVE	4	ALLRED SCORE (0-8)	Y	2+	Y	NOT AMPLIFIED	5	Modified radical mastectomy										0	0	50	3	Negative	LumA	4.337	0	No	0	0	50	3
DBY-003-Biopsy	DBY003	Biopsy			Y	G3	DUCTAL	60	50	N1	POSITIVE	8	ALLRED SCORE (0-8)	POSITIVE	8	ALLRED SCORE (0-8)	Y	2+	N		40			Pre-menopausal	Follicular	Mammography			70	5	0	0	0	0	30	Negative	LumB	3.312	0.083	No	0	0	0	30	7.5	0.5	10	2	10
DBY-003-Surgery	DBY003	Surgery	35	23	N	G3	DUCTAL	30		N1	POSITIVE			POSITIVE			N		Y	NOT AMPLIFIED	60	Partial mastectomy							70	60	10	0	0			Negative	LumB	2.127	0.005	No	0	0			55	12.5	70	10	60
DBY-004-Biopsy	DBY004	Biopsy			N	G3	DUCTAL	18		N0	POSITIVE	8	ALLRED SCORE (0-8)	POSITIVE	8	ALLRED SCORE (0-8)	Y	3+	Y	AMPLIFIED	30			Pre-menopausal	Follicular	Ultrasound	18		40	25	5	0	0	0	0	Positive	HER2	2.402	0.342	No	0	0	0	0	25	5	40	1	5
DBY-004-Surgery	DBY004	Surgery	16	16	N	G3	DUCTAL	16	16	N0	POSITIVE	7	ALLRED SCORE (0-8)	POSITIVE	7	ALLRED SCORE (0-8)	Y	2+	N		70	Other							70	70	10	1	0	0	0	Positive	HER2	2.561	0	No	1	0	0	0	57.5	10	80	15	30
DBY-005-Biopsy	DBY005	Biopsy			N	G3	DUCTAL	15	15	N0	POSITIVE	90	% CELLS STAINED POSITIVE	POSITIVE	20	% CELLS STAINED POSITIVE	Y	1+	N		25			Pre-menopausal	Follicular	Ultrasound	15	11	40	40	1	0	0	10	0	Negative	LumB	2.106	0.32	No	0	0	10	0	32.5	3
DBY-005-Surgery	DBY005	Surgery	16	10	Y	G3	DUCTAL	16	15	N0	POSITIVE	8	ALLRED SCORE (0-8)	POSITIVE	4	ALLRED SCORE (0-8)	Y	1+	Y	NOT AMPLIFIED	5	Modified radical mastectomy							40	60	5	0	0	0	0	Negative	LumA	2.24	0	No	0	0	0	0	42.5	3	60	5	5
DBY-006-Biopsy	DBY006	Biopsy			Y	G3	DUCTAL	29	29	N0	POSITIVE	8	ALLRED SCORE (0-8)	POSITIVE	6	ALLRED SCORE (0-8)	Y	1+	N		30			Pre-menopausal	Not Applicable	Ultrasound	29	26	60	10	0	0	0			Negative	LumB	3.898	0.224	No	0	0			10	0.5	25	1	1
DBY-006-Surgery	DBY006	Surgery	29	26	Y	G3	DUCTAL	29	29	N1	POSITIVE			POSITIVE			N		N		20	Simple mastectomy							65	25	1	0	0	10	5	Negative	LumB	4.042	0	No	0	0	10	5	22.5	0.5	35	1	5
DBY-007-Biopsy	DBY007	Biopsy			N	G2	DUCTAL	100	80	N1	POSITIVE	8	ALLRED SCORE (0-8)	POSITIVE	8	ALLRED SCORE (0-8)	Y	2+	Y	NOT AMPLIFIED	15			Pre-menopausal	Follicular	Ultrasound	63	54	70	1	0	0	0			Negative	LumA	2.923	0.105	No	0	0			3	0	1	0	1
DBY-007-Surgery	DBY007	Surgery	85	50	N	G2	DUCTAL	80		N1	POSITIVE			POSITIVE			N		N		10	Modified radical mastectomy							15	5	0	0	0	0	20	Negative	LumA	3.29	0	No	0	0	0	20	5	0	5	0	5
DBY-008-Biopsy	DBY008	Biopsy			N	G2	DUCTAL			N0	POSITIVE	8	ALLRED SCORE (0-8)	POSITIVE	8	ALLRED SCORE (0-8)	Y	0	N		5			Pre-menopausal	Follicular	Mammography	20	18	70	10	0	0	0			Negative	LumA	2.798	0.361	No	0	0			10	0	25	1	5
DBY-008-Surgery	DBY008	Surgery	17		N	GX	DUCTAL			N0	POSITIVE	6	ALLRED SCORE (0-8)	POSITIVE	8	ALLRED SCORE (0-8)	Y	1+	N		10	Partial mastectomy							70	70	10	0	25	0	3	Negative	LumA	3.251	0	No	0	25	0	3	60	7.5	70	1	10
DBY-009-Biopsy	DBY009	Biopsy			N	G2	DUCTAL			N0	POSITIVE	90	% CELLS STAINED POSITIVE	POSITIVE	100	% CELLS STAINED POSITIVE	Y	1+	N		5			Pre-menopausal	Luteal	Mammography			40	5	0	2	15	30	60	Negative	LumA	2.188	0.149	No	2	15	30	60	7.5	0	5	0	5
DBY-009-Surgery	DBY009	Surgery	21	20	N	G2	DUCTAL	36	24	Nx	POSITIVE			POSITIVE			Y	0	N		5	Simple mastectomy							60	5	0	5	2	20	40	Negative	LumA	4.021	0	No	5	2	20	40	7.5	0.5	5	0	0
DBY-010-Biopsy	DBY010	Biopsy			N	G3	DUCTAL	17		N0	NEGATIVE	0	ALLRED SCORE (0-8)	NEGATIVE	0	ALLRED SCORE (0-8)	Y	1+	N		20			Post-menopausal	Not Applicable	Mammography	17	16								Negative	TNBC	4.566	0.037	No
DBY-010-Surgery	DBY010	Surgery	19	13	N	G3	DUCTAL	19	13	N0	NEGATIVE	0	ALLRED SCORE (0-8)	NEGATIVE	0	ALLRED SCORE (0-8)	Y	0	N		10	Partial mastectomy							70	5	0	0	5	0	0	Negative	TNBC	4.943	0	No	0	5	0	0	7.5	0.5	1	0	1
DBY-011-Biopsy	DBY011	Biopsy			N	G2	DUCTAL	21		N0	POSITIVE	100	% CELLS STAINED POSITIVE	POSITIVE	10	% CELLS STAINED POSITIVE	Y	1+	N		10			Pre-menopausal	Follicular	Mammography	20		50	20	1	0	41	0	0	Negative	LumA	2.886	0.197	No	0	41	0	0	20	1	20	1	10
DBY-011-Surgery	DBY011	Surgery	15	15	N	G2	DUCTAL	20		N0	POSITIVE			POSITIVE			N		N		10	Partial mastectomy							20	15	0	30	70	0	35	Negative	LumA	2.797	0	No	30	70	0	35	15	0	15	0	15
DBY-012-Biopsy	DBY012	Biopsy			N	G1	INVASIVE NOS (NOT OTHERWISE SPECIFIED)	40	30	N0	POSITIVE	7	ALLRED SCORE (0-8)	POSITIVE	8	ALLRED SCORE (0-8)	Y	2+	Y	AMPLIFIED	5			Pre-menopausal	Follicular	MRI	39	23	50	2	0	0	0	0	0	Positive	HER2	3.547	0.037	No	0	0	0	0	1.5	0	1	0	1
DBY-012-Surgery	DBY012	Surgery	52	32	N	G1	DUCTAL	40		N0	POSITIVE			POSITIVE			N		N		5	Partial mastectomy							60	10	0	0	0	20	60	Positive	HER2	2.807	0	No	0	0	20	60	10	0	10	0	1
DBY-013-Biopsy	DBY013	Biopsy			N	GX	DUCTAL	15.2	15.2	N0	POSITIVE	8	ALLRED SCORE (0-8)	POSITIVE	8	ALLRED SCORE (0-8)	Y	2+	Y	NOT AMPLIFIED	10			Pre-menopausal	Follicular	Mammography	12	12	60	5	0	0	0	30	0	Negative	LumA	2.606	0.071	No	0	0	30	0	5	0	7.5	0	5
DBY-013-Surgery	DBY013	Surgery	10	10	N	G1	DUCTAL	15	15	N0	POSITIVE			POSITIVE			Y	2+	Y	NOT AMPLIFIED	10	Other							60	20	5	0	0	0	0	Negative	LumA	3.963	0	No	0	0	0	0	22.5	5	10	1	5
DBY-014-Biopsy	DBY014	Biopsy			N	G1	LOBULAR	32	30	N0	POSITIVE	7	ALLRED SCORE (0-8)	POSITIVE	8	ALLRED SCORE (0-8)	Y	1+	Y	NOT AMPLIFIED	15			Pre-menopausal	Luteal	Mammography	30		60	1	0	0	0	5	15	Negative	LumA	3.324	0.423	Yes	0	0	5	15	3	0	5	0	1
DBY-014-Surgery	DBY014	Surgery	29	23	N	G1	LOBULAR	35		N0	POSITIVE			POSITIVE			N		N		20	Partial mastectomy							60	20	5	0	0	0	80	Negative	LumB	2.086	0	Yes	0	0	0	80	15	2.5	35	5	5
DBY-015-Biopsy	DBY015	Biopsy			N	G1	DUCTAL	36.2	26.2	N0	POSITIVE	8	ALLRED SCORE (0-8)	POSITIVE	8	ALLRED SCORE (0-8)	Y	2+	Y	NOT AMPLIFIED	30			Pre-menopausal	Luteal	Mammography	20	17	50	5	0	0	0	0	10	Negative	LumB	3.045	0.13	No	0	0	0	10	5	0	5	0	1
DBY-015-Surgery	DBY015	Surgery	30		Y	G2	DUCTAL	30		N0	POSITIVE			POSITIVE			N		N		20	Partial mastectomy							80	8	1	2	0	0	0	Negative	LumB	4.291	0	No	2	0	0	0	9	0.5	10	1	1
DBY-016-Biopsy	DBY016	Biopsy			N	G2	DUCTAL	20		N0	POSITIVE	7	ALLRED SCORE (0-8)	POSITIVE	7	ALLRED SCORE (0-8)	Y	2+	Y	NOT AMPLIFIED	15			Pre-menopausal	Follicular	MRI	18	8	60	1	0	0	280	0	40	Negative	LumA	1.551	0.18	No	0	280	0	40	3	0	1	0	1
DBY-016-Surgery	DBY016	Surgery	17	14	Y	G2	DUCTAL	25		N0	POSITIVE			POSITIVE			N		N		40	Partial mastectomy							60	2	0	0	6	2	5	Negative	LumB	1.93	0	No	0	6	2	5	3.5	0	1	0	1
DBY-017-Biopsy	DBY017	Biopsy			Y	G2	DUCTAL	20		N0	POSITIVE	8	ALLRED SCORE (0-8)	POSITIVE	8	ALLRED SCORE (0-8)	Y	2+	Y	NOT AMPLIFIED	15			Pre-menopausal	Follicular	MRI	11	9	40	10	0	0	0	10	0	Negative	LumA	3.58	0.148	No	0	0	10	0	10	0	10	0	1
DBY-017-Surgery	DBY017	Surgery	8		N	G2	DUCTAL	20		N0	POSITIVE			POSITIVE			N		N		10	Modified radical mastectomy							15	5	0	2	0	0	0	Negative	LumA	4.567	0	No	2	0	0	0	7.5	0	5	0	1
DBY-018-Biopsy	DBY018	Biopsy			N	G1	INVASIVE NOS (NOT OTHERWISE SPECIFIED)			N1	POSITIVE	90	% CELLS STAINED POSITIVE	POSITIVE	40	% CELLS STAINED POSITIVE	Y	0	N		70			Pre-menopausal	Follicular	Mammography	16	9	70	15	0	0	0	5	0	Negative	LumB			Yes	0	0	5	0	15	0.5	15	0	1
DBY-018-Surgery	DBY018	Surgery	20		N	G3	INVASIVE NOS (NOT OTHERWISE SPECIFIED)			N1	POSITIVE			POSITIVE			N		N		70	Partial mastectomy							35	10	0	2	0	0	0	Negative	LumB			Yes	2	0	0	0	10	0	5	0	1
DBY-019-Biopsy	DBY019	Biopsy			N	G1	DUCTAL	45	35	N0	POSITIVE	8	ALLRED SCORE (0-8)	POSITIVE	8	ALLRED SCORE (0-8)	Y	0	N		10			Pre-menopausal	Luteal	Ultrasound	20		60	1	0	0	0	10	0	Negative	LumA	5.066	0.198	No	0	0	10	0	3	0	5	0	1
DBY-019-Surgery	DBY019	Surgery	27	22	Y	G3	DUCTAL			Nx	POSITIVE	8	ALLRED SCORE (0-8)	POSITIVE	8	ALLRED SCORE (0-8)	Y	0	N		12	Modified radical mastectomy							60	15	0	0	1	15	5	Negative	LumA	4.673	0.028	No	0	1	15	5	15	0.5	15	1	1
DBY-020-Biopsy	DBY020	Biopsy			N	G3	DUCTAL	20	20	N0	NEGATIVE	0	ALLRED SCORE (0-8)	NEGATIVE	0	ALLRED SCORE (0-8)	Y	3+	Y	NOT AMPLIFIED	75			Pre-menopausal	Follicular	Ultrasound	18.8	13.4	80	75	10	30	1	30	0	Negative	TNBC	6.464	0.044	No	30	1	30	0	80	15	85	25	1
DBY-020-Surgery	DBY020	Surgery	27	16	N	G3	MEDULLARY	25	20	N0	NEGATIVE	0	ALLRED SCORE (0-8)	NEGATIVE	0	ALLRED SCORE (0-8)	Y	0	N		90	Other							80	70	10	15	5	0	1	Negative	TNBC	7.722	0	No	15	5	0	1	72.5	15	85	30	7.5
DBY-021-Biopsy	DBY021	Biopsy			N	G1	DUCTAL	31.5	30	N0	POSITIVE	7	ALLRED SCORE (0-8)	POSITIVE	5	ALLRED SCORE (0-8)	Y	2+	Y	NOT AMPLIFIED	15			Pre-menopausal	Ovulatory	Mammography	30		70	5	0	0	0	5	0	Negative	LumA	2.401	0.26	Yes	0	0	5	0	12.5	0.5	5	0	1
DBY-021-Surgery	DBY021	Surgery	45	35	N	G1	DUCTAL	32		N0	POSITIVE			POSITIVE			N		N		15	Modified radical mastectomy							70	10	1	0	0	0	0	Negative	LumA	2.997	0	Yes	0	0	0	0	7.5	0.5	10	1	1
DBY-022-Biopsy	DBY022	Biopsy			N	G2	DUCTAL	35	35	N0	POSITIVE	7	ALLRED SCORE (0-8)	NEGATIVE	0	ALLRED SCORE (0-8)	Y	2+	Y	EQUIVOCAL	20			Pre-menopausal	Follicular	Mammography	18	14	70	5	0	0	0	10	0	Negative	LumB	3.165	0.067	No	0	0	10	0	5	0	5	0	0
DBY-022-Surgery	DBY022	Surgery	19	18	N	G2	DUCTAL	30	30	N0	POSITIVE			NEGATIVE			Y	2+	N		25	Partial mastectomy														Negative	LumB	5.166	0	No
DBY-023-Biopsy	DBY023	Biopsy			N	G1	DUCTAL	20		N0	POSITIVE	8	ALLRED SCORE (0-8)	POSITIVE	8	ALLRED SCORE (0-8)	Y	2+	Y	NOT AMPLIFIED	20			Post-menopausal	Not Applicable	Mammography	12	12	40	5	0	0	0	0	0	Positive	HER2	3.765	0.152	No	0	0	0	0	5	0	15	1	1
DBY-023-Surgery	DBY023	Surgery	15	14	N	G2	DUCTAL	15		N0	POSITIVE	8	ALLRED SCORE (0-8)	POSITIVE	8	ALLRED SCORE (0-8)	Y	2+	Y	AMPLIFIED	15	Other							80	5	0	0	0	0	0	Positive	HER2	3.886	0	No	0	0	0	0	5	0	10	0	0
DBY-024-Biopsy	DBY024	Biopsy			N	G1	DUCTAL	20		N0	POSITIVE	8	ALLRED SCORE (0-8)	POSITIVE	8	ALLRED SCORE (0-8)	Y	2+	Y	NOT AMPLIFIED	10			Pre-menopausal	Follicular	Mammography	16		60	1	0	0	30	0	0	Negative	LumA	3.776	0.153	No	0	30	0	0	3	0	1	0	1
DBY-024-Surgery	DBY024	Surgery	20	18	Y	G1	DUCTAL	20		N0	POSITIVE			POSITIVE			N		N		15	Partial mastectomy							60	10	1	0	210	0	0	Negative	LumA	3.03	0	No	0	210	0	0	10	0.5	10	0	5
DBY-025-Biopsy	DBY025	Biopsy			N	G1	DUCTAL	35	30	Nx	POSITIVE	8	ALLRED SCORE (0-8)	POSITIVE	8	ALLRED SCORE (0-8)	Y	2+	Y	NOT AMPLIFIED	10			Pre-menopausal	Follicular	Mammography	19		40	80	5	0	0	0	0	Negative	LumA	1.984	0.191	Yes	0	0	0	0	70	10	70	5	5
DBY-025-Surgery	DBY025	Surgery	19	18	N	G1	DUCTAL	30		Nx	POSITIVE			POSITIVE			N		N		10	Partial mastectomy							70	80	5	0	0	0	0	Negative	LumA	2.374	0	Yes	0	0	0	0	80	10	75	5	15
DBY-026-Biopsy	DBY026	Biopsy			Y	G3	DUCTAL	27		N0	POSITIVE			POSITIVE			Y	3+	Y	AMPLIFIED	10			Pre-menopausal	Follicular	Ultrasound	24	16	60	15	1	0	0		0	Positive	HER2	3.975	0.166	No	0	0		0	20	3	20	0	0
DBY-026-Surgery	DBY026	Surgery	23	23	Y	G3	DUCTAL	27		N0	POSITIVE	8	ALLRED SCORE (0-8)	POSITIVE	7	ALLRED SCORE (0-8)	Y	3+	N		20	Partial mastectomy							40	60	5	0	0	1	20	Positive	HER2	4.401	0	No	0	0	1	20	45	5	60	1	10
DBY-027-Biopsy	DBY027	Biopsy			N	G1	DUCTAL	20		N0	POSITIVE	8	ALLRED SCORE (0-8)	POSITIVE	8	ALLRED SCORE (0-8)	Y	1+	N		5			Pre-menopausal	Follicular	MRI	17	13	65	3	0	50				Negative	LumA	2.737	0.271	No	50				6.5	0.5	5	1	5
DBY-027-Surgery	DBY027	Surgery	20	13	N	G1	DUCTAL	20		N0	POSITIVE			POSITIVE			N		N		10	Partial mastectomy							70	15	3	60	300	10	15	Negative	LumA	3.004	0	No	60	300	10	15	25	6.5	15	5	5
[truncated: 14 more columns]
